# Supplementary material for: SMAD4 and KRAS Status Shape Cancer Cell-Stromal Crosstalk and Therapeutic Response in Pancreatic Cancer
Source: Cancer Res. Author manuscript; Available in PMC 2025 Feb 9. (PMC7617379; doi:10.1158/0008-5472.CAN-24-2330)
Supplement: Table 1 [file EMS202804-supplement-Table_1.xlsx]

## Sheet: Table S1
Table S1. Clinical information and characteristics of SMAD4 WT and SMAD4-deficient human PDAC tissues, related to Figure 1.
ID	Figure S1A ID	Sex	Age	Tumour location	Histological diagnosis	Histology	Post-treatment	T	Staging	KRAS	TP53	CDKN2A	SMAD4	TGFBR2
VR_P095_1	1	M	50	head	PDAC	Adenosquamous	no	T2	IIB	G12D	nonsense mutation p.R306*	WT	WT	WT
PDA37-O	2	F	64	head	PDAC	N/A	no	T2	IIB	G12D	frameshift_variant P152PX / loss	homozygous deletion	WT	WT
PDA9-O	3	F	57	head	PDAC	N/A	no	T3	III	G12D	missense_variant R175H	homozygous deletion	WT	WT
PDA34-O	4	M	75	head	PDAC	N/A	no	T1c	III	G12D	missense_variant R273C	missense_variant L94R	WT	WT
PDA41-O	5	F	77	head	PDAC	N/A	no	T2	III	G12D	missense_variant I195T	WT	WT	WT
PDA47-O	6	F	60	head	PDAC	N/A	no	T2	III	G12D	missense_variant R280T	frameshift_variant LH/LX	WT	WT
PDA43-O	7	M	74	head	PDAC	N/A	no	T2	IIB	G12D	missense_variant P151H	frameshift_variant Y44LX / loss	missense_variant L47P	WT
VR_P088_1	8	F	85	head	PDAC	N/A	no	T3	III	G12D	in frame deletion p.N131del	nonsense mutation p.R58*	homozygous deletion	WT
PDA2-O	9	M	66	body	PDAC	N/A	no	T3	III	G12D	missense_variant G245S	homozygous deletion	missense_variant G365D	WT
PDA6-O	10	F	73	head	PDAC	N/A	no	T2	III	G12D	missense_variant Y234C	frameshift_variant RL102-103X / loss	LOH	WT
PDA21-O	11	F	64	head	PDAC	Adenosquamous	no	T2	III	G12D	frameshift_variant A138X	inframe_deletion REGFLD/-	stop_gained Q442*	WT
PDA23-O	12	M	62	head	PDAC	N/A	no	T2	III	G12D	missense_variant I195T	stop_gained R58*	missense_variant A406V / loss	WT
PDA48-O	13	F	64	tail	PDAC	N/A	no	T2	III	G12D	WT	homozygous deletion	frameshift_variant A532DX	WT
PDA51-O	14	M	64	head	PDAC	N/A	no	T2	III	G12D	WT	homozygous deletion	missense_variant R361C	WT
PDA44-O	15	F	74	tail	PDAC	N/A	no	T2	IIB	G12V	WT	WT	WT	WT
PDA12-O	16	F	71	head	PDAC	N/A	no	T2	III	G12V	missense_variant E258K	homozygous deletion	WT	WT
PDA1-O	17	F	60	head	PDAC	N/A	no	T1c	III	G12V	frameshift_variant 286-290 EENLR/X	missense_variant D108H / loss	WT	WT
PDA31-O	18	F	61	head	PDAC	N/A	no	T2	III	G12V	missense_variant M237I	frameshift_variant A127GX	WT	WT
PDA33-O	19	F	60	head	PDAC	N/A	no	T2	III	G12V	WT	homozygous deletion	WT	missense_variant I324T
PDA32-O	20	M	67	head	PDAC	N/A	no	T2	IA	G12V	missense_variant R156P	frameshift_variant LPNAPNSYGRR/X	frameshift_variant 150-151X	WT
PDA24-O	21	F	74	head	PDAC	N/A	no	T2	IIB	G12V	frameshift_variant P64X	homozygous deletion	LOH	WT
PDA52-O	22	F	46	head	PDAC	N/A	no	T2	IIB	G12V	missense_variant R249W / loss	homozygous deletion	homozygous deletion	missense_variant P473L
PDA25-O	23	F	74	head	PDAC	N/A	no	T3	III	G12V	splice_acceptor_variant;coding_sequence_variant ?-263	homozygous deletion	stop_gained R445*	WT
PDA20-O	24	M	69	head	PDAC	N/A	no	T2	III	G12V	stop_gained E294*	LOH	missense_variant A118V / stop_gained S154*	WT
PDA38-O	25	F	63	tail	PDAC	N/A	no	T2	III	G12V	missense_variant R248W	WT	missense_variant H132Y	WT
PDA50-O	26	F	71	tail	PDAC	N/A	no	T1c	IA	Q61H	missense_variant R175H	homozygous deletion	homozygous deletion	WT
PDA45-O	27	F	70	head	PDAC	N/A	no	T2	IIB	Q61H	WT	WT	missense_variant D493N	WT
PDA30-O	28	M	74	tail	PDAC	N/A	no	T2	IB	G12R	missense_variant Y220C	frameshift_variant L104RGX	WT	WT
VR_P093_1	29	M	42	head	PDAC	N/A	no	T2	III	G12R	in frame deletion p.P177_C182del	frameshift deletion p.A132fs*9	WT	WT
VR_P100_1	30	F	58	body	PDAC	Adenosquamous	no	T2	III	G12R	missense mutation p.Y163C	WT	missense mutation p.L47P	WT
PDA53-O	31	M	74	head	PDAC	N/A	no	T3	III	G12R	frameshift_variant R333X	WT	WT	WT
PDA27-O	32	F	63	tail	PDAC	N/A	no	T2	IIB	WT	WT	homozygous deletion	homozygous deletion	WT
PDA29-O	33	M	67	head	PDAC	N/A	no	T2	IIB	G12C	missense_variant C275Y	homozygous deletion	WT	WT
PDA10-O	34	F	59	head	PDAC	N/A	no	T1c	III	G12C	stop_gained R306*	WT	WT	WT
PDA46-O	35	M	75	head	PDAC	Adenosquamous	no	T2	III	inframe_insertion 61 Q/LLDILDTAGQ	missense_variant S215R	homozygous deletion	homozygous deletion	WT
