# Supplementary material for: SMAD4 and KRAS Status Shape Cancer Cell-Stromal Crosstalk and Therapeutic Response in Pancreatic Cancer
Source: Cancer Res. Author manuscript; Available in PMC 2025 Feb 9. (PMC7617379; doi:10.1158/0008-5472.CAN-24-2330)
Supplement: Table 3 [file EMS202804-supplement-Table_3.xls]

## Sheet: DEG_Fibroblast_KOvsWT_KPC
Table S3. Single-cell RNA-sequencing of murine KPC PDAC tumors – differential expression analysis and GSEA, related to Figures 2, 3, 4 and 5.
	EntrezID	Ensembl	GeneType	Symbol	baseMean	log2FoldChange	lfcSE	pvalue	padj	Ranking
1	11997	ENSMUSG00000052131	protein-coding	Akr1b7	11.7639	4.72915	1.19131	1.0929e-05	0.000802697	4.96142
2	16071	ENSMUSG00000076609	other	Igkc	2479.23	4.27863	4.96684	NA	NA	NA
3	53315	ENSMUSG00000029273	protein-coding	Sult1d1	32.5904	3.49456	0.71031	3.15657e-08	9.58565e-06	7.50078
4	110786	ENSMUSG00000076937	other	Iglc2	9.09382	3.41842	1.00792	4.26952e-05	0.00222508	4.36962
5	14348	ENSMUSG00000055373	protein-coding	Fut9	6.09107	3.2549	1.67013	0.00186313	0.0331022	2.72976
6	20472	ENSMUSG00000024134	protein-coding	Six2	11.449	3.20242	1.0012	5.41171e-05	0.00266219	4.26667
7	12309	ENSMUSG00000040808	protein-coding	S100g	4.98098	3.12149	1.32443	0.0012889	NA	2.88978
8	233186	ENSMUSG00000039013	protein-coding	Siglecf	10.4689	3.04702	0.68756	8.33535e-07	0.000129501	6.07908
9	20731	ENSMUSG00000028415	protein-coding	Spink4	105.638	2.94973	0.529618	5.9335e-10	7.808e-07	9.22669
10	223631	ENSMUSG00000047728	protein-coding	Ly6g2	3.94603	2.82395	1.32287	0.00211482	NA	2.67473
11	67855	ENSMUSG00000033508	protein-coding	Asprv1	12.905	2.70791	0.616215	7.15324e-07	0.00011645	6.1455
12	67182	ENSMUSG00000028716	protein-coding	Pdzk1ip1	109.242	2.50445	0.506641	2.0158e-08	6.71784e-06	7.69555
13	69083	ENSMUSG00000023122	protein-coding	Sult1c2	20.0046	2.41948	0.663866	8.71207e-06	0.000696742	5.05988
14	20390	ENSMUSG00000021795	protein-coding	Sftpd	14.8015	2.38306	1.01236	0.000389384	0.0110788	3.40962
15	12716	ENSMUSG00000000308	protein-coding	Ckmt1	22.0707	2.31902	0.525827	4.25125e-07	7.54286e-05	6.37148
16	14468	ENSMUSG00000040264	protein-coding	Gbp2b	42.3373	2.25823	1.75458	0.0012805	0.0251811	2.89262
17	70163	ENSMUSG00000013643	protein-coding	Lypd8	24.3017	2.2549	0.656846	1.71158e-05	0.00112615	4.7666
18	20862	ENSMUSG00000022902	protein-coding	Stfa2	5.78383	2.13466	1.17961	0.0019478	0.0340994	2.71046
19	224116	ENSMUSG00000035638	protein-coding	Muc20	7.26983	2.11228	0.993223	0.0010116	0.0213235	2.99499
20	216643	ENSMUSG00000020159	protein-coding	Gabrp	32.9858	2.09913	0.61547	1.79565e-05	0.00116209	4.74578
21	192653	ENSMUSG00000039438	protein-coding	Ttc36	5.94779	2.08098	0.923429	0.000903186	0.0201013	3.04422
22	23795	ENSMUSG00000020581	protein-coding	Agr2	94.9257	2.07276	1.47451	0.0012076	0.0241689	2.91808
23	231293	ENSMUSG00000029154	protein-coding	Cwh43	15.2744	2.05893	0.833789	0.000314584	0.00949828	3.50226
24	14120	ENSMUSG00000021456	protein-coding	Fbp2	14.5968	2.05559	0.571333	1.3797e-05	0.000964022	4.86021
25	53868	ENSMUSG00000008601	protein-coding	Rab25	78.9994	2.04786	0.55998	6.1978e-06	0.000559254	5.20776
26	20451	ENSMUSG00000056812	protein-coding	St8sia3	5.49288	2.02338	1.13189	0.00203722	NA	2.69096
27	232983	ENSMUSG00000060188	protein-coding	Cxcl17	25.6556	2.00123	0.549729	8.91422e-06	0.000703822	5.04992
28	66451	ENSMUSG00000028536	protein-coding	2610528J11Rik	10.3187	1.99049	0.639686	7.85337e-05	0.00346404	4.10494
29	71960	ENSMUSG00000030739	protein-coding	Myh14	19.4152	1.98756	0.504848	3.35572e-06	0.000367987	5.47421
30	69693	ENSMUSG00000034607	protein-coding	Pof1b	11.0871	1.98719	0.818956	0.000417247	0.0116325	3.37961
31	66166	ENSMUSG00000042306	protein-coding	S100a14	191.356	1.97332	0.500871	2.03875e-06	0.000259629	5.69064
32	72373	ENSMUSG00000022598	protein-coding	Psca	13.8556	1.95079	0.610986	5.3073e-05	0.0026272	4.27513
33	208164	ENSMUSG00000047420	protein-coding	Fam180a	34.7387	1.94925	0.525134	5.78281e-06	0.000542599	5.23786
34	240873	ENSMUSG00000066755	protein-coding	Tnfsf18	23.2684	1.84506	0.96364	0.000858784	0.0193178	3.06612
35	209387	ENSMUSG00000057596	protein-coding	Trim30d	12.2737	1.83548	0.885842	0.000823219	0.0188946	3.08448
36	214523	ENSMUSG00000032091	protein-coding	Tmprss4	59.6583	1.8343	0.489554	5.01984e-06	0.000498543	5.29931
37	21946	ENSMUSG00000030413	protein-coding	Pglyrp1	211.408	1.83152	0.756605	0.00026006	0.00840657	3.58493
38	74574	ENSMUSG00000024481	protein-coding	Lvrn	93.708	1.81502	0.454059	1.75339e-06	0.000226949	5.75612
39	99662	ENSMUSG00000040600	protein-coding	Eps8l3	22.1087	1.81144	0.500471	1.05888e-05	0.000781342	4.97515
40	58218	ENSMUSG00000041754	protein-coding	Trem3	23.5604	1.79974	0.457792	3.32838e-06	0.000367541	5.47777
41	69829	NA	unknown	2010001K21Rik	12.0095	1.7926	1.13187	0.00174685	0.0315612	2.75774
42	67866	ENSMUSG00000023336	protein-coding	Wfdc1	118.117	1.75282	0.394631	2.69992e-07	5.26352e-05	6.56865
43	70788	ENSMUSG00000026308	protein-coding	Klhl30	10.6028	1.74891	0.68992	0.000341877	0.0100319	3.46613
44	235135	ENSMUSG00000041737	protein-coding	Tmem45b	71.1951	1.71479	0.550746	4.53116e-05	0.00234595	4.34379
45	224840	ENSMUSG00000051682	protein-coding	Treml4	10.4404	1.7008	0.780825	0.000766512	0.0179585	3.11548
46	75604	ENSMUSG00000018919	protein-coding	Tm4sf5	25.0479	1.69709	0.633287	0.000183059	0.00645241	3.73741
47	226245	ENSMUSG00000035818	protein-coding	Plekhs1	19.8301	1.69499	0.577079	0.000103574	0.00424816	3.98475
48	170765	ENSMUSG00000022941	protein-coding	Ripply3	20.3932	1.67589	0.471814	1.43465e-05	0.000993621	4.84325
49	230612	ENSMUSG00000028544	protein-coding	Slc5a9	7.57695	1.67523	0.863164	0.00144028	0.0272703	2.84155
50	73899	ENSMUSG00000097779	ncRNA	4833407H14Rik	6.08277	1.67502	0.860946	0.00165438	0.0303219	2.78137
51	140474	ENSMUSG00000118672	protein-coding	Muc4	11.9527	1.66931	0.825647	0.000998526	0.0212217	3.00064
52	207818	ENSMUSG00000053559	protein-coding	Smagp	41.8474	1.63206	0.494421	2.8345e-05	0.00159856	4.54752
53	108168162	NA	ncRNA	Gm43305	72.054	1.62318	0.302976	3.24372e-09	2.14394e-06	8.48896
54	100534287	ENSMUSG00000102692	protein-coding	Dchs2	45.8647	1.61173	0.363499	3.46077e-07	6.58422e-05	6.46083
55	11484	ENSMUSG00000020774	protein-coding	Aspa	32.9568	1.60107	0.529269	7.08973e-05	0.00322634	4.14937
56	19049	ENSMUSG00000061718	protein-coding	Ppp1r1b	41.5261	1.58733	0.647486	0.000296944	0.00914051	3.52733
57	16855	ENSMUSG00000053964	protein-coding	Lgals4	751.06	1.57852	0.392838	1.65019e-06	0.000218976	5.78247
58	16176	ENSMUSG00000027398	protein-coding	Il1b	1280.1	1.57613	0.255466	2.31749e-11	9.14886e-08	10.635
59	54672	ENSMUSG00000060470	protein-coding	Adgrg3	7.53057	1.57386	0.819151	0.0015496	0.0289582	2.80978
60	20887	ENSMUSG00000030711	protein-coding	Sult1a1	108.331	1.55611	0.451176	1.50813e-05	0.0010134	4.82156
61	20972	ENSMUSG00000022415	protein-coding	Syngr1	93.7452	1.55339	0.293836	4.69603e-09	2.64839e-06	8.32827
62	215384	ENSMUSG00000047730	protein-coding	Fcgbp	28.1523	1.54758	0.733298	0.000686141	0.0166179	3.16359
63	20297	ENSMUSG00000026166	protein-coding	Ccl20	16.287	1.51392	1.33664	0.00250275	0.0403274	2.60158
64	215446	ENSMUSG00000041608	protein-coding	Entpd3	17.0718	1.48253	0.441042	3.32416e-05	0.00182263	4.47832
65	73712	ENSMUSG00000060962	protein-coding	Dmkn	897.675	1.47406	0.617958	0.000329583	0.0097668	3.48203
66	80885	ENSMUSG00000045502	protein-coding	Hcar2	59.094	1.4721	0.442974	2.60742e-05	0.0015082	4.58379
67	12862	ENSMUSG00000030785	protein-coding	Cox6a2	7.99099	1.45882	1.13776	0.0031761	0.0465434	2.49811
68	12986	ENSMUSG00000028859	protein-coding	Csf3r	55.2557	1.4446	0.249103	3.19683e-10	5.04811e-07	9.49528
69	68528	ENSMUSG00000075420	protein-coding	Smim6	49.9552	1.44342	0.480766	7.4794e-05	0.00336488	4.12613
70	19126	ENSMUSG00000029086	protein-coding	Prom1	241.445	1.43739	0.474712	6.13228e-05	0.00291671	4.21238
71	100727	ENSMUSG00000029260	protein-coding	Ugt2b34	33.4249	1.43193	0.659115	0.000613194	0.0154433	3.2124
72	15042	ENSMUSG00000053835	protein-coding	H2-T24	12.4974	1.42162	0.704069	0.00108455	0.0224259	2.96475
73	56619	ENSMUSG00000030142	protein-coding	Clec4e	56.8239	1.40279	0.3692	4.97527e-06	0.000497243	5.30318
74	433016	ENSMUSG00000079597	protein-coding	Cstdc4	67.8711	1.40022	0.374083	5.87578e-06	0.000542599	5.23093
75	23892	ENSMUSG00000074934	protein-coding	Grem1	117.837	1.39743	0.440334	4.14063e-05	0.002176	4.38293
76	16365	ENSMUSG00000022126	protein-coding	Acod1	16.3503	1.39604	0.553796	0.000354682	0.0103145	3.45016
77	71724	ENSMUSG00000064294	protein-coding	Aox3	61.8415	1.39182	0.33502	1.20455e-06	0.000174505	5.91918
78	53624	ENSMUSG00000018569	protein-coding	Cldn7	233.12	1.38865	0.51077	0.000152702	0.00562077	3.81616
79	73732	ENSMUSG00000109564	protein-coding	Muc16	42.746	1.38267	1.6786	0.00257155	0.0410175	2.5898
80	72054	ENSMUSG00000003484	protein-coding	Cyp4f18	39.5297	1.38198	0.424877	3.81954e-05	0.00204456	4.41799
81	72027	ENSMUSG00000063354	protein-coding	Slc39a4	67.4351	1.37775	0.382077	1.0253e-05	0.000767325	4.98915
82	80794	ENSMUSG00000040525	protein-coding	Cblc	35.7857	1.35762	0.48188	0.000138978	0.00523772	3.85705
83	235320	ENSMUSG00000066687	protein-coding	Zbtb16	32.8054	1.35706	1.63759	0.00274245	0.0427081	2.56186
84	75568	ENSMUSG00000039676	protein-coding	Capsl	7.59012	1.32029	0.953685	0.00318248	0.0465751	2.49723
85	67742	ENSMUSG00000022876	protein-coding	Samsn1	86.9447	1.32026	0.2439	2.57624e-09	1.84916e-06	8.58901
86	16552	ENSMUSG00000028357	protein-coding	Kif12	7.54273	1.31975	0.80837	0.00252366	0.0404991	2.59797
87	432995	ENSMUSG00000096215	protein-coding	Smim22	36.9639	1.3191	0.664299	0.000918209	0.0202762	3.03706
88	16175	ENSMUSG00000027399	protein-coding	Il1a	84.5276	1.31598	0.387502	2.06382e-05	0.00127304	4.68533
89	216799	ENSMUSG00000032691	protein-coding	Nlrp3	71.2976	1.31548	0.342968	4.06814e-06	0.000425431	5.3906
90	544922	ENSMUSG00000054931	protein-coding	Zkscan4	7.09533	1.31501	0.714017	0.00200205	0.0346649	2.69852
91	20216	ENSMUSG00000030935	protein-coding	Acsm3	13.4755	1.31443	0.572056	0.000649664	0.0159795	3.18731
92	102639006	NA	ncRNA	Gm22146	9.78507	1.29998	0.59396	0.000944392	0.0204286	3.02485
93	432720	ENSMUSG00000071551	protein-coding	Akr1c19	37.1712	1.29622	0.58674	0.000625411	0.0155771	3.20383
94	11668	ENSMUSG00000053279	protein-coding	Aldh1a1	650.634	1.2929	0.468734	0.00014141	0.0052854	3.84952
95	17075	ENSMUSG00000045394	protein-coding	Epcam	492.012	1.27568	0.485093	0.000203342	0.00696525	3.69177
96	433470	ENSMUSG00000033213	protein-coding	AA467197	98.9724	1.27537	0.712075	0.00119896	0.0240569	2.9212
97	230972	ENSMUSG00000029032	protein-coding	Arhgef16	14.7874	1.2706	0.796348	0.00202376	0.034945	2.69384
98	59290	ENSMUSG00000000544	protein-coding	Gpa33	21.4978	1.2619	0.839313	0.00207478	0.0355346	2.68303
99	60345	ENSMUSG00000001520	protein-coding	Nrip2	24.8663	1.2543	0.684302	0.00130767	0.0256515	2.8835
100	14859	ENSMUSG00000025934	protein-coding	Gsta3	76.7579	1.25001	0.620314	0.000850939	0.0192743	3.0701
101	14860	ENSMUSG00000032348	protein-coding	Gsta4	562.685	1.24139	0.365788	2.05056e-05	0.00126982	4.68813
102	105243761	NA	ncRNA	Gm39556	15.0479	1.22387	0.727398	0.00186358	0.0331022	2.72965
103	16525	ENSMUSG00000033998	protein-coding	Kcnk1	29.8525	1.22181	0.603632	0.000969688	0.0207484	3.01337
104	14344	ENSMUSG00000055978	protein-coding	Fut2	16.5591	1.22105	0.604179	0.00108955	0.0224903	2.96275
105	60533	ENSMUSG00000016496	protein-coding	Cd274	38.904	1.21828	0.32658	7.67851e-06	0.000641542	5.11472
106	15360	ENSMUSG00000027875	protein-coding	Hmgcs2	119.617	1.21771	0.482996	0.000285381	0.00887916	3.54458
107	16847	ENSMUSG00000057722	protein-coding	Lepr	38.7039	1.20285	0.302195	2.88223e-06	0.000337136	5.54027
108	100038659	NA	ncRNA	Mirt2	13.8833	1.20177	0.591366	0.00114159	0.0231708	2.94249
109	22271	ENSMUSG00000020407	protein-coding	Upp1	55.9964	1.1917	0.292514	1.91427e-06	0.000245757	5.718
110	18703	ENSMUSG00000026417	protein-coding	Pigr	65.8812	1.1908	0.749483	0.00170873	0.0311114	2.76733
111	11768	ENSMUSG00000003309	protein-coding	Ap1m2	22.806	1.1903	0.954313	0.00270297	0.04226	2.56816
112	17952	ENSMUSG00000078942	protein-coding	Naip6	5.55148	1.18794	1.04293	0.00511841	NA	2.29087
113	20558	ENSMUSG00000000204	protein-coding	Slfn4	20.1845	1.16299	0.37793	8.67341e-05	0.00373595	4.06181
114	246746	ENSMUSG00000047798	protein-coding	Cd300lf	65.8392	1.16228	0.375777	6.39657e-05	0.00301517	4.19405
115	70564	ENSMUSG00000021792	protein-coding	Prxl2a	516.101	1.15661	0.21914	5.08497e-09	2.76885e-06	8.29371
116	243025	ENSMUSG00000037913	protein-coding	Tmem156	6.32379	1.15462	0.936207	0.00443152	0.0576901	2.35345
117	24110	ENSMUSG00000030107	protein-coding	Usp18	72.0987	1.14805	0.330492	1.73329e-05	0.0011357	4.76113
118	67775	ENSMUSG00000033355	protein-coding	Rtp4	185.717	1.13577	0.270354	9.47592e-07	0.000141164	6.02338
119	226251	ENSMUSG00000025085	protein-coding	Ablim1	174.563	1.13172	0.288922	3.22706e-06	0.000361408	5.49119
120	16009	ENSMUSG00000020427	protein-coding	Igfbp3	8409.56	1.12898	0.289197	3.19759e-06	0.000360665	5.49518
121	14428	ENSMUSG00000020793	protein-coding	Galr2	72.8641	1.12317	0.215595	8.35674e-09	3.6612e-06	8.07796
122	15040	ENSMUSG00000067212	protein-coding	H2-T23	867.264	1.11211	0.271443	1.4633e-06	0.000201439	5.83467
123	55932	ENSMUSG00000028268	protein-coding	Gbp3	73.8939	1.09772	0.324853	2.47235e-05	0.00144596	4.60689
124	100038363	ENSMUSG00000078122	ncRNA	F630028O10Rik	7.63472	1.09433	1.09408	0.00466055	0.0599794	2.33156
125	54123	ENSMUSG00000025498	protein-coding	Irf7	444.339	1.08912	0.257841	8.66704e-07	0.000131597	6.06213
126	76432	ENSMUSG00000097354	ncRNA	2310001H17Rik	39.1886	1.08757	0.252161	8.00463e-07	0.000126401	6.09666
127	12045	ENSMUSG00000089929	protein-coding	Bcl2a1b	113.487	1.08586	0.282094	4.36382e-06	0.00044866	5.36013
128	67801	ENSMUSG00000031775	protein-coding	Pllp	18.0362	1.07203	0.772462	0.00277264	0.0430086	2.55711
129	17001	ENSMUSG00000020377	protein-coding	Ltc4s	134.808	1.05981	0.288343	8.7363e-06	0.000696742	5.05867
130	16324	ENSMUSG00000037035	protein-coding	Inhbb	204.007	1.05297	0.523338	0.000925113	0.0202762	3.03381
131	15426	ENSMUSG00000001657	protein-coding	Hoxc8	24.6549	1.05083	1.09475	0.0034204	0.0487909	2.46592
132	246728	ENSMUSG00000032690	protein-coding	Oas2	40.6128	1.05031	0.333271	5.89387e-05	0.00285491	4.2296
133	19041	ENSMUSG00000039457	protein-coding	Ppl	91.1909	1.04721	0.564968	0.00127583	0.0251623	2.89421
134	16939	ENSMUSG00000043165	protein-coding	Lor	25.575	1.04498	0.41295	0.000372733	0.0107799	3.4286
135	57916	ENSMUSG00000010142	protein-coding	Tnfrsf13b	10.1701	1.03716	0.639405	0.0026398	0.0416851	2.57843
136	50528	ENSMUSG00000000385	protein-coding	Tmprss2	80.2493	1.03542	0.710932	0.00221692	0.0371623	2.65425
137	104001	ENSMUSG00000021087	protein-coding	Rtn1	72.1462	1.03427	0.399974	0.000285645	0.00887916	3.54417
138	16145	ENSMUSG00000078853	protein-coding	Igtp	103.431	1.02946	0.227274	2.48657e-07	4.9703e-05	6.6044
139	16994	ENSMUSG00000024399	protein-coding	Ltb	27.7265	1.02353	0.38407	0.000277201	0.00875456	3.55721
140	72125	ENSMUSG00000021986	protein-coding	Amer2	8.17815	1.01916	0.750286	0.00393812	0.0530152	2.40471
141	78591	NA	protein-coding	Mir142hg	77.3946	1.01389	0.233525	6.14074e-07	0.000101009	6.21178
142	20202	ENSMUSG00000056071	protein-coding	S100a9	1060.24	1.01349	1.10366	0.003171	0.0465434	2.4988
143	54396	ENSMUSG00000069874	protein-coding	Irgm2	80.3025	1.01104	0.262086	4.56035e-06	0.000460247	5.341
144	18133	ENSMUSG00000037362	protein-coding	Ccn3	178.272	1.00983	0.46695	0.000717681	0.0171111	3.14407
145	14027	ENSMUSG00000034282	protein-coding	Evpl	22.4587	1.0087	0.628009	0.00222571	0.0371623	2.65253
146	69454	ENSMUSG00000015093	protein-coding	Clic3	13.4079	1.00157	0.596813	0.00230382	0.0380442	2.63755
147	69073	ENSMUSG00000037600	protein-coding	Kdf1	10.004	0.995737	1.7528	0.00479691	0.0612352	2.31904
148	74424	ENSMUSG00000030650	protein-coding	Tmc5	11.9739	0.9873	0.514573	0.00170604	0.0311086	2.76801
149	71908	ENSMUSG00000055976	protein-coding	Cldn23	11.1543	0.986584	1.07272	0.00460787	0.059544	2.3365
150	63986	ENSMUSG00000060791	protein-coding	Gmfg	47.0524	0.982865	0.275164	1.50475e-05	0.0010134	4.82254
151	12310	ENSMUSG00000030669	protein-coding	Calca	2989.56	0.98114	0.34706	0.000144086	0.00535354	3.84138
152	217845	ENSMUSG00000021208	protein-coding	Ifi27l2b	27.6619	0.970464	0.733322	0.00293118	0.0446212	2.53296
153	100041979	ENSMUSG00000094942	protein-coding	Gm3604	15.0641	0.959978	0.474546	0.00135331	0.0261888	2.8686
154	81879	ENSMUSG00000026380	protein-coding	Tfcp2l1	27.7141	0.958501	0.368204	0.000334468	0.00987213	3.47564
155	15404	ENSMUSG00000038236	protein-coding	Hoxa7	85.3615	0.954807	0.388973	0.000414637	0.0115886	3.38233
156	16173	ENSMUSG00000039217	protein-coding	Il18	154.065	0.951443	0.258217	9.00074e-06	0.000707117	5.04572
157	22409	ENSMUSG00000026167	protein-coding	Wnt10a	17.2128	0.944121	0.518771	0.00187916	0.0333414	2.72604
158	433323	ENSMUSG00000032908	protein-coding	Sgpp2	26.1934	0.942598	0.368768	0.000391156	0.0110893	3.40765
159	327959	ENSMUSG00000040483	protein-coding	Xaf1	262.521	0.941532	0.206636	2.16391e-07	4.43771e-05	6.66476
160	17313	ENSMUSG00000030218	protein-coding	Mgp	30466.6	0.938874	0.307374	7.82126e-05	0.00345954	4.10672
161	15953	ENSMUSG00000078920	protein-coding	Ifi47	200.05	0.928988	0.15838	2.1876e-10	4.31804e-07	9.66003
162	223838	ENSMUSG00000022449	protein-coding	Adamts20	37.3631	0.928872	0.380646	0.000462655	0.0125962	3.33474
163	12765	ENSMUSG00000026180	protein-coding	Cxcr2	26.7998	0.927344	0.578822	0.00232742	0.0383236	2.63313
164	16068	ENSMUSG00000070427	protein-coding	Il18bp	102.769	0.920867	0.287081	5.02596e-05	0.00254999	4.29878
165	75668	ENSMUSG00000034209	protein-coding	Rasl10a	43.3551	0.917999	0.450186	0.00109789	0.0225642	2.95944
166	58203	ENSMUSG00000027514	protein-coding	Zbp1	453.259	0.916987	0.206628	3.78213e-07	7.10996e-05	6.42226
167	14786	ENSMUSG00000019312	protein-coding	Grb7	29.323	0.915582	0.553453	0.00213817	0.0363051	2.66996
168	79565	ENSMUSG00000040557	protein-coding	Mettl27	42.8631	0.910262	0.293102	7.58048e-05	0.00340067	4.1203
169	194231	ENSMUSG00000028841	protein-coding	Cnksr1	17.6806	0.908633	0.55451	0.0024112	0.0392934	2.61777
170	76933	ENSMUSG00000079017	protein-coding	Ifi27l2a	1620.05	0.906895	1.03241	0.00364113	0.0509274	2.43876
171	100503827	NA	ncRNA	Tnfsf13os	14.2059	0.902565	0.603768	0.00316117	0.0465434	2.50015
172	11717	ENSMUSG00000005686	protein-coding	Ampd3	111.017	0.902026	0.242428	8.29001e-06	0.000674782	5.08144
173	52609	ENSMUSG00000053411	protein-coding	Cbx7	35.5065	0.899248	0.492354	0.00167469	0.0306077	2.77607
174	14469	ENSMUSG00000028270	protein-coding	Gbp2	270.321	0.897658	0.155658	3.92322e-10	5.63196e-07	9.40636
175	13170	ENSMUSG00000059824	protein-coding	Dbp	61.4018	0.892033	0.534923	0.0019972	0.0346649	2.69958
176	56338	ENSMUSG00000038393	protein-coding	Txnip	672.304	0.887787	0.367523	0.000453382	0.0124511	3.34354
177	239743	ENSMUSG00000043008	protein-coding	Klhl6	28.3793	0.884701	0.539092	0.00224802	0.0374062	2.6482
178	217325	ENSMUSG00000020782	protein-coding	Llgl2	40.5998	0.883453	0.279589	6.72664e-05	0.00308908	4.1722
179	328061	ENSMUSG00000112792	ncRNA	Gm38407	241.133	0.881178	0.21993	2.5716e-06	0.000314044	5.5898
180	83965	ENSMUSG00000023960	protein-coding	Enpp5	128.956	0.878426	0.221757	3.29093e-06	0.000365966	5.48268
181	442827	ENSMUSG00000064147	protein-coding	Rab44	13.6502	0.874519	0.914174	0.00464012	0.0598628	2.33347
182	13867	ENSMUSG00000018166	protein-coding	Erbb3	30.6331	0.872264	0.77734	0.00376197	0.0517018	2.42458
183	666532	ENSMUSG00000067916	protein-coding	Zfp991	22.0386	0.871736	0.500314	0.00204758	0.0352985	2.68876
184	12879	ENSMUSG00000062563	protein-coding	Cys1	32.3287	0.867492	0.490253	0.00191551	0.0337941	2.71771
185	380660	ENSMUSG00000035948	protein-coding	Acss3	125.898	0.863133	0.312334	0.000195005	0.00676774	3.70995
186	244757	ENSMUSG00000036395	protein-coding	Glb1l2	26.6335	0.861339	0.453618	0.00158615	0.0294324	2.79965
187	23845	ENSMUSG00000029915	protein-coding	Clec5a	21.4494	0.853179	0.373582	0.00082319	0.0188946	3.0845
188	224022	ENSMUSG00000022756	protein-coding	Slc7a4	19.4553	0.852695	0.684486	0.00380833	0.0520219	2.41927
189	229898	ENSMUSG00000105504	protein-coding	Gbp5	21.4656	0.851116	0.53712	0.00254422	0.0407049	2.59445
190	15944	ENSMUSG00000046879	protein-coding	Irgm1	145.041	0.848325	0.22497	6.81299e-06	0.000591183	5.16666
191	70129	ENSMUSG00000007034	protein-coding	Slc44a4	30.0383	0.846536	0.478671	0.00194144	0.0340258	2.71188
192	224912	ENSMUSG00000044279	protein-coding	Crb3	46.5896	0.845667	0.415444	0.00118827	0.0239032	2.92508
193	19279	ENSMUSG00000020151	protein-coding	Ptprr	24.6872	0.836908	0.45433	0.00181562	0.0325062	2.74097
194	15957	ENSMUSG00000034459	protein-coding	Ifit1	163.1	0.836397	0.512622	0.00208993	0.0357165	2.67987
195	58187	ENSMUSG00000022132	protein-coding	Cldn10	1106.58	0.830466	0.36827	0.000685731	0.0166179	3.16385
196	27375	ENSMUSG00000034917	protein-coding	Tjp3	19.4788	0.828404	0.490745	0.00242667	0.0395047	2.61499
197	69550	ENSMUSG00000046718	protein-coding	Bst2	3254.28	0.826689	0.306098	0.000229313	0.00767177	3.63957
198	21922	ENSMUSG00000025784	protein-coding	Clec3b	1003.7	0.825646	0.275802	9.96908e-05	0.00413876	4.00134
199	224833	ENSMUSG00000034382	protein-coding	AI661453	140.463	0.819696	0.187907	6.07584e-07	0.000100993	6.21639
200	74552	ENSMUSG00000028803	protein-coding	Nipal3	22.229	0.817101	0.459766	0.00209402	0.0357477	2.67902
201	408062	ENSMUSG00000061371	protein-coding	Zfp873	19.752	0.810917	0.442005	0.00199864	0.0346649	2.69927
202	20302	ENSMUSG00000000982	protein-coding	Ccl3	178.413	0.810128	0.369705	0.000825948	0.0189023	3.08305
203	105827	ENSMUSG00000048218	protein-coding	Amigo2	55.5044	0.802666	0.329688	0.000532265	0.0138926	3.27387
204	94094	ENSMUSG00000056144	protein-coding	Trim34a	28.5296	0.801222	0.509405	0.00268104	0.0420838	2.5717
205	547253	ENSMUSG00000034422	protein-coding	Parp14	155.226	0.801142	0.169037	1.07872e-07	2.66158e-05	6.96709
206	26365	ENSMUSG00000074272	protein-coding	Ceacam1	15.049	0.800679	0.612642	0.00402672	0.0537497	2.39505
207	56222	ENSMUSG00000070803	protein-coding	Cited4	15.6066	0.798827	0.565551	0.00370073	0.051235	2.43171
208	16854	ENSMUSG00000050335	protein-coding	Lgals3	2473.92	0.79709	0.302946	0.000285034	0.00887916	3.5451
209	76527	ENSMUSG00000031750	protein-coding	Il34	187.861	0.796294	0.178449	3.9014e-07	7.24788e-05	6.40878
210	114774	ENSMUSG00000035873	protein-coding	Pawr	284.564	0.790527	0.213492	9.04636e-06	0.000707184	5.04353
211	216795	ENSMUSG00000000126	protein-coding	Wnt9a	115.529	0.789798	0.282789	0.000193144	0.00671791	3.71412
212	12490	ENSMUSG00000016494	protein-coding	Cd34	768.269	0.788083	0.244806	5.08299e-05	0.00255622	4.29388
213	80861	ENSMUSG00000017830	protein-coding	Dhx58	25.4832	0.78678	0.316188	0.000529583	0.0138914	3.27607
214	217138	ENSMUSG00000047040	protein-coding	Prr15l	39.1881	0.784378	0.539736	0.00303943	0.0454504	2.51721
215	14373	ENSMUSG00000009633	protein-coding	G0s2	925.989	0.784052	0.247842	6.10796e-05	0.00291392	4.2141
216	233199	ENSMUSG00000038670	protein-coding	Mybpc2	7.89878	0.783534	1.36289	0.00646522	0.0732895	2.18942
217	14862	ENSMUSG00000058135	protein-coding	Gstm1	392.342	0.782985	0.281937	0.000198297	0.00683693	3.70268
218	71893	ENSMUSG00000019320	protein-coding	Noxo1	24.1078	0.780999	0.42161	0.00193536	0.0339569	2.71324
219	245026	ENSMUSG00000043719	protein-coding	Col6a6	497.489	0.779328	0.388987	0.00121809	0.0243171	2.91432
220	17474	ENSMUSG00000030144	protein-coding	Clec4d	80.4221	0.779193	0.286597	0.000245836	0.00810437	3.60935
221	381175	ENSMUSG00000038903	protein-coding	Ccdc68	65.5234	0.775709	0.313478	0.000473227	0.0128177	3.32493
222	219132	ENSMUSG00000068245	protein-coding	Phf11d	186.276	0.77011	0.196405	4.13407e-06	0.000429481	5.38362
223	12010	ENSMUSG00000060802	protein-coding	B2m	6573.34	0.760447	0.160515	1.0493e-07	2.63009e-05	6.9791
224	16178	ENSMUSG00000026073	protein-coding	Il1r2	396.647	0.758139	0.178998	1.10722e-06	0.000161889	5.95577
225	18025	ENSMUSG00000029832	protein-coding	Nfe2l3	174.952	0.756156	0.301393	0.000425292	0.0117635	3.37131
226	213945	ENSMUSG00000068794	protein-coding	Col28a1	308.493	0.752723	0.460184	0.00227939	0.0378086	2.64218
227	330256	NA	ncRNA	Gm20559	58.9878	0.750575	0.279514	0.000283823	0.00887495	3.54695
228	74153	ENSMUSG00000032596	protein-coding	Uba7	84.6885	0.744716	0.197478	8.01327e-06	0.0006625	5.09619
229	381232	NA	ncRNA	Mirt1	29.8946	0.744201	0.493334	0.00311853	0.0462392	2.50605
230	74147	ENSMUSG00000022853	protein-coding	Ehhadh	19.1903	0.737191	0.553421	0.00405829	0.0540797	2.39166
231	11816	ENSMUSG00000002985	protein-coding	Apoe	10285.3	0.734776	0.203313	1.35164e-05	0.000952843	4.86914
232	414103	ENSMUSG00000109251	ncRNA	E230032D23Rik	25.6523	0.7339	0.72299	0.00477554	0.0610612	2.32098
233	20660	ENSMUSG00000049313	protein-coding	Sorl1	45.4531	0.731	0.511655	0.00329051	0.0476702	2.48274
234	223650	NA	protein-coding	Eppk1	10.5735	0.725821	1.10321	0.00638892	0.0726332	2.19457
235	94346	ENSMUSG00000059900	protein-coding	Tmem40	11.8362	0.722047	0.619883	0.00539279	0.0655057	2.26819
236	270152	ENSMUSG00000048534	protein-coding	Jaml	40.6932	0.72128	0.444923	0.0026599	0.0419186	2.57514
237	18830	ENSMUSG00000017754	protein-coding	Pltp	1452.93	0.721166	0.12343	2.8199e-10	4.94767e-07	9.54977
238	56213	ENSMUSG00000006205	protein-coding	Htra1	3476.68	0.715212	0.147091	6.00834e-08	1.69424e-05	7.22125
239	67374	ENSMUSG00000053062	protein-coding	Jam2	424.234	0.714502	0.178083	2.99301e-06	0.000347519	5.52389
240	70415	ENSMUSG00000031112	protein-coding	Stk26	205.738	0.714241	0.307828	0.00069469	0.0166836	3.15821
241	16912	ENSMUSG00000096727	protein-coding	Psmb9	225.226	0.713914	0.324332	0.0009038	0.0201013	3.04393
242	11303	ENSMUSG00000015243	protein-coding	Abca1	462.16	0.704549	0.169744	1.63654e-06	0.000218976	5.78607
243	20322	ENSMUSG00000027227	protein-coding	Sord	173.346	0.699641	0.206676	3.35879e-05	0.00183525	4.47382
244	17948	ENSMUSG00000078945	protein-coding	Naip2	20.0129	0.697787	0.397059	0.0026099	0.0414201	2.58338
245	73813	ENSMUSG00000054161	protein-coding	Fam83e	19.4803	0.697773	0.431812	0.00317247	0.0465434	2.4986
246	15932	ENSMUSG00000033540	protein-coding	Idua	33.343	0.69768	0.273839	0.000484114	0.0130455	3.31505
247	236573	ENSMUSG00000029298	protein-coding	Gbp9	51.7331	0.693784	0.312641	0.00098101	0.020934	3.00833
248	246730	ENSMUSG00000052776	protein-coding	Oas1a	81.1311	0.692624	0.441646	0.00279166	0.0431764	2.55414
249	227929	ENSMUSG00000026832	protein-coding	Cytip	50.5517	0.692057	0.26394	0.000390265	0.0110839	3.40864
250	76498	ENSMUSG00000023909	protein-coding	Paqr4	48.8228	0.686496	0.221017	9.91313e-05	0.0041303	4.00379
251	107350	ENSMUSG00000075010	ncRNA	AW112010	273.555	0.684556	0.354796	0.0016106	0.0297114	2.79301
252	234683	ENSMUSG00000014791	protein-coding	Elmo3	35.5089	0.68407	0.295643	0.000875904	0.0196469	3.05754
253	212980	ENSMUSG00000026435	protein-coding	Slc45a3	80.3008	0.68092	0.2181	8.53223e-05	0.00371164	4.06894
254	224530	ENSMUSG00000062480	protein-coding	Acat3	41.3277	0.678341	0.39053	0.00244088	0.0396855	2.61245
255	12954	ENSMUSG00000024041	protein-coding	Cryaa	362.933	0.675947	0.514995	0.00372217	0.0513783	2.4292
256	54199	ENSMUSG00000043953	protein-coding	Ccrl2	329.719	0.67035	0.284152	0.000676334	0.0164815	3.16984
257	100702	ENSMUSG00000104713	protein-coding	Gbp6	80.2943	0.668978	0.257997	0.000401816	0.0113305	3.39597
258	243864	ENSMUSG00000040987	protein-coding	Mill2	77.4627	0.667503	0.33717	0.00159185	0.0294689	2.7981
259	12830	ENSMUSG00000031274	protein-coding	Col4a5	712.104	0.66386	0.220018	0.000112465	0.00455368	3.94898
260	235527	ENSMUSG00000032377	protein-coding	Plscr4	263.926	0.661866	0.207448	6.6901e-05	0.00308899	4.17457
261	328424	ENSMUSG00000046168	protein-coding	Kcnrg	43.2837	0.66137	0.338959	0.00175222	0.0316221	2.75641
262	19354	ENSMUSG00000033220	protein-coding	Rac2	84.3071	0.660226	0.269589	0.000592217	0.0150506	3.22752
263	21682	ENSMUSG00000029217	protein-coding	Tec	239.252	0.659117	0.414149	0.00281555	0.0434183	2.55044
264	68852	ENSMUSG00000071656	protein-coding	Lrrn4cl	276.55	0.65724	0.168999	5.25709e-06	0.000509293	5.27925
265	21859	ENSMUSG00000020044	protein-coding	Timp3	11858.5	0.656435	0.244039	0.000300131	0.00918481	3.52269
266	69787	ENSMUSG00000055114	protein-coding	Anxa13	190.519	0.655599	2.39747	0.0048592	0.0617891	2.31344
267	317677	ENSMUSG00000079343	protein-coding	C1s2	548.836	0.653361	0.26496	0.000529305	0.0138914	3.27629
268	213575	ENSMUSG00000024253	protein-coding	Dync2li1	247.551	0.652844	0.133784	6.41046e-08	1.7453e-05	7.19311
269	56078	ENSMUSG00000031373	protein-coding	Car5b	55.1801	0.652684	0.268486	0.000649012	0.0159795	3.18775
270	55925	ENSMUSG00000031098	protein-coding	Syt8	65.5017	0.651954	0.715197	0.00515205	0.0639089	2.28802
271	72361	ENSMUSG00000031877	protein-coding	Ces2g	115.169	0.651828	0.268297	0.000605522	0.0152989	3.21787
272	14962	ENSMUSG00000090231	protein-coding	Cfb	4974.97	0.647736	0.245493	0.000342421	0.0100319	3.46544
273	83433	ENSMUSG00000023992	protein-coding	Trem2	1378.46	0.646015	0.361445	0.0021342	0.0363051	2.67076
274	26456	ENSMUSG00000025207	protein-coding	Sema4g	33.7568	0.643043	0.440155	0.00391118	0.0528327	2.40769
275	68487	ENSMUSG00000057137	protein-coding	Tmem140	249.315	0.641976	0.142621	3.96315e-07	7.27698e-05	6.40196
276	224792	ENSMUSG00000056492	protein-coding	Adgrf5	85.5589	0.639473	0.538401	0.00452779	0.0587014	2.34411
277	74091	ENSMUSG00000042684	protein-coding	Npl	625.299	0.63879	0.209931	0.000109806	0.00445743	3.95938
278	50908	ENSMUSG00000038521	protein-coding	C1s1	1514.96	0.632029	0.281869	0.000928356	0.0202762	3.03229
279	60440	ENSMUSG00000054072	protein-coding	Iigp1	208.033	0.630994	0.312122	0.00147143	0.0277603	2.83226
280	72281	ENSMUSG00000053886	protein-coding	Sh2d4a	33.2442	0.62854	0.775856	0.00590334	0.0692568	2.2289
281	17069	ENSMUSG00000022587	protein-coding	Ly6e	5775.51	0.625668	0.181833	3.02185e-05	0.00169213	4.51973
282	14319	ENSMUSG00000024661	protein-coding	Fth1	105366	0.625535	0.136325	4.20948e-07	7.54286e-05	6.37577
283	227620	ENSMUSG00000026956	protein-coding	Uap1l1	348.025	0.624802	0.123198	2.37498e-08	7.65372e-06	7.62434
284	12768	ENSMUSG00000025804	protein-coding	Ccr1	66.1173	0.623332	0.342656	0.00229784	0.0380348	2.63868
285	13849	ENSMUSG00000038776	protein-coding	Ephx1	229.186	0.6218	0.191835	6.1015e-05	0.00291392	4.21456
286	13179	ENSMUSG00000019929	protein-coding	Dcn	43401.2	0.621684	0.191683	5.98475e-05	0.00289007	4.22295
287	21950	ENSMUSG00000035678	protein-coding	Tnfsf9	339.5	0.621251	0.169888	1.36994e-05	0.000961456	4.8633
288	12724	ENSMUSG00000022843	protein-coding	Clcn2	39.0925	0.612119	0.304583	0.00178632	0.032167	2.74804
289	66044	ENSMUSG00000027430	protein-coding	Dtd1	499.17	0.611733	0.112706	3.5805e-09	2.26159e-06	8.44606
290	75124	ENSMUSG00000021396	protein-coding	Nxnl2	69.9215	0.609185	0.327705	0.00218376	0.0368023	2.66079
291	69539	ENSMUSG00000056596	protein-coding	Trnp1	97.6833	0.607784	0.425861	0.00382144	0.0521108	2.41777
292	27204	ENSMUSG00000059602	protein-coding	Syn3	520.043	0.60426	0.253168	0.000696324	0.0166854	3.15719
293	100041194	ENSMUSG00000118667	protein-coding	Ahnak2	941.805	0.603188	0.160394	9.37655e-06	0.000728279	5.02796
294	50909	ENSMUSG00000055172	protein-coding	C1ra	931.174	0.602899	0.373333	0.00296446	0.0448388	2.52805
295	69938	ENSMUSG00000019124	protein-coding	Scrn1	180.261	0.601675	0.157741	8.12744e-06	0.00066844	5.09005
296	216505	ENSMUSG00000034614	protein-coding	Pik3ip1	133.038	0.601359	0.286814	0.00136877	0.0263884	2.86367
297	327957	ENSMUSG00000057135	protein-coding	Scimp	13.7744	0.599315	0.605282	0.0067169	0.0752245	2.17283
298	11838	ENSMUSG00000022602	protein-coding	Arc	145.143	0.598067	0.18874	8.12889e-05	0.00357558	4.08997
299	23833	ENSMUSG00000000682	protein-coding	Cd52	117.24	0.597153	0.218532	0.00030219	0.00921212	3.51972
300	108670	ENSMUSG00000022014	protein-coding	Epsti1	41.2097	0.593176	0.39429	0.00387465	0.052453	2.41177
301	100503884	ENSMUSG00000045790	protein-coding	Ccdc149	71.9152	0.59212	0.213222	0.000291792	0.00903468	3.53493
302	239647	ENSMUSG00000044250	protein-coding	Pced1b	106.604	0.590377	0.20741	0.000226614	0.00761485	3.64471
303	19073	ENSMUSG00000020077	protein-coding	Srgn	1150.84	0.588982	0.251984	0.000805628	0.0185989	3.09387
304	18188	ENSMUSG00000039481	protein-coding	Nrtn	72.079	0.587306	0.336103	0.00271191	0.0423579	2.56672
305	13056	ENSMUSG00000019590	protein-coding	Cyb561	112.209	0.587142	0.221497	0.000385119	0.0109773	3.41441
306	66168	ENSMUSG00000022564	protein-coding	Grina	894.033	0.586689	0.169713	2.99863e-05	0.0016851	4.52308
307	74559	ENSMUSG00000021696	protein-coding	Elovl7	40.9806	0.584715	0.396806	0.0041236	0.0546273	2.38472
308	56193	ENSMUSG00000020120	protein-coding	Plek	246.101	0.584115	0.255831	0.000939346	0.0204033	3.02717
309	16819	ENSMUSG00000026822	protein-coding	Lcn2	1419.73	0.583713	0.286313	0.00154194	0.0288835	2.81193
310	12870	ENSMUSG00000003617	protein-coding	Cp	1586.44	0.583691	0.231974	0.000526833	0.0138654	3.27833
311	223920	ENSMUSG00000023045	protein-coding	Soat2	16.652	0.580752	0.584847	0.0068235	0.0759872	2.16599
312	23876	ENSMUSG00000021186	protein-coding	Fbln5	283.091	0.579532	0.264531	0.00115264	0.0233051	2.93831
313	14077	ENSMUSG00000028773	protein-coding	Fabp3	224.631	0.579484	0.410942	0.00407783	0.0542028	2.38957
314	29818	ENSMUSG00000006221	protein-coding	Hspb7	188.305	0.577754	0.497563	0.00509781	0.0635858	2.29262
315	399558	ENSMUSG00000047414	protein-coding	Flrt2	1392.58	0.57748	0.227896	0.000509705	0.0135273	3.29268
316	80981	ENSMUSG00000034936	protein-coding	Arl4d	79.0599	0.577141	0.390216	0.00397205	0.0532902	2.40099
317	11515	ENSMUSG00000005580	protein-coding	Adcy9	91.6126	0.575377	0.220882	0.000464465	0.0126237	3.33305
318	103172	ENSMUSG00000049422	protein-coding	Chchd10	306.362	0.575037	0.286669	0.00171013	0.0311114	2.76697
319	213811	ENSMUSG00000060149	ncRNA	BC002059	35.0745	0.574431	0.315013	0.00266911	0.041942	2.57363
320	72552	ENSMUSG00000034189	protein-coding	Hsdl1	60.359	0.573262	0.315688	0.00256285	0.04092	2.59128
321	16391	ENSMUSG00000002325	protein-coding	Irf9	151.04	0.573136	0.154366	1.24798e-05	0.000899854	4.90379
322	12362	ENSMUSG00000025888	protein-coding	Casp1	224.852	0.57234	0.199916	0.000217772	0.00739534	3.662
323	11931	ENSMUSG00000026576	protein-coding	Atp1b1	225.073	0.565175	0.518424	0.00543432	0.0658582	2.26486
324	14009	ENSMUSG00000004151	protein-coding	Etv1	159.981	0.564759	0.235967	0.000760646	0.0178507	3.11882
325	69993	ENSMUSG00000004633	protein-coding	Chn2	126.209	0.562752	0.251808	0.00111679	0.0228276	2.95203
326	237175	ENSMUSG00000031298	protein-coding	Adgrg2	94.9842	0.560829	0.279219	0.00183339	0.0327501	2.73674
327	116903	ENSMUSG00000030666	protein-coding	Calcb	619.428	0.558635	0.363947	0.00367784	0.0511743	2.43441
328	83490	ENSMUSG00000025017	protein-coding	Pik3ap1	55.3428	0.556541	0.308835	0.00272702	0.0425517	2.56431
329	118567600	NA	ncRNA	Gm26887	602.946	0.555941	0.28043	0.0018303	0.032732	2.73748
330	19165	ENSMUSG00000010609	protein-coding	Psen2	284.466	0.551702	0.162623	4.1237e-05	0.002176	4.38471
331	231507	ENSMUSG00000029322	protein-coding	Plac8	6540.76	0.551695	0.184779	0.000147528	0.00544303	3.83113
332	14544	ENSMUSG00000058624	protein-coding	Gda	1598.45	0.548549	0.218768	0.000583813	0.0149718	3.23373
333	217166	ENSMUSG00000020889	protein-coding	Nr1d1	91.0169	0.548106	0.695859	0.00638718	0.0726332	2.19469
334	76184	ENSMUSG00000044749	protein-coding	Abca6	41.6347	0.547272	0.289984	0.00252221	0.0404991	2.59822
335	13014	ENSMUSG00000005054	protein-coding	Cstb	5600.54	0.54399	0.125821	1.06841e-06	0.000157675	5.97126
336	21354	ENSMUSG00000037321	protein-coding	Tap1	108.035	0.543908	0.155692	3.10239e-05	0.001725	4.5083
337	68055	ENSMUSG00000054894	protein-coding	Dmac2l	60.8812	0.542693	0.202814	0.00043231	0.0119346	3.3642
338	12575	ENSMUSG00000023067	protein-coding	Cdkn1a	1955.29	0.541288	0.234536	0.000878251	0.0196716	3.05638
339	320977	ENSMUSG00000096929	ncRNA	A330023F24Rik	52.5039	0.539281	0.274852	0.00219737	0.0369134	2.6581
340	12183	ENSMUSG00000038871	protein-coding	Bpgm	605.911	0.538022	0.267647	0.00181299	0.0325062	2.74161
341	66102	ENSMUSG00000018920	protein-coding	Cxcl16	1098.02	0.536433	0.18407	0.000195608	0.0067738	3.70861
342	55950	ENSMUSG00000047843	protein-coding	Bri3	3183.05	0.530627	0.0740889	6.23048e-14	9.83856e-10	13.2055
343	238690	ENSMUSG00000055480	protein-coding	Zfp458	33.0999	0.530016	0.45903	0.00633177	0.0722435	2.19847
344	69574	ENSMUSG00000022235	protein-coding	Cmbl	195.047	0.529999	0.314536	0.00330121	0.0477375	2.48133
345	83813	ENSMUSG00000001583	protein-coding	Tnk1	35.6127	0.529902	0.308066	0.00351256	0.0497106	2.45438
346	117167	ENSMUSG00000012428	protein-coding	Steap4	464.392	0.527521	0.435909	0.00549794	0.0663205	2.2598
347	12527	ENSMUSG00000030342	protein-coding	Cd9	2676.07	0.52513	0.188114	0.0002917	0.00903468	3.53506
348	13614	ENSMUSG00000021367	protein-coding	Edn1	40.8823	0.520435	0.381547	0.00531637	0.0650277	2.27439
349	67689	ENSMUSG00000024885	protein-coding	Aldh3b1	95.3002	0.519857	0.267029	0.00228685	0.0378926	2.64076
350	227622	ENSMUSG00000047617	protein-coding	Paxx	266.378	0.51814	0.184087	0.000281393	0.00883395	3.55069
351	14871	ENSMUSG00000001663	protein-coding	Gstt1	280.771	0.51789	0.15337	4.7376e-05	0.00243686	4.32444
352	217069	ENSMUSG00000000275	protein-coding	Trim25	383.87	0.517371	0.334167	0.00404889	0.0540001	2.39266
353	80290	ENSMUSG00000044197	protein-coding	Gpr146	83.7924	0.517365	0.272839	0.00255309	0.0408056	2.59293
354	672511	ENSMUSG00000070327	protein-coding	Rnf213	273.339	0.516359	0.154628	5.36993e-05	0.00264989	4.27003
355	27360	ENSMUSG00000025026	protein-coding	Add3	1189.02	0.514709	0.198062	0.000502177	0.01335	3.29914
356	58217	ENSMUSG00000042265	protein-coding	Trem1	54.8517	0.514184	0.595789	0.00706736	0.0781517	2.15074
357	76074	ENSMUSG00000034438	protein-coding	Gbp8	35.9104	0.511244	0.364959	0.00558127	0.0669202	2.25327
358	20303	ENSMUSG00000018930	protein-coding	Ccl4	206.857	0.510918	0.254183	0.00198337	0.0345308	2.7026
359	68126	ENSMUSG00000027371	protein-coding	Fahd2a	86.5417	0.510045	0.202845	0.000689156	0.0166398	3.16168
360	18828	ENSMUSG00000032372	protein-coding	Plscr2	717.279	0.509326	0.184551	0.000329244	0.0097668	3.48248
361	14964	ENSMUSG00000073411	protein-coding	H2-D1	5335.81	0.509308	0.285482	0.00291579	0.0445292	2.53524
362	66109	ENSMUSG00000020577	protein-coding	Tspan13	175.843	0.507825	0.461679	0.00631095	0.0721101	2.19991
363	215705	ENSMUSG00000026972	protein-coding	Arrdc1	134.998	0.504889	0.276159	0.00285797	0.0438586	2.54394
364	353499	ENSMUSG00000019734	protein-coding	Tmc4	292.586	0.50294	0.152883	6.59249e-05	0.00307994	4.18095
365	11766	ENSMUSG00000040701	protein-coding	Ap1g2	39.559	0.500626	0.372842	0.00587444	0.0689878	2.23103
366	74748	ENSMUSG00000053318	protein-coding	Slamf8	16.5313	0.500138	0.561911	0.00859275	0.0888011	2.06587
367	73724	ENSMUSG00000033429	protein-coding	Mcee	498.167	0.498905	0.112905	7.38679e-07	0.000117823	6.13154
368	15170	ENSMUSG00000004266	protein-coding	Ptpn6	51.747	0.497555	0.250107	0.00233436	0.0383977	2.63183
369	68347	ENSMUSG00000025731	protein-coding	Mettl26	232.455	0.497306	0.208578	0.000932386	0.0202913	3.0304
370	227696	ENSMUSG00000079484	protein-coding	Phyhd1	285.478	0.496358	0.166274	0.000181452	0.00645241	3.74124
371	223672	ENSMUSG00000057346	protein-coding	Apol9a	136.857	0.496095	0.2684	0.00279853	0.0432048	2.55307
372	12122	ENSMUSG00000004446	protein-coding	Bid	55.0292	0.495485	0.289039	0.00378845	0.0519572	2.42154
373	70536	ENSMUSG00000024084	protein-coding	Qpct	177.28	0.493932	0.496836	0.00691389	0.0768854	2.16028
374	13601	ENSMUSG00000028108	protein-coding	Ecm1	2738.55	0.490695	0.169636	0.000234095	0.00776597	3.63061
375	57875	ENSMUSG00000002289	protein-coding	Angptl4	1241.36	0.490517	0.17644	0.000326307	0.00975762	3.48637
376	68655	ENSMUSG00000071984	protein-coding	Fndc1	3341.29	0.490407	0.136116	2.28352e-05	0.00136511	4.6414
377	23962	ENSMUSG00000029561	protein-coding	Oasl2	451.894	0.489447	0.409285	0.00622113	0.0715498	2.20613
378	74734	ENSMUSG00000029204	protein-coding	Rhoh	14.9824	0.48931	1.01853	0.00862381	0.0890056	2.0643
379	71640	ENSMUSG00000032425	protein-coding	Zfp949	97.1809	0.489277	0.495165	0.00725576	0.0795113	2.13932
380	234311	ENSMUSG00000037921	protein-coding	Ddx60	136.527	0.488697	0.36694	0.00564277	0.0672291	2.24851
381	56175	ENSMUSG00000040605	protein-coding	Bace2	88.8543	0.487715	0.269345	0.00317105	0.0465434	2.4988
382	16913	ENSMUSG00000024338	protein-coding	Psmb8	1052.1	0.486252	0.177858	0.000375299	0.0108145	3.42562
383	16852	ENSMUSG00000068220	protein-coding	Lgals1	62459.6	0.485345	0.184659	0.000500924	0.0133441	3.30023
384	232371	ENSMUSG00000038527	protein-coding	C1rl	121.572	0.485195	0.280818	0.00358316	0.0504	2.44573
385	17087	ENSMUSG00000025779	protein-coding	Ly96	235.613	0.485091	0.136029	2.65618e-05	0.00152523	4.57574
386	71564	ENSMUSG00000055862	protein-coding	Izumo4	248.733	0.485013	0.124293	7.3331e-06	0.000619235	5.13471
387	217203	ENSMUSG00000034947	protein-coding	Tmem106a	169.165	0.484807	0.180981	0.000457849	0.0125066	3.33928
388	70300	ENSMUSG00000011658	protein-coding	Fuz	103.598	0.481047	0.212559	0.00133564	0.0260384	2.87431
389	19218	ENSMUSG00000040016	protein-coding	Ptger3	2287.76	0.479525	0.16491	0.000230811	0.00768931	3.63674
390	12091	ENSMUSG00000045594	protein-coding	Glb1	721.752	0.479421	0.148148	8.30057e-05	0.00363087	4.08089
391	50769	ENSMUSG00000021983	protein-coding	Atp8a2	27.1041	0.479358	0.410008	0.00746402	0.0809025	2.12703
392	22038	ENSMUSG00000032369	protein-coding	Plscr1	603.853	0.478274	0.189844	0.000685323	0.0166179	3.1641
393	209086	ENSMUSG00000047735	protein-coding	Samd9l	190.269	0.477542	0.294219	0.0041437	0.054762	2.38261
394	56615	ENSMUSG00000008540	protein-coding	Mgst1	3031.58	0.477369	0.161158	0.000197037	0.00680834	3.70545
395	231633	ENSMUSG00000054675	protein-coding	Tmem119	904.787	0.475329	0.24443	0.0024746	0.0400784	2.6065
396	209378	ENSMUSG00000025780	protein-coding	Itih5	884.349	0.474906	0.565907	0.00747908	0.0810028	2.12615
397	229900	ENSMUSG00000040253	protein-coding	Gbp7	201.963	0.472857	0.178065	0.000501113	0.0133441	3.30006
398	15950	ENSMUSG00000039997	protein-coding	Ifi203	215.55	0.471478	0.178835	0.0005346	0.0139075	3.27197
399	14991	ENSMUSG00000016206	protein-coding	H2-M3	215.581	0.471046	0.158312	0.000200409	0.00687968	3.69808
400	245945	ENSMUSG00000070780	protein-coding	Rbm47	114.269	0.467112	0.325034	0.00556052	0.0668236	2.25488
401	20315	ENSMUSG00000061353	protein-coding	Cxcl12	1783.59	0.466176	0.275733	0.00385191	0.0522999	2.41432
402	14872	ENSMUSG00000033318	protein-coding	Gstt2	112.382	0.465879	0.186056	0.000774607	0.0181212	3.11092
403	69583	ENSMUSG00000089669	protein-coding	Tnfsf13	197.128	0.465768	0.135538	4.51942e-05	0.00234595	4.34492
404	15216	ENSMUSG00000006611	protein-coding	Hfe	90.9462	0.464096	0.26593	0.0037987	0.0519817	2.42036
405	50873	ENSMUSG00000023826	protein-coding	Prkn	115.362	0.463722	0.349356	0.00628118	0.0719742	2.20196
406	15511	ENSMUSG00000090877	protein-coding	Hspa1b	454.686	0.46285	0.41607	0.00712047	0.078684	2.14749
407	51798	ENSMUSG00000053898	protein-coding	Ech1	1072.01	0.462704	0.164993	0.000332419	0.00983003	3.47831
408	55936	ENSMUSG00000031360	protein-coding	Ctps2	251.4	0.462674	0.369353	0.00649363	0.073506	2.18751
409	23967	ENSMUSG00000048387	protein-coding	Osr1	1225.81	0.462342	0.418798	0.00715986	0.0788434	2.1451
410	218203	ENSMUSG00000038175	protein-coding	Mylip	254.937	0.461858	0.232898	0.0023848	0.0390647	2.62255
411	16922	ENSMUSG00000026664	protein-coding	Phyh	573.466	0.461784	0.148175	0.000128893	0.00492367	3.88977
412	67378	ENSMUSG00000031755	protein-coding	Bbs2	36.8757	0.459271	0.318241	0.00607296	0.0705133	2.2166
413	13010	ENSMUSG00000027447	protein-coding	Cst3	14278.2	0.456605	0.124341	2.0481e-05	0.00126982	4.68865
414	52840	ENSMUSG00000017734	protein-coding	Dbndd2	607.392	0.456069	0.194605	0.00113235	0.0230128	2.94602
415	68346	ENSMUSG00000054021	protein-coding	Sirt5	57.7045	0.455906	0.291124	0.00514526	0.0639089	2.28859
416	53901	ENSMUSG00000039601	protein-coding	Rcan2	128.915	0.455714	0.195434	0.00122012	0.0243269	2.9136
417	329575	ENSMUSG00000095362	protein-coding	Gm14325	276.948	0.45511	0.215767	0.00192661	0.0338819	2.71521
418	216198	ENSMUSG00000020034	protein-coding	Tcp11l2	494.304	0.453784	0.199653	0.00134974	0.0261888	2.86975
419	19039	ENSMUSG00000033880	protein-coding	Lgals3bp	1174.92	0.449005	0.172037	0.000592837	0.0150506	3.22706
420	29858	ENSMUSG00000022474	protein-coding	Pmm1	744.973	0.447543	0.131598	5.20162e-05	0.00259113	4.28386
421	20324	ENSMUSG00000045954	protein-coding	Cavin2	744.122	0.445714	0.152675	0.000252223	0.00824608	3.59821
422	67880	ENSMUSG00000039450	protein-coding	Dcxr	236.649	0.443957	0.115083	9.72333e-06	0.000738178	5.01219
423	66859	ENSMUSG00000037762	protein-coding	Slc16a9	56.7131	0.443612	0.274573	0.00510506	0.0636258	2.292
424	12521	ENSMUSG00000027215	protein-coding	Cd82	216.321	0.442961	0.158217	0.000372488	0.0107799	3.42889
425	16548	ENSMUSG00000029162	protein-coding	Khk	75.1366	0.44265	0.468106	0.00854017	0.0885475	2.06853
426	69723	ENSMUSG00000018449	protein-coding	Rpain	253.398	0.442494	0.20021	0.00162567	0.0299545	2.78897
427	22341	ENSMUSG00000031520	protein-coding	Vegfc	517.509	0.441829	0.186346	0.00111819	0.0228276	2.95149
428	110173	ENSMUSG00000028164	protein-coding	Manba	204.9	0.440259	0.192237	0.00138105	0.0264985	2.85979
429	115490371	ENSMUSG00000107736	ncRNA	Gm44148	31.0669	0.440085	0.414978	0.00884872	0.0904988	2.05312
430	71985	ENSMUSG00000029456	protein-coding	Acad10	25.8217	0.44007	0.398529	0.00899876	0.0910894	2.04582
431	229949	ENSMUSG00000039058	protein-coding	Ak5	627.316	0.439391	0.130853	6.22172e-05	0.00295037	4.20609
432	66179	ENSMUSG00000025169	protein-coding	Ogfod3	175.889	0.438663	0.161806	0.000490884	0.0131605	3.30902
433	16181	ENSMUSG00000026981	protein-coding	Il1rn	199.504	0.438168	0.361379	0.00739456	0.080525	2.13109
434	67111	ENSMUSG00000029413	protein-coding	Naaa	277.045	0.43689	0.1746	0.000846738	0.0192386	3.07225
435	215798	ENSMUSG00000039116	protein-coding	Adgrg6	39.416	0.436708	1.00303	0.00837719	0.087526	2.0769
436	11910	ENSMUSG00000026628	protein-coding	Atf3	3634.54	0.435686	0.225999	0.00315337	0.0465434	2.50122
437	229600	ENSMUSG00000038543	protein-coding	BC028528	301.707	0.434361	0.30438	0.00614284	0.0709088	2.21163
438	71660	ENSMUSG00000009281	protein-coding	Rarres2	13525.8	0.434216	0.212714	0.0024927	0.0402065	2.60333
439	100502950	ENSMUSG00000095026	protein-coding	Gm3336	54.0706	0.43261	0.540555	0.00899329	0.0910894	2.04608
440	21355	ENSMUSG00000024339	protein-coding	Tap2	283.675	0.432223	0.169416	0.000752855	0.0178236	3.12329
441	14127	ENSMUSG00000058715	protein-coding	Fcer1g	373.604	0.432032	0.244523	0.0039163	0.0528567	2.40712
442	11307	ENSMUSG00000024030	protein-coding	Abcg1	19.0035	0.431104	0.836466	0.00950986	0.0943873	2.02183
443	70152	ENSMUSG00000054619	protein-coding	Mettl7a1	60.9522	0.429348	0.320802	0.00724327	0.0794847	2.14007
444	17309	ENSMUSG00000042428	protein-coding	Mgat3	139.679	0.428766	0.140062	0.000179703	0.00642299	3.74544
445	24084	ENSMUSG00000028845	protein-coding	Tekt2	49.527	0.426662	0.264048	0.00547357	0.0661955	2.26173
446	17527	ENSMUSG00000107283	protein-coding	Mpv17	394.99	0.426461	0.162335	0.000623718	0.0155771	3.20501
447	93694	ENSMUSG00000030157	protein-coding	Clec2d	373.421	0.426366	0.19751	0.00190954	0.0337288	2.71907
448	20719	ENSMUSG00000060147	protein-coding	Serpinb6a	3169.93	0.425827	0.115563	1.979e-05	0.0012401	4.70355
449	107771	ENSMUSG00000049086	protein-coding	Bmyc	262.805	0.425419	0.144531	0.000254667	0.00829164	3.59403
450	67899	ENSMUSG00000039163	protein-coding	Cmc1	593.735	0.425355	0.0994688	1.74568e-06	0.000226949	5.75804
451	67885	ENSMUSG00000051319	protein-coding	Mtln	480.831	0.424656	0.130841	9.6018e-05	0.00406493	4.01765
452	114128	ENSMUSG00000022257	protein-coding	Laptm4b	580.633	0.423887	0.347645	0.00771284	0.0822821	2.11279
453	19171	ENSMUSG00000031897	protein-coding	Psmb10	683.015	0.423825	0.184348	0.00141674	0.0269865	2.84871
454	67647	ENSMUSG00000090394	protein-coding	4930523C07Rik	264.444	0.423444	0.157433	0.000539671	0.0140164	3.26787
455	53627	ENSMUSG00000031169	protein-coding	Porcn	287.967	0.422947	0.262848	0.00511918	0.0637013	2.2908
456	14667	ENSMUSG00000000594	protein-coding	Gm2a	2213.57	0.422657	0.200034	0.00214988	0.0363867	2.66759
457	320910	ENSMUSG00000025321	protein-coding	Itgb8	147.653	0.422166	0.332539	0.00763141	0.081811	2.1174
458	17965	ENSMUSG00000041120	protein-coding	Nbl1	5140.73	0.420758	0.1526	0.00044017	0.0121093	3.35638
459	13039	ENSMUSG00000021477	protein-coding	Ctsl	17421.7	0.420171	0.131492	0.000123219	0.00481621	3.90932
460	66775	ENSMUSG00000028497	protein-coding	Hacd4	809.442	0.419254	0.119784	4.02284e-05	0.00213888	4.39547
461	78267	ENSMUSG00000032609	protein-coding	Klhdc8b	45.8569	0.418377	0.309981	0.00781034	0.0828851	2.10733
462	107885	ENSMUSG00000066442	protein-coding	Mthfs	87.1166	0.417649	0.174798	0.00125243	0.0247523	2.90225
463	66205	ENSMUSG00000060703	protein-coding	Cd302	2544.36	0.416479	0.193609	0.0020017	0.0346649	2.6986
464	74766	ENSMUSG00000032182	protein-coding	Yipf2	109.024	0.415376	0.203045	0.00263732	0.0416851	2.57884
465	80285	ENSMUSG00000022906	protein-coding	Parp9	200.939	0.414629	0.185761	0.00172959	0.0313543	2.76206
466	53328	ENSMUSG00000006373	protein-coding	Pgrmc1	987.859	0.413671	0.113661	2.44213e-05	0.00143894	4.61223
467	65963	ENSMUSG00000029810	protein-coding	Tmem176b	9150.76	0.412991	0.109541	1.46443e-05	0.00100108	4.83433
468	13180	ENSMUSG00000020098	protein-coding	Pcbd1	334.48	0.412161	0.165923	0.000964932	0.0207028	3.0155
469	15039	ENSMUSG00000056116	protein-coding	H2-T22	371.022	0.410102	0.227997	0.00406215	0.0540855	2.39124
470	11535	ENSMUSG00000030790	protein-coding	Adm	581.976	0.409958	0.203837	0.00276816	0.0429972	2.55781
471	12578	ENSMUSG00000044303	protein-coding	Cdkn2a	967.496	0.409425	0.206644	0.00293594	0.0446212	2.53225
472	11603	ENSMUSG00000041936	protein-coding	Agrn	310.069	0.408941	0.182457	0.00171761	0.0312116	2.76507
473	407831	ENSMUSG00000024168	protein-coding	Tmem204	78.479	0.408653	0.454848	0.00966347	0.0952588	2.01487
474	103711	ENSMUSG00000018659	protein-coding	Pnpo	77.1006	0.407657	0.256116	0.00592871	0.0693997	2.22704
475	66144	ENSMUSG00000004285	protein-coding	Atp6v1f	2432.31	0.407462	0.0776865	1.60525e-08	5.63299e-06	7.79446
476	67283	ENSMUSG00000020744	protein-coding	Slc25a19	72.7314	0.40738	0.261243	0.006163	0.0709847	2.21021
477	74119	NA	protein-coding	1200007C13Rik	838.414	0.40693	0.194189	0.00234489	0.0385309	2.62988
478	71586	ENSMUSG00000026896	protein-coding	Ifih1	133.624	0.40622	0.240084	0.00492979	0.0622796	2.30717
479	67119	ENSMUSG00000006241	protein-coding	Ccdc159	21.6384	0.406052	0.490547	0.0112232	0.105303	1.94988
480	11856	ENSMUSG00000031355	protein-coding	Arhgap6	827.868	0.404619	0.168395	0.00119281	0.0239639	2.92343
481	14710	ENSMUSG00000038811	protein-coding	Gngt2	522.624	0.403933	0.183263	0.00190312	0.033653	2.72053
482	67938	ENSMUSG00000034868	protein-coding	Myl12b	1948.61	0.403764	0.14001	0.000324131	0.0097307	3.48928
483	22349	ENSMUSG00000026175	protein-coding	Vil1	30.6153	0.403245	0.585118	0.0105013	0.10099	1.97876
484	27369	ENSMUSG00000014554	protein-coding	Dguok	514.656	0.402304	0.118081	6.07442e-05	0.00291392	4.2165
485	231855	ENSMUSG00000039623	protein-coding	Ap5z1	45.1054	0.402032	0.250533	0.00615233	0.0709135	2.21096
486	319448	ENSMUSG00000033487	protein-coding	Fndc3a	1027.66	0.40171	0.150698	0.000618604	0.0154808	3.20859
487	22177	ENSMUSG00000030579	protein-coding	Tyrobp	462.59	0.400932	0.313852	0.0081374	0.0856651	2.08951
488	67732	ENSMUSG00000062054	protein-coding	Iah1	444.414	0.400001	0.204205	0.00319046	0.0466078	2.49615
489	75686	ENSMUSG00000032565	protein-coding	Nudt16	90.7751	0.397927	0.207677	0.00368529	0.0511824	2.43353
490	66090	ENSMUSG00000042675	protein-coding	Ypel3	1202.8	0.397642	0.130724	0.000204945	0.00700495	3.68836
491	14109	ENSMUSG00000038274	protein-coding	Fau	30599.7	0.397635	0.099275	6.74756e-06	0.000591183	5.17085
492	68943	ENSMUSG00000028756	protein-coding	Pink1	275.108	0.397561	0.142966	0.000458574	0.0125066	3.33859
493	73910	ENSMUSG00000039031	protein-coding	Arhgap18	186.149	0.396221	0.208748	0.00372939	0.051433	2.42836
494	330217	ENSMUSG00000075593	protein-coding	Gal3st4	80.9482	0.395228	0.222996	0.00469987	0.0604362	2.32791
495	108168018	NA	ncRNA	Gm46367	58.8557	0.394963	0.274312	0.00754695	0.0813053	2.12223
496	54636	ENSMUSG00000039382	protein-coding	Wdr45	162.932	0.394645	0.154608	0.000888057	0.0198069	3.05156
497	67739	ENSMUSG00000081534	protein-coding	Slc48a1	536.711	0.393661	0.18916	0.00259519	0.041229	2.58583
498	100342	ENSMUSG00000046694	protein-coding	Tent5b	62.8916	0.392584	0.241217	0.006058	0.0704401	2.21767
499	67426	ENSMUSG00000026489	protein-coding	Coq8a	36.0897	0.392505	0.391031	0.0107218	0.102194	1.96973
500	17342	ENSMUSG00000035158	protein-coding	Mitf	570.706	0.391484	0.312377	0.00861994	0.0890056	2.0645
501	75415	ENSMUSG00000041225	protein-coding	Arhgap12	258.446	0.391337	0.14356	0.00054867	0.0142034	3.26069
502	58801	ENSMUSG00000024521	protein-coding	Pmaip1	112.859	0.391104	0.316839	0.00893705	0.0908725	2.04881
503	14726	ENSMUSG00000028583	protein-coding	Pdpn	2604.15	0.390788	0.36463	0.00964369	0.0951772	2.01576
504	68917	ENSMUSG00000028470	protein-coding	Hint2	438.796	0.390787	0.104017	1.74992e-05	0.00114186	4.75698
505	110954	ENSMUSG00000008682	protein-coding	Rpl10	16091.6	0.39016	0.193805	0.00297517	0.0448719	2.52649
506	107227	ENSMUSG00000036278	protein-coding	Macrod1	166.614	0.389812	0.319172	0.00914729	0.092297	2.03871
507	100163	ENSMUSG00000037366	protein-coding	Pafah2	59.0812	0.385457	0.289293	0.00873164	0.0897291	2.0589
508	16012	ENSMUSG00000023046	protein-coding	Igfbp6	7716.88	0.385423	0.698015	0.0098401	0.0966926	2.007
509	27981	ENSMUSG00000037266	protein-coding	Rsrp1	2388.1	0.384528	0.194239	0.00328092	0.0476185	2.484
510	67023	ENSMUSG00000002395	protein-coding	Use1	1216.74	0.384518	0.12668	0.00022248	0.00753902	3.65271
511	56464	ENSMUSG00000083282	protein-coding	Ctsf	342.873	0.383976	0.171976	0.00195775	0.0342358	2.70824
512	226791	ENSMUSG00000039246	protein-coding	Lyplal1	194.977	0.382778	0.245242	0.00667626	0.0749288	2.17547
513	67621	ENSMUSG00000028545	protein-coding	Bend5	52.4259	0.381683	0.512114	0.0110693	0.104301	1.95588
514	213556	ENSMUSG00000040852	protein-coding	Plekhh2	168.584	0.379326	0.363253	0.0104954	0.10099	1.979
515	102631772	NA	ncRNA	Gm30025	200.116	0.378274	0.131448	0.000378657	0.0108518	3.42175
516	52538	ENSMUSG00000036880	protein-coding	Acaa2	552.69	0.37794	0.1174	0.000126255	0.00488649	3.89875
517	72244	ENSMUSG00000054676	protein-coding	1600014C10Rik	96.4894	0.376396	0.158895	0.0015476	0.0289552	2.81034
518	142980	ENSMUSG00000031639	protein-coding	Tlr3	74.4299	0.375873	0.203572	0.00471788	0.0605691	2.32625
519	17151	ENSMUSG00000023572	protein-coding	Ccndbp1	291.757	0.375612	0.107545	5.05236e-05	0.00254999	4.29651
520	16432	ENSMUSG00000022108	protein-coding	Itm2b	14397.2	0.375052	0.107772	6.33434e-05	0.00299478	4.1983
521	56448	ENSMUSG00000061740	protein-coding	Cyp2d22	133.047	0.374164	0.285706	0.00929482	0.0930719	2.03176
522	20194	ENSMUSG00000041959	protein-coding	S100a10	10160.5	0.373555	0.20372	0.00448794	0.0583285	2.34795
523	116847	ENSMUSG00000041577	protein-coding	Prelp	1303.62	0.373144	0.186622	0.00334599	0.0480611	2.47548
524	100039707	ENSMUSG00000079427	protein-coding	Mthfsl	88.0141	0.372435	0.190511	0.00390294	0.0527665	2.40861
525	14205	ENSMUSG00000031380	protein-coding	Vegfd	657.406	0.372148	0.141888	0.000789761	0.0183669	3.1025
526	29857	ENSMUSG00000022610	protein-coding	Mapk12	66.541	0.372062	0.235765	0.00731101	0.0799358	2.13602
527	67138	ENSMUSG00000029798	protein-coding	Herc6	116.279	0.372023	0.270214	0.00870725	0.0896042	2.06012
528	69674	ENSMUSG00000020743	protein-coding	Mif4gd	333.546	0.371883	0.145144	0.000947171	0.0204607	3.02357
529	11988	ENSMUSG00000031596	protein-coding	Slc7a2	336.296	0.371288	0.209125	0.00505436	0.0632507	2.29633
530	100043346	ENSMUSG00000058443	pseudo	Rpl10-ps3	263.573	0.370393	0.144045	0.000931007	0.0202913	3.03105
531	67198	ENSMUSG00000038305	protein-coding	Spats2l	370.684	0.369687	0.291079	0.00951593	0.0943882	2.02155
532	14594	ENSMUSG00000035778	protein-coding	Ggta1	160.297	0.369526	0.223389	0.00622877	0.0715855	2.2056
533	13057	ENSMUSG00000006519	protein-coding	Cyba	4106.03	0.369075	0.0982153	1.63167e-05	0.00109177	4.78737
534	27419	ENSMUSG00000001751	protein-coding	Naglu	426.759	0.369058	0.121932	0.000250533	0.00820783	3.60113
535	26410	ENSMUSG00000024235	protein-coding	Map3k8	154.983	0.369041	0.147772	0.00116696	0.0235317	2.93294
536	69146	ENSMUSG00000022575	protein-coding	Gsdmd	408.626	0.368891	0.154057	0.00145795	0.0275687	2.83626
537	67230	ENSMUSG00000057894	protein-coding	Zfp329	101.944	0.368846	0.34771	0.0110515	0.104301	1.95658
538	233490	ENSMUSG00000051451	protein-coding	Crebzf	249.598	0.366811	0.140018	0.000825382	0.0189023	3.08335
539	16952	ENSMUSG00000024659	protein-coding	Anxa1	8618.68	0.366718	0.0915443	8.38358e-06	0.000678898	5.07657
540	209200	ENSMUSG00000049502	protein-coding	Dtx3l	107.301	0.366267	0.164096	0.00222896	0.0371674	2.6519
541	75712	ENSMUSG00000025933	protein-coding	Tmem14a	84.6862	0.365722	0.278853	0.00969294	0.0954247	2.01354
542	93739	ENSMUSG00000031950	protein-coding	Gabarapl2	1493.39	0.365561	0.0996463	2.65573e-05	0.00152523	4.57582
543	12257	ENSMUSG00000041736	protein-coding	Tspo	4318.85	0.365314	0.108001	7.75141e-05	0.00343827	4.11062
544	81703	ENSMUSG00000034271	protein-coding	Jdp2	569.193	0.365179	0.21207	0.00566016	0.0672291	2.24717
545	20530	ENSMUSG00000066152	protein-coding	Slc31a2	131.562	0.364738	0.177512	0.00320477	0.046685	2.4942
546	22779	ENSMUSG00000025997	protein-coding	Ikzf2	173.22	0.363571	0.141062	0.000961507	0.020664	3.01705
547	102294	ENSMUSG00000079057	protein-coding	Cyp4v3	92.9577	0.363157	0.23341	0.0075482	0.0813053	2.12216
548	19024	ENSMUSG00000036528	protein-coding	Ppfibp2	114.554	0.362534	0.276363	0.00972533	0.0956839	2.0121
549	320024	ENSMUSG00000027698	protein-coding	Nceh1	62.5353	0.36243	0.525577	0.0117299	0.108193	1.93071
550	140497	ENSMUSG00000044811	protein-coding	Cd300c2	51.6856	0.362342	0.454723	0.0121229	0.110527	1.91639
551	75454	ENSMUSG00000036504	protein-coding	Phpt1	123.967	0.36095	0.178759	0.00359943	0.0505232	2.44377
552	240041	ENSMUSG00000059142	protein-coding	Zfp945	56.7182	0.360728	0.379675	0.0124513	0.112353	1.90479
553	56248	ENSMUSG00000024782	protein-coding	Ak3	466.437	0.359626	0.117427	0.000230741	0.00768931	3.63687
554	67131	ENSMUSG00000056938	protein-coding	Acbd4	98.4674	0.35958	0.18056	0.00385518	0.0522999	2.41396
555	214505	ENSMUSG00000035521	protein-coding	Gnptg	254.671	0.356723	0.145176	0.00133498	0.0260384	2.87453
556	22413	ENSMUSG00000010797	protein-coding	Wnt2	2022.72	0.356412	0.215067	0.00654008	0.0738516	2.18442
557	21858	ENSMUSG00000017466	protein-coding	Timp2	6242.85	0.356125	0.248719	0.00895812	0.0910281	2.04778
558	60599	ENSMUSG00000028211	protein-coding	Trp53inp1	141.873	0.355053	0.245466	0.00873936	0.0897291	2.05852
559	57319	ENSMUSG00000019872	protein-coding	Smpdl3a	504.556	0.353659	0.147862	0.00156214	0.0290893	2.80628
560	52076	ENSMUSG00000028420	protein-coding	Tmem38b	293.785	0.353553	0.174231	0.0035132	0.0497106	2.4543
561	66058	ENSMUSG00000023367	protein-coding	Tmem176a	8517.95	0.352414	0.129707	0.00071419	0.0170617	3.14619
562	73652	ENSMUSG00000087380	ncRNA	2210408F21Rik	167.19	0.351778	0.179201	0.00414	0.054762	2.383
563	23936	ENSMUSG00000022594	protein-coding	Lynx1	156.198	0.350354	0.162573	0.00279897	0.0432048	2.553
564	21356	ENSMUSG00000024308	protein-coding	Tapbp	1024.59	0.349552	0.0833486	3.39314e-06	0.000369524	5.4694
565	12364	ENSMUSG00000025887	protein-coding	Casp12	338.78	0.348034	0.176769	0.00408251	0.0542195	2.38907
566	15199	ENSMUSG00000042770	protein-coding	Hebp1	455.474	0.345804	0.140165	0.00136427	0.0263532	2.8651
567	16423	ENSMUSG00000055447	protein-coding	Cd47	2613.72	0.345761	0.102746	8.66802e-05	0.00373595	4.06208
568	59044	ENSMUSG00000020376	protein-coding	Rnf130	516.5	0.344945	0.105095	0.000121834	0.00478576	3.91423
569	330385	ENSMUSG00000097462	ncRNA	9530026P05Rik	420.75	0.344702	0.182132	0.0047868	0.0611556	2.31995
570	114664	ENSMUSG00000029311	protein-coding	Hsd17b11	300.303	0.344202	0.127846	0.000757094	0.0178507	3.12085
571	78353	ENSMUSG00000096917	ncRNA	2500002B13Rik	37.2909	0.344008	0.309312	0.0134199	0.117926	1.87225
572	70110	ENSMUSG00000010358	protein-coding	Ifi35	267.413	0.343475	0.148178	0.00198947	0.0345989	2.70126
573	56312	ENSMUSG00000030717	protein-coding	Nupr1	6854.61	0.343399	0.150273	0.00214621	0.0363635	2.66833
574	66824	ENSMUSG00000030793	protein-coding	Pycard	421.843	0.343285	0.269464	0.0110303	0.104185	1.95741
575	14160	ENSMUSG00000020140	protein-coding	Lgr5	406.429	0.341328	0.248576	0.0101418	0.098736	1.99388
576	11669	ENSMUSG00000029455	protein-coding	Aldh2	2004.55	0.340946	0.100934	8.61824e-05	0.00373595	4.06458
577	227960	ENSMUSG00000026893	protein-coding	Gca	40.3504	0.340768	0.274693	0.0124806	0.112455	1.90376
578	14913	ENSMUSG00000023982	protein-coding	Guca1a	68.3825	0.340532	0.240878	0.0102519	0.0992566	1.9892
579	17242	ENSMUSG00000027239	protein-coding	Mdk	3231.35	0.339754	0.131972	0.00104714	0.0218721	2.98
580	22346	ENSMUSG00000033933	protein-coding	Vhl	236.636	0.339737	0.15582	0.00283278	0.0435989	2.54779
581	21452	ENSMUSG00000020432	protein-coding	Tcn2	765.783	0.339418	0.0841391	7.15141e-06	0.000607139	5.14561
582	77041	ENSMUSG00000021592	protein-coding	Arsk	87.0745	0.339225	0.181671	0.00547907	0.0661955	2.26129
583	20356	ENSMUSG00000022231	protein-coding	Sema5a	1243.24	0.339017	0.182381	0.00520606	0.0643875	2.28349
584	67864	ENSMUSG00000024072	protein-coding	Yipf4	905.277	0.338854	0.112954	0.000309232	0.00937252	3.50972
585	232430	ENSMUSG00000032652	protein-coding	Crebl2	53.442	0.338387	0.245765	0.0111079	0.104453	1.95437
586	67776	ENSMUSG00000023186	protein-coding	Vwa5a	406.512	0.337829	0.142854	0.00184044	0.0328017	2.73508
587	22590	ENSMUSG00000028329	protein-coding	Xpa	451.362	0.33757	0.119991	0.000554536	0.0143317	3.25607
588	215751	ENSMUSG00000040006	protein-coding	Ginm1	655.875	0.33726	0.100586	9.77087e-05	0.00409262	4.01007
589	17532	ENSMUSG00000032470	protein-coding	Mras	360.19	0.336675	0.162062	0.00352721	0.0497976	2.45257
590	68977	ENSMUSG00000061046	protein-coding	Haghl	186.312	0.335198	0.1698	0.00441815	0.0576496	2.35476
591	68859	ENSMUSG00000078350	protein-coding	Smim1	972.14	0.33513	0.160137	0.00340731	0.0486604	2.46759
592	19944	ENSMUSG00000048758	protein-coding	Rpl29	2736.53	0.335009	0.193088	0.00655765	0.0739128	2.18325
593	97031	ENSMUSG00000048707	protein-coding	Tprn	37.9282	0.3346	0.290664	0.0138532	0.12046	1.85845
594	67963	ENSMUSG00000021242	protein-coding	Npc2	9901.39	0.334222	0.0810799	5.20948e-06	0.000509293	5.28321
595	67980	ENSMUSG00000029209	protein-coding	Gnpda2	290.582	0.334152	0.105609	0.000190976	0.00666155	3.71902
596	66606	ENSMUSG00000027286	protein-coding	Lrrc57	77.2518	0.334065	0.182909	0.00604842	0.0703836	2.21836
597	67211	ENSMUSG00000038525	protein-coding	Armc10	137.542	0.333979	0.155445	0.00316541	0.0465434	2.49957
598	14790	ENSMUSG00000072772	protein-coding	Grcc10	2205.34	0.333923	0.0942784	4.99904e-05	0.00254645	4.30111
599	69656	ENSMUSG00000031379	protein-coding	Pir	94.4085	0.332788	0.196942	0.00757382	0.0814147	2.12069
600	29817	ENSMUSG00000036256	protein-coding	Igfbp7	53158.3	0.332771	0.160005	0.0033584	0.0481674	2.47387
601	74319	ENSMUSG00000090266	protein-coding	Mettl23	260.615	0.332738	0.180407	0.00566528	0.0672291	2.24678
602	245867	ENSMUSG00000027589	protein-coding	Pcmtd2	164.132	0.331603	0.198326	0.00748555	0.0810141	2.12578
603	109672	ENSMUSG00000024646	protein-coding	Cyb5a	3167.88	0.330896	0.176464	0.00535151	0.0652554	2.27152
604	83768	ENSMUSG00000026958	protein-coding	Dpp7	213.737	0.330647	0.194307	0.00725187	0.0795113	2.13955
605	18604	ENSMUSG00000038967	protein-coding	Pdk2	61.4726	0.329524	0.21107	0.00934085	0.0933362	2.02961
606	66510	ENSMUSG00000055850	protein-coding	Rnf181	373.262	0.329476	0.0992674	0.000117868	0.00467651	3.9286
607	73747	ENSMUSG00000044991	protein-coding	Shld1	61.2593	0.329397	0.242569	0.0117521	0.108334	1.92989
608	20363	ENSMUSG00000064373	protein-coding	Selenop	2038.78	0.329156	0.234338	0.0101804	0.0989842	1.99224
609	170706	ENSMUSG00000050777	protein-coding	Tmem37	866.687	0.329014	0.249398	0.0115325	0.106998	1.93808
610	22619	ENSMUSG00000001942	protein-coding	Siae	114.068	0.328766	0.163602	0.00441134	0.0576496	2.35543
611	56612	ENSMUSG00000001289	protein-coding	Pfdn5	5235.3	0.328042	0.131733	0.00143746	0.0272496	2.84241
612	14768	ENSMUSG00000026000	protein-coding	Lancl1	203.283	0.326927	0.146959	0.00276918	0.0429972	2.55765
613	224674	ENSMUSG00000024036	protein-coding	Slc37a1	24.9917	0.326847	0.491576	0.0146455	0.124939	1.8343
614	20661	ENSMUSG00000068747	protein-coding	Sort1	47.4089	0.32582	0.305248	0.0149383	0.126031	1.8257
615	20821	ENSMUSG00000030966	protein-coding	Trim21	33.037	0.325462	0.45123	0.0147752	0.125641	1.83047
616	107197	ENSMUSG00000071654	protein-coding	Uqcc3	752.965	0.325451	0.126367	0.00114503	0.0232107	2.94118
617	68021	ENSMUSG00000038286	protein-coding	Bphl	237.897	0.325348	0.116739	0.000652518	0.0160045	3.18541
618	73389	ENSMUSG00000002996	protein-coding	Hbp1	516.05	0.325176	0.101527	0.000175237	0.00630335	3.75637
619	54366	ENSMUSG00000038816	protein-coding	Ctnnal1	75.3715	0.32474	0.311642	0.014603	0.124809	1.83556
620	15439	ENSMUSG00000031722	protein-coding	Hp	11195.2	0.32472	0.399038	0.0145869	0.124809	1.83604
621	212285	ENSMUSG00000037999	protein-coding	Arap2	229.711	0.32427	0.445541	0.0137918	0.120191	1.86038
622	214854	ENSMUSG00000047180	protein-coding	Neurl3	75.3279	0.324255	0.294545	0.0142389	0.122909	1.84652
623	74043	ENSMUSG00000067825	protein-coding	Pex26	44.5764	0.324232	0.338787	0.0151812	0.12765	1.81869
624	19286	ENSMUSG00000032067	protein-coding	Pts	221.266	0.323826	0.184247	0.00699228	0.0775387	2.15538
625	75564	ENSMUSG00000023966	protein-coding	Rsph9	90.0271	0.323412	0.246232	0.0125234	0.112682	1.90228
626	117606	ENSMUSG00000022687	protein-coding	Boc	261.653	0.323186	0.150773	0.00334709	0.0480611	2.47533
627	19896	ENSMUSG00000037805	protein-coding	Rpl10a	24417.2	0.323059	0.143247	0.0027639	0.0429972	2.55848
628	66358	ENSMUSG00000020910	protein-coding	Adprm	98.4857	0.322836	0.185973	0.00740436	0.080525	2.13051
629	19703	ENSMUSG00000031387	protein-coding	Renbp	398.538	0.322477	0.123605	0.00107384	0.0222825	2.96906
630	217371	ENSMUSG00000025170	protein-coding	Rab40b	162.657	0.322414	0.212008	0.00998296	0.097671	2.00074
631	56700	ENSMUSG00000001418	protein-coding	Glmp	1126.36	0.322332	0.0830518	1.45107e-05	0.000996257	4.83831
632	12408	ENSMUSG00000051483	protein-coding	Cbr1	430.772	0.321591	0.0890031	4.26462e-05	0.00222508	4.37012
633	101502	ENSMUSG00000042289	protein-coding	Hsd3b7	359.533	0.321124	0.172155	0.00585111	0.0688486	2.23276
634	56690	ENSMUSG00000074064	protein-coding	Mlycd	130.116	0.320898	0.186451	0.00755472	0.0813201	2.12178
635	16399	ENSMUSG00000034664	protein-coding	Itga2b	78.2209	0.320747	0.247092	0.0131107	0.116179	1.88237
636	68520	ENSMUSG00000021286	protein-coding	Zfyve21	477.606	0.320551	0.120153	0.000925267	0.0202762	3.03373
637	19091	ENSMUSG00000052920	protein-coding	Prkg1	2136.21	0.320075	0.232898	0.011567	0.107192	1.93678
638	433791	ENSMUSG00000070605	protein-coding	Zfp992	184.178	0.318873	0.217014	0.0107635	0.102513	1.96804
639	67512	ENSMUSG00000026922	protein-coding	Agpat2	276.204	0.318372	0.163178	0.00508624	0.0635418	2.2936
640	14677	ENSMUSG00000057614	protein-coding	Gnai1	538.739	0.318324	0.16208	0.0048979	0.0620514	2.30999
641	69890	ENSMUSG00000049295	protein-coding	Zfp219	108.132	0.316646	0.183203	0.00772525	0.082314	2.11209
642	116748	ENSMUSG00000050188	protein-coding	Lsm10	304.21	0.316568	0.149318	0.00364652	0.0509577	2.43812
643	20463	ENSMUSG00000024248	protein-coding	Cox7a2l	2870.28	0.315825	0.170155	0.00606219	0.0704401	2.21737
644	19122	ENSMUSG00000079037	protein-coding	Prnp	4236.53	0.315725	0.102788	0.000312705	0.00945964	3.50486
645	20128	ENSMUSG00000030921	protein-coding	Trim30a	216.217	0.315617	0.616253	0.0119823	0.109752	1.92146
646	108735	ENSMUSG00000040848	protein-coding	Sft2d2	123.488	0.315078	0.305992	0.0155167	0.129711	1.8092
647	433520	NA	ncRNA	Gm14403	137.559	0.314812	0.28385	0.0149102	0.126031	1.82652
648	100038882	ENSMUSG00000035692	protein-coding	Isg15	1258.46	0.314001	0.577886	0.0125646	0.112901	1.90085
649	68554	ENSMUSG00000062691	protein-coding	Cebpzos	386.979	0.313986	0.133889	0.00223506	0.0372298	2.65071
650	57808	ENSMUSG00000060636	protein-coding	Rpl35a	14554.5	0.313296	0.0905775	9.28603e-05	0.00396313	4.03217
651	66569	ENSMUSG00000061666	protein-coding	Gdpd1	69.1539	0.312533	0.256316	0.0147245	0.125345	1.83196
652	66208	ENSMUSG00000037499	protein-coding	Nenf	5112.22	0.312273	0.129859	0.00192679	0.0338819	2.71516
653	56506	ENSMUSG00000037493	protein-coding	Cib2	64.916	0.311699	0.260939	0.0150942	0.127053	1.82119
654	85308	ENSMUSG00000022217	protein-coding	Emc9	255.539	0.311668	0.154131	0.00464955	0.0598866	2.33259
655	65019	ENSMUSG00000071415	protein-coding	Rpl23	36690.2	0.31135	0.0775487	8.89997e-06	0.000703822	5.05061
656	76295	ENSMUSG00000037400	protein-coding	Atp11b	479.033	0.311286	0.0982775	0.000214913	0.00731399	3.66774
657	233651	ENSMUSG00000036862	protein-coding	Dchs1	109.132	0.31128	0.230125	0.0129328	0.115181	1.88831
658	666586	ENSMUSG00000068240	pseudo	Gm11808	368.387	0.310945	0.11768	0.00105571	0.022022	2.97646
659	14629	ENSMUSG00000032350	protein-coding	Gclc	1089.58	0.310925	0.114455	0.000843541	0.0191936	3.07389
660	415115	ENSMUSG00000039873	protein-coding	Neurl2	73.7036	0.310918	0.779718	0.0110188	0.104185	1.95787
661	80880	ENSMUSG00000042099	protein-coding	Kank3	32.3459	0.310162	0.341437	0.0171577	0.138516	1.76554
662	68140	ENSMUSG00000049232	protein-coding	Tigd2	253.896	0.310076	0.156167	0.00504887	0.0632507	2.29681
663	93960	ENSMUSG00000031661	protein-coding	Nkd1	962.276	0.310034	0.200904	0.0102398	0.0992398	1.98971
664	56188	ENSMUSG00000036570	protein-coding	Fxyd1	2178.4	0.309959	0.063334	1.56871e-07	3.53849e-05	6.80446
665	11750	ENSMUSG00000021814	protein-coding	Anxa7	640.374	0.309533	0.121881	0.00141066	0.0269356	2.85058
666	67427	ENSMUSG00000028234	protein-coding	Rps20	35167.9	0.308937	0.124375	0.00178649	0.032167	2.748
667	67698	ENSMUSG00000051185	protein-coding	Fam174a	463.418	0.308712	0.102261	0.000351953	0.010273	3.45352
668	75785	ENSMUSG00000062901	protein-coding	Klhl24	314.37	0.308259	0.205565	0.010988	0.104086	1.95908
669	21872	ENSMUSG00000030516	protein-coding	Tjp1	390.186	0.307872	0.159217	0.00564645	0.0672291	2.24822
670	192976	ENSMUSG00000046417	protein-coding	Lrrc75a	118.968	0.307418	0.168304	0.007044	0.0780575	2.15218
671	20684	ENSMUSG00000026222	protein-coding	Sp100	292.244	0.306443	0.244312	0.0142488	0.122909	1.84622
672	320528	ENSMUSG00000035284	protein-coding	Vps13c	374.707	0.306314	0.173238	0.0075353	0.0812773	2.1229
673	26384	ENSMUSG00000052102	protein-coding	Gnpda1	95.7618	0.305913	0.178374	0.00863526	0.0890135	2.06372
674	30930	ENSMUSG00000020078	protein-coding	Vps26a	262.478	0.305366	0.127683	0.00212691	0.03627	2.67225
675	11804	ENSMUSG00000031996	protein-coding	Aplp2	1243.19	0.305337	0.0921868	0.000135069	0.00512712	3.86944
676	23986	ENSMUSG00000021417	protein-coding	Eci2	732.183	0.304563	0.109914	0.000760783	0.0178507	3.11874
677	20963	ENSMUSG00000021457	protein-coding	Syk	72.4164	0.304402	0.316282	0.0168914	0.137279	1.77233
678	14229	ENSMUSG00000024222	protein-coding	Fkbp5	379.584	0.303219	0.346999	0.0163828	0.134368	1.78561
679	68472	ENSMUSG00000030614	protein-coding	Tmem126b	170.72	0.302759	0.182114	0.00935171	0.0933362	2.02911
680	266690	ENSMUSG00000032872	protein-coding	Cyb5r4	211.202	0.302629	0.112377	0.000978629	0.0209114	3.00938
681	72349	ENSMUSG00000003518	protein-coding	Dusp3	284.577	0.3025	0.156674	0.00585672	0.0688634	2.23235
682	76365	ENSMUSG00000032419	protein-coding	Tbx18	62.8359	0.301727	0.254335	0.0159808	0.132248	1.7964
683	208618	ENSMUSG00000036617	protein-coding	Etl4	196.881	0.301646	0.484777	0.0142756	0.123049	1.84541
684	319195	ENSMUSG00000062328	protein-coding	Rpl17	25280.2	0.301588	0.139718	0.00385924	0.0523101	2.4135
685	12520	ENSMUSG00000037706	protein-coding	Cd81	6982.22	0.300331	0.107923	0.00104271	0.0218374	2.98184
686	13682	ENSMUSG00000022884	protein-coding	Eif4a2	1151.66	0.300285	0.131177	0.00273958	0.0427056	2.56232
687	101437	ENSMUSG00000030986	protein-coding	Dhx32	256.092	0.3002	0.114574	0.00121241	0.0242344	2.91635
688	19025	ENSMUSG00000017760	protein-coding	Ctsa	1240.64	0.29905	0.0867947	8.72179e-05	0.00374255	4.05939
689	14734	ENSMUSG00000055653	protein-coding	Gpc3	308.868	0.29801	0.159688	0.00681513	0.0759476	2.16653
690	56745	ENSMUSG00000017446	protein-coding	C1qtnf1	441.131	0.297663	0.107385	0.00078802	0.0183534	3.10346
691	19951	ENSMUSG00000057841	protein-coding	Rpl32	31252.4	0.297368	0.100533	0.000487994	0.0131276	3.31159
692	13177	ENSMUSG00000024132	protein-coding	Eci1	465.3	0.297278	0.1213	0.00191751	0.0337941	2.71726
693	211151	ENSMUSG00000090258	protein-coding	Churc1	855.355	0.295787	0.111136	0.00109773	0.0225642	2.9595
694	66905	ENSMUSG00000024197	protein-coding	Plin3	541.18	0.295709	0.0877009	0.000117455	0.00467187	3.93013
695	16832	ENSMUSG00000030246	protein-coding	Ldhb	790.63	0.295651	0.374798	0.0166482	0.135932	1.77863
696	59007	ENSMUSG00000021785	protein-coding	Ngly1	285.056	0.295474	0.123952	0.00231269	0.0381208	2.63588
697	12263	ENSMUSG00000024371	protein-coding	C2	2731.73	0.295256	0.193598	0.0116097	0.107399	1.93518
698	19943	ENSMUSG00000030432	protein-coding	Rpl28	33473.1	0.295021	0.0758863	1.64299e-05	0.0010947	4.78436
699	70757	ENSMUSG00000035376	protein-coding	Hacd2	2097.04	0.294795	0.108707	0.000925899	0.0202762	3.03344
700	66141	ENSMUSG00000025492	protein-coding	Ifitm3	20108.1	0.29466	0.117319	0.00163523	0.0300254	2.78642
701	22248	ENSMUSG00000002058	protein-coding	Unc119	261.644	0.294438	0.157028	0.00689624	0.0767431	2.16139
702	19156	ENSMUSG00000004207	protein-coding	Psap	5146.23	0.293942	0.0977921	0.000382544	0.0109236	3.41732
703	67091	ENSMUSG00000002043	protein-coding	Trappc6a	500.962	0.293809	0.202678	0.013031	0.115733	1.88502
704	19301	ENSMUSG00000029499	protein-coding	Pxmp2	231.851	0.292769	0.339485	0.0177513	0.14093	1.75077
705	14972	ENSMUSG00000061232	protein-coding	H2-K1	4645.03	0.292748	0.162384	0.00779042	0.0827293	2.10844
706	18518	ENSMUSG00000031221	protein-coding	Igbp1	436.602	0.292029	0.12098	0.00216343	0.0365377	2.66486
707	73833	ENSMUSG00000030590	protein-coding	Fam98c	174.619	0.29178	0.126449	0.00290284	0.0444174	2.53718
708	67676	ENSMUSG00000024446	protein-coding	Rpp21	539.946	0.29138	0.107765	0.0010005	0.0212351	2.99978
709	67443	ENSMUSG00000031812	protein-coding	Map1lc3b	4681.28	0.291107	0.137901	0.00442156	0.0576496	2.35442
710	19941	ENSMUSG00000060938	protein-coding	Rpl26	20407.1	0.290924	0.113322	0.00148999	0.0280435	2.82682
711	74245	ENSMUSG00000028189	protein-coding	Ctbs	130.465	0.29088	0.144794	0.0056106	0.0671698	2.25099
712	102640839	NA	ncRNA	Gm12963	25.0746	0.290466	0.418841	0.0179108	0.141627	1.74689
713	269514	ENSMUSG00000040410	protein-coding	Fbxl4	74.7316	0.290151	0.19228	0.0130541	0.115873	1.88425
714	67097	ENSMUSG00000052146	protein-coding	Rps10	31428.2	0.289643	0.123689	0.00266935	0.041942	2.57359
715	14645	ENSMUSG00000026473	protein-coding	Glul	722.568	0.288924	0.118473	0.00207382	0.0355346	2.68323
716	100039864	ENSMUSG00000086290	ncRNA	Snhg12	524.682	0.288903	0.158184	0.00774929	0.0824589	2.11074
717	20193	ENSMUSG00000044080	protein-coding	S100a1	5310.53	0.288895	0.159742	0.00806195	0.0851547	2.09356
718	18011	ENSMUSG00000006435	protein-coding	Neurl1a	95.7639	0.288573	0.282781	0.018762	0.145659	1.72672
719	319974	ENSMUSG00000029673	protein-coding	Auts2	1225.5	0.288415	0.142461	0.00534424	0.0652171	2.27211
720	66868	ENSMUSG00000027775	protein-coding	Mfsd1	325.064	0.288304	0.0982186	0.000522037	0.0137977	3.2823
721	15931	ENSMUSG00000035847	protein-coding	Ids	144.985	0.288127	0.194812	0.0132649	0.117217	1.87729
722	66497	ENSMUSG00000022748	protein-coding	Cmss1	5501.33	0.287817	0.160757	0.0082501	0.086563	2.08354
723	11886	ENSMUSG00000031591	protein-coding	Asah1	666.678	0.287812	0.0933098	0.000328235	0.0097668	3.48381
724	19989	ENSMUSG00000043716	protein-coding	Rpl7	20652.2	0.287002	0.204676	0.0150241	0.126599	1.82321
725	26378	ENSMUSG00000036775	protein-coding	Decr2	109.293	0.286882	0.152327	0.00736734	0.080303	2.13269
726	227753	ENSMUSG00000026879	protein-coding	Gsn	2766.54	0.286725	0.185909	0.0121473	0.110581	1.91552
727	69221	ENSMUSG00000086841	ncRNA	2410006H16Rik	2418.42	0.286479	0.179127	0.0112563	0.105489	1.9486
728	12048	ENSMUSG00000007659	protein-coding	Bcl2l1	183.974	0.286459	0.264267	0.0184919	0.14435	1.73302
729	20715	ENSMUSG00000041481	protein-coding	Serpina3g	334.369	0.286398	0.256929	0.0179607	0.141738	1.74568
730	67116	ENSMUSG00000036748	protein-coding	Cuedc2	984.878	0.285958	0.108491	0.00124636	0.0246942	2.90436
731	20005	ENSMUSG00000047215	protein-coding	Rpl9	25304.6	0.285245	0.224532	0.0181216	0.142626	1.7418
732	13038	ENSMUSG00000028111	protein-coding	Ctsk	2910.85	0.284115	0.254285	0.0182323	0.143237	1.73916
733	13136	ENSMUSG00000026399	protein-coding	Cd55	341.734	0.283947	0.236494	0.0177144	0.140709	1.75167
734	68797	ENSMUSG00000031595	protein-coding	Pdgfrl	3547.48	0.283924	0.207576	0.0153026	0.128261	1.81524
735	15488	ENSMUSG00000024507	protein-coding	Hsd17b4	453.576	0.283764	0.089843	0.000264309	0.00848314	3.57789
736	108811	ENSMUSG00000034795	protein-coding	Ccdc122	299.166	0.283739	0.130474	0.0040656	0.0540859	2.39088
737	18160	ENSMUSG00000027931	protein-coding	Npr1	79.4595	0.282832	0.326684	0.0196757	0.150752	1.70607
738	53318	ENSMUSG00000031636	protein-coding	Pdlim3	66.6853	0.281812	0.856349	0.0100514	0.0981585	1.99777
739	24017	ENSMUSG00000036503	protein-coding	Rnf13	400.125	0.281742	0.109103	0.00150334	0.0282274	2.82294
740	66853	ENSMUSG00000025509	protein-coding	Pnpla2	121.641	0.281622	0.366668	0.018437	0.144056	1.73431
741	103743	ENSMUSG00000035413	protein-coding	Tmem98	431.867	0.28081	0.154969	0.0084884	0.0883006	2.07117
742	83924	ENSMUSG00000021306	protein-coding	Gpr137b	91.782	0.280026	0.192318	0.0149113	0.126031	1.82648
743	50762	ENSMUSG00000055401	protein-coding	Fbxo6	252.636	0.279105	0.124728	0.00367624	0.0511743	2.4346
744	56794	ENSMUSG00000021884	protein-coding	Hacl1	59.7409	0.278481	0.243093	0.0199755	0.152354	1.6995
745	63955	ENSMUSG00000040957	protein-coding	Cables1	60.6708	0.278271	0.22428	0.0187537	0.145659	1.72691
746	67759	ENSMUSG00000016495	protein-coding	Plgrkt	631.407	0.278266	0.120441	0.00305895	0.0456332	2.51443
747	17314	ENSMUSG00000054612	protein-coding	Mgmt	350.231	0.277903	0.195635	0.0152992	0.128261	1.81533
748	232227	ENSMUSG00000034312	protein-coding	Iqsec1	261.003	0.276808	0.119347	0.00305528	0.0456332	2.51495
749	23994	ENSMUSG00000000346	protein-coding	Dazap2	594.406	0.27676	0.131603	0.00497786	0.0626837	2.30296
750	66383	ENSMUSG00000025825	protein-coding	Iscu	1636.98	0.276306	0.119622	0.00308825	0.0459629	2.51029
751	218035	ENSMUSG00000041236	protein-coding	Vps41	446.324	0.276112	0.12148	0.00339686	0.0485867	2.46892
752	15064	ENSMUSG00000026471	protein-coding	Mr1	179.823	0.275331	0.138744	0.00647406	0.0733371	2.18882
753	59038	ENSMUSG00000000876	protein-coding	Pxmp4	235.382	0.274299	0.118378	0.00317042	0.0465434	2.49888
754	68177	ENSMUSG00000021928	protein-coding	Ebpl	786.534	0.27404	0.107479	0.00169941	0.0310235	2.7697
755	243277	ENSMUSG00000044017	protein-coding	Adgrd1	1986.39	0.273897	0.109877	0.0019679	0.0343203	2.706
756	234309	ENSMUSG00000031641	protein-coding	Cbr4	131.44	0.273507	0.181519	0.0145929	0.124809	1.83586
757	224598	ENSMUSG00000044501	protein-coding	Zfp758	41.7248	0.273333	0.255993	0.0219144	0.160819	1.65927
758	622175	NA	ncRNA	E430024I08Rik	57.7618	0.273148	0.263338	0.0216413	0.159467	1.66472
759	330959	ENSMUSG00000032398	protein-coding	Snapc5	482.86	0.272833	0.149099	0.00873652	0.0897291	2.05866
760	22640	ENSMUSG00000055835	protein-coding	Zfp1	156.03	0.272476	0.162175	0.011607	0.107399	1.93528
761	69156	ENSMUSG00000021773	protein-coding	Comtd1	246.369	0.272105	0.156885	0.0104748	0.100858	1.97986
762	11881	ENSMUSG00000042082	protein-coding	Arsb	199.131	0.271859	0.319329	0.020532	0.154244	1.68757
763	68135	ENSMUSG00000022312	protein-coding	Eif3h	3329.5	0.271807	0.139303	0.00697217	0.0773701	2.15663
764	214239	ENSMUSG00000045838	protein-coding	Ccdc9b	107.214	0.271761	0.231778	0.0202551	0.153478	1.69347
765	668253	ENSMUSG00000097589	ncRNA	Dleu2	991.903	0.271319	0.231219	0.0196974	0.150844	1.70559
766	67025	ENSMUSG00000059291	protein-coding	Rpl11	26447.9	0.271263	0.133544	0.00611843	0.0708135	2.21336
767	75572	ENSMUSG00000060923	protein-coding	Acyp2	843.783	0.271131	0.125925	0.00463475	0.0598425	2.33397
768	20088	ENSMUSG00000025290	protein-coding	Rps24	42117.2	0.270771	0.12636	0.00492172	0.0622747	2.30788
769	100043489	ENSMUSG00000097290	ncRNA	1300002E11Rik	161.654	0.270599	0.139992	0.00749551	0.0810141	2.1252
770	72137	ENSMUSG00000026988	protein-coding	Wdsub1	155.944	0.270468	0.150418	0.00958157	0.0947417	2.01856
771	217887	ENSMUSG00000037594	protein-coding	Clba1	206.835	0.270353	0.141982	0.00794827	0.0841792	2.09973
772	68828	ENSMUSG00000001333	protein-coding	Sync	41.7522	0.270267	0.363164	0.0204249	0.15408	1.68984
773	72580	ENSMUSG00000039531	protein-coding	Zup1	148.011	0.269754	0.134603	0.0065733	0.0739836	2.18222
774	328092	ENSMUSG00000020956	protein-coding	Dtd2	343.975	0.269201	0.125867	0.00492999	0.0622796	2.30715
775	17969	ENSMUSG00000015950	protein-coding	Ncf1	53.6264	0.268995	0.488716	0.0156148	0.130049	1.80646
776	654824	ENSMUSG00000050914	protein-coding	Ankrd37	203.029	0.268263	0.660922	0.0113595	0.106078	1.94464
777	19921	ENSMUSG00000017404	protein-coding	Rpl19	34876.1	0.268212	0.180986	0.0152765	0.128247	1.81597
778	12212	ENSMUSG00000031327	protein-coding	Chic1	73.8193	0.268121	0.307761	0.0218628	0.160724	1.66029
779	225845	ENSMUSG00000060675	protein-coding	Plaat3	725.146	0.267748	0.119236	0.00383668	0.0521386	2.41604
780	399603	ENSMUSG00000072568	protein-coding	Lratd2	40.3422	0.267618	0.333547	0.0218559	0.160724	1.66043
781	12751	ENSMUSG00000030894	protein-coding	Tpp1	497.891	0.267284	0.112584	0.00285768	0.0438586	2.54399
782	15900	ENSMUSG00000041515	protein-coding	Irf8	40.8408	0.266986	0.263204	0.0231353	0.166617	1.63573
783	102032	ENSMUSG00000031534	protein-coding	Smim19	620.152	0.266805	0.0950136	0.00088194	0.0197262	3.05456
784	20210	ENSMUSG00000040026	protein-coding	Saa3	36305.8	0.266784	0.415859	0.0175068	0.139621	1.75679
785	21898	ENSMUSG00000039005	protein-coding	Tlr4	267.902	0.266494	0.203241	0.0189003	0.146589	1.72353
786	66085	ENSMUSG00000031029	protein-coding	Eif3f	4255.63	0.266462	0.125374	0.00520076	0.0643875	2.28393
787	54484	ENSMUSG00000029922	protein-coding	Mkrn1	439.085	0.266073	0.125344	0.00520694	0.0643875	2.28342
788	20084	ENSMUSG00000008668	protein-coding	Rps18	9186.75	0.265904	0.117739	0.00379043	0.0519572	2.42131
789	68942	ENSMUSG00000004843	protein-coding	Chmp2b	509.544	0.265839	0.132277	0.00654286	0.0738516	2.18423
790	72194	ENSMUSG00000020883	protein-coding	Fbxl20	265.024	0.265772	0.218744	0.020426	0.15408	1.68982
791	13033	ENSMUSG00000007891	protein-coding	Ctsd	3620.61	0.265595	0.0885292	0.00049011	0.0131605	3.30971
792	15473	ENSMUSG00000022323	protein-coding	Rida	213.438	0.265126	0.213776	0.0202478	0.153478	1.69362
793	77056	ENSMUSG00000041143	protein-coding	Tmco4	105.708	0.264981	0.181188	0.0167282	0.136233	1.77655
794	26451	ENSMUSG00000046364	protein-coding	Rpl27a	28707.8	0.264398	0.0857516	0.000378605	0.0108518	3.42181
795	11977	ENSMUSG00000033792	protein-coding	Atp7a	316.162	0.264015	0.173796	0.0151394	0.127367	1.81989
796	235587	ENSMUSG00000023249	protein-coding	Parp3	315.368	0.263955	0.130805	0.0065308	0.073821	2.18503
797	18438	ENSMUSG00000029470	protein-coding	P2rx4	351.623	0.26387	0.116166	0.0037867	0.0519572	2.42174
798	20847	ENSMUSG00000040033	protein-coding	Stat2	175.045	0.263775	0.218794	0.0208395	0.155816	1.68111
799	226250	ENSMUSG00000025083	protein-coding	Afap1l2	77.6344	0.263694	0.367306	0.0200568	0.152634	1.69774
800	54381	ENSMUSG00000039007	protein-coding	Cpq	1562.56	0.263652	0.102874	0.0018148	0.0325062	2.74117
801	11777	ENSMUSG00000024480	protein-coding	Ap3s1	1204.05	0.263116	0.128404	0.00614744	0.0709088	2.21131
802	21814	ENSMUSG00000029287	protein-coding	Tgfbr3	1404.32	0.262085	0.216684	0.0209572	0.156336	1.67867
803	67277	NA	ncRNA	2900089D17Rik	76.8764	0.261897	0.19465	0.0197427	0.151033	1.70459
804	225896	ENSMUSG00000071655	protein-coding	Ubxn1	1885.67	0.261826	0.0792322	0.00018498	0.00650562	3.73287
805	216134	ENSMUSG00000032788	protein-coding	Pdxk	169.482	0.261476	0.18355	0.0176481	0.140464	1.7533
806	13197	ENSMUSG00000036390	protein-coding	Gadd45a	183.235	0.261192	0.181496	0.0174123	0.139556	1.75914
807	106025	ENSMUSG00000022552	protein-coding	Sharpin	171.856	0.261072	0.117543	0.00442476	0.0576496	2.35411
808	77866	ENSMUSG00000086782	ncRNA	E130102H24Rik	31.4508	0.260932	0.406772	0.0195185	0.149984	1.70955
809	68552	ENSMUSG00000037822	protein-coding	Smim14	1620.81	0.260785	0.0951823	0.0011189	0.0228276	2.95121
810	20930	ENSMUSG00000015790	protein-coding	Surf1	351.861	0.260582	0.111566	0.00332211	0.0479082	2.47859
811	72278	ENSMUSG00000034563	protein-coding	Ccpg1	541.34	0.260027	0.125923	0.00612792	0.0708389	2.21269
812	93706	ENSMUSG00000102918	protein-coding	Pcdhgc3	48.5311	0.259871	0.263445	0.0242086	0.171733	1.61603
813	52668	ENSMUSG00000064215	protein-coding	Ifi27	3558.46	0.259697	0.176892	0.0167228	0.136233	1.77669
814	19341	ENSMUSG00000019478	protein-coding	Rab4a	151.782	0.25945	0.137651	0.00898734	0.0910894	2.04637
815	109042	ENSMUSG00000037060	protein-coding	Cavin3	3432.9	0.259324	0.107107	0.00292996	0.0446212	2.53314
816	66375	ENSMUSG00000021094	protein-coding	Dhrs7	657.805	0.258683	0.145183	0.0106507	0.10193	1.97262
817	103694	ENSMUSG00000004394	protein-coding	Tmed4	341.252	0.258613	0.156749	0.013332	0.1176	1.87511
818	20044	ENSMUSG00000024608	protein-coding	Rps14	22916.4	0.258134	0.0756559	0.000137259	0.0051853	3.86246
819	12857	ENSMUSG00000031818	protein-coding	Cox4i1	9517.27	0.257941	0.0915554	0.00091366	0.0202635	3.03922
820	19934	ENSMUSG00000028936	protein-coding	Rpl22	11484.9	0.257465	0.0613862	5.82535e-06	0.000542599	5.23468
821	26447	ENSMUSG00000038425	protein-coding	Poli	30.8598	0.257459	0.34514	0.0229759	0.165971	1.63873
822	12039	ENSMUSG00000060376	protein-coding	Bckdha	195.901	0.25721	0.169288	0.0163788	0.134368	1.78572
823	26450	ENSMUSG00000027428	protein-coding	Rbbp9	159.265	0.256883	0.145236	0.0113153	0.105842	1.94634
824	21826	ENSMUSG00000023885	protein-coding	Thbs2	2419.67	0.256501	0.239338	0.0234878	0.168228	1.62916
825	67865	ENSMUSG00000030844	protein-coding	Rgs10	424.581	0.256052	0.150228	0.0124245	0.112239	1.90572
826	20085	ENSMUSG00000040952	protein-coding	Rps19	22597.7	0.255497	0.0865	0.000610594	0.0154024	3.21425
827	20103	ENSMUSG00000012848	protein-coding	Rps5	26742.3	0.25523	0.165239	0.0157827	0.131102	1.80182
828	68877	ENSMUSG00000022553	protein-coding	Maf1	306.361	0.254739	0.105711	0.00294077	0.0446516	2.53154
829	65960	ENSMUSG00000024098	protein-coding	Twsg1	713.678	0.254514	0.175276	0.0179105	0.141627	1.74689
830	70984	ENSMUSG00000031938	protein-coding	4931406C07Rik	220.271	0.254094	0.110929	0.00392985	0.052949	2.40562
831	72083	ENSMUSG00000022671	protein-coding	Mzt2	221.037	0.253818	0.195381	0.0213058	0.157797	1.6715
832	544963	ENSMUSG00000021676	protein-coding	Iqgap2	196.668	0.253735	0.291483	0.0240721	0.17115	1.61849
833	76633	ENSMUSG00000063458	protein-coding	Lrmda	2591.73	0.252824	0.174816	0.0182645	0.143303	1.73839
834	66056	ENSMUSG00000051184	protein-coding	Zfp524	151.974	0.252267	0.1618	0.0162892	0.1339	1.7881
835	14226	ENSMUSG00000020635	protein-coding	Fkbp1b	117.91	0.252253	0.166774	0.0174186	0.139556	1.75899
836	19340	ENSMUSG00000019066	protein-coding	Rab3d	158.011	0.252142	0.156627	0.0152512	0.12814	1.8167
837	20358	ENSMUSG00000019647	protein-coding	Sema6a	205.344	0.252077	0.219398	0.0241681	0.171523	1.61676
838	14824	ENSMUSG00000034708	protein-coding	Grn	1993.86	0.251578	0.0891444	0.000942236	0.02041	3.02584
839	105246409	NA	ncRNA	3222401L13Rik	60.9227	0.250826	0.307267	0.0244564	0.172966	1.61161
840	93761	ENSMUSG00000031099	protein-coding	Smarca1	170.734	0.250453	0.18126	0.0205252	0.154244	1.68771
841	17160	ENSMUSG00000029119	protein-coding	Man2b2	316.79	0.250355	0.128165	0.00838505	0.087526	2.07649
842	12628	ENSMUSG00000026365	protein-coding	Cfh	3175	0.249812	0.143031	0.0121568	0.110581	1.91518
843	68117	ENSMUSG00000025525	protein-coding	Apool	229.523	0.248403	0.12365	0.00762469	0.0817945	2.11778
844	77090	ENSMUSG00000002396	protein-coding	Ocel1	500.868	0.248191	0.116908	0.00598446	0.069917	2.22298
845	100434	ENSMUSG00000028412	protein-coding	Slc44a1	560.943	0.248124	0.126979	0.00857425	0.0887842	2.0668
846	110417	ENSMUSG00000021120	protein-coding	Pigh	70.2855	0.247662	0.184861	0.0224956	0.163775	1.6479
847	229699	ENSMUSG00000027896	protein-coding	Slc16a4	72.8896	0.247583	0.233479	0.0264516	0.181845	1.57755
848	14055	ENSMUSG00000006920	protein-coding	Ezh1	112.695	0.247551	0.172908	0.0202396	0.153478	1.6938
849	14362	ENSMUSG00000044674	protein-coding	Fzd1	1777.82	0.247329	0.159968	0.016904	0.137311	1.77201
850	66340	ENSMUSG00000036835	protein-coding	Psenen	1993.66	0.247296	0.0754605	0.000227129	0.00761485	3.64373
851	11821	ENSMUSG00000006589	protein-coding	Aprt	2874.73	0.247037	0.102103	0.00295455	0.0447319	2.52951
852	66259	ENSMUSG00000046447	protein-coding	Camk2n1	661.798	0.246745	0.0921838	0.00150981	0.0283153	2.82108
853	16976	ENSMUSG00000029103	protein-coding	Lrpap1	1785.8	0.246719	0.0850499	0.000777913	0.0181448	3.10907
854	68052	ENSMUSG00000090862	protein-coding	Rps13	22138	0.246629	0.087652	0.00100665	0.0213082	2.99712
855	13138	ENSMUSG00000039952	protein-coding	Dag1	1161.19	0.246507	0.0837077	0.000679068	0.0165226	3.16809
856	14600	ENSMUSG00000055737	protein-coding	Ghr	1526.47	0.246138	0.133953	0.0107008	0.102163	1.97058
857	19044	ENSMUSG00000062729	protein-coding	Ppox	82.2734	0.246085	0.188273	0.0234908	0.168228	1.6291
858	20115	ENSMUSG00000061477	protein-coding	Rps7	27549.7	0.2459	0.173264	0.0185667	0.144699	1.73126
859	76846	ENSMUSG00000006333	protein-coding	Rps9	29247.8	0.245809	0.161613	0.0182861	0.143303	1.73788
860	12266	ENSMUSG00000024164	protein-coding	C3	20224.2	0.245774	0.224152	0.0271202	0.184593	1.56671
861	18038	ENSMUSG00000042419	protein-coding	Nfkbil1	229.275	0.245686	0.134427	0.0112318	0.105322	1.94955
862	75620	ENSMUSG00000055553	protein-coding	Kxd1	452.162	0.245669	0.103009	0.00333899	0.0480611	2.47639
863	56375	ENSMUSG00000022793	protein-coding	B4galt4	128.674	0.245605	0.175234	0.0211546	0.157185	1.6746
864	14470	ENSMUSG00000003380	protein-coding	Rabac1	3062.13	0.245315	0.0853376	0.000849333	0.0192698	3.07092
865	18010	ENSMUSG00000007038	protein-coding	Neu1	231.95	0.244931	0.147189	0.0146531	0.124939	1.83407
866	381629	ENSMUSG00000013622	protein-coding	Atraid	1743.49	0.244745	0.0911465	0.0014862	0.0280054	2.82792
867	20102	ENSMUSG00000031320	protein-coding	Rps4x	29946.2	0.244738	0.203757	0.0269361	0.183974	1.56967
868	64297	ENSMUSG00000008734	protein-coding	Gprc5b	235.788	0.244534	0.411264	0.0178893	0.141599	1.74741
869	626391	ENSMUSG00000072774	protein-coding	Zfp951	47.0987	0.244024	0.290143	0.0268376	0.183619	1.57126
870	74080	ENSMUSG00000032456	protein-coding	Nmnat3	78.5865	0.243892	0.203076	0.0261111	0.180289	1.58317
871	319352	ENSMUSG00000030329	protein-coding	Pianp	619.128	0.24333	0.101971	0.00336449	0.0481674	2.47308
872	56382	ENSMUSG00000079316	protein-coding	Rab9	495.337	0.243138	0.145145	0.0146126	0.124809	1.83527
873	14132	ENSMUSG00000003420	protein-coding	Fcgrt	1622.56	0.242454	0.106296	0.00435138	0.0569756	2.36137
874	67184	ENSMUSG00000036199	protein-coding	Ndufa13	3985.14	0.242306	0.0933789	0.00193519	0.0339569	2.71328
875	319518	ENSMUSG00000033624	protein-coding	Pdpr	67.6134	0.24191	0.193273	0.0256285	0.178282	1.59128
876	56176	ENSMUSG00000022940	protein-coding	Pigp	843.836	0.241833	0.119104	0.00776876	0.0825549	2.10965
877	66096	ENSMUSG00000050552	protein-coding	Lamtor4	1604.46	0.241617	0.0992295	0.00298947	0.0449673	2.52441
878	51875	ENSMUSG00000026939	protein-coding	Tmem141	155.114	0.241386	0.172331	0.0219165	0.160819	1.65923
879	68119	ENSMUSG00000031875	protein-coding	Cmtm3	995.867	0.241077	0.13617	0.0127052	0.113728	1.89602
880	267019	ENSMUSG00000008683	protein-coding	Rps15a	23377.7	0.241032	0.0744912	0.000276644	0.00875456	3.55808
881	11861	ENSMUSG00000047446	protein-coding	Arl4a	1021.49	0.240961	0.161586	0.0193756	0.149038	1.71275
882	100042823	ENSMUSG00000062456	pseudo	Rpl9-ps6	218.601	0.24088	0.219755	0.0276719	0.187138	1.55796
883	382985	ENSMUSG00000022292	protein-coding	Rrm2b	224.735	0.240878	0.17922	0.023112	0.166617	1.63616
884	13803	ENSMUSG00000041773	protein-coding	Enc1	1151.3	0.240613	0.19201	0.0248113	0.17483	1.60535
885	224904	ENSMUSG00000049760	protein-coding	Micos13	2234.21	0.240612	0.0691796	0.000117172	0.00467187	3.93118
886	12609	ENSMUSG00000071637	protein-coding	Cebpd	2318.89	0.239921	0.138616	0.0133381	0.1176	1.87491
887	20055	ENSMUSG00000037563	protein-coding	Rps16	32103.1	0.239919	0.0873811	0.00133916	0.0260749	2.87317
888	100273	ENSMUSG00000028559	protein-coding	Osbpl9	791.075	0.239571	0.192202	0.0252376	0.176855	1.59795
889	56220	ENSMUSG00000042063	protein-coding	Zfp386	123.558	0.239473	0.168277	0.0217892	0.160407	1.66176
890	235380	ENSMUSG00000041268	protein-coding	Dmxl2	58.2541	0.238727	0.241212	0.029212	0.193007	1.53444
891	56374	ENSMUSG00000028618	protein-coding	Tmem59	4488.1	0.23855	0.064355	5.05444e-05	0.00254999	4.29633
892	252972	ENSMUSG00000032741	protein-coding	Tpcn1	89.8137	0.238254	0.17425	0.0237185	0.169469	1.62491
893	67282	ENSMUSG00000020056	protein-coding	Washc3	740.431	0.238241	0.124961	0.0101861	0.0989842	1.99199
894	27965	ENSMUSG00000032388	protein-coding	Spg21	980.494	0.23798	0.0823491	0.000863032	0.0193857	3.06397
895	224829	ENSMUSG00000064043	protein-coding	Trerf1	514.933	0.237901	0.174204	0.0232184	0.167035	1.63417
896	73915	ENSMUSG00000117401	ncRNA	4833419F23Rik	21.8981	0.237822	0.446218	0.016952	0.137488	1.77078
897	217258	ENSMUSG00000041828	protein-coding	Abca8a	51.347	0.236821	0.317416	0.0255601	0.178059	1.59244
898	16661	ENSMUSG00000019761	protein-coding	Krt10	210.709	0.236143	0.181231	0.0252373	0.176855	1.59796
899	14797	ENSMUSG00000054452	protein-coding	Tle5	2939.74	0.236139	0.110476	0.00638822	0.0726332	2.19462
900	246277	ENSMUSG00000023044	protein-coding	Csad	303.332	0.235889	0.136432	0.0144773	0.124178	1.83931
901	51793	ENSMUSG00000007039	protein-coding	Ddah2	1226.6	0.235104	0.113026	0.00760343	0.0816219	2.11899
902	56018	ENSMUSG00000030688	protein-coding	Stard10	320.288	0.234378	0.246673	0.0295511	0.194353	1.52943
903	15107	ENSMUSG00000027984	protein-coding	Hadh	553.851	0.234378	0.0924604	0.00248239	0.040128	2.60513
904	66922	ENSMUSG00000055723	protein-coding	Rras2	891.898	0.233949	0.0974184	0.0034835	0.0496014	2.45798
905	217716	ENSMUSG00000021245	protein-coding	Mlh3	111.851	0.233876	0.201214	0.0289496	0.191996	1.53836
906	66994	ENSMUSG00000035790	protein-coding	Cep19	112.258	0.23362	0.21167	0.0299494	0.19583	1.52361
907	66361	ENSMUSG00000039795	protein-coding	Zfand1	119.716	0.233604	0.210229	0.029674	0.194594	1.52762
908	12816	ENSMUSG00000032332	protein-coding	Col12a1	5948.96	0.233588	0.154448	0.0202032	0.153453	1.69458
909	268301	ENSMUSG00000098188	protein-coding	Sowahc	76.218	0.233477	0.273676	0.0290031	0.19219	1.53756
910	66257	ENSMUSG00000032606	protein-coding	Nicn1	132.639	0.233293	0.180882	0.0268107	0.183514	1.57169
911	18612	ENSMUSG00000017724	protein-coding	Etv4	253.101	0.233037	0.261299	0.0294251	0.193847	1.53128
912	80877	ENSMUSG00000028080	protein-coding	Lrba	320.685	0.232903	0.146227	0.0183529	0.143542	1.7363
913	19186	ENSMUSG00000022216	protein-coding	Psme1	1611.72	0.232554	0.169596	0.0242366	0.171854	1.61553
914	21981	ENSMUSG00000021285	protein-coding	Ppp1r13b	207.61	0.231639	0.16474	0.023756	0.169547	1.62423
915	12925	ENSMUSG00000006360	protein-coding	Crip1	17637.8	0.231507	0.0796855	0.000856822	0.0193011	3.06711
916	108705	ENSMUSG00000009291	protein-coding	Pttg1ip	995.571	0.231469	0.100846	0.00464936	0.0598866	2.33261
917	12752	ENSMUSG00000030720	protein-coding	Cln3	130.398	0.230491	0.22021	0.0311229	0.200025	1.50692
918	20320	ENSMUSG00000032336	protein-coding	Nptn	1771.88	0.230216	0.12796	0.0133964	0.117842	1.87301
919	18484	ENSMUSG00000026335	protein-coding	Pam	2511.34	0.230171	0.11673	0.00956644	0.0946514	2.01925
920	207259	ENSMUSG00000044646	protein-coding	Zbtb7c	464.233	0.230075	0.258869	0.0300728	0.196312	1.52183
921	27057	ENSMUSG00000056234	protein-coding	Ncoa4	635.713	0.230071	0.276775	0.0289299	0.191976	1.53865
922	245847	ENSMUSG00000036820	protein-coding	Amdhd2	128.374	0.229909	0.16429	0.0248519	0.175039	1.60464
923	226691	ENSMUSG00000073490	protein-coding	Ifi207	332.144	0.229755	0.492665	0.011882	0.10896	1.92511
924	77381	NA	ncRNA	C030014I23Rik	60.923	0.229708	0.214361	0.0317407	0.202349	1.49838
925	80752	ENSMUSG00000025854	protein-coding	Fam20c	221.736	0.229504	0.137986	0.0171991	0.138708	1.76449
926	67389	ENSMUSG00000023571	protein-coding	C1qtnf12	257.186	0.229357	0.123398	0.0122587	0.111315	1.91155
927	67554	ENSMUSG00000022003	protein-coding	Slc25a30	131.488	0.229269	0.186087	0.0289075	0.191976	1.53899
928	230514	ENSMUSG00000035212	protein-coding	Leprot	1156.36	0.228937	0.0842758	0.00155384	0.028969	2.80859
929	68436	ENSMUSG00000062006	protein-coding	Rpl34	19548.5	0.228717	0.0771995	0.000735962	0.0174761	3.13314
930	76366	ENSMUSG00000016510	protein-coding	Mtif3	98.3348	0.228514	0.162922	0.0251028	0.176309	1.60028
931	110198	ENSMUSG00000028743	protein-coding	Akr7a5	545.768	0.228258	0.108319	0.00740164	0.080525	2.13067
932	66412	ENSMUSG00000042659	protein-coding	Arrdc4	243.282	0.228198	0.16702	0.0257307	0.1786	1.58955
933	14815	ENSMUSG00000024431	protein-coding	Nr3c1	777.044	0.22816	0.0993136	0.00476244	0.061019	2.32217
934	26388	ENSMUSG00000026535	protein-coding	Ifi202b	3041.07	0.227972	0.116377	0.0100053	0.0978287	1.99977
935	17537	ENSMUSG00000041420	protein-coding	Meis3	120.154	0.227883	0.186531	0.0296201	0.194476	1.52841
936	65106	ENSMUSG00000035199	protein-coding	Arl6ip5	1538.72	0.227453	0.0990106	0.00477043	0.0610453	2.32144
937	26943	ENSMUSG00000017707	protein-coding	Serinc3	926.826	0.227344	0.11599	0.010207	0.0990689	1.9911
938	50794	ENSMUSG00000052040	protein-coding	Klf13	594.953	0.227243	0.107905	0.00749339	0.0810141	2.12532
939	30840	ENSMUSG00000022559	protein-coding	Fbxl6	171.918	0.227048	0.17145	0.0274749	0.186444	1.56106
940	66302	ENSMUSG00000028229	protein-coding	Rmdn1	241.56	0.226867	0.131548	0.0159858	0.132248	1.79627
941	228607	ENSMUSG00000037523	protein-coding	Mavs	75.0245	0.226624	0.230668	0.0332509	0.20729	1.4782
942	22320	ENSMUSG00000050732	protein-coding	Vamp8	1605.32	0.226556	0.0895586	0.00266717	0.041942	2.57395
943	67608	ENSMUSG00000000056	protein-coding	Narf	204.896	0.225771	0.133993	0.0172745	0.139032	1.76259
944	19895	ENSMUSG00000053604	protein-coding	Rpia	109.904	0.225616	0.210625	0.0328857	0.206152	1.48299
945	11305	ENSMUSG00000026944	protein-coding	Abca2	52.4722	0.225414	0.258351	0.0326135	0.205317	1.4866
946	73711	ENSMUSG00000031813	protein-coding	Mvb12a	908.854	0.224993	0.146179	0.0215572	0.159029	1.66641
947	14873	ENSMUSG00000025068	protein-coding	Gsto1	794.376	0.224898	0.146066	0.0213426	0.157856	1.67075
948	77219	ENSMUSG00000072946	protein-coding	Ptgr2	231.142	0.224714	0.130898	0.0165783	0.135712	1.78046
949	268860	ENSMUSG00000057880	protein-coding	Abat	335.313	0.224608	0.198225	0.0318191	0.202433	1.49731
950	353502	ENSMUSG00000023904	protein-coding	Hcfc1r1	2432.27	0.224538	0.114142	0.0102074	0.0990689	1.99108
951	66530	ENSMUSG00000019578	protein-coding	Ubxn6	586.243	0.224189	0.0934767	0.00383001	0.0521172	2.4168
952	225115	ENSMUSG00000024236	protein-coding	Svil	1036.94	0.223932	0.208182	0.0325544	0.205216	1.48739
953	23999	ENSMUSG00000023277	protein-coding	Twf2	266.479	0.223542	0.124738	0.0146699	0.125015	1.83357
954	238692	ENSMUSG00000069206	protein-coding	Zfp874a	46.2545	0.223438	0.22141	0.0348504	0.21264	1.45779
955	18113	ENSMUSG00000032271	protein-coding	Nnmt	1261.43	0.223211	0.236281	0.0329734	0.206355	1.48184
956	66241	ENSMUSG00000026411	protein-coding	Tmem9	365.502	0.222551	0.0964516	0.00494041	0.0623613	2.30624
957	634386	ENSMUSG00000062382	pseudo	Ftl1-ps1	260.035	0.222222	0.140457	0.0208371	0.155816	1.68116
958	14735	ENSMUSG00000031119	protein-coding	Gpc4	198.871	0.222172	0.266207	0.0310822	0.199894	1.50749
959	17259	ENSMUSG00000079033	protein-coding	Mef2b	45.4269	0.221846	0.280168	0.0312086	0.200332	1.50573
960	170936	ENSMUSG00000021514	protein-coding	Zfp369	74.6698	0.22162	0.254982	0.0333692	0.207845	1.47665
961	434377	ENSMUSG00000045519	protein-coding	Zfp560	443.951	0.221587	0.143977	0.0221638	0.162332	1.65436
962	12333	ENSMUSG00000024942	protein-coding	Capn1	281.109	0.22149	0.162141	0.0277667	0.187538	1.55648
963	671535	ENSMUSG00000063268	protein-coding	Parp10	86.405	0.220969	0.235958	0.0339125	0.209231	1.46964
964	55987	ENSMUSG00000030862	protein-coding	Cpxm2	455.422	0.220742	0.206975	0.0338848	0.209231	1.47
965	68861	ENSMUSG00000045414	protein-coding	Dipk2a	220.903	0.220397	0.205114	0.0344267	0.211612	1.4631
966	50781	ENSMUSG00000030772	protein-coding	Dkk3	701.878	0.219928	0.171711	0.0302289	0.197005	1.51958
967	54524	ENSMUSG00000027849	protein-coding	Syt6	41.5124	0.219883	0.352323	0.0226387	0.164438	1.64515
968	69754	ENSMUSG00000001786	protein-coding	Fbxo7	105.179	0.219763	0.159745	0.0282313	0.189703	1.54927
969	67841	ENSMUSG00000022663	protein-coding	Atg3	1071.28	0.219753	0.138373	0.0209589	0.156336	1.67863
970	319370	ENSMUSG00000050628	protein-coding	Ubald2	1029.68	0.219474	0.0959071	0.00524751	0.0646865	2.28005
971	68550	ENSMUSG00000046909	protein-coding	Tefm	59.7869	0.219438	0.206575	0.0358286	0.216108	1.44577
972	12297	ENSMUSG00000003352	protein-coding	Cacnb3	408.303	0.219419	0.125043	0.0161531	0.133085	1.79174
973	171210	ENSMUSG00000021226	protein-coding	Acot2	50.5491	0.219094	0.290294	0.0306701	0.198482	1.51328
974	244864	ENSMUSG00000060594	protein-coding	Layn	511.106	0.218845	0.143634	0.0232999	0.167361	1.63265
975	71817	ENSMUSG00000028822	protein-coding	Tmem50a	2456.23	0.218367	0.0547452	1.90169e-05	0.00121577	4.72086
976	12972	ENSMUSG00000028199	protein-coding	Cryz	141.954	0.217322	0.212021	0.0362307	0.217536	1.44092
977	214685	ENSMUSG00000063765	protein-coding	Chadl	51.8789	0.217142	0.319464	0.0269357	0.183974	1.56967
978	76808	ENSMUSG00000045128	protein-coding	Rpl18a	28089.9	0.217057	0.128969	0.0186462	0.145117	1.72941
979	226421	ENSMUSG00000052688	protein-coding	Rab7b	165.309	0.216695	0.144646	0.0249626	0.175662	1.60271
980	66736	ENSMUSG00000022337	protein-coding	Emc2	671.947	0.216656	0.10877	0.0105414	0.101314	1.9771
981	225020	ENSMUSG00000056121	protein-coding	Fez2	388.466	0.216326	0.0913491	0.00448188	0.0582976	2.34854
982	170719	ENSMUSG00000022307	protein-coding	Oxr1	402.764	0.216078	0.100986	0.00771704	0.0822821	2.11255
983	22030	ENSMUSG00000026942	protein-coding	Traf2	126.248	0.216038	0.145202	0.0255627	0.178059	1.59239
984	107702	ENSMUSG00000038650	protein-coding	Rnh1	1971.22	0.215982	0.113685	0.0127189	0.113728	1.89555
985	11518	ENSMUSG00000029106	protein-coding	Add1	835.22	0.21571	0.124235	0.0171986	0.138708	1.76451
986	100504586	ENSMUSG00000111080	ncRNA	Gm20300	39.1641	0.215638	0.274147	0.0331429	0.20678	1.47961
987	66914	ENSMUSG00000115987	protein-coding	Vps28	1236.86	0.215548	0.0886941	0.00382568	0.0521172	2.41729
988	11841	ENSMUSG00000062421	protein-coding	Arf2	358.63	0.215169	0.131138	0.020348	0.153666	1.69148
989	66576	ENSMUSG00000063882	protein-coding	Uqcrh	5955.06	0.214381	0.0576833	5.85653e-05	0.00284555	4.23236
990	237504	ENSMUSG00000044921	protein-coding	Rassf9	24.7588	0.213738	0.325876	0.0267137	0.183168	1.57327
991	630294	ENSMUSG00000092243	protein-coding	Gm7030	78.4889	0.21363	0.312026	0.0274142	0.186192	1.56202
992	15212	ENSMUSG00000021665	protein-coding	Hexb	923.843	0.213326	0.0892314	0.00431615	0.0566082	2.3649
993	319535	ENSMUSG00000054737	protein-coding	Zfp182	70.3975	0.2133	0.19561	0.0381559	0.223652	1.41844
994	66834	ENSMUSG00000006717	protein-coding	Acot13	412.848	0.213271	0.0960605	0.0065809	0.0740164	2.18171
995	14114	ENSMUSG00000006369	protein-coding	Fbln1	1480.6	0.212801	0.150476	0.0284103	0.190287	1.54652
996	791417	ENSMUSG00000068062	ncRNA	Gm14164	58.9264	0.212512	0.230891	0.0384922	0.225123	1.41463
997	56224	ENSMUSG00000028152	protein-coding	Tspan5	475.618	0.212272	0.216088	0.0377204	0.222504	1.42342
998	11364	ENSMUSG00000062908	protein-coding	Acadm	372.405	0.21217	0.114367	0.0144369	0.124051	1.84053
999	80876	ENSMUSG00000060591	protein-coding	Ifitm2	14338.2	0.211987	0.110857	0.0127008	0.113728	1.89617
1000	71665	ENSMUSG00000028673	protein-coding	Fuca1	1759.15	0.211794	0.108961	0.0121004	0.110386	1.9172
1001	15108	ENSMUSG00000025260	protein-coding	Hsd17b10	1163.51	0.211699	0.14116	0.0258576	0.179087	1.58741
1002	20229	ENSMUSG00000025283	protein-coding	Sat1	3784.68	0.211558	0.119029	0.016861	0.137102	1.77312
1003	66151	ENSMUSG00000023048	protein-coding	Prr13	1718.88	0.211544	0.155024	0.0304889	0.197853	1.51586
1004	70568	ENSMUSG00000028228	protein-coding	Cpne3	655.471	0.211447	0.101932	0.00922133	0.0925709	2.03521
1005	213350	ENSMUSG00000051007	protein-coding	Gatd1	346.916	0.211386	0.112429	0.0140213	0.121587	1.85321
1006	105501	ENSMUSG00000040997	protein-coding	Abhd4	273.367	0.211173	0.156195	0.03133	0.200784	1.50404
1007	72368	ENSMUSG00000002345	protein-coding	Borcs8	623.291	0.211045	0.123518	0.0190672	0.147521	1.71971
1008	13110	ENSMUSG00000052914	protein-coding	Cyp2j6	120.99	0.211014	0.144812	0.0281522	0.189332	1.55049
1009	109168	ENSMUSG00000024759	protein-coding	Atl3	621.907	0.210971	0.0797542	0.00222451	0.0371623	2.65277
1010	68910	ENSMUSG00000068551	protein-coding	Zfp467	114.045	0.210803	0.227887	0.0383646	0.224626	1.41607
1011	68607	ENSMUSG00000058586	protein-coding	Serhl	215.182	0.210757	0.140225	0.026651	0.182817	1.57429
1012	12450	ENSMUSG00000020326	protein-coding	Ccng1	567.479	0.210665	0.186575	0.0371557	0.220823	1.42997
1013	67217	ENSMUSG00000019718	protein-coding	L3hypdh	275.778	0.210343	0.16852	0.0348099	0.21264	1.4583
1014	55927	ENSMUSG00000067071	protein-coding	Hes6	192.702	0.210338	0.151521	0.0305079	0.197853	1.51559
1015	231637	ENSMUSG00000042121	protein-coding	Ssh1	198.196	0.210313	0.112195	0.0143194	0.12336	1.84407
1016	76568	ENSMUSG00000002031	protein-coding	Ift46	364.478	0.210261	0.0957433	0.00717193	0.0789212	2.14436
1017	230767	ENSMUSG00000040795	protein-coding	Iqcc	118.493	0.209963	0.156376	0.0327054	0.205676	1.48538
1018	75731	ENSMUSG00000050002	protein-coding	Idnk	480.72	0.209838	0.123121	0.0193672	0.149038	1.71293
1019	69090	ENSMUSG00000044475	protein-coding	Ascc1	221.058	0.209702	0.158067	0.0328854	0.206152	1.483
1020	72293	ENSMUSG00000021567	protein-coding	Nkd2	962.052	0.209581	0.291278	0.0309553	0.199388	1.50927
1021	81500	ENSMUSG00000024357	protein-coding	Sil1	435.281	0.209359	0.121615	0.0190324	0.147324	1.72051
1022	22275	ENSMUSG00000028684	protein-coding	Urod	449.301	0.209325	0.0950492	0.00714516	0.0787363	2.14599
1023	208908	ENSMUSG00000061882	protein-coding	Ccdc62	67.5324	0.2092	0.213599	0.0402449	0.230842	1.39529
1024	246049	ENSMUSG00000020264	protein-coding	Slc36a2	44.4916	0.209178	0.402972	0.0146141	0.124809	1.83523
1025	83673	NA	ncRNA	Snhg1	1122.69	0.209114	0.148839	0.0298861	0.195605	1.52453
1026	77128	ENSMUSG00000048249	protein-coding	Crebrf	366.219	0.208955	0.174698	0.0362107	0.217529	1.44116
1027	105445	ENSMUSG00000025558	protein-coding	Dock9	181.687	0.208584	0.252431	0.0363919	0.218006	1.439
1028	433375	ENSMUSG00000040713	protein-coding	Creg1	1725.35	0.208501	0.15741	0.0329834	0.206355	1.4817
1029	243771	ENSMUSG00000038507	protein-coding	Parp12	126.931	0.208442	0.170137	0.0364405	0.218215	1.43842
1030	109552	ENSMUSG00000003161	protein-coding	Sri	2374.67	0.208328	0.110725	0.014138	0.12233	1.84961
1031	12946	ENSMUSG00000016481	protein-coding	Cr1l	649.968	0.208243	0.0838821	0.00357496	0.0503588	2.44673
1032	53614	ENSMUSG00000028476	protein-coding	Reck	121.814	0.208208	0.193074	0.0394867	0.228234	1.40355
1033	68212	ENSMUSG00000020225	protein-coding	Tmbim4	1361.38	0.2081	0.0797218	0.00252105	0.0404991	2.59842
1034	18950	ENSMUSG00000115338	protein-coding	Pnp	1960.56	0.207951	0.128571	0.0225688	0.164081	1.64649
1035	229595	ENSMUSG00000015850	protein-coding	Adamtsl4	90.9392	0.207893	0.263583	0.0352697	0.214127	1.4526
1036	80898	ENSMUSG00000021583	protein-coding	Erap1	148.212	0.207892	0.169531	0.0370326	0.220506	1.43142
1037	68151	ENSMUSG00000028173	protein-coding	Wls	3083.66	0.207831	0.0893771	0.00531481	0.0650277	2.27451
1038	71900	ENSMUSG00000029571	protein-coding	Tmem106b	595.942	0.207788	0.139675	0.0273939	0.186135	1.56235
1039	57914	ENSMUSG00000033467	protein-coding	Crlf2	408.333	0.207539	0.11129	0.0149029	0.126031	1.82673
1040	11966	ENSMUSG00000006273	protein-coding	Atp6v1b2	612.229	0.20752	0.147568	0.0301885	0.196924	1.52016
1041	76273	ENSMUSG00000053253	protein-coding	Ndfip2	786.371	0.207226	0.0779909	0.0022263	0.0371623	2.65242
1042	242960	ENSMUSG00000039753	protein-coding	Fbxl5	349.894	0.207094	0.097657	0.0088673	0.0905061	2.05221
1043	14775	ENSMUSG00000063856	protein-coding	Gpx1	5864.09	0.207075	0.0939072	0.00713106	0.0786908	2.14685
1044	108652	ENSMUSG00000021432	protein-coding	Slc35b3	180.682	0.207068	0.142235	0.0292878	0.193346	1.53331
1045	80385	ENSMUSG00000010054	protein-coding	Tusc2	196.444	0.206958	0.128555	0.0236303	0.168986	1.62653
1046	20822	ENSMUSG00000018199	protein-coding	Ro60	345.101	0.206864	0.113404	0.0162065	0.133429	1.79031
1047	22070	ENSMUSG00000060126	protein-coding	Tpt1	74113.1	0.206216	0.137367	0.0257511	0.178662	1.5892
1048	107351	ENSMUSG00000032702	protein-coding	Kank1	226.886	0.205737	0.131029	0.025324	0.1771	1.59647
1049	70495	ENSMUSG00000031007	protein-coding	Atp6ap2	718.699	0.205475	0.0906499	0.00636121	0.072527	2.19646
1050	64009	ENSMUSG00000096054	protein-coding	Syne1	2645.6	0.205396	0.113232	0.0166319	0.135869	1.77906
1051	73830	ENSMUSG00000053565	protein-coding	Eif3k	3658.51	0.205379	0.123113	0.0213148	0.157797	1.67132
1052	72392	ENSMUSG00000013495	protein-coding	Tmem175	151.794	0.205315	0.12135	0.0211068	0.157067	1.67558
1053	73205	ENSMUSG00000028300	protein-coding	C9orf72	151.234	0.20483	0.135392	0.0278401	0.187923	1.55533
1054	69871	ENSMUSG00000029725	protein-coding	Ppp1r35	263.898	0.204456	0.15646	0.0355472	0.215232	1.4492
1055	76491	ENSMUSG00000042073	protein-coding	Abhd14b	62.0246	0.204245	0.249001	0.0384802	0.225123	1.41476
1056	235623	ENSMUSG00000032485	protein-coding	Scap	154.548	0.204239	0.162131	0.0372833	0.220957	1.42849
1057	54152	ENSMUSG00000022420	protein-coding	Dnal4	209.052	0.204093	0.145272	0.0323843	0.204634	1.48967
1058	14651	ENSMUSG00000024158	protein-coding	Hagh	374.701	0.203873	0.127516	0.0245339	0.17334	1.61023
1059	212153	ENSMUSG00000022701	protein-coding	Ccdc191	112.236	0.203629	0.200818	0.0424146	0.237019	1.37248
1060	66206	ENSMUSG00000035171	protein-coding	1110059E24Rik	282.682	0.203317	0.167724	0.0388596	0.226412	1.4105
1061	68559	ENSMUSG00000027472	protein-coding	Pdrg1	599.812	0.203228	0.0928733	0.0077633	0.0825523	2.10995
1062	76260	ENSMUSG00000021013	protein-coding	Ttc8	134.137	0.202879	0.181995	0.0421484	0.236318	1.37522
1063	11593	ENSMUSG00000031521	protein-coding	Aga	910.403	0.202803	0.118169	0.020341	0.153666	1.69163
1064	67488	ENSMUSG00000023055	protein-coding	Calcoco1	158.883	0.202521	0.190578	0.0424161	0.237019	1.37247
1065	75617	ENSMUSG00000009927	protein-coding	Rps25	11178.5	0.202172	0.0645864	0.000559866	0.0144458	3.25192
1066	12337	ENSMUSG00000035547	protein-coding	Capn5	58.7602	0.201995	0.30015	0.0291057	0.192708	1.53602
1067	59010	ENSMUSG00000005803	protein-coding	Sqor	407.619	0.201975	0.134265	0.0287098	0.191451	1.54197
1068	100039968	ENSMUSG00000070737	protein-coding	Tmem35b	45.2473	0.20167	0.287831	0.0318089	0.202433	1.49745
1069	215201	ENSMUSG00000067369	protein-coding	Trmt2b	113.97	0.201015	0.161996	0.0395415	0.228467	1.40295
1070	19141	ENSMUSG00000021190	protein-coding	Lgmn	2093.72	0.200582	0.226724	0.0403511	0.230926	1.39415
1071	76516	ENSMUSG00000087165	ncRNA	2010001A14Rik	64.7964	0.200544	0.224176	0.0430285	0.239079	1.36624
1072	234797	ENSMUSG00000031824	protein-coding	6430548M08Rik	92.2894	0.200537	0.193518	0.0442651	0.243466	1.35394
1073	432731	ENSMUSG00000022228	protein-coding	Zscan26	156.483	0.199962	0.226503	0.0422067	0.236427	1.37462
1074	52633	ENSMUSG00000022751	protein-coding	Nit2	263.901	0.19969	0.148386	0.0360114	0.216957	1.44356
1075	78890	ENSMUSG00000029097	protein-coding	Trmt44	27.151	0.199449	0.291853	0.0311532	0.200091	1.5065
1076	257635	ENSMUSG00000029596	protein-coding	Sdsl	128.369	0.199339	0.24641	0.0396198	0.228752	1.40209
1077	268970	ENSMUSG00000024043	protein-coding	Arhgap28	377.392	0.19931	0.230301	0.041828	0.235024	1.37853
1078	20732	ENSMUSG00000027315	protein-coding	Spint1	31.9949	0.199261	0.420006	0.00931914	0.0932563	2.03062
1079	17117	ENSMUSG00000022244	protein-coding	Amacr	120.666	0.199122	0.16367	0.041124	0.232903	1.3859
1080	101314	ENSMUSG00000033940	protein-coding	Brk1	2344.36	0.19901	0.114189	0.0203422	0.153666	1.6916
1081	96957	ENSMUSG00000054484	protein-coding	Tmem62	57.706	0.198716	0.238791	0.0408309	0.232509	1.38901
1082	13139	ENSMUSG00000025357	protein-coding	Dgka	105.723	0.198474	0.162572	0.0415224	0.233837	1.38172
1083	56297	ENSMUSG00000022722	protein-coding	Arl6	157.647	0.198471	0.160339	0.0409127	0.23256	1.38814
1084	210582	ENSMUSG00000039914	protein-coding	Coq10a	122.206	0.19841	0.136706	0.0326189	0.205317	1.48653
1085	22210	ENSMUSG00000020390	protein-coding	Ube2b	2256.6	0.198266	0.0848287	0.00562471	0.0672291	2.2499
1086	213233	ENSMUSG00000038213	protein-coding	Tapbpl	86.1345	0.198078	0.177382	0.0447487	0.245527	1.34922
1087	69549	ENSMUSG00000079283	protein-coding	2310009B15Rik	351.295	0.197988	0.104641	0.0155254	0.129715	1.80896
1088	66848	ENSMUSG00000019810	protein-coding	Fuca2	185.389	0.197813	0.142709	0.0350848	0.21374	1.45488
1089	76763	ENSMUSG00000061778	protein-coding	Mospd2	208.167	0.197573	0.121353	0.0253789	0.177405	1.59553
1090	211986	ENSMUSG00000043061	protein-coding	Tmem18	90.1293	0.197193	0.17524	0.0450711	0.246867	1.3461
1091	282619	ENSMUSG00000046056	protein-coding	Sbsn	520.217	0.197175	0.257891	0.037127	0.220773	1.43031
1092	76408	ENSMUSG00000020865	protein-coding	Abcc3	45.4102	0.197076	0.265137	0.037231	0.220855	1.4291
1093	20130	ENSMUSG00000038387	protein-coding	Rras	1682	0.196729	0.0970677	0.0118416	0.108874	1.92659
1094	50773	ENSMUSG00000020736	protein-coding	Nt5c	911.108	0.196726	0.106311	0.0173799	0.139455	1.75995
1095	15015	ENSMUSG00000035929	protein-coding	H2-Q4	139.417	0.196686	0.286536	0.0310898	0.199894	1.50738
1096	394432	ENSMUSG00000090124	protein-coding	Ugt1a7c	39.8968	0.196685	0.271046	0.0356148	0.21527	1.44837
1097	24109	ENSMUSG00000001687	protein-coding	Ubl3	508.386	0.196373	0.128365	0.0294107	0.193833	1.53149
1098	100494	ENSMUSG00000053581	protein-coding	Zfand2a	113.867	0.19609	0.223343	0.0443618	0.243743	1.35299
1099	231871	ENSMUSG00000039206	protein-coding	Daglb	106.811	0.195541	0.257184	0.0381476	0.223652	1.41853
1100	23959	ENSMUSG00000032420	protein-coding	Nt5e	370.95	0.195439	0.199733	0.0463749	0.250178	1.33372
1101	12177	ENSMUSG00000022051	protein-coding	Bnip3l	1927.13	0.195313	0.196484	0.0464202	0.250178	1.33329
1102	19264	ENSMUSG00000026395	protein-coding	Ptprc	80.2186	0.195279	0.25966	0.0377888	0.222658	1.42264
1103	57321	ENSMUSG00000033430	protein-coding	Terf2ip	151.086	0.195252	0.150714	0.0400105	0.230141	1.39783
1104	227700	ENSMUSG00000026860	protein-coding	Sh3glb2	306.275	0.195115	0.128825	0.0308312	0.199266	1.51101
1105	100034363	ENSMUSG00000089996	protein-coding	Tmsb15b2	52.6214	0.194992	0.26229	0.0378241	0.222677	1.42223
1106	100121	ENSMUSG00000035517	protein-coding	Tdrd7	114.751	0.1949	0.154014	0.0414612	0.23374	1.38236
1107	100503849	ENSMUSG00000063714	ncRNA	Sp3os	189.634	0.194851	0.134115	0.0334708	0.208148	1.47533
1108	67887	ENSMUSG00000031532	protein-coding	Saraf	826.396	0.194179	0.123862	0.0284147	0.190287	1.54646
1109	66643	ENSMUSG00000047786	protein-coding	Lix1	43.9415	0.193829	0.249822	0.0410096	0.23256	1.38711
1110	109731	ENSMUSG00000040147	protein-coding	Maob	54.8759	0.193704	0.33974	0.0190312	0.147324	1.72053
1111	14869	ENSMUSG00000038155	protein-coding	Gstp2	115.105	0.193677	0.366825	0.013216	0.116904	1.8789
1112	75480	ENSMUSG00000038523	protein-coding	1700003F12Rik	59.4438	0.193169	0.255033	0.0392842	0.227812	1.40578
1113	66129	ENSMUSG00000021482	protein-coding	Prxl2c	458.223	0.193122	0.154201	0.0422262	0.236451	1.37442
1114	230752	ENSMUSG00000050212	protein-coding	Eva1b	1509.95	0.193079	0.208662	0.0462378	0.249877	1.335
1115	108153	ENSMUSG00000032363	protein-coding	Adamts7	123.344	0.19298	0.254296	0.0385412	0.225326	1.41407
1116	665033	ENSMUSG00000091345	protein-coding	Col6a5	578.468	0.192463	0.321439	0.0219045	0.160819	1.65947
1117	76917	ENSMUSG00000023911	protein-coding	Flywch2	47.1253	0.192063	0.322047	0.0223896	0.163229	1.64995
1118	217370	ENSMUSG00000039294	protein-coding	Cybc1	194.332	0.192015	0.14429	0.0399485	0.229977	1.3985
1119	77480	ENSMUSG00000036333	protein-coding	Kidins220	400.118	0.191828	0.141412	0.0389729	0.226758	1.40924
1120	12418	ENSMUSG00000039989	protein-coding	Cbx4	364.261	0.191752	0.180704	0.0481359	0.256085	1.31753
1121	67557	ENSMUSG00000034839	protein-coding	Larp6	86.4214	0.19154	0.186033	0.0498298	0.26151	1.30251
1122	269261	ENSMUSG00000038900	protein-coding	Rpl12	22073.6	0.191172	0.115216	0.0253013	0.177054	1.59686
1123	64138	ENSMUSG00000016256	protein-coding	Ctsz	3845.71	0.190974	0.0861841	0.00815295	0.0857717	2.08869
1124	232566	ENSMUSG00000068250	protein-coding	Amn1	182.763	0.190869	0.135065	0.0368968	0.220003	1.43301
1125	107328	ENSMUSG00000047656	protein-coding	Trpt1	55.0043	0.190832	0.202839	0.0501047	0.262422	1.30012
1126	216565	ENSMUSG00000042302	protein-coding	Ehbp1	413.265	0.190748	0.186355	0.0488599	0.258388	1.31105
1127	11363	ENSMUSG00000026003	protein-coding	Acadl	1239.51	0.190634	0.15034	0.0428714	0.238695	1.36783
1128	56807	ENSMUSG00000040722	protein-coding	Scamp5	105.993	0.190604	0.16625	0.0480111	0.255803	1.31866
1129	216805	ENSMUSG00000032633	protein-coding	Flcn	85.9636	0.190584	0.180257	0.0493297	0.259905	1.30689
1130	30951	ENSMUSG00000025578	protein-coding	Cbx8	69.6267	0.190548	0.18929	0.0499914	0.262003	1.3011
1131	108767	ENSMUSG00000040128	protein-coding	Pnrc1	3774.88	0.190492	0.0970256	0.0144188	0.124013	1.84107
1132	14694	ENSMUSG00000020372	protein-coding	Rack1	17328.7	0.190101	0.150314	0.0421327	0.236318	1.37538
1133	22324	ENSMUSG00000034116	protein-coding	Vav1	24.2706	0.189988	0.300498	0.0280174	0.188506	1.55257
1134	27410	ENSMUSG00000024130	protein-coding	Abca3	115.86	0.189823	0.229335	0.0454139	0.247799	1.34281
1135	16194	ENSMUSG00000027947	protein-coding	Il6ra	135.883	0.189819	0.182078	0.0499074	0.261736	1.30184
1136	18400	ENSMUSG00000000154	protein-coding	Slc22a18	37.7342	0.189792	0.276144	0.0344499	0.211657	1.46281
1137	70617	ENSMUSG00000050549	protein-coding	Fam241a	99.5592	0.189603	0.140859	0.0411628	0.232903	1.3855
1138	70456	ENSMUSG00000026568	protein-coding	Mpc2	1889.86	0.189522	0.214297	0.047799	0.255026	1.32058
1139	74411	ENSMUSG00000040105	protein-coding	Plpp6	54.3059	0.189314	0.198277	0.0510371	0.264993	1.29211
1140	24044	ENSMUSG00000040188	protein-coding	Scamp2	783.627	0.18882	0.0892608	0.0105954	0.101647	1.97488
1141	52004	ENSMUSG00000024856	protein-coding	Cdk2ap2	689.325	0.188805	0.164185	0.0483385	0.256568	1.31571
1142	20341	ENSMUSG00000068874	protein-coding	Selenbp1	245.884	0.188797	0.276755	0.0329678	0.206355	1.48191
1143	83485	ENSMUSG00000047084	protein-coding	Ngrn	210.991	0.188307	0.123315	0.0326354	0.205317	1.48631
1144	20931	ENSMUSG00000014873	protein-coding	Surf2	222.877	0.188276	0.16017	0.0478043	0.255026	1.32053
1145	224014	ENSMUSG00000022788	protein-coding	Fgd4	158.715	0.188157	0.196131	0.0510487	0.264993	1.29202
1146	27176	ENSMUSG00000062647	protein-coding	Rpl7a	13072.3	0.187772	0.125391	0.0338852	0.209231	1.46999
1147	64292	ENSMUSG00000050737	protein-coding	Ptges	973.773	0.187684	0.124179	0.0333794	0.207845	1.47652
1148	67707	ENSMUSG00000019710	protein-coding	Mrpl24	1052.46	0.187662	0.0967189	0.0156786	0.130421	1.80469
1149	20446	ENSMUSG00000057286	protein-coding	St6galnac2	34.809	0.187591	0.290452	0.0300209	0.196055	1.52258
1150	232441	ENSMUSG00000030222	protein-coding	Rerg	192.811	0.187491	0.381321	0.00858695	0.0887993	2.06616
1151	106564	ENSMUSG00000028636	protein-coding	Ppcs	145.67	0.187306	0.136915	0.0407062	0.232306	1.39034
1152	72672	ENSMUSG00000049164	protein-coding	Zfp518a	59.8444	0.187268	0.213739	0.0504015	0.263453	1.29756
1153	338369	ENSMUSG00000050270	protein-coding	Tmem220	46.8479	0.187236	0.315051	0.0223368	0.162919	1.65098
1154	16341	ENSMUSG00000022336	protein-coding	Eif3e	1923.74	0.186977	0.113685	0.027184	0.184947	1.56569
1155	192287	ENSMUSG00000032449	protein-coding	Slc25a36	270.447	0.186901	0.141336	0.0427736	0.238418	1.36882
1156	11797	ENSMUSG00000057367	protein-coding	Birc2	294.602	0.186623	0.184443	0.0518767	0.267885	1.28503
1157	65107	ENSMUSG00000022175	protein-coding	Lrp10	660.425	0.18657	0.0884008	0.0110314	0.104185	1.95737
1158	66431	ENSMUSG00000039670	protein-coding	Oxld1	86.0662	0.186569	0.195707	0.0524874	0.269513	1.27995
1159	54194	ENSMUSG00000002625	protein-coding	Akap8l	300.1	0.186431	0.103708	0.0210606	0.156872	1.67653
1160	100038637	NA	unknown	Gm10134	77.6436	0.186426	0.189177	0.0530608	0.270984	1.27523
1161	72759	ENSMUSG00000039428	protein-coding	Tmem135	207.656	0.186374	0.124621	0.035112	0.21374	1.45454
1162	68767	ENSMUSG00000024101	protein-coding	Washc1	239.376	0.186341	0.119012	0.0314583	0.201361	1.50226
1163	68628	ENSMUSG00000008167	protein-coding	Fbxw9	188.073	0.18618	0.134846	0.0407706	0.232443	1.38965
1164	319520	ENSMUSG00000031530	protein-coding	Dusp4	214.657	0.186109	0.223349	0.047457	0.254377	1.3237
1165	19099	ENSMUSG00000027223	protein-coding	Mapk8ip1	108.026	0.186101	0.196147	0.0524996	0.269513	1.27984
1166	320782	ENSMUSG00000056498	protein-coding	Tmem154	31.6031	0.185855	0.327381	0.0184991	0.14435	1.73285
1167	74167	ENSMUSG00000029310	protein-coding	Nudt9	475.749	0.185355	0.114052	0.028704	0.191451	1.54206
1168	13353	ENSMUSG00000003531	protein-coding	Dgcr6	521.71	0.185315	0.105257	0.0228569	0.165414	1.64098
1169	77200	ENSMUSG00000072763	protein-coding	5430403G16Rik	43.6731	0.184868	0.24049	0.0441464	0.243152	1.3551
1170	64294	ENSMUSG00000026223	protein-coding	Itm2c	2205.35	0.184859	0.0739677	0.00420511	0.0553818	2.37622
1171	11854	ENSMUSG00000041845	protein-coding	Rhod	282.272	0.184818	0.138214	0.0430639	0.239107	1.36589
1172	381067	ENSMUSG00000061544	protein-coding	Zfp229	31.3956	0.184742	0.251561	0.0421648	0.236318	1.37505
1173	71982	ENSMUSG00000038301	protein-coding	Snx10	261.656	0.184735	0.143265	0.045667	0.248151	1.3404
1174	66314	ENSMUSG00000000827	protein-coding	Tpd52l2	986.367	0.18453	0.0826983	0.00838622	0.087526	2.07643
1175	69274	ENSMUSG00000047409	protein-coding	Ctdspl	724.764	0.184515	0.117511	0.0315993	0.20178	1.50032
1176	210808	ENSMUSG00000044350	protein-coding	Lacc1	292.421	0.184285	0.113382	0.0291569	0.192885	1.53526
1177	269181	ENSMUSG00000026110	protein-coding	Mgat4a	123.187	0.183952	0.160265	0.0520246	0.268294	1.28379
1178	14387	ENSMUSG00000025579	protein-coding	Gaa	1086.36	0.183211	0.110515	0.0277132	0.187257	1.55731
1179	54721	ENSMUSG00000032175	protein-coding	Tyk2	62.6726	0.182507	0.178549	0.056437	0.280427	1.24844
1180	22678	ENSMUSG00000049321	protein-coding	Zfp2	21.7844	0.18203	0.290568	0.0286031	0.191063	1.54359
1181	67213	ENSMUSG00000032434	protein-coding	Cmtm6	248.516	0.18188	0.125052	0.0388424	0.226412	1.41069
1182	77805	ENSMUSG00000024293	protein-coding	Esco1	183.774	0.181785	0.121465	0.0366282	0.218778	1.43618
1183	67019	ENSMUSG00000019948	protein-coding	Actr6	141.354	0.181579	0.142568	0.0487864	0.258172	1.3117
1184	78294	ENSMUSG00000020460	protein-coding	Rps27a	36603.1	0.181482	0.104558	0.0247643	0.174655	1.60617
1185	56040	ENSMUSG00000007892	protein-coding	Rplp1	43324.7	0.181444	0.128156	0.039556	0.228467	1.40279
1186	109857	ENSMUSG00000022947	protein-coding	Cbr3	360.301	0.181423	0.177288	0.0552437	0.277025	1.25772
1187	545428	ENSMUSG00000044033	protein-coding	Ccdc141	96.645	0.180991	0.177138	0.056712	0.280909	1.24633
1188	77864	ENSMUSG00000018427	protein-coding	Ypel2	133.87	0.180822	0.186854	0.0564736	0.280432	1.24815
1189	66475	ENSMUSG00000049517	protein-coding	Rps23	20891.7	0.180732	0.134998	0.0429912	0.238956	1.36662
1190	29809	ENSMUSG00000026721	protein-coding	Rabgap1l	850.354	0.180607	0.0842166	0.0107236	0.102194	1.96966
1191	21833	ENSMUSG00000058756	protein-coding	Thra	811.057	0.180461	0.108935	0.0287915	0.191834	1.54074
1192	16784	ENSMUSG00000016534	protein-coding	Lamp2	3584	0.180325	0.0869219	0.0125391	0.112759	1.90173
1193	218454	ENSMUSG00000045312	protein-coding	Lhfpl2	695.896	0.180278	0.165526	0.0553452	0.277182	1.25692
1194	72999	ENSMUSG00000003721	protein-coding	Insig2	465.565	0.180131	0.100001	0.022318	0.162919	1.65134
1195	330479	NA	ncRNA	D830036C21Rik	93.6917	0.180112	0.175996	0.0574698	0.282304	1.24056
1196	270106	ENSMUSG00000000740	protein-coding	Rpl13	52883	0.180036	0.144234	0.0474015	0.254338	1.32421
1197	237082	ENSMUSG00000042271	protein-coding	Nxt2	89.7529	0.179749	0.162404	0.0562851	0.280025	1.24961
1198	654470	ENSMUSG00000038593	protein-coding	Tctn1	53.3444	0.179713	0.190525	0.0579738	0.28384	1.23677
1199	68953	ENSMUSG00000033916	protein-coding	Chmp2a	2184.09	0.179627	0.0838284	0.0107703	0.102516	1.96777
1200	20316	ENSMUSG00000002064	protein-coding	Sdf2	1278.86	0.179627	0.126792	0.0415186	0.233837	1.38176
1201	67452	ENSMUSG00000036257	protein-coding	Pnpla8	552.627	0.179538	0.0980955	0.0211655	0.157185	1.67437
1202	19188	ENSMUSG00000079197	protein-coding	Psme2	1818.67	0.1795	0.14171	0.0493443	0.259905	1.30676
1203	66541	ENSMUSG00000042670	protein-coding	Immp1l	679.928	0.179436	0.120091	0.0372147	0.220855	1.42929
1204	12452	ENSMUSG00000029385	protein-coding	Ccng2	253.688	0.179262	0.13511	0.046945	0.252403	1.32841
1205	329877	ENSMUSG00000038024	protein-coding	Dennd4c	315.752	0.179111	0.157026	0.0549834	0.276449	1.25977
1206	73103	ENSMUSG00000026388	protein-coding	3110009E18Rik	69.2306	0.179045	0.174727	0.0587219	0.285404	1.2312
1207	22644	ENSMUSG00000052656	protein-coding	Rnf103	219.671	0.179038	0.135282	0.0474464	0.254377	1.3238
1208	68196	ENSMUSG00000031839	protein-coding	Hsbp1	2290.17	0.178864	0.0870413	0.0132979	0.117442	1.87622
1209	211586	ENSMUSG00000032411	protein-coding	Tfdp2	510.22	0.17837	0.12356	0.0407343	0.232382	1.39004
1210	18519	ENSMUSG00000000708	protein-coding	Kat2b	324.641	0.178268	0.146005	0.0524048	0.269376	1.28063
1211	68642	ENSMUSG00000024667	protein-coding	Tmem216	170.068	0.17821	0.143741	0.0520965	0.268491	1.28319
1212	216136	ENSMUSG00000032763	protein-coding	Ilvbl	302.936	0.178129	0.237146	0.0455774	0.248045	1.34125
1213	66116	ENSMUSG00000057103	protein-coding	Nat8f1	38.9551	0.178117	0.214079	0.054733	0.275778	1.26175
1214	106585	ENSMUSG00000034647	protein-coding	Ankrd12	1295.65	0.178035	0.176211	0.0574763	0.282304	1.24051
1215	66273	ENSMUSG00000035642	protein-coding	Aamdc	394.14	0.177934	0.180486	0.0586495	0.28514	1.23174
1216	68033	ENSMUSG00000045438	protein-coding	Cox19	561.344	0.177819	0.0917889	0.0173115	0.139188	1.76167
1217	53332	ENSMUSG00000015214	protein-coding	Mtmr1	88.3285	0.177797	0.171739	0.0596385	0.287558	1.22447
1218	30838	ENSMUSG00000040913	protein-coding	Fbxw4	173.13	0.177634	0.128856	0.0450706	0.246867	1.34611
1219	22245	ENSMUSG00000002550	protein-coding	Uck1	119.46	0.177534	0.135009	0.0489086	0.258472	1.31061
1220	71914	ENSMUSG00000029338	protein-coding	Antxr2	477.33	0.177477	0.177335	0.059209	0.28641	1.22761
1221	29820	ENSMUSG00000060548	protein-coding	Tnfrsf19	668.423	0.177453	0.24745	0.0452313	0.24723	1.34456
1222	26561	ENSMUSG00000029061	protein-coding	Mmp23	3075.88	0.177374	0.143807	0.0523845	0.26936	1.2808
1223	234725	ENSMUSG00000044676	protein-coding	Zfp612	18.6954	0.177043	0.334714	0.0114102	0.106355	1.94271
1224	71712	ENSMUSG00000020057	protein-coding	Dram1	1221.29	0.176842	0.184161	0.0588327	0.285532	1.23038
1225	225912	ENSMUSG00000034445	protein-coding	Cyb561a3	151.056	0.176739	0.161957	0.0586194	0.28514	1.23196
1226	22017	ENSMUSG00000021376	protein-coding	Tpmt	97.9247	0.176361	0.157225	0.0580295	0.283873	1.23635
1227	17150	ENSMUSG00000060572	protein-coding	Mfap2	2943.73	0.176176	0.120971	0.0406327	0.232075	1.39112
1228	56693	ENSMUSG00000032431	protein-coding	Crtap	2539.66	0.175941	0.0802164	0.00995454	0.0974533	2.00198
1229	66659	ENSMUSG00000028093	protein-coding	Acp6	60.0022	0.175696	0.213686	0.055025	0.276456	1.25944
1230	171486	ENSMUSG00000035776	protein-coding	Cd99l2	249.233	0.175655	0.111015	0.0344608	0.211657	1.46267
1231	66940	ENSMUSG00000025647	protein-coding	Shisa5	1497.13	0.175654	0.0870472	0.0149155	0.126031	1.82636
1232	67279	ENSMUSG00000020801	protein-coding	Med31	380.334	0.175449	0.127911	0.0463737	0.250178	1.33373
1233	320162	ENSMUSG00000018372	protein-coding	Cep95	121.105	0.175318	0.169258	0.0606397	0.29061	1.21724
1234	68631	ENSMUSG00000021947	protein-coding	Cryl1	246.705	0.175306	0.238683	0.0455306	0.248007	1.3417
1235	30935	ENSMUSG00000060519	protein-coding	Tor3a	191.56	0.175301	0.188902	0.0587995	0.285532	1.23063
1236	69089	ENSMUSG00000000959	protein-coding	Oxa1l	289.082	0.175289	0.111291	0.034859	0.21264	1.45769
1237	27660	ENSMUSG00000033029	protein-coding	1700088E04Rik	32.1272	0.174898	0.253647	0.0402432	0.230842	1.39531
1238	22057	ENSMUSG00000037573	protein-coding	Tob1	477.434	0.174681	0.191764	0.0611704	0.291914	1.21346
1239	28295	ENSMUSG00000053329	protein-coding	Gatd3a	209.694	0.174569	0.145769	0.056796	0.281042	1.24568
1240	26970	ENSMUSG00000028751	protein-coding	Pla2g2e	27.0031	0.174371	0.272549	0.0316259	0.20178	1.49996
1241	67044	ENSMUSG00000025868	protein-coding	Higd2a	1506.32	0.174358	0.0728586	0.00617812	0.0711069	2.20914
1242	171282	ENSMUSG00000052392	protein-coding	Acot4	20.7744	0.173817	0.301078	0.0199019	0.151895	1.7011
1243	210356	ENSMUSG00000049690	protein-coding	Nckap5	97.4797	0.173555	0.290566	0.0230655	0.16639	1.63704
1244	19645	ENSMUSG00000022105	protein-coding	Rb1	194.7	0.173536	0.152018	0.0592919	0.286499	1.227
1245	66948	ENSMUSG00000031969	protein-coding	Acad8	120.237	0.173348	0.176941	0.0630966	0.296535	1.19999
1246	70511	ENSMUSG00000022544	protein-coding	Eef2kmt	388.693	0.173171	0.114122	0.0392982	0.227812	1.40563
1247	26949	ENSMUSG00000034993	protein-coding	Vat1	1141.84	0.173064	0.080085	0.0111539	0.104778	1.95257
1248	18634	ENSMUSG00000020003	protein-coding	Pex7	257.352	0.172799	0.108028	0.0348039	0.21264	1.45837
1249	27801	ENSMUSG00000060166	protein-coding	Zdhhc8	251.842	0.172798	0.134981	0.0533103	0.271716	1.27319
1250	14107	ENSMUSG00000070047	protein-coding	Fat1	818.502	0.172412	0.133587	0.0525811	0.269745	1.27917
1251	24100	ENSMUSG00000002871	protein-coding	Tpra1	85.3284	0.172363	0.187224	0.0626932	0.295255	1.20278
1252	233115	ENSMUSG00000043671	protein-coding	Dpy19l3	68.4282	0.172338	0.191469	0.0632131	0.296906	1.19919
1253	102747	ENSMUSG00000047766	protein-coding	Lrrc49	150.603	0.172051	0.129008	0.0508418	0.264595	1.29378
1254	14183	ENSMUSG00000030849	protein-coding	Fgfr2	677.667	0.171699	0.0802845	0.0118819	0.10896	1.92512
1255	231712	ENSMUSG00000042726	protein-coding	Trafd1	212.793	0.171681	0.121077	0.0459598	0.248801	1.33762
1256	73824	ENSMUSG00000098234	ncRNA	Snhg6	451.176	0.171651	0.130459	0.0517713	0.26781	1.28591
1257	16329	ENSMUSG00000026102	protein-coding	Inpp1	120.045	0.171491	0.152665	0.0618782	0.293165	1.20846
1258	245866	ENSMUSG00000017858	protein-coding	Ift52	209.387	0.171408	0.116662	0.0432692	0.23991	1.36382
1259	22260	ENSMUSG00000060601	protein-coding	Nr1h2	454.181	0.171405	0.0864996	0.017005	0.137736	1.76942
1260	101700	ENSMUSG00000073968	protein-coding	Trim68	37.8464	0.171334	0.239737	0.0488075	0.258197	1.31151
1261	72147	ENSMUSG00000027583	protein-coding	Zbtb46	154.339	0.171154	0.136238	0.0561209	0.279767	1.25088
1262	19769	ENSMUSG00000028057	protein-coding	Rit1	409.663	0.171154	0.138568	0.0568743	0.281042	1.24508
1263	20846	ENSMUSG00000026104	protein-coding	Stat1	354.627	0.171082	0.170771	0.0642064	0.299351	1.19242
1264	72482	ENSMUSG00000033701	protein-coding	Acbd6	850.955	0.170874	0.117457	0.0435882	0.241002	1.36063
1265	231931	ENSMUSG00000047867	protein-coding	Gimap6	18.8496	0.170845	0.296765	0.0191712	0.148035	1.71735
1266	69064	ENSMUSG00000025466	protein-coding	Fuom	460.216	0.170267	0.0933371	0.0237715	0.169547	1.62394
1267	99542	ENSMUSG00000097745	ncRNA	AI115009	24.7621	0.170097	0.313964	0.0118515	0.108874	1.92623
1268	20393	ENSMUSG00000019970	protein-coding	Sgk1	1013.26	0.169879	0.130081	0.0535451	0.272138	1.27128
1269	100503569	NA	ncRNA	Gm16754	32.396	0.169811	0.275241	0.0282444	0.189709	1.54907
1270	72685	ENSMUSG00000028528	protein-coding	Dnajc6	36.4664	0.169767	0.267774	0.0314037	0.201175	1.50302
1271	11610	ENSMUSG00000029007	protein-coding	Agtrap	470.986	0.169482	0.10571	0.0355394	0.215232	1.44929
1272	17035	ENSMUSG00000047557	protein-coding	Lxn	807.806	0.169374	0.171298	0.0647974	0.300946	1.18844
1273	69129	ENSMUSG00000069633	protein-coding	Pex11g	117.328	0.169305	0.179223	0.0663716	0.304706	1.17802
1274	12193	ENSMUSG00000045817	protein-coding	Zfp36l2	970.044	0.169286	0.128298	0.0522078	0.268889	1.28226
1275	72108	ENSMUSG00000061313	protein-coding	Ddhd2	304.83	0.169266	0.121605	0.0487616	0.258127	1.31192
1276	67290	ENSMUSG00000025102	protein-coding	3110040N11Rik	262.934	0.169101	0.153015	0.0643007	0.299366	1.19178
1277	216549	ENSMUSG00000049659	protein-coding	Aftph	261.173	0.168877	0.103075	0.0338549	0.209231	1.47038
1278	58223	ENSMUSG00000025355	protein-coding	Mmp19	1398.11	0.168685	0.120176	0.0481812	0.256085	1.31712
1279	72123	ENSMUSG00000090946	protein-coding	Ccdc71l	189.937	0.16859	0.12541	0.0527395	0.270042	1.27786
1280	53330	ENSMUSG00000026696	protein-coding	Vamp4	312.887	0.168131	0.106077	0.0373543	0.221088	1.42766
1281	74764	ENSMUSG00000003546	protein-coding	Klc4	94.4547	0.168084	0.148229	0.0653608	0.302406	1.18468
1282	67042	ENSMUSG00000016637	protein-coding	Ift27	496.315	0.167983	0.115047	0.0454393	0.2478	1.34257
1283	333883	ENSMUSG00000068686	protein-coding	Cd59b	172.548	0.167936	0.225756	0.0508676	0.264595	1.29356
1284	67513	ENSMUSG00000073684	protein-coding	Faap20	310.328	0.16792	0.141089	0.0616922	0.293066	1.20977
1285	19217	ENSMUSG00000037759	protein-coding	Ptger2	165.483	0.167849	0.174985	0.0674344	0.307762	1.17112
1286	99151	ENSMUSG00000039787	protein-coding	Cercam	335.636	0.167771	0.130406	0.0564633	0.280432	1.24823
1287	67808	ENSMUSG00000029030	protein-coding	Tprgl	619.52	0.167482	0.125875	0.0535006	0.272113	1.27164
1288	320664	ENSMUSG00000074570	protein-coding	Cass4	20.1482	0.1673	0.287844	0.0203082	0.153666	1.69233
1289	24014	ENSMUSG00000066800	protein-coding	Rnasel	164.198	0.166986	0.181482	0.0676236	0.30831	1.1699
1290	270076	ENSMUSG00000003809	protein-coding	Gcdh	99.6812	0.166836	0.147332	0.0664368	0.304706	1.17759
1291	108168395	ENSMUSG00000110277	protein-coding	Gm45871	29.7756	0.166825	0.234243	0.0483532	0.256568	1.31557
1292	12389	ENSMUSG00000007655	protein-coding	Cav1	695.13	0.166745	0.273044	0.0260189	0.17981	1.58471
1293	74048	ENSMUSG00000020101	protein-coding	Vsir	134.107	0.166571	0.186684	0.0668957	0.306277	1.1746
1294	13025	ENSMUSG00000074874	protein-coding	Ctla2b	147.597	0.166366	0.27371	0.0252442	0.176855	1.59784
1295	140494	ENSMUSG00000038600	protein-coding	Atp6v0a4	42.0219	0.16626	0.308564	0.0102439	0.0992398	1.98954
1296	12721	ENSMUSG00000030707	protein-coding	Coro1a	84.3346	0.166204	0.20708	0.0604642	0.290197	1.2185
1297	74325	ENSMUSG00000047547	protein-coding	Cltb	1835.85	0.16614	0.099347	0.0326343	0.205317	1.48633
1298	68421	ENSMUSG00000073725	protein-coding	Lmbrd1	397.366	0.166129	0.097253	0.0308912	0.199388	1.51017
1299	56437	ENSMUSG00000031880	protein-coding	Rrad	251.678	0.16611	0.260045	0.0335389	0.208415	1.47445
1300	223666	ENSMUSG00000033697	protein-coding	Arhgap39	57.9845	0.165976	0.204776	0.0620552	0.293651	1.20722
1301	14180	ENSMUSG00000021974	protein-coding	Fgf9	89.8793	0.165739	0.28815	0.0179536	0.141738	1.74585
1302	12475	ENSMUSG00000051439	protein-coding	Cd14	1124.13	0.165738	0.309107	0.00968875	0.0954247	2.01373
1303	18854	ENSMUSG00000036986	protein-coding	Pml	154.828	0.165729	0.132726	0.0603781	0.28992	1.21912
1304	18220	ENSMUSG00000030824	protein-coding	Nucb1	1986.2	0.165527	0.0954741	0.0294405	0.193868	1.53105
1305	67636	ENSMUSG00000040370	protein-coding	Etfrf1	195.54	0.165344	0.10606	0.040577	0.231904	1.39172
1306	79221	ENSMUSG00000004698	protein-coding	Hdac9	485.01	0.165168	0.232342	0.0475408	0.254653	1.32293
1307	93843	ENSMUSG00000002012	protein-coding	Pnck	31.9829	0.16512	0.231841	0.0494928	0.260514	1.30546
1308	101772	ENSMUSG00000031075	protein-coding	Ano1	150.814	0.165037	0.212573	0.0588549	0.285532	1.23022
1309	74580	ENSMUSG00000060224	protein-coding	Pyroxd2	62.2295	0.164826	0.195231	0.0661445	0.304338	1.17951
1310	18590	ENSMUSG00000025856	protein-coding	Pdgfa	715.287	0.16482	0.130156	0.0594194	0.286852	1.22607
1311	114143	ENSMUSG00000033379	protein-coding	Atp6v0b	1978.16	0.164774	0.0610791	0.00291983	0.0445479	2.53464
1312	17132	ENSMUSG00000055435	protein-coding	Maf	1911.06	0.164735	0.146769	0.0672136	0.307145	1.17254
1313	99349	ENSMUSG00000027166	protein-coding	Dnajc24	364.386	0.164701	0.0994686	0.0345143	0.211706	1.462
1314	18163	ENSMUSG00000022240	protein-coding	Ctnnd2	589.645	0.164563	0.246529	0.0393905	0.227928	1.40461
1315	14325	ENSMUSG00000050708	protein-coding	Ftl1	32455	0.164303	0.112598	0.0458608	0.248606	1.33856
1316	66410	ENSMUSG00000021519	protein-coding	Mterf3	191.58	0.164135	0.11872	0.052927	0.270615	1.27632
1317	71670	ENSMUSG00000024866	protein-coding	Acy3	67.7793	0.16408	0.174652	0.0716908	0.319343	1.14454
1318	19942	ENSMUSG00000063316	protein-coding	Rpl27	9613.89	0.16404	0.190863	0.0820566	0.345996	1.08589
1319	109754	ENSMUSG00000018042	protein-coding	Cyb5r3	2791.2	0.163933	0.0811906	0.0168313	0.137001	1.77388
1320	19659	ENSMUSG00000046402	protein-coding	Rbp1	21116.8	0.163915	0.188694	0.0674682	0.307799	1.1709
1321	21938	ENSMUSG00000028599	protein-coding	Tnfrsf1b	189.137	0.163883	0.229262	0.0496719	0.261369	1.30389
1322	13167	ENSMUSG00000026385	protein-coding	Dbi	4140.61	0.163807	0.106259	0.0417901	0.234926	1.37893
1323	20897	ENSMUSG00000032327	protein-coding	Stra6	557.096	0.163529	0.176458	0.0714691	0.318895	1.14588
1324	381126	ENSMUSG00000042680	protein-coding	Garem1	179.992	0.163501	0.142562	0.0679095	0.308948	1.16807
1325	56748	ENSMUSG00000029993	protein-coding	Nfu1	508.666	0.163463	0.101775	0.0379549	0.222971	1.42073
1326	72881	ENSMUSG00000001844	protein-coding	Zdhhc4	173.492	0.163424	0.119752	0.0553321	0.277182	1.25702
1327	68235	ENSMUSG00000038065	protein-coding	Mturn	51.9432	0.163389	0.202887	0.0642655	0.299366	1.19202
1328	67169	ENSMUSG00000032491	protein-coding	Nradd	507.751	0.163161	0.131405	0.0623074	0.294227	1.20546
1329	17684	ENSMUSG00000039910	protein-coding	Cited2	890.005	0.163156	0.106701	0.0429713	0.23893	1.36682
1330	69535	ENSMUSG00000020778	protein-coding	Ten1	486.991	0.162985	0.102214	0.0387423	0.226083	1.41181
1331	75580	ENSMUSG00000018750	protein-coding	Zbtb4	289.13	0.162869	0.0979372	0.0349335	0.212986	1.45676
1332	58875	ENSMUSG00000029776	protein-coding	Hibadh	486.505	0.16282	0.114126	0.0504716	0.263557	1.29695
1333	71409	ENSMUSG00000036053	protein-coding	Fmnl2	548.547	0.162706	0.0957545	0.0324956	0.205009	1.48818
1334	30949	ENSMUSG00000030763	protein-coding	Lcmt1	242.297	0.162575	0.131867	0.0635101	0.29724	1.19716
1335	12916	ENSMUSG00000063889	protein-coding	Crem	477.274	0.162526	0.101782	0.0388552	0.226412	1.41055
1336	319615	ENSMUSG00000033972	protein-coding	Zfp944	76.5257	0.162523	0.170499	0.0742588	0.326817	1.12925
1337	71653	ENSMUSG00000041362	protein-coding	Shtn1	87.0694	0.162427	0.244242	0.0408095	0.232509	1.38924
1338	66847	ENSMUSG00000019791	protein-coding	Hint3	347.008	0.162397	0.122844	0.0582523	0.284375	1.23469
1339	17119	ENSMUSG00000001156	protein-coding	Mxd1	269.462	0.162378	0.211588	0.0589173	0.285738	1.22976
1340	27050	ENSMUSG00000030744	protein-coding	Rps3	27516.7	0.162269	0.152832	0.0663458	0.304706	1.17819
1341	76137	ENSMUSG00000021371	protein-coding	Mcur1	218.542	0.162234	0.122906	0.0585714	0.285047	1.23231
1342	14248	ENSMUSG00000002812	protein-coding	Flii	384.126	0.162185	0.118933	0.0553882	0.277222	1.25658
1343	246703	ENSMUSG00000028070	protein-coding	Naxe	785.353	0.162087	0.110268	0.0477822	0.255026	1.32073
1344	66469	ENSMUSG00000029059	protein-coding	Prxl2b	233.48	0.161948	0.193308	0.0676939	0.308371	1.16945
1345	106766	ENSMUSG00000038781	protein-coding	Stap2	42.4211	0.1619	0.259665	0.0309236	0.199388	1.50971
1346	209011	ENSMUSG00000025138	protein-coding	Sirt7	161.38	0.161789	0.111051	0.049244	0.259637	1.30765
1347	55934	ENSMUSG00000032239	protein-coding	Rp9	601.112	0.1616	0.10097	0.0391031	0.227097	1.40779
1348	54353	ENSMUSG00000059182	protein-coding	Skap2	1082.96	0.161317	0.0936205	0.0314535	0.201361	1.50233
1349	53378	ENSMUSG00000028249	protein-coding	Sdcbp	1256.87	0.161167	0.0709056	0.00956595	0.0946514	2.01927
1350	22318	ENSMUSG00000020894	protein-coding	Vamp2	363.11	0.161061	0.12575	0.0617888	0.293066	1.20909
1351	105014	ENSMUSG00000020621	protein-coding	Rdh14	321.018	0.160965	0.114849	0.053378	0.271726	1.27264
1352	333433	ENSMUSG00000050627	protein-coding	Gpd1l	108.333	0.160938	0.181071	0.0725865	0.322061	1.13914
1353	102632645	ENSMUSG00000102886	ncRNA	Gm30667	53.9791	0.160897	0.253554	0.0334693	0.208148	1.47535
1354	100043787	ENSMUSG00000060377	pseudo	Rpl36a-ps1	103.914	0.160883	0.209846	0.0614854	0.292482	1.21123
1355	27416	ENSMUSG00000022822	protein-coding	Abcc5	216.389	0.160697	0.142997	0.0711319	0.318199	1.14794
1356	16188	ENSMUSG00000068758	protein-coding	Il3ra	693.616	0.16067	0.128139	0.0635899	0.29741	1.19661
1357	55942	ENSMUSG00000008384	protein-coding	Sertad1	917.25	0.160647	0.118291	0.0567091	0.280909	1.24635
1358	65972	ENSMUSG00000031838	protein-coding	Ifi30	1527.83	0.160536	0.122577	0.0598074	0.287844	1.22325
1359	20364	ENSMUSG00000041571	protein-coding	Selenow	8560.9	0.160496	0.122245	0.0581951	0.284243	1.23511
1360	67869	ENSMUSG00000037058	protein-coding	Paip2	2374.74	0.16035	0.0785407	0.0166115	0.135772	1.77959
1361	69367	ENSMUSG00000018196	protein-coding	Glrx2	826.111	0.160166	0.0714384	0.0104213	0.100465	1.98208
1362	245305	ENSMUSG00000080717	protein-coding	B230307C23Rik	197.633	0.160031	0.112851	0.0528492	0.270504	1.27696
1363	27362	ENSMUSG00000014905	protein-coding	Dnajb9	998.542	0.159919	0.161986	0.0767764	0.333804	1.11477
1364	22157	ENSMUSG00000037446	protein-coding	Tulp1	58.661	0.159846	0.226942	0.0518118	0.26781	1.28557
1365	270166	ENSMUSG00000015357	protein-coding	Clpx	320.933	0.159816	0.104273	0.044722	0.245515	1.34948
1366	72972	ENSMUSG00000058690	protein-coding	Ccser2	806.351	0.159678	0.090241	0.0292789	0.193346	1.53345
1367	69066	ENSMUSG00000078607	protein-coding	1810010H24Rik	20.4638	0.159388	0.268763	0.0237983	0.169661	1.62345
1368	68214	ENSMUSG00000025069	protein-coding	Gsto2	45.4714	0.159387	0.253908	0.032473	0.204948	1.48848
1369	54153	ENSMUSG00000004952	protein-coding	Rasa4	37.4755	0.159276	0.236701	0.0464166	0.250178	1.33333
1370	14467	ENSMUSG00000029432	protein-coding	Nipsnap2	208.287	0.15924	0.116056	0.0567655	0.280998	1.24592
1371	80748	ENSMUSG00000052712	protein-coding	BC004004	3322.2	0.159237	0.16557	0.0781935	0.336629	1.10683
1372	103534	ENSMUSG00000036620	protein-coding	Mgat4b	498.378	0.159235	0.137221	0.0705761	0.316385	1.15134
1373	109246	ENSMUSG00000030352	protein-coding	Tspan9	402.744	0.159198	0.179866	0.0741149	0.326482	1.13009
1374	99334	ENSMUSG00000050619	protein-coding	Zscan29	68.7957	0.159136	0.167231	0.077274	0.334747	1.11197
1375	68949	ENSMUSG00000074578	ncRNA	Zfas1	917.382	0.159125	0.140836	0.0725378	0.321975	1.13944
1376	71683	ENSMUSG00000090523	protein-coding	Gypc	133.63	0.15909	0.154498	0.0769196	0.334151	1.11396
1377	14865	ENSMUSG00000027890	protein-coding	Gstm4	80.6501	0.158942	0.208022	0.063005	0.296193	1.20063
1378	104776	ENSMUSG00000021238	protein-coding	Aldh6a1	110.889	0.158931	0.232534	0.0468679	0.252161	1.32912
1379	66866	ENSMUSG00000025078	protein-coding	Nhlrc2	326.481	0.158898	0.135756	0.0705334	0.316329	1.1516
1380	12444	ENSMUSG00000000184	protein-coding	Ccnd2	2148.05	0.158618	0.1312	0.0679626	0.309012	1.16773
1381	319954	NA	ncRNA	Egfros	41.9755	0.158529	0.229206	0.0500796	0.262378	1.30034
1382	110095	ENSMUSG00000021069	protein-coding	Pygl	489.5	0.158298	0.138394	0.0707379	0.316976	1.15035
1383	664994	ENSMUSG00000086784	protein-coding	Isoc2a	20.4806	0.158256	0.23949	0.04602	0.248956	1.33705
1384	104130	ENSMUSG00000031059	protein-coding	Ndufb11	3215.52	0.158157	0.0974197	0.0388704	0.226412	1.41038
1385	67942	ENSMUSG00000062683	protein-coding	Atp5g2	6066.49	0.157963	0.0899702	0.0305343	0.197853	1.51521
1386	100043813	ENSMUSG00000050621	protein-coding	Rps27rt	270.886	0.157869	0.209049	0.0617101	0.293066	1.20964
1387	230837	ENSMUSG00000036995	protein-coding	Asap3	191.254	0.157833	0.135138	0.0723698	0.321545	1.14044
1388	226144	ENSMUSG00000025198	protein-coding	Erlin1	171.171	0.157809	0.120298	0.062301	0.294227	1.20551
1389	22029	ENSMUSG00000026875	protein-coding	Traf1	50.1854	0.157747	0.224041	0.053508	0.272113	1.27158
1390	15468	ENSMUSG00000020230	protein-coding	Prmt2	238.192	0.157686	0.150655	0.0780131	0.336127	1.10783
1391	65113	ENSMUSG00000024425	protein-coding	Ndfip1	2563.32	0.157459	0.0852946	0.0254342	0.177568	1.59458
1392	14257	ENSMUSG00000020357	protein-coding	Flt4	22.415	0.15724	0.273212	0.0179717	0.141754	1.74541
1393	14281	ENSMUSG00000021250	protein-coding	Fos	30245.9	0.157204	0.0929918	0.0334253	0.208048	1.47592
1394	105352	ENSMUSG00000069255	protein-coding	Dusp22	217.381	0.157037	0.103909	0.0479858	0.255803	1.31889
1395	237038	ENSMUSG00000031257	protein-coding	Nox1	23.7608	0.157021	0.241376	0.0409688	0.23256	1.38755
1396	381157	ENSMUSG00000042942	protein-coding	Greb1l	305.016	0.156905	0.160967	0.0791194	0.339412	1.10172
1397	67117	ENSMUSG00000031176	protein-coding	Dynlt3	1134.21	0.156779	0.110428	0.0551994	0.276982	1.25807
1398	22359	ENSMUSG00000024924	protein-coding	Vldlr	275.253	0.156664	0.243339	0.038352	0.224626	1.41621
1399	433424	ENSMUSG00000052248	ncRNA	Zeb2os	70.6132	0.156596	0.170042	0.0798492	0.3418	1.09773
1400	244416	ENSMUSG00000046794	protein-coding	Ppp1r3b	58.2455	0.156594	0.256508	0.028348	0.190082	1.54748
1401	14085	ENSMUSG00000030630	protein-coding	Fah	261.134	0.156571	0.135105	0.0736443	0.325028	1.13286
1402	11883	ENSMUSG00000022620	protein-coding	Arsa	259.218	0.156272	0.11273	0.0577159	0.283041	1.2387
1403	100900	ENSMUSG00000043510	protein-coding	Hscb	209.372	0.156198	0.122466	0.0666186	0.305274	1.1764
1404	14609	ENSMUSG00000050953	protein-coding	Gja1	964.553	0.156033	0.201544	0.0676521	0.30831	1.16972
1405	20650	ENSMUSG00000041308	protein-coding	Sntb2	1096.81	0.155939	0.0754145	0.0163775	0.134368	1.78575
1406	56620	ENSMUSG00000023349	protein-coding	Clec4n	123.327	0.155929	0.20184	0.0669286	0.306339	1.17439
1407	268512	ENSMUSG00000039908	protein-coding	Slc26a11	46.0711	0.155927	0.237175	0.0425578	0.23755	1.37102
1408	320924	ENSMUSG00000046318	protein-coding	Ccbe1	251.341	0.155907	0.190301	0.0729535	0.322988	1.13695
1409	78816	ENSMUSG00000036246	protein-coding	Gmip	119.776	0.155784	0.154667	0.0816154	0.34487	1.08823
1410	20615	ENSMUSG00000001018	protein-coding	Snapin	343.977	0.155692	0.115866	0.061415	0.292374	1.21173
1411	229011	ENSMUSG00000038605	protein-coding	Samd10	15.6946	0.155523	0.258331	0.0275873	0.186891	1.55929
1412	27361	ENSMUSG00000075705	protein-coding	Msrb1	782.916	0.155515	0.0763777	0.0176984	0.140652	1.75207
1413	229521	ENSMUSG00000068923	protein-coding	Syt11	171.632	0.155488	0.134879	0.0753405	0.329719	1.12297
1414	216892	ENSMUSG00000040447	protein-coding	Spns2	58.1705	0.155418	0.277507	0.0134028	0.117842	1.87281
1415	329650	ENSMUSG00000056476	protein-coding	Med12l	20.6201	0.155283	0.252824	0.030456	0.197853	1.51633
1416	58249	ENSMUSG00000024911	protein-coding	Fibp	628.023	0.155141	0.0756364	0.0172214	0.138794	1.76393
1417	347722	ENSMUSG00000055013	protein-coding	Agap1	501.322	0.15511	0.121698	0.0676487	0.30831	1.16974
1418	66566	ENSMUSG00000031851	protein-coding	Ntpcr	261.603	0.155082	0.150964	0.0809746	0.343913	1.09165
1419	20359	ENSMUSG00000001227	protein-coding	Sema6b	61.5671	0.155008	0.176048	0.0799638	0.341827	1.09711
1420	192289	NA	protein-coding	Tmlhe	160.708	0.154889	0.12286	0.068593	0.310804	1.16372
1421	14866	ENSMUSG00000004032	protein-coding	Gstm5	706.164	0.154872	0.0996148	0.0459084	0.248681	1.33811
1422	24063	ENSMUSG00000037211	protein-coding	Spry1	254.42	0.154834	0.230612	0.0452215	0.24723	1.34466
1423	66462	ENSMUSG00000058833	protein-coding	Rex1bd	2025.94	0.15475	0.136829	0.0772793	0.334747	1.11194
1424	17999	ENSMUSG00000032216	protein-coding	Nedd4	6177.34	0.154645	0.0750144	0.0167043	0.136233	1.77717
1425	66366	ENSMUSG00000005881	protein-coding	Ergic3	2331.43	0.154618	0.0735488	0.0152935	0.128261	1.81549
1426	226499	ENSMUSG00000006010	protein-coding	Odr4	490.753	0.154593	0.086735	0.0303126	0.197225	1.51838
1427	223646	ENSMUSG00000022574	protein-coding	Naprt	157.21	0.154406	0.145263	0.0811033	0.344123	1.09096
1428	381269	ENSMUSG00000039395	protein-coding	Mreg	12.9976	0.154349	0.285229	0.00841693	0.0876149	2.07485
1429	100126824	ENSMUSG00000091780	protein-coding	Sco2	222.967	0.15431	0.15153	0.0822407	0.346293	1.08491
1430	20022	ENSMUSG00000039771	protein-coding	Polr2j	1235.19	0.154305	0.086971	0.0309091	0.199388	1.50991
1431	15979	ENSMUSG00000020009	protein-coding	Ifngr1	601.044	0.154234	0.0884658	0.0331347	0.20678	1.47972
1432	14465	ENSMUSG00000005836	protein-coding	Gata6	973.437	0.154051	0.178848	0.0808359	0.343509	1.0924
1433	27367	ENSMUSG00000060036	protein-coding	Rpl3	17889.3	0.154024	0.130849	0.0753988	0.329812	1.12264
1434	106572	ENSMUSG00000056515	protein-coding	Rab31	1025.02	0.153974	0.143388	0.0800157	0.341864	1.09682
1435	17972	ENSMUSG00000071715	protein-coding	Ncf4	111.31	0.153959	0.168218	0.0825823	0.346916	1.08311
1436	17356	ENSMUSG00000068036	protein-coding	Afdn	497.645	0.153796	0.137154	0.0781361	0.336473	1.10715
1437	246256	ENSMUSG00000059089	protein-coding	Fcgr4	47.0723	0.153403	0.236085	0.0419775	0.235644	1.37698
1438	231086	ENSMUSG00000059447	protein-coding	Hadhb	550.818	0.153399	0.0796485	0.0228784	0.165494	1.64057
1439	74443	ENSMUSG00000006675	protein-coding	P4htm	122.336	0.153287	0.155957	0.0843728	0.350337	1.0738
1440	70081	ENSMUSG00000078546	protein-coding	Zfp995	64.9849	0.153236	0.19269	0.0741205	0.326482	1.13006
1441	81018	ENSMUSG00000006418	protein-coding	Rnf114	255.731	0.153174	0.103236	0.0520414	0.268294	1.28365
1442	252967	ENSMUSG00000022236	protein-coding	Ropn1l	34.7347	0.153173	0.220058	0.0560179	0.279576	1.25167
1443	80287	ENSMUSG00000009585	protein-coding	Apobec3	199.151	0.153068	0.138619	0.0808846	0.343623	1.09213
1444	67804	ENSMUSG00000034484	protein-coding	Snx2	600.473	0.153034	0.0777521	0.0211649	0.157185	1.67438
1445	52715	ENSMUSG00000020925	protein-coding	Ccdc43	136.763	0.153022	0.12761	0.0750041	0.329088	1.12492
1446	218624	ENSMUSG00000050377	protein-coding	Il31ra	173.793	0.15274	0.246052	0.0319477	0.203094	1.49556
1447	319670	ENSMUSG00000051166	protein-coding	Eml5	35.0312	0.152609	0.214711	0.0603186	0.289775	1.21955
1448	12934	ENSMUSG00000022048	protein-coding	Dpysl2	576.334	0.152496	0.182408	0.0785977	0.337816	1.10459
1449	217588	ENSMUSG00000021028	protein-coding	Mbip	181.311	0.152394	0.130802	0.0780705	0.336282	1.10751
1450	106947	ENSMUSG00000046822	protein-coding	Slc39a3	125.638	0.152366	0.133047	0.079306	0.340027	1.10069
1451	67148	ENSMUSG00000038646	protein-coding	Ramac	285.455	0.152238	0.142503	0.0837821	0.349322	1.07685
1452	19765	ENSMUSG00000024096	protein-coding	Ralbp1	1421.29	0.152103	0.0741697	0.0176664	0.140539	1.75285
1453	59022	ENSMUSG00000015092	protein-coding	Edf1	4084.92	0.152095	0.108026	0.0584079	0.28493	1.23353
1454	320790	ENSMUSG00000041235	protein-coding	Chd7	105.993	0.152031	0.140829	0.0828291	0.347491	1.08182
1455	66480	ENSMUSG00000012405	protein-coding	Rpl15	26469.9	0.151914	0.131526	0.0787802	0.338327	1.10358
1456	77132	NA	ncRNA	2810433D01Rik	105.45	0.151906	0.237225	0.0386982	0.225992	1.41231
1457	333182	ENSMUSG00000051811	protein-coding	Cox6b2	272.281	0.151832	0.180247	0.0805396	0.342988	1.09399
1458	244551	ENSMUSG00000056155	protein-coding	Nanos3	28.9156	0.15171	0.236897	0.0400789	0.230308	1.39708
1459	21425	ENSMUSG00000023990	protein-coding	Tfeb	136.681	0.151575	0.163636	0.0862123	0.353312	1.06443
1460	76959	ENSMUSG00000028419	protein-coding	Chmp5	1250.38	0.151456	0.0828348	0.028556	0.190916	1.5443
1461	243382	ENSMUSG00000037826	protein-coding	Ppm1k	63.8304	0.151381	0.199356	0.0708862	0.317459	1.14944
1462	12757	ENSMUSG00000028478	protein-coding	Clta	3822.99	0.151261	0.097572	0.0487021	0.257985	1.31245
1463	270035	ENSMUSG00000037363	protein-coding	Letm2	80.2223	0.151251	0.188939	0.0766806	0.333755	1.11531
1464	19899	ENSMUSG00000059070	protein-coding	Rpl18	25850	0.151227	0.108975	0.0600649	0.288644	1.22138
1465	50934	ENSMUSG00000022180	protein-coding	Slc7a8	677.381	0.151146	0.158595	0.0877932	0.356489	1.05654
1466	68337	ENSMUSG00000006356	protein-coding	Crip2	734.23	0.151109	0.137339	0.0824312	0.346466	1.08391
1467	108167440	ENSMUSG00000097415	ncRNA	AU020206	194.155	0.151044	0.175575	0.0826715	0.347198	1.08264
1468	17939	ENSMUSG00000022453	protein-coding	Naga	290.925	0.150977	0.150353	0.086124	0.353259	1.06488
1469	21745	ENSMUSG00000006281	protein-coding	Tep1	155.184	0.150966	0.125308	0.0767046	0.333768	1.11518
1470	545622	ENSMUSG00000038764	protein-coding	Ptpn3	233.633	0.150771	0.145116	0.0859258	0.352811	1.06588
1471	72472	ENSMUSG00000019838	protein-coding	Slc16a10	283.883	0.150648	0.184434	0.0796942	0.341321	1.09857
1472	15081	ENSMUSG00000016559	protein-coding	H3f3b	16667.3	0.150563	0.0730588	0.0174722	0.139556	1.75765
1473	11671	ENSMUSG00000010025	protein-coding	Aldh3a2	148.9	0.150433	0.13464	0.0834538	0.348672	1.07855
1474	106628	ENSMUSG00000019487	protein-coding	Trip10	379.063	0.150383	0.122319	0.0746234	0.327782	1.12713
1475	71934	ENSMUSG00000027555	protein-coding	Car13	219.375	0.150379	0.129676	0.0803049	0.342543	1.09526
1476	13631	ENSMUSG00000035064	protein-coding	Eef2k	155.034	0.150331	0.151914	0.0883764	0.357742	1.05366
1477	52428	ENSMUSG00000030494	protein-coding	Rhpn2	48.8857	0.150325	0.244455	0.0321198	0.203615	1.49323
1478	67706	ENSMUSG00000118346	protein-coding	Tmem179b	561.74	0.15019	0.101852	0.0544565	0.275161	1.26395
1479	52443	ENSMUSG00000030706	protein-coding	Mrpl48	1038.92	0.150043	0.121375	0.0746103	0.327782	1.1272
1480	434204	ENSMUSG00000045795	protein-coding	Whamm	147.17	0.15004	0.128405	0.0799369	0.341824	1.09725
1481	77446	ENSMUSG00000075254	protein-coding	Heg1	2034.64	0.150026	0.146454	0.086458	0.353811	1.06319
1482	18201	ENSMUSG00000028245	protein-coding	Nsmaf	184.44	0.149942	0.111636	0.0670816	0.306773	1.1734
1483	231630	ENSMUSG00000053334	protein-coding	Ficd	66.1162	0.149906	0.169534	0.087237	0.355449	1.0593
1484	66568	ENSMUSG00000028133	protein-coding	Rwdd3	46.2591	0.149853	0.208652	0.0642076	0.299351	1.19241
1485	74352	ENSMUSG00000046185	protein-coding	Zfp84	68.3021	0.149504	0.188704	0.078271	0.33687	1.1064
1486	12359	ENSMUSG00000027187	protein-coding	Cat	227.93	0.149504	0.134135	0.0838852	0.349322	1.07631
1487	16553	ENSMUSG00000021375	protein-coding	Kif13a	321.89	0.149413	0.121906	0.076096	0.332014	1.11864
1488	72183	ENSMUSG00000005656	protein-coding	Snx6	1089.3	0.149306	0.0876598	0.0374585	0.221621	1.42645
1489	20619	ENSMUSG00000027287	protein-coding	Snap23	552.878	0.149297	0.102552	0.0567479	0.280998	1.24605
1490	67515	ENSMUSG00000022151	protein-coding	Ttc33	182.359	0.149246	0.173534	0.0857771	0.352811	1.06663
1491	69171	ENSMUSG00000033159	protein-coding	Cnppd1	258.162	0.14922	0.134239	0.0837996	0.349322	1.07676
1492	55949	ENSMUSG00000025967	protein-coding	Eef1b2	15487.7	0.149096	0.163306	0.0880182	0.356732	1.05543
1493	66387	ENSMUSG00000110949	protein-coding	Nudt8	283.528	0.148919	0.136709	0.085928	0.352811	1.06587
1494	12043	ENSMUSG00000057329	protein-coding	Bcl2	168.869	0.148667	0.161334	0.08896	0.359361	1.05081
1495	66734	ENSMUSG00000027602	protein-coding	Map1lc3a	3534.46	0.148613	0.0859574	0.0357065	0.215453	1.44725
1496	11744	ENSMUSG00000021866	protein-coding	Anxa11	403.514	0.148539	0.140264	0.0875459	0.356072	1.05776
1497	280411	ENSMUSG00000049288	protein-coding	Lix1l	793.363	0.148508	0.127973	0.0829121	0.347594	1.08138
1498	30805	ENSMUSG00000020334	protein-coding	Slc22a4	27.0968	0.148474	0.217432	0.0569486	0.281042	1.24452
1499	170716	ENSMUSG00000024055	protein-coding	Cyp4f13	91.8961	0.14836	0.191987	0.0773741	0.33481	1.1114
1500	75763	ENSMUSG00000041966	protein-coding	Dcaf17	154.801	0.148339	0.14265	0.0892107	0.359736	1.04958
1501	57429	ENSMUSG00000000739	protein-coding	Sult5a1	167.145	0.148304	0.241022	0.0324326	0.204857	1.48902
1502	19170	ENSMUSG00000014769	protein-coding	Psmb1	4736.46	0.148298	0.0912497	0.0433078	0.239938	1.36343
1503	217893	ENSMUSG00000021143	protein-coding	Pacs2	166.307	0.148296	0.116427	0.0737752	0.325414	1.13209
1504	53380	ENSMUSG00000031429	protein-coding	Psmd10	428.816	0.148201	0.110676	0.0677459	0.308383	1.16912
1505	56047	ENSMUSG00000063011	protein-coding	Msln	428.489	0.148182	0.264737	0.0124085	0.112224	1.90628
1506	22693	ENSMUSG00000047473	protein-coding	Zfp30	126.653	0.148072	0.15114	0.0913905	0.363971	1.0391
1507	52712	ENSMUSG00000018347	protein-coding	Zkscan6	64.4973	0.147895	0.174331	0.0878564	0.356622	1.05623
1508	57874	ENSMUSG00000033629	protein-coding	Hacd3	351.814	0.147882	0.133122	0.0858152	0.352811	1.06644
1509	213673	ENSMUSG00000036275	protein-coding	9530068E07Rik	1153.32	0.147631	0.0819026	0.0312872	0.200591	1.50463
1510	72654	ENSMUSG00000019659	protein-coding	Ccdc12	1616.73	0.147586	0.142582	0.0907203	0.362221	1.0423
1511	13132	ENSMUSG00000022150	protein-coding	Dab2	860.004	0.147438	0.237149	0.0328709	0.206152	1.48319
1512	68969	ENSMUSG00000006941	protein-coding	Eif1b	1287.24	0.147305	0.0938519	0.0481666	0.256085	1.31725
1513	320207	ENSMUSG00000020901	protein-coding	Pik3r5	65.1646	0.147203	0.213244	0.0590998	0.286365	1.22841
1514	17974	ENSMUSG00000066877	protein-coding	Nck2	152.483	0.14718	0.140904	0.0902326	0.362008	1.04464
1515	54338	ENSMUSG00000027340	protein-coding	Slc23a2	143.982	0.147158	0.132277	0.0877465	0.356471	1.05677
1516	207474	ENSMUSG00000041633	protein-coding	Kctd12b	49.8541	0.147022	0.194845	0.0756258	0.330439	1.12133
1517	320795	ENSMUSG00000057672	protein-coding	Pkn1	196.979	0.146997	0.174583	0.087557	0.356072	1.05771
1518	13627	ENSMUSG00000037742	protein-coding	Eef1a1	48446.6	0.146912	0.0952574	0.0489779	0.258752	1.31
1519	51897	ENSMUSG00000027244	protein-coding	Atg13	215.536	0.146751	0.104617	0.0636595	0.29741	1.19614
1520	72821	ENSMUSG00000070304	protein-coding	Scn2b	20.0749	0.146746	0.243785	0.0285571	0.190916	1.54429
1521	102462	ENSMUSG00000032288	protein-coding	Imp3	1118.96	0.146606	0.0989276	0.0561827	0.27981	1.2504
1522	66935	ENSMUSG00000041777	protein-coding	Cir1	483.398	0.146546	0.140754	0.0920257	0.365579	1.03609
1523	26961	ENSMUSG00000003970	protein-coding	Rpl8	24498.5	0.14615	0.146027	0.0920776	0.365656	1.03585
1524	12192	ENSMUSG00000021127	protein-coding	Zfp36l1	4592.11	0.146147	0.11713	0.0772944	0.334747	1.11185
1525	225326	ENSMUSG00000033628	protein-coding	Pik3c3	89.0288	0.14613	0.1559	0.0944584	0.369206	1.02476
1526	68318	ENSMUSG00000053040	protein-coding	Aph1c	32.5185	0.146087	0.20664	0.0696333	0.31367	1.15718
1527	64685	ENSMUSG00000026946	protein-coding	Nmi	177.674	0.146019	0.14643	0.0934787	0.367656	1.02929
1528	69225	ENSMUSG00000031505	protein-coding	Naxd	875.431	0.145982	0.104148	0.0636516	0.29741	1.19619
1529	21944	ENSMUSG00000097328	protein-coding	Tnfsf12	704.758	0.145912	0.126149	0.0847982	0.351364	1.07161
1530	71679	ENSMUSG00000034566	protein-coding	Atp5h	5006.56	0.145905	0.104393	0.0637383	0.297691	1.1956
1531	53620	ENSMUSG00000073002	protein-coding	Vamp5	760.388	0.14586	0.133809	0.0893579	0.359962	1.04887
1532	100038726	NA	ncRNA	G930009F23Rik	50.3844	0.145828	0.253094	0.0208069	0.155791	1.68179
1533	211666	ENSMUSG00000074604	protein-coding	Mgst2	55.6667	0.145785	0.245213	0.0245922	0.173661	1.6092
1534	51797	ENSMUSG00000028633	protein-coding	Ctps	693.867	0.145733	0.124082	0.0836605	0.349031	1.07748
1535	234595	ENSMUSG00000036534	protein-coding	Slc38a7	53.7881	0.145678	0.175369	0.0903015	0.362137	1.0443
1536	12558	ENSMUSG00000024304	protein-coding	Cdh2	1043.56	0.145505	0.219092	0.0528882	0.27054	1.27664
1537	68226	ENSMUSG00000026495	protein-coding	Efcab2	27.6249	0.145427	0.205823	0.0671791	0.307129	1.17277
1538	13030	ENSMUSG00000021939	protein-coding	Ctsb	8964.15	0.145197	0.066141	0.0134877	0.118391	1.87006
1539	19376	ENSMUSG00000002059	protein-coding	Rab34	1252.09	0.145048	0.0831593	0.0360245	0.216957	1.4434
1540	13850	ENSMUSG00000022040	protein-coding	Ephx2	59.6209	0.144951	0.19066	0.0799414	0.341824	1.09723
1541	15512	ENSMUSG00000059970	protein-coding	Hspa2	268.725	0.144835	0.135642	0.092305	0.365861	1.03477
1542	240038	ENSMUSG00000096433	protein-coding	Zfp994	93.6167	0.144785	0.140811	0.0952765	0.370935	1.02101
1543	26457	ENSMUSG00000031808	protein-coding	Slc27a1	84.4342	0.144606	0.21358	0.0580162	0.283873	1.23645
1544	65098	ENSMUSG00000030629	protein-coding	Zfand6	785.861	0.144578	0.106193	0.068725	0.311313	1.16288
1545	19982	ENSMUSG00000079435	protein-coding	Rpl36a	10301.7	0.144575	0.0842926	0.0380126	0.223227	1.42007
1546	64383	ENSMUSG00000015149	protein-coding	Sirt2	636.373	0.14454	0.101018	0.0621678	0.293832	1.20643
1547	381511	ENSMUSG00000049225	protein-coding	Pdp1	66.101	0.144523	0.16852	0.0938667	0.368013	1.02749
1548	94190	ENSMUSG00000031214	protein-coding	Ophn1	282.277	0.144382	0.113132	0.0772808	0.334747	1.11193
1549	27370	ENSMUSG00000025362	protein-coding	Rps26	20464.1	0.144293	0.105031	0.0685588	0.310738	1.16394
1550	12512	ENSMUSG00000025351	protein-coding	Cd63	23126.1	0.144218	0.0743688	0.0236394	0.168986	1.62636
1551	70925	ENSMUSG00000038069	protein-coding	Cdkn2aip	208.909	0.144005	0.124774	0.0881749	0.357089	1.05466
1552	11430	ENSMUSG00000020777	protein-coding	Acox1	528.432	0.143964	0.141169	0.0952761	0.370935	1.02102
1553	59027	ENSMUSG00000020572	protein-coding	Nampt	312.105	0.143903	0.0979785	0.0598619	0.287844	1.22285
1554	27403	ENSMUSG00000035722	protein-coding	Abca7	59.6995	0.143889	0.184791	0.0838474	0.349322	1.07651
1555	78514	ENSMUSG00000037148	protein-coding	Arhgap10	995.626	0.143817	0.104378	0.0674814	0.307799	1.17082
1556	353208	ENSMUSG00000078861	protein-coding	Zfp931	102.277	0.143684	0.168058	0.0943543	0.369038	1.02524
1557	235043	ENSMUSG00000040883	protein-coding	Tmem205	520.717	0.143609	0.162152	0.0961046	0.373221	1.01726
1558	13537	ENSMUSG00000027368	protein-coding	Dusp2	104.035	0.143457	0.182855	0.0858978	0.352811	1.06602
1559	74549	ENSMUSG00000031858	protein-coding	Mau2	169.025	0.143142	0.116899	0.0832308	0.34808	1.07972
1560	232685	ENSMUSG00000044471	ncRNA	Lncpint	935.32	0.143125	0.17042	0.0935995	0.367826	1.02873
1561	56378	ENSMUSG00000029465	protein-coding	Arpc3	3749.68	0.142952	0.0979264	0.0656418	0.303085	1.18282
1562	66836	ENSMUSG00000117924	protein-coding	Tmem223	710.686	0.142935	0.149864	0.100546	0.381335	0.997634
1563	68695	ENSMUSG00000030532	protein-coding	Hddc3	548.888	0.142779	0.111133	0.0772699	0.334747	1.11199
1564	19663	ENSMUSG00000031586	protein-coding	Rbpms	2163.08	0.142739	0.148251	0.100499	0.381335	0.997839
1565	108645	ENSMUSG00000042032	protein-coding	Mat2b	502.09	0.142542	0.120477	0.087931	0.356685	1.05586
1566	66972	ENSMUSG00000046329	protein-coding	Slc25a23	89.4981	0.142519	0.188053	0.0823745	0.34632	1.08421
1567	29877	ENSMUSG00000025104	protein-coding	Hdgfl3	397.056	0.142518	0.114428	0.0816367	0.34487	1.08811
1568	67789	ENSMUSG00000019039	protein-coding	Dalrd3	184.136	0.14251	0.126493	0.0922529	0.365861	1.03502
1569	13429	ENSMUSG00000026825	protein-coding	Dnm1	297.162	0.142294	0.204366	0.0664199	0.304706	1.1777
1570	230787	ENSMUSG00000037731	protein-coding	Themis2	16.0903	0.142274	0.2523	0.0139127	0.120911	1.85659
1571	21987	ENSMUSG00000000296	protein-coding	Tpd52l1	136.92	0.142231	0.263408	0.00550186	0.0663205	2.25949
1572	381062	ENSMUSG00000036552	protein-coding	Ermard	53.2052	0.142219	0.180787	0.0891214	0.359573	1.05002
1573	102640742	ENSMUSG00000116097	ncRNA	Gm36738	71.686	0.142069	0.178955	0.0901935	0.361965	1.04482
1574	76467	ENSMUSG00000023094	protein-coding	Msrb2	36.3508	0.142064	0.234327	0.0317644	0.202375	1.49806
1575	12702	ENSMUSG00000053113	protein-coding	Socs3	1774.59	0.14204	0.123966	0.0901739	0.361965	1.04492
1576	50931	ENSMUSG00000005465	protein-coding	Il27ra	45.3845	0.141863	0.217843	0.0517922	0.26781	1.28574
1577	12799	ENSMUSG00000006782	protein-coding	Cnp	87.7119	0.14186	0.154959	0.100899	0.381537	0.996113
1578	213081	ENSMUSG00000037890	protein-coding	Wdr19	202.112	0.1416	0.184169	0.0881924	0.357089	1.05457
1579	69537	ENSMUSG00000019088	protein-coding	Dnase1l1	107.888	0.141551	0.151558	0.102296	0.38344	0.990142
1580	74772	ENSMUSG00000036622	protein-coding	Atp13a2	90.4677	0.141267	0.145899	0.102251	0.38344	0.990333
1581	74256	ENSMUSG00000036712	protein-coding	Cyld	276.328	0.141261	0.12198	0.0905327	0.362221	1.04319
1582	20280	ENSMUSG00000028603	protein-coding	Scp2	1658.34	0.141185	0.080262	0.0365443	0.218588	1.43718
1583	68028	ENSMUSG00000039221	protein-coding	Rpl22l1	8971.65	0.141098	0.105904	0.0745585	0.32768	1.1275
1584	67391	ENSMUSG00000031198	protein-coding	Fundc2	1419.87	0.141022	0.0930306	0.0566425	0.280909	1.24686
1585	74154	ENSMUSG00000015127	protein-coding	Unkl	55.3443	0.140966	0.16255	0.100475	0.381335	0.997941
1586	213498	ENSMUSG00000041977	protein-coding	Arhgef11	212.695	0.140941	0.135911	0.0989433	0.3784	1.00461
1587	72852	ENSMUSG00000051098	protein-coding	Mblac2	30.401	0.140899	0.202849	0.0698908	0.314559	1.15558
1588	263764	ENSMUSG00000050967	protein-coding	Creg2	11.3131	0.140881	0.258405	0.00742064	0.0806465	2.12956
1589	11433	ENSMUSG00000001348	protein-coding	Acp5	1338.06	0.140843	0.168735	0.09379	0.368013	1.02784
1590	226971	ENSMUSG00000026123	protein-coding	Plekhb2	158.738	0.140468	0.194862	0.0816118	0.34487	1.08825
1591	105651	ENSMUSG00000072494	protein-coding	Ppp1r3e	33.2977	0.140386	0.191571	0.0807142	0.343281	1.09305
1592	80911	ENSMUSG00000029098	protein-coding	Acox3	103.53	0.140277	0.18425	0.0859283	0.352811	1.06586
1593	105351	ENSMUSG00000039182	protein-coding	AW209491	67.6062	0.140166	0.151404	0.104629	0.388249	0.980346
1594	17993	ENSMUSG00000021764	protein-coding	Ndufs4	1562.42	0.139992	0.0759005	0.0311586	0.200091	1.50642
1595	18708	ENSMUSG00000041417	protein-coding	Pik3r1	614.631	0.139915	0.172284	0.0954699	0.371369	1.02013
1596	20686	ENSMUSG00000001948	protein-coding	Spa17	49.8005	0.139761	0.173801	0.096975	0.375076	1.01334
1597	14263	ENSMUSG00000028088	protein-coding	Fmo5	40.4928	0.139673	0.231399	0.0310012	0.199568	1.50862
1598	78038	ENSMUSG00000021646	protein-coding	Mccc2	100.617	0.139594	0.149937	0.104226	0.387527	0.982026
1599	320302	ENSMUSG00000031286	protein-coding	Glt28d2	14.4104	0.139558	0.23175	0.0321878	0.2038	1.49231
1600	75387	ENSMUSG00000029524	protein-coding	Sirt4	51.5533	0.139254	0.171327	0.0967534	0.374469	1.01433
1601	100038504	NA	ncRNA	Gm10369	16.385	0.139149	0.239595	0.0222812	0.162815	1.65206
1602	70123	ENSMUSG00000086316	protein-coding	Nbdy	635.967	0.139084	0.0789521	0.0372902	0.220957	1.4284
1603	12579	ENSMUSG00000073802	protein-coding	Cdkn2b	593.343	0.139015	0.207906	0.0607598	0.290833	1.21638
1604	14423	ENSMUSG00000000420	protein-coding	Galnt1	987.769	0.138866	0.0909441	0.0569909	0.281042	1.24419
1605	13860	ENSMUSG00000015766	protein-coding	Eps8	1067.18	0.138785	0.113541	0.0880036	0.356732	1.0555
1606	321014	ENSMUSG00000060029	ncRNA	4930473A02Rik	67.3522	0.138772	0.166373	0.100876	0.381537	0.996211
1607	18044	ENSMUSG00000023994	protein-coding	Nfya	141.138	0.138771	0.140118	0.104941	0.389087	0.979055
1608	170833	ENSMUSG00000052566	protein-coding	Hook2	94.0525	0.138742	0.188599	0.0830302	0.347596	1.08076
1609	11858	ENSMUSG00000001313	protein-coding	Rnd2	91.6563	0.138712	0.139099	0.105669	0.390412	0.976052
1610	18803	ENSMUSG00000016933	protein-coding	Plcg1	172.324	0.138704	0.129644	0.100057	0.380805	0.999753
1611	69976	ENSMUSG00000027207	protein-coding	Galk2	308.464	0.138541	0.131136	0.101914	0.38324	0.991765
1612	98752	ENSMUSG00000038421	protein-coding	Fcrla	50.709	0.138422	0.182514	0.0904866	0.362221	1.04342
1613	76482	ENSMUSG00000024410	protein-coding	Rmc1	128.588	0.138406	0.130197	0.102007	0.38325	0.991368
1614	12494	ENSMUSG00000029084	protein-coding	Cd38	414.523	0.138368	0.205092	0.0647479	0.300892	1.18877
1615	52468	ENSMUSG00000078429	protein-coding	Ctdsp2	871.807	0.138221	0.0849995	0.0486643	0.257958	1.31279
1616	68558	ENSMUSG00000021661	protein-coding	Ankra2	244.267	0.1381	0.127166	0.100261	0.380805	0.998869
1617	67460	ENSMUSG00000028223	protein-coding	Decr1	420.421	0.138056	0.0953664	0.0655999	0.302984	1.1831
1618	234796	ENSMUSG00000031828	protein-coding	Klhl36	70.6932	0.138046	0.190442	0.081619	0.34487	1.08821
1619	18146	ENSMUSG00000015094	protein-coding	Npdc1	1919.59	0.137897	0.137368	0.106743	0.392485	0.971662
1620	66641	ENSMUSG00000027854	protein-coding	Sike1	359.396	0.137895	0.0923698	0.061457	0.292482	1.21143
1621	11428	ENSMUSG00000028405	protein-coding	Aco1	199.547	0.137891	0.124166	0.0994798	0.379441	1.00227
1622	12268	ENSMUSG00000073418	protein-coding	C4b	4940.39	0.13777	0.202541	0.064044	0.298853	1.19352
1623	216831	ENSMUSG00000033389	protein-coding	Arhgap44	102.816	0.137745	0.198357	0.0727451	0.322473	1.1382
1624	21982	ENSMUSG00000029234	protein-coding	Tmem165	1208.01	0.137651	0.077081	0.035985	0.216885	1.44388
1625	100503652	ENSMUSG00000096981	ncRNA	Gm16845	40.1615	0.137431	0.182625	0.0907573	0.362221	1.04212
1626	239570	ENSMUSG00000035944	protein-coding	Ttc38	35.0628	0.137395	0.185441	0.0878739	0.356622	1.05614
1627	67171	ENSMUSG00000027900	protein-coding	Dram2	242.552	0.137171	0.105115	0.081427	0.344707	1.08923
1628	22411	ENSMUSG00000015957	protein-coding	Wnt11	249.781	0.137086	0.190233	0.0924547	0.366178	1.03407
1629	211135	ENSMUSG00000079038	protein-coding	D130040H23Rik	71.4988	0.136988	0.169495	0.100682	0.381335	0.997047
1630	20955	NA	protein-coding	Vamp7	364.432	0.136977	0.123985	0.100652	0.381335	0.997176
1631	18476	ENSMUSG00000005447	protein-coding	Pafah1b3	828.285	0.136928	0.148683	0.109739	0.39886	0.95964
1632	54218	ENSMUSG00000067370	protein-coding	B3galt4	31.3608	0.136815	0.188449	0.0859212	0.352811	1.0659
1633	71673	ENSMUSG00000003581	protein-coding	Rnf215	223.851	0.13642	0.124736	0.102369	0.38344	0.98983
1634	69876	ENSMUSG00000039759	protein-coding	Thap3	289.913	0.136336	0.129067	0.105299	0.389775	0.977575
1635	29811	ENSMUSG00000004558	protein-coding	Ndrg2	478.036	0.136329	0.186289	0.0858411	0.352811	1.0663
1636	66270	ENSMUSG00000022270	protein-coding	Retreg1	171.043	0.136182	0.219327	0.0452924	0.247478	1.34397
1637	22110	ENSMUSG00000047514	protein-coding	Tspyl1	263.508	0.135809	0.118029	0.0981563	0.377149	1.00808
1638	226594	ENSMUSG00000040723	protein-coding	Rcsd1	33.6718	0.135808	0.223565	0.0371313	0.220773	1.43026
1639	22422	ENSMUSG00000022382	protein-coding	Wnt7b	45.491	0.135732	0.250214	0.00552432	0.0664898	2.25772
1640	56089	ENSMUSG00000041046	protein-coding	Ramp3	31.2254	0.135713	0.24795	0.00735066	0.0802172	2.13367
1641	104027	ENSMUSG00000043079	protein-coding	Synpo	346.22	0.135472	0.142336	0.112458	0.404241	0.949008
1642	434484	ENSMUSG00000070031	protein-coding	Sp140	327.246	0.135335	0.157327	0.109349	0.398062	0.961186
1643	19249	ENSMUSG00000034573	protein-coding	Ptpn13	659.696	0.135261	0.137464	0.110495	0.400097	0.956659
1644	75665	ENSMUSG00000041609	protein-coding	Bicdl1	44.8401	0.135213	0.214055	0.0506388	0.264168	1.29552
1645	21926	ENSMUSG00000024401	protein-coding	Tnf	74.0688	0.135201	0.219583	0.0414755	0.23374	1.38221
1646	11848	ENSMUSG00000007815	protein-coding	Rhoa	5061.11	0.135058	0.065751	0.0207055	0.155178	1.68391
1647	66279	ENSMUSG00000032121	protein-coding	Tmem218	299.61	0.135037	0.130448	0.108747	0.397537	0.963582
1648	210094	ENSMUSG00000013367	protein-coding	Iglon5	87.7087	0.134825	0.168899	0.103068	0.384947	0.986874
1649	338362	ENSMUSG00000047712	protein-coding	Ust	611.908	0.13472	0.168675	0.10683	0.392536	0.971305
1650	76892	ENSMUSG00000020521	protein-coding	Rnft1	491.754	0.134053	0.0993327	0.0787809	0.338327	1.10358
1651	108058	ENSMUSG00000053819	protein-coding	Camk2d	1181.6	0.133996	0.0795782	0.0457856	0.248283	1.33927
1652	59041	ENSMUSG00000026277	protein-coding	Stk25	375.998	0.13395	0.148875	0.113476	0.405251	0.945097
1653	231646	ENSMUSG00000066952	protein-coding	Myo1h	29.1847	0.13393	0.221468	0.0368603	0.219894	1.43344
1654	17022	ENSMUSG00000036446	protein-coding	Lum	13524.1	0.133926	0.205347	0.0620354	0.29365	1.20736
1655	67877	ENSMUSG00000002728	protein-coding	Naa20	713.719	0.133838	0.0975613	0.0777101	0.335301	1.10952
1656	66177	ENSMUSG00000084786	protein-coding	Ubl5	2691	0.133698	0.0911161	0.0663411	0.304706	1.17822
1657	17970	ENSMUSG00000026480	protein-coding	Ncf2	136.497	0.13369	0.171757	0.102374	0.38344	0.989812
1658	100503810	ENSMUSG00000085395	ncRNA	Gm13056	39.7239	0.133613	0.224661	0.0307686	0.198963	1.51189
1659	229534	ENSMUSG00000042613	protein-coding	Pbxip1	914.299	0.133518	0.0773491	0.0421723	0.236318	1.37497
1660	16564	ENSMUSG00000022629	protein-coding	Kif21a	179.544	0.133458	0.166683	0.102238	0.38344	0.990388
1661	241274	ENSMUSG00000036833	protein-coding	Pnpla7	111.599	0.133216	0.194805	0.075858	0.33127	1.12
1662	216440	ENSMUSG00000040462	protein-coding	Os9	1123.46	0.133182	0.0737513	0.0361585	0.217516	1.44179
1663	71891	ENSMUSG00000021982	protein-coding	Cdadc1	220.488	0.133174	0.118708	0.104662	0.388249	0.980212
1664	106581	ENSMUSG00000024187	protein-coding	Fam234a	383.067	0.133158	0.143932	0.115972	0.410056	0.935647
1665	13870	ENSMUSG00000003549	protein-coding	Ercc1	2247.14	0.132953	0.0987336	0.0824589	0.34649	1.08376
1666	17938	ENSMUSG00000061315	protein-coding	Naca	10745.9	0.132896	0.111128	0.0954924	0.371369	1.02003
1667	68526	ENSMUSG00000041762	protein-coding	Gpr155	25.7905	0.132893	0.219729	0.0374888	0.221698	1.4261
1668	16998	ENSMUSG00000024940	protein-coding	Ltbp3	1272.48	0.132869	0.113619	0.100573	0.381335	0.997517
1669	19038	ENSMUSG00000024538	protein-coding	Ppic	6216.28	0.132826	0.143302	0.117259	0.412483	0.930854
1670	66495	ENSMUSG00000026032	protein-coding	Ndufb3	1277.79	0.132696	0.0702119	0.0305283	0.197853	1.5153
1671	105859	ENSMUSG00000042109	protein-coding	Csdc2	77.7238	0.132631	0.20422	0.0620806	0.293683	1.20704
1672	218314	ENSMUSG00000057842	protein-coding	Zfp595	39.8805	0.132614	0.196215	0.0754361	0.329884	1.12242
1673	68323	ENSMUSG00000037349	protein-coding	Nudt22	223.226	0.132523	0.124995	0.111309	0.40168	0.953468
1674	66050	ENSMUSG00000007777	protein-coding	0610009B22Rik	446.433	0.132479	0.116938	0.103906	0.386612	0.983358
1675	17919	ENSMUSG00000025885	protein-coding	Myo5b	57.8843	0.132467	0.207049	0.0583827	0.284895	1.23372
1676	229003	ENSMUSG00000027580	protein-coding	Helz2	155.05	0.132431	0.129023	0.112934	0.405104	0.947176
1677	17748	ENSMUSG00000031765	protein-coding	Mt1	33905.4	0.132388	0.197466	0.0721789	0.320973	1.14159
1678	106052	ENSMUSG00000022184	protein-coding	Fbxo4	237.366	0.132277	0.135932	0.116245	0.410563	0.934625
1679	268822	ENSMUSG00000022550	protein-coding	Adck5	119.041	0.132174	0.151107	0.117013	0.412144	0.931766
1680	272589	ENSMUSG00000037287	protein-coding	Tbcel	138.104	0.132156	0.122994	0.111075	0.401187	0.954383
1681	27356	ENSMUSG00000050957	protein-coding	Insl6	34.4331	0.132098	0.217275	0.0411058	0.232903	1.3861
1682	319887	ENSMUSG00000097327	protein-coding	E030030I06Rik	116.324	0.132072	0.188853	0.0860963	0.353259	1.06502
1683	75705	ENSMUSG00000058655	protein-coding	Eif4b	924.018	0.132014	0.13399	0.120465	0.419464	0.919138
1684	67861	ENSMUSG00000061758	protein-coding	Akr1b10	146.651	0.131983	0.132151	0.1166	0.411264	0.933301
1685	26462	ENSMUSG00000075704	protein-coding	Txnrd2	130.711	0.13196	0.116531	0.106153	0.391649	0.974069
1686	12070	ENSMUSG00000046432	protein-coding	Bex3	1604.26	0.131835	0.104731	0.0916393	0.364686	1.03792
1687	66602	ENSMUSG00000085438	ncRNA	Oip5os1	699.874	0.131799	0.100284	0.0852782	0.35237	1.06916
1688	70807	ENSMUSG00000002910	protein-coding	Arrdc2	63.9781	0.131741	0.16498	0.11068	0.400585	0.955929
1689	228961	ENSMUSG00000039263	protein-coding	Npepl1	299.128	0.131661	0.114383	0.104044	0.387033	0.982784
1690	12877	ENSMUSG00000025586	protein-coding	Cpeb1	158.339	0.131621	0.14293	0.11873	0.415438	0.925438
1691	100043403	ENSMUSG00000078870	protein-coding	Gm14410	35.1399	0.131605	0.201774	0.0658075	0.303618	1.18172
1692	12837	ENSMUSG00000068196	protein-coding	Col8a1	5877.25	0.131511	0.208212	0.0587643	0.285522	1.23089
1693	70310	ENSMUSG00000019461	protein-coding	Plscr3	865.743	0.131496	0.0799914	0.0504585	0.263557	1.29707
1694	16779	ENSMUSG00000052911	protein-coding	Lamb2	711.593	0.131358	0.126183	0.113413	0.405251	0.945338
1695	58220	ENSMUSG00000044641	protein-coding	Pard6b	32.6827	0.131348	0.225921	0.0252074	0.17684	1.59847
1696	72357	ENSMUSG00000029559	protein-coding	2210016L21Rik	500.762	0.131329	0.0939854	0.0762085	0.33225	1.118
1697	93885	ENSMUSG00000044043	protein-coding	Pcdhb14	41.493	0.131219	0.189118	0.085629	0.352811	1.06738
1698	70153	ENSMUSG00000021550	protein-coding	2210016F16Rik	599.794	0.131134	0.109589	0.0996658	0.380058	1.00145
1699	223978	ENSMUSG00000065979	protein-coding	Cpped1	147.221	0.131035	0.119894	0.110715	0.400615	0.955793
1700	66548	ENSMUSG00000043822	protein-coding	Adamtsl5	143.768	0.13103	0.189517	0.083879	0.349322	1.07635
1701	13040	ENSMUSG00000038642	protein-coding	Ctss	291.113	0.131011	0.193373	0.0777152	0.335301	1.10949
1702	76779	ENSMUSG00000014232	protein-coding	Cluap1	194.682	0.130958	0.134169	0.119013	0.416151	0.924405
1703	216350	ENSMUSG00000034127	protein-coding	Tspan8	437.612	0.130815	0.234278	0.0122659	0.111317	1.9113
1704	20598	ENSMUSG00000019822	protein-coding	Smpd2	209.955	0.13076	0.104043	0.0938892	0.368013	1.02738
1705	98999	ENSMUSG00000039501	protein-coding	Znfx1	97.036	0.130743	0.147593	0.120569	0.419546	0.918766
1706	319263	ENSMUSG00000051285	protein-coding	Pcmtd1	535.184	0.130723	0.129153	0.117032	0.412144	0.931695
1707	20104	ENSMUSG00000028495	protein-coding	Rps6	13365.7	0.130692	0.135342	0.114881	0.408117	0.939753
1708	68477	ENSMUSG00000002222	protein-coding	Rmnd5a	260.429	0.130669	0.103693	0.0929115	0.36657	1.03193
1709	319277	ENSMUSG00000034560	protein-coding	Washc4	321.086	0.130669	0.104939	0.0943687	0.369038	1.02517
1710	93695	ENSMUSG00000029816	protein-coding	Gpnmb	198.204	0.13066	0.224008	0.0262057	0.180784	1.5816
1711	66199	ENSMUSG00000032299	protein-coding	Commd4	653.849	0.130565	0.0905142	0.0728077	0.322589	1.13782
1712	11847	ENSMUSG00000021125	protein-coding	Arg2	71.6713	0.130552	0.227213	0.0211634	0.157185	1.67441
1713	100504007	ENSMUSG00000086247	ncRNA	Gm15787	45.0987	0.130436	0.19152	0.0812934	0.344434	1.08994
1714	231571	ENSMUSG00000033773	protein-coding	Rpap2	86.0509	0.130414	0.175089	0.100819	0.381509	0.996456
1715	67261	ENSMUSG00000043833	ncRNA	2900005J15Rik	19.837	0.13033	0.219603	0.0342115	0.210453	1.46583
1716	66404	ENSMUSG00000027502	protein-coding	Rtf2	500.41	0.130256	0.0772938	0.0472485	0.25369	1.32561
1717	319945	ENSMUSG00000042642	protein-coding	Flad1	94.6555	0.130254	0.14777	0.121331	0.421364	0.916027
1718	20307	ENSMUSG00000009185	protein-coding	Ccl8	198.523	0.130213	0.196984	0.0715603	0.319121	1.14533
1719	19152	ENSMUSG00000057729	protein-coding	Prtn3	108.303	0.130151	0.17976	0.0974556	0.375897	1.01119
1720	94280	ENSMUSG00000025212	protein-coding	Sfxn3	283.742	0.130147	0.127108	0.116362	0.410793	0.934188
1721	100503670	ENSMUSG00000058558	protein-coding	Rpl5	14788.6	0.130107	0.0961159	0.0989819	0.378403	1.00444
1722	67710	ENSMUSG00000071662	protein-coding	Polr2g	963.068	0.130059	0.0963664	0.0840988	0.349475	1.07521
1723	226778	ENSMUSG00000026620	protein-coding	Mark1	275.933	0.130026	0.177308	0.0994756	0.379441	1.00228
1724	22378	ENSMUSG00000034341	protein-coding	Wbp2	355.019	0.129988	0.127824	0.117721	0.413644	0.929147
1725	380916	ENSMUSG00000068015	protein-coding	Lrch1	210.204	0.129765	0.187166	0.0873074	0.355511	1.05895
1726	103140	ENSMUSG00000001665	protein-coding	Gstt3	110.517	0.129707	0.147004	0.122284	0.423147	0.912629
1727	18799	ENSMUSG00000010660	protein-coding	Plcd1	152.822	0.129604	0.130362	0.120323	0.419143	0.91965
1728	12390	ENSMUSG00000000058	protein-coding	Cav2	59.9368	0.12959	0.203102	0.0621501	0.293832	1.20656
1729	14794	ENSMUSG00000038451	protein-coding	Spsb2	346.826	0.129488	0.129205	0.121461	0.421536	0.915564
1730	13511	ENSMUSG00000044393	protein-coding	Dsg2	54.5848	0.129446	0.213877	0.0417752	0.234926	1.37908
1731	12387	ENSMUSG00000006932	protein-coding	Ctnnb1	2226	0.129394	0.0652234	0.0255756	0.178071	1.59217
1732	107734	ENSMUSG00000026087	protein-coding	Mrpl30	1407.67	0.129348	0.0963969	0.0844841	0.350677	1.07323
1733	106248	ENSMUSG00000022704	protein-coding	Qtrt2	50.37	0.129325	0.172683	0.106466	0.392071	0.97279
1734	72148	ENSMUSG00000050052	protein-coding	Tdrp	22.073	0.129279	0.218622	0.033919	0.209231	1.46956
1735	73680	ENSMUSG00000028807	protein-coding	Zbtb8a	113.41	0.129141	0.165188	0.113604	0.405314	0.944607
1736	19946	ENSMUSG00000058600	protein-coding	Rpl30	18068.7	0.129122	0.101745	0.0937883	0.368013	1.02785
1737	70750	ENSMUSG00000009905	protein-coding	Kdsr	243.921	0.129115	0.128406	0.120254	0.419096	0.919902
1738	100502630	ENSMUSG00000087138	ncRNA	Gm15545	17.4651	0.129086	0.214789	0.0404991	0.231543	1.39255
1739	102633928	NA	ncRNA	Sox5os4	85.4875	0.129064	0.150524	0.122588	0.423499	0.911551
1740	11761	ENSMUSG00000063558	protein-coding	Aox1	87.387	0.129042	0.161885	0.1172	0.41246	0.931072
1741	108116	ENSMUSG00000025790	protein-coding	Slco3a1	641.735	0.129036	0.120429	0.115659	0.409959	0.936821
1742	55943	ENSMUSG00000020903	protein-coding	Stx8	831.09	0.128946	0.108903	0.10378	0.386234	0.983886
1743	229906	ENSMUSG00000028271	protein-coding	Gtf2b	604.509	0.12889	0.0872634	0.0702166	0.315344	1.15356
1744	108737	ENSMUSG00000036737	protein-coding	Oxsr1	183.056	0.12888	0.14648	0.12364	0.42602	0.907841
1745	19882	ENSMUSG00000032584	protein-coding	Mst1r	95.137	0.128866	0.172889	0.105946	0.390978	0.974915
1746	27357	ENSMUSG00000019528	protein-coding	Gyg	216.529	0.128863	0.116398	0.112774	0.405006	0.947792
1747	68002	ENSMUSG00000026154	protein-coding	Sdhaf4	607.837	0.128862	0.130454	0.121567	0.421718	0.915185
1748	11746	ENSMUSG00000029994	protein-coding	Anxa4	772.999	0.128841	0.143315	0.123803	0.426386	0.907268
1749	108960	ENSMUSG00000060477	protein-coding	Irak2	296.284	0.128737	0.125534	0.120242	0.419096	0.919945
1750	18203	ENSMUSG00000022681	protein-coding	Ntan1	1051.27	0.128696	0.101075	0.0934035	0.367631	1.02964
1751	65257	ENSMUSG00000020305	protein-coding	Asb3	195.983	0.12868	0.116244	0.113094	0.405104	0.94656
1752	78388	ENSMUSG00000030681	protein-coding	Mvp	519.561	0.128668	0.109542	0.105407	0.389974	0.97713
1753	55984	ENSMUSG00000020785	protein-coding	Camkk1	45.7412	0.128591	0.173199	0.106916	0.392723	0.970956
1754	54447	ENSMUSG00000024887	protein-coding	Asah2	139.351	0.128561	0.129281	0.122455	0.423403	0.912025
1755	66309	ENSMUSG00000067365	protein-coding	Tmem128	659.788	0.128436	0.0911799	0.0783764	0.33714	1.10581
1756	21985	ENSMUSG00000027506	protein-coding	Tpd52	324.989	0.128359	0.190762	0.0810925	0.344123	1.09102
1757	239706	ENSMUSG00000039345	protein-coding	Mettl22	63.0266	0.128307	0.14827	0.125928	0.430438	0.899878
1758	22646	ENSMUSG00000057895	protein-coding	Zfp105	30.2784	0.128112	0.187701	0.0889192	0.359361	1.051
1759	70533	ENSMUSG00000028568	protein-coding	Btf3l4	138.675	0.128045	0.125405	0.121767	0.422041	0.914471
1760	18037	ENSMUSG00000023947	protein-coding	Nfkbie	224.547	0.12803	0.14117	0.124813	0.427995	0.903742
1761	240185	ENSMUSG00000033960	protein-coding	Jcad	190.735	0.12801	0.150251	0.124771	0.427945	0.903886
1762	57436	ENSMUSG00000030161	protein-coding	Gabarapl1	905.541	0.127979	0.118355	0.115959	0.410056	0.935695
1763	108079	ENSMUSG00000028518	protein-coding	Prkaa2	13.6904	0.127853	0.217529	0.0335985	0.208469	1.47368
1764	12258	ENSMUSG00000023224	protein-coding	Serping1	25313.8	0.12776	0.122303	0.108887	0.397649	0.963024
1765	14431	ENSMUSG00000020150	protein-coding	Gamt	376.792	0.127605	0.144439	0.126464	0.430981	0.898032
1766	11554	ENSMUSG00000035283	protein-coding	Adrb1	25.6781	0.127579	0.223726	0.0205126	0.154244	1.68798
1767	232232	ENSMUSG00000034245	protein-coding	Hdac11	32.3518	0.127546	0.186108	0.0906305	0.362221	1.04273
1768	66204	ENSMUSG00000008822	protein-coding	Acyp1	218.011	0.127475	0.140935	0.126449	0.430981	0.898085
1769	56045	ENSMUSG00000027639	protein-coding	Samhd1	389.506	0.127437	0.127996	0.12394	0.426579	0.906787
1770	70059	ENSMUSG00000021263	protein-coding	Degs2	41.3399	0.127381	0.229212	0.0120819	0.110281	1.91786
1771	74761	ENSMUSG00000029070	protein-coding	Mxra8	1994.15	0.126999	0.0931956	0.0848787	0.351492	1.0712
1772	66220	ENSMUSG00000015335	protein-coding	Zdhhc12	268.956	0.126994	0.131862	0.126527	0.431066	0.897817
1773	229445	ENSMUSG00000028015	protein-coding	Ctso	135.057	0.126464	0.193553	0.0755222	0.330103	1.12193
1774	232086	ENSMUSG00000055912	protein-coding	Tmem150a	507.857	0.126424	0.140075	0.133062	0.440345	0.875947
1775	73288	ENSMUSG00000001376	protein-coding	Vps50	124.727	0.1264	0.134539	0.128736	0.434849	0.890299
1776	106794	ENSMUSG00000035051	protein-coding	Dhx57	176.377	0.126328	0.105415	0.106281	0.391831	0.973544
1777	72338	ENSMUSG00000045690	protein-coding	Wdr89	392.873	0.126307	0.126651	0.125958	0.430438	0.899773
1778	268706	ENSMUSG00000047789	protein-coding	Slc38a9	122.532	0.126248	0.129194	0.128415	0.434586	0.891385
1779	57320	ENSMUSG00000028964	protein-coding	Park7	2513.58	0.126211	0.105186	0.105707	0.390462	0.975895
1780	67130	ENSMUSG00000022450	protein-coding	Ndufa6	1891.59	0.126112	0.100469	0.0987309	0.378321	1.00555
1781	75600	ENSMUSG00000032246	protein-coding	Calml4	259.723	0.126033	0.177594	0.103667	0.385906	0.984358
1782	78004	ENSMUSG00000045725	protein-coding	Prr15	42.3025	0.125914	0.218866	0.0253063	0.177054	1.59677
1783	232223	ENSMUSG00000000811	protein-coding	Txnrd3	58.905	0.12576	0.164987	0.118086	0.414255	0.927803
1784	18457	ENSMUSG00000005804	protein-coding	Bloc1s6	150.206	0.12574	0.11515	0.119712	0.417853	0.921864
1785	116914	ENSMUSG00000040918	protein-coding	Slc19a2	59.6069	0.125695	0.157507	0.124129	0.426898	0.906128
1786	94249	ENSMUSG00000063873	protein-coding	Slc24a3	274.145	0.125547	0.1675	0.114807	0.408021	0.94003
1787	226849	ENSMUSG00000026626	protein-coding	Ppp2r5a	464.278	0.125368	0.130589	0.130734	0.436845	0.883612
1788	13836	ENSMUSG00000006445	protein-coding	Epha2	152.42	0.125282	0.188595	0.0841874	0.349751	1.07475
1789	99633	ENSMUSG00000028184	protein-coding	Adgrl2	365.901	0.125221	0.128253	0.129317	0.435082	0.888345
1790	207521	ENSMUSG00000039982	protein-coding	Dtx4	157.185	0.125219	0.155089	0.126475	0.430981	0.897996
1791	66082	ENSMUSG00000025277	protein-coding	Abhd6	98.8166	0.125182	0.158633	0.124422	0.427584	0.905103
1792	74165	ENSMUSG00000050503	protein-coding	Fbxl22	56.3879	0.125129	0.188049	0.0844991	0.350677	1.07315
1793	18767	ENSMUSG00000027499	protein-coding	Pkia	87.5226	0.125068	0.178903	0.101427	0.382616	0.993848
1794	75210	ENSMUSG00000038500	protein-coding	Prr3	101.252	0.125039	0.126362	0.129985	0.435917	0.886108
1795	76580	ENSMUSG00000029060	protein-coding	Mib2	104.797	0.12503	0.142035	0.132495	0.439593	0.877801
1796	73942	ENSMUSG00000034334	protein-coding	Fam151b	30.365	0.125016	0.192298	0.0779734	0.336047	1.10805
1797	99929	ENSMUSG00000034640	protein-coding	Tiparp	1248.59	0.124988	0.162642	0.118618	0.415229	0.925849
1798	791118	NA	unknown	9330160F10Rik	24.9356	0.124909	0.216481	0.0267565	0.183302	1.57257
1799	57869	ENSMUSG00000046947	protein-coding	Adck2	70.0152	0.124865	0.154015	0.129219	0.434982	0.888673
1800	20851	ENSMUSG00000020919	protein-coding	Stat5b	211.606	0.124827	0.138829	0.132538	0.439593	0.877661
1801	236451	ENSMUSG00000091649	protein-coding	Phf11b	33.731	0.124805	0.214628	0.0314845	0.201447	1.5019
1802	66844	ENSMUSG00000025353	protein-coding	Ormdl2	307.01	0.124694	0.167834	0.113093	0.405104	0.946564
1803	17258	ENSMUSG00000030557	protein-coding	Mef2a	1311.84	0.124689	0.123513	0.130579	0.43658	0.884128
1804	13866	ENSMUSG00000062312	protein-coding	Erbb2	75.9977	0.124633	0.139972	0.134359	0.44238	0.871735
1805	72667	ENSMUSG00000044876	protein-coding	Zfp444	118.951	0.124614	0.123173	0.129681	0.43533	0.887124
1806	105348	ENSMUSG00000021556	protein-coding	Golm1	646.8	0.124422	0.107094	0.111313	0.40168	0.953452
1807	54217	ENSMUSG00000057863	protein-coding	Rpl36	18474.7	0.124205	0.105412	0.11285	0.405094	0.947499
1808	71145	ENSMUSG00000022032	protein-coding	Scara5	159.713	0.124107	0.193609	0.0732971	0.323939	1.13491
1809	630146	ENSMUSG00000086564	protein-coding	Cd101	35.4897	0.124048	0.181545	0.0977595	0.376334	1.00984
1810	27384	ENSMUSG00000021213	protein-coding	Akr1c13	62.048	0.123861	0.203765	0.0518773	0.267885	1.28502
1811	19344	ENSMUSG00000000711	protein-coding	Rab5b	262.814	0.123677	0.128422	0.133843	0.441513	0.873403
1812	209357	ENSMUSG00000029387	protein-coding	Gtf2h3	89.6147	0.123558	0.157243	0.129116	0.434982	0.889021
1813	54613	ENSMUSG00000022747	protein-coding	St3gal6	126.714	0.12351	0.199244	0.0612672	0.291934	1.21277
1814	78329	ENSMUSG00000097162	ncRNA	2310010J17Rik	144.045	0.123477	0.158436	0.126771	0.43156	0.896979
1815	66599	ENSMUSG00000010362	protein-coding	Rdm1	189.918	0.123437	0.128086	0.134754	0.44285	0.870459
1816	71732	ENSMUSG00000032127	protein-coding	Vps11	105.394	0.123361	0.142159	0.136423	0.444926	0.865114
1817	20733	ENSMUSG00000074227	protein-coding	Spint2	453.177	0.123289	0.212787	0.0305327	0.197853	1.51523
1818	29869	ENSMUSG00000004798	protein-coding	Ulk2	511.69	0.123221	0.0955135	0.0974981	0.375933	1.011
1819	78405	ENSMUSG00000074121	protein-coding	Ntf5	68.243	0.123173	0.17903	0.103529	0.385709	0.98494
1820	71898	ENSMUSG00000068246	protein-coding	Apol9b	170.059	0.123105	0.173129	0.109378	0.398062	0.961069
1821	238023	ENSMUSG00000039307	protein-coding	Hexdc	43.0165	0.123049	0.174212	0.109176	0.397969	0.961872
1822	215693	ENSMUSG00000052676	protein-coding	Zmat1	82.176	0.123042	0.145441	0.137097	0.446086	0.862971
1823	97541	ENSMUSG00000032604	protein-coding	Qars	378.654	0.122996	0.107195	0.118538	0.41504	0.926143
1824	20350	ENSMUSG00000034684	protein-coding	Sema3f	99.923	0.122838	0.203763	0.0497882	0.26151	1.30287
1825	192970	ENSMUSG00000034449	protein-coding	Dhrs11	65.3314	0.122803	0.173157	0.109973	0.3994	0.958712
1826	21672	ENSMUSG00000005161	protein-coding	Prdx2	5288	0.122757	0.097373	0.102245	0.38344	0.990359
1827	74568	ENSMUSG00000012519	protein-coding	Mlkl	184.252	0.122756	0.134834	0.13826	0.448217	0.859303
1828	14102	ENSMUSG00000024778	protein-coding	Fas	248.989	0.122722	0.157783	0.128057	0.434386	0.892596
1829	231668	ENSMUSG00000066894	protein-coding	Vsig10	50.0134	0.122624	0.185241	0.090945	0.362818	1.04122
1830	16477	ENSMUSG00000052837	protein-coding	Junb	18834.6	0.122566	0.122782	0.136077	0.444423	0.866216
1831	67528	ENSMUSG00000031767	protein-coding	Nudt7	91.2871	0.122432	0.159878	0.127351	0.432937	0.894999
1832	73723	ENSMUSG00000028843	protein-coding	Sh3bgrl3	5752.52	0.122413	0.11636	0.142486	0.455063	0.846227
1833	68480	ENSMUSG00000037960	protein-coding	Card19	805.68	0.122407	0.109704	0.12194	0.422324	0.913855
1834	66291	ENSMUSG00000028295	protein-coding	Smim8	204.546	0.122397	0.140433	0.138694	0.448977	0.857944
1835	208263	ENSMUSG00000026466	protein-coding	Tor1aip1	863.303	0.122363	0.0902736	0.0897102	0.360811	1.04716
1836	73490	ENSMUSG00000047022	protein-coding	Mipol1	186.139	0.122307	0.124409	0.1357	0.444343	0.867422
1837	18631	ENSMUSG00000030545	protein-coding	Pex11a	62.7637	0.12221	0.184304	0.0918169	0.365025	1.03708
1838	66573	ENSMUSG00000042156	protein-coding	Dzip1	132.809	0.122116	0.113271	0.129163	0.434982	0.888861
1839	57279	ENSMUSG00000032602	protein-coding	Slc25a20	124.874	0.121841	0.135577	0.139133	0.449847	0.856569
1840	117146	ENSMUSG00000029577	protein-coding	Ube3b	193.407	0.121822	0.108002	0.12152	0.421647	0.915353
1841	232976	ENSMUSG00000045252	protein-coding	Zfp574	62.8567	0.121781	0.158431	0.131116	0.437262	0.882344
1842	57312	ENSMUSG00000031533	protein-coding	Mrps31	217.251	0.121621	0.104868	0.118024	0.414159	0.92803
1843	53598	ENSMUSG00000028447	protein-coding	Dctn3	2163.29	0.121599	0.0771115	0.0628228	0.295776	1.20188
1844	67106	ENSMUSG00000057572	protein-coding	Zbtb8os	500.289	0.121581	0.0867069	0.0846984	0.351135	1.07212
1845	233040	ENSMUSG00000037463	protein-coding	Fbxo27	24.1615	0.121553	0.186372	0.0880932	0.35687	1.05506
1846	12896	ENSMUSG00000028607	protein-coding	Cpt2	156.903	0.121506	0.131421	0.141601	0.454325	0.848933
1847	626848	ENSMUSG00000074519	protein-coding	Zfp971	22.33	0.121506	0.20132	0.0533586	0.271716	1.2728
1848	227154	ENSMUSG00000026027	protein-coding	Stradb	66.8327	0.121476	0.151803	0.135989	0.444416	0.866497
1849	207596	ENSMUSG00000032289	protein-coding	Thsd4	186.882	0.121458	0.189223	0.0808133	0.343506	1.09252
1850	16825	ENSMUSG00000025223	protein-coding	Ldb1	289.303	0.12144	0.118485	0.133221	0.44042	0.875427
1851	97487	ENSMUSG00000096188	protein-coding	Cmtm4	228.939	0.121415	0.117861	0.133102	0.440354	0.875816
1852	17873	ENSMUSG00000015312	protein-coding	Gadd45b	4601.8	0.121241	0.135931	0.146009	0.461033	0.835621
1853	233168	ENSMUSG00000056383	protein-coding	AI987944	124.568	0.12112	0.134001	0.141623	0.454325	0.848866
1854	28019	ENSMUSG00000030330	protein-coding	Ing4	290.916	0.120929	0.128668	0.141026	0.453459	0.850701
1855	26417	ENSMUSG00000063065	protein-coding	Mapk3	900.61	0.120914	0.140114	0.142192	0.454709	0.847125
1856	20042	ENSMUSG00000061983	protein-coding	Rps12	38881	0.120831	0.0725903	0.053359	0.271716	1.27279
1857	66609	ENSMUSG00000058240	protein-coding	Cryzl1	403.155	0.120821	0.0940339	0.101559	0.38284	0.993281
1858	20167	ENSMUSG00000030401	protein-coding	Rtn2	189.758	0.12082	0.150614	0.136809	0.445707	0.863887
1859	11981	ENSMUSG00000027546	protein-coding	Atp9a	455.913	0.12075	0.171967	0.117173	0.412457	0.931172
1860	18260	ENSMUSG00000021638	protein-coding	Ocln	24.0771	0.120735	0.20564	0.041904	0.235315	1.37774
1861	432964	ENSMUSG00000102018	protein-coding	Iqank1	30.3873	0.120706	0.182266	0.0969827	0.375076	1.01331
1862	27280	ENSMUSG00000041801	protein-coding	Phlda3	1274.04	0.120646	0.125417	0.145392	0.460155	0.837459
1863	246228	ENSMUSG00000042116	protein-coding	Vwa1	317.993	0.120502	0.188969	0.0800585	0.341954	1.09659
1864	66437	ENSMUSG00000019054	protein-coding	Fis1	2374.73	0.120477	0.0617376	0.0296246	0.194476	1.52835
1865	17002	ENSMUSG00000032496	protein-coding	Ltf	76.732	0.120441	0.219658	0.0105975	0.101647	1.9748
1866	71607	ENSMUSG00000031662	protein-coding	Snx20	32.5568	0.120414	0.192736	0.072113	0.320771	1.14199
1867	19263	ENSMUSG00000020154	protein-coding	Ptprb	157.011	0.120238	0.222832	0.00569897	0.0674101	2.2442
1868	15078	ENSMUSG00000060743	protein-coding	H3f3a	8904.65	0.120226	0.104315	0.121936	0.422324	0.913867
1869	228012	ENSMUSG00000041997	protein-coding	Tlk1	485.9	0.120116	0.117339	0.135715	0.444343	0.867374
1870	53618	ENSMUSG00000021065	protein-coding	Fut8	393.197	0.12011	0.083218	0.0806573	0.343212	1.09336
1871	140780	ENSMUSG00000034663	protein-coding	Bmp2k	518.794	0.120109	0.111794	0.130483	0.436354	0.884445
1872	209039	ENSMUSG00000037003	protein-coding	Tns2	197.081	0.120092	0.144235	0.141903	0.454336	0.848009
1873	76073	ENSMUSG00000024805	protein-coding	Pcgf5	438.573	0.119993	0.10401	0.120797	0.420062	0.917945
1874	60406	ENSMUSG00000031609	protein-coding	Sap30	317.285	0.119932	0.163156	0.126282	0.430883	0.898657
1875	12351	ENSMUSG00000000805	protein-coding	Car4	21.4888	0.119858	0.209059	0.0312576	0.200565	1.50504
1876	100740	ENSMUSG00000107355	ncRNA	AI839979	21.1457	0.119807	0.194608	0.0672637	0.307249	1.17222
1877	232210	ENSMUSG00000030060	protein-coding	Hmces	190.265	0.119787	0.116502	0.135953	0.444416	0.866612
1878	20520	ENSMUSG00000018900	protein-coding	Slc22a5	86.8315	0.11974	0.185522	0.0868628	0.354432	1.06117
1879	338523	ENSMUSG00000042599	protein-coding	Kdm7a	373.908	0.119696	0.139371	0.144349	0.458082	0.840586
1880	11837	ENSMUSG00000067274	protein-coding	Rplp0	42527.9	0.119658	0.12715	0.138459	0.448495	0.858678
1881	20416	ENSMUSG00000042626	protein-coding	Shc1	570.278	0.119602	0.0924913	0.101231	0.38215	0.994688
1882	67871	ENSMUSG00000026887	protein-coding	Mrrf	248.84	0.119439	0.112424	0.133071	0.440345	0.875916
1883	107999	ENSMUSG00000033434	protein-coding	Gtpbp6	131.648	0.119328	0.120306	0.14126	0.453586	0.84998
1884	53310	ENSMUSG00000000881	protein-coding	Dlg3	186.654	0.119327	0.114022	0.135361	0.443739	0.868506
1885	70381	ENSMUSG00000066621	protein-coding	Tecpr1	121.55	0.119314	0.139592	0.144249	0.458082	0.840888
1886	380967	ENSMUSG00000052369	protein-coding	Tmem106c	193.04	0.119183	0.155252	0.137136	0.446086	0.862849
1887	19223	ENSMUSG00000017969	protein-coding	Ptgis	5761.21	0.119119	0.177063	0.101469	0.382684	0.993667
1888	20687	ENSMUSG00000027109	protein-coding	Sp3	606.105	0.119103	0.122655	0.140412	0.452236	0.852597
1889	107581	ENSMUSG00000040690	protein-coding	Col16a1	1147.54	0.118946	0.0905872	0.0988926	0.378389	1.00484
1890	112403	ENSMUSG00000040482	protein-coding	Dxo	223.957	0.118928	0.125814	0.145332	0.460093	0.837638
1891	66293	ENSMUSG00000020812	ncRNA	Snhg16	67.4873	0.118724	0.178653	0.10252	0.383442	0.989191
1892	50875	ENSMUSG00000058587	protein-coding	Tmod3	849.833	0.118678	0.106828	0.128848	0.434938	0.889922
1893	238276	ENSMUSG00000021057	protein-coding	Akap5	56.47	0.118659	0.217539	0.00977456	0.0961084	2.0099
1894	23872	ENSMUSG00000022895	protein-coding	Ets2	332.003	0.118631	0.148943	0.142066	0.454491	0.847509
1895	73991	ENSMUSG00000021066	protein-coding	Atl1	54.8663	0.118587	0.167946	0.121955	0.422324	0.913802
1896	66343	ENSMUSG00000036975	protein-coding	Tmem177	24.9586	0.11851	0.183249	0.0940341	0.368247	1.02671
1897	19358	ENSMUSG00000003813	protein-coding	Rad23a	490.024	0.118505	0.13654	0.147919	0.463818	0.829976
1898	66222	ENSMUSG00000044734	protein-coding	Serpinb1a	683.261	0.118483	0.192934	0.0690757	0.31225	1.16067
1899	94091	ENSMUSG00000020455	protein-coding	Trim11	74.9071	0.118319	0.144707	0.147538	0.463409	0.831096
1900	15184	ENSMUSG00000008855	protein-coding	Hdac5	222.85	0.118317	0.118195	0.141895	0.454336	0.848034
1901	229503	ENSMUSG00000004896	protein-coding	Rrnad1	76.6425	0.118261	0.149084	0.143646	0.457415	0.842705
1902	22770	ENSMUSG00000022361	protein-coding	Zhx1	247.446	0.118207	0.127833	0.1479	0.463818	0.830032
1903	625249	ENSMUSG00000075706	protein-coding	Gpx4	7301.06	0.118173	0.0724677	0.0584374	0.284948	1.23331
1904	68742	ENSMUSG00000060538	protein-coding	Tmem219	540.682	0.118168	0.111651	0.135892	0.444416	0.866806
1905	100177	ENSMUSG00000042408	protein-coding	Zmym6	66.6485	0.118133	0.161152	0.130741	0.436845	0.883589
1906	73668	ENSMUSG00000034848	protein-coding	Ttc21b	131.132	0.118095	0.11392	0.139272	0.450062	0.856135
1907	68197	ENSMUSG00000030647	protein-coding	Ndufc2	2179.12	0.117949	0.0856559	0.0916823	0.364766	1.03771
1908	100503471	ENSMUSG00000089812	ncRNA	Gm15867	178.598	0.117879	0.157147	0.134274	0.442256	0.87201
1909	13202	ENSMUSG00000001666	protein-coding	Ddt	740.083	0.117869	0.134122	0.149094	0.465941	0.826539
1910	26897	ENSMUSG00000072949	protein-coding	Acot1	75.7211	0.117791	0.206622	0.0310661	0.199894	1.50771
1911	11416	ENSMUSG00000027822	protein-coding	Slc33a1	181.211	0.117534	0.131659	0.150394	0.46851	0.822769
1912	269589	ENSMUSG00000028860	protein-coding	Sytl1	138.132	0.117472	0.199945	0.0477502	0.255026	1.32103
1913	70615	ENSMUSG00000054708	protein-coding	Ankrd24	112.073	0.117412	0.151558	0.143482	0.456983	0.843203
1914	19224	ENSMUSG00000047250	protein-coding	Ptgs1	730.952	0.117289	0.169881	0.118021	0.414159	0.92804
1915	104086	ENSMUSG00000026170	protein-coding	Cyp27a1	41.6326	0.11728	0.18988	0.0767696	0.333804	1.11481
1916	77422	ENSMUSG00000024592	protein-coding	C330018D20Rik	83.9711	0.117207	0.138546	0.15261	0.472801	0.816416
1917	192652	ENSMUSG00000045374	protein-coding	Wdr81	68.5002	0.117131	0.158718	0.136217	0.444699	0.865767
1918	70503	ENSMUSG00000063428	protein-coding	Ddo	26.7453	0.117101	0.205627	0.0320666	0.203359	1.49395
1919	102636477	NA	ncRNA	Gm26632	91.0546	0.117053	0.192125	0.068191	0.309694	1.16627
1920	20742	ENSMUSG00000020315	protein-coding	Sptbn1	4268.42	0.117035	0.101918	0.126184	0.430883	0.898995
1921	16993	ENSMUSG00000015889	protein-coding	Lta4h	388.709	0.117008	0.0806792	0.0814889	0.344707	1.0889
1922	72578	ENSMUSG00000117042	ncRNA	2700054A10Rik	12.7026	0.116937	0.212156	0.0159953	0.132248	1.79601
1923	98985	ENSMUSG00000027079	protein-coding	Clp1	95.7864	0.116888	0.172932	0.113502	0.405251	0.944995
1924	27355	ENSMUSG00000020092	protein-coding	Pald1	36.4152	0.116852	0.164228	0.130863	0.436977	0.883182
1925	11512	ENSMUSG00000022994	protein-coding	Adcy6	165.074	0.116805	0.129396	0.151841	0.471249	0.818612
1926	99326	ENSMUSG00000038860	protein-coding	Garnl3	186.827	0.116762	0.154208	0.141979	0.454489	0.847775
1927	66171	ENSMUSG00000031807	protein-coding	Pgls	2789.48	0.11664	0.0802845	0.0822876	0.346293	1.08467
1928	19229	ENSMUSG00000059456	protein-coding	Ptk2b	245.802	0.116634	0.167251	0.12404	0.426736	0.906437
1929	52700	ENSMUSG00000020803	protein-coding	Txndc17	3010.34	0.116554	0.101328	0.122352	0.423232	0.91239
1930	381510	ENSMUSG00000045205	protein-coding	Dpy19l4	209.297	0.11645	0.109687	0.138907	0.449392	0.857275
1931	18028	ENSMUSG00000008575	protein-coding	Nfib	2144.9	0.11634	0.0649304	0.0438452	0.241999	1.35808
1932	78408	ENSMUSG00000050821	protein-coding	Fam131a	68.1365	0.116268	0.154137	0.142115	0.454555	0.84736
1933	22340	ENSMUSG00000024962	protein-coding	Vegfb	328.397	0.116264	0.130883	0.153807	0.474274	0.813025
1934	54197	ENSMUSG00000015478	protein-coding	Rnf5	337.462	0.116263	0.0920405	0.110878	0.400841	0.955155
1935	12015	ENSMUSG00000024959	protein-coding	Bad	1013.48	0.116209	0.0925217	0.110168	0.399704	0.957946
1936	232196	ENSMUSG00000046679	protein-coding	C87436	145.419	0.116195	0.113493	0.144676	0.458751	0.839603
1937	100302688	ENSMUSG00000090439	protein-coding	Gm17455	22.7405	0.116194	0.211371	0.0155535	0.129825	1.80817
1938	57783	ENSMUSG00000020400	protein-coding	Tnip1	313.33	0.116179	0.107183	0.136475	0.444926	0.864946
1939	15361	ENSMUSG00000046711	protein-coding	Hmga1	49.0242	0.116157	0.192517	0.0660173	0.303841	1.18034
1940	223272	ENSMUSG00000032925	protein-coding	Itgbl1	295.149	0.116026	0.201248	0.0411017	0.232903	1.38614
1941	328417	ENSMUSG00000054509	protein-coding	Parp4	219.842	0.116024	0.133439	0.15483	0.475944	0.810144
1942	239188	ENSMUSG00000022012	protein-coding	Enox1	481.263	0.116015	0.141482	0.153402	0.473404	0.814168
1943	93835	ENSMUSG00000021278	protein-coding	Amn	51.5081	0.115823	0.186376	0.0815449	0.344852	1.0886
1944	269704	ENSMUSG00000079215	protein-coding	Zfp664	375.14	0.115643	0.111164	0.142533	0.455063	0.846084
1945	319901	ENSMUSG00000038702	protein-coding	Dsel	451.229	0.115619	0.147686	0.149112	0.465941	0.826487
1946	194388	ENSMUSG00000034832	protein-coding	Tet3	317.739	0.115501	0.101556	0.129789	0.435506	0.886763
1947	66170	ENSMUSG00000037938	protein-coding	Chchd5	275.516	0.115443	0.103834	0.134105	0.441915	0.872554
1948	53897	ENSMUSG00000049721	protein-coding	Gal3st1	9.17594	0.115313	0.212974	0.00985553	0.0967239	2.00632
1949	21387	ENSMUSG00000000094	protein-coding	Tbx4	10.4049	0.115199	0.211984	0.0110702	0.104301	1.95585
1950	12396	ENSMUSG00000038533	protein-coding	Cbfa2t2	301.209	0.11509	0.125929	0.155674	0.476663	0.807785
1951	26398	ENSMUSG00000033352	protein-coding	Map2k4	568.005	0.114955	0.0865262	0.101981	0.38324	0.991482
1952	70726	ENSMUSG00000038742	protein-coding	Angptl6	31.1148	0.114905	0.187164	0.0801391	0.342113	1.09616
1953	16898	ENSMUSG00000044533	protein-coding	Rps2	13761.8	0.114905	0.145779	0.142749	0.455567	0.845427
1954	14400	ENSMUSG00000029212	protein-coding	Gabrb1	648.229	0.114899	0.155834	0.137966	0.447605	0.860228
1955	12489	ENSMUSG00000004609	protein-coding	Cd33	33.8314	0.114873	0.20873	0.0174279	0.139556	1.75875
1956	100503337	ENSMUSG00000118038	ncRNA	Gm9895	15.5785	0.114847	0.204309	0.0276461	0.187044	1.55837
1957	71785	ENSMUSG00000032006	protein-coding	Pdgfd	270.859	0.114751	0.163028	0.1329	0.440203	0.876475
1958	243910	ENSMUSG00000036931	protein-coding	Nfkbid	81.6057	0.114691	0.183892	0.0868283	0.354432	1.06134
1959	74122	ENSMUSG00000030095	protein-coding	Tmem43	244.549	0.114676	0.109661	0.144347	0.458082	0.840593
1960	12488	ENSMUSG00000061665	protein-coding	Cd2ap	1358.62	0.114668	0.119068	0.158544	0.48175	0.799849
1961	67050	ENSMUSG00000016409	protein-coding	Nkap	374.61	0.114612	0.08869	0.107988	0.395482	0.966624
1962	21834	ENSMUSG00000021779	protein-coding	Thrb	189.481	0.114585	0.18499	0.0836499	0.349031	1.07753
1963	67287	ENSMUSG00000025237	protein-coding	Parp6	120.21	0.114545	0.12724	0.158809	0.481996	0.799126
1964	52856	ENSMUSG00000039069	protein-coding	Mtg2	125.503	0.114514	0.115911	0.152033	0.471753	0.818063
1965	18633	ENSMUSG00000027222	protein-coding	Pex16	167.24	0.114493	0.11864	0.15519	0.476495	0.809135
1966	69666	ENSMUSG00000071451	protein-coding	Psmg4	603.855	0.114456	0.0893079	0.110274	0.399743	0.957527
1967	240753	ENSMUSG00000041757	protein-coding	Plekha6	52.2724	0.114213	0.194461	0.0560976	0.279767	1.25106
1968	210622	ENSMUSG00000027188	protein-coding	Pamr1	144.406	0.114138	0.207271	0.0185111	0.14435	1.73257
1969	71609	ENSMUSG00000031887	protein-coding	Tradd	308.51	0.114123	0.0900523	0.112839	0.405094	0.947541
1970	50778	ENSMUSG00000026358	protein-coding	Rgs1	82.5242	0.114112	0.190266	0.068333	0.31016	1.16537
1971	56356	ENSMUSG00000011884	protein-coding	Gltp	338.182	0.114075	0.110489	0.149056	0.465941	0.826651
1972	13423	ENSMUSG00000003812	protein-coding	Dnase2a	122.659	0.11389	0.146527	0.15523	0.476522	0.809025
1973	69189	ENSMUSG00000013974	protein-coding	Mcemp1	20.6056	0.113867	0.207352	0.0180138	0.142001	1.74439
1974	20195	ENSMUSG00000027907	protein-coding	S100a11	18355.2	0.113823	0.0785774	0.0849494	0.351621	1.07084
1975	216551	ENSMUSG00000042363	protein-coding	Lgalsl	1424.04	0.113817	0.165179	0.129671	0.43533	0.887156
1976	20116	ENSMUSG00000047675	protein-coding	Rps8	52751.8	0.113797	0.0739236	0.0497409	0.2614	1.30329
1977	67370	ENSMUSG00000030386	protein-coding	Zfp606	77.9452	0.113777	0.145598	0.156646	0.477343	0.805082
1978	108168101	ENSMUSG00000113204	protein-coding	Gm46430	53.7624	0.113763	0.166168	0.128415	0.434586	0.891385
1979	69692	ENSMUSG00000000295	protein-coding	Hddc2	343.046	0.113759	0.110607	0.150866	0.469422	0.82141
1980	70510	ENSMUSG00000040746	protein-coding	Rnf167	166.121	0.113758	0.103782	0.139533	0.450494	0.855323
1981	14455	ENSMUSG00000053332	ncRNA	Gas5	3347.18	0.113741	0.132101	0.169182	0.49725	0.771645
1982	67115	ENSMUSG00000025794	protein-coding	Rpl14	15884	0.113645	0.0918737	0.144714	0.458781	0.839488
1983	228355	ENSMUSG00000040687	protein-coding	Madd	37.1681	0.113619	0.193893	0.0560808	0.279767	1.25119
1984	108097	ENSMUSG00000038205	protein-coding	Prkab2	211.039	0.113594	0.138364	0.159816	0.483371	0.796381
1985	11927	ENSMUSG00000018585	protein-coding	Atox1	4136.06	0.113394	0.104791	0.148372	0.464711	0.828648
1986	13175	ENSMUSG00000027797	protein-coding	Dclk1	1633.24	0.113391	0.128917	0.161027	0.484976	0.793101
1987	17760	ENSMUSG00000055407	protein-coding	Map6	234.751	0.11315	0.109414	0.148504	0.464871	0.828262
1988	73608	ENSMUSG00000001672	protein-coding	Marveld3	14.625	0.113113	0.207543	0.0153853	0.128817	1.81289
1989	18442	ENSMUSG00000032860	protein-coding	P2ry2	39.0305	0.113103	0.165944	0.131077	0.437262	0.882475
1990	22720	ENSMUSG00000046311	protein-coding	Zfp62	185.192	0.113087	0.120873	0.158549	0.48175	0.799835
1991	574428	ENSMUSG00000040829	protein-coding	Zmynd15	42.5799	0.112974	0.193194	0.056906	0.281042	1.24484
1992	16842	ENSMUSG00000027985	protein-coding	Lef1	137.329	0.112973	0.175698	0.107281	0.393696	0.969477
1993	319618	ENSMUSG00000041477	protein-coding	Dcp1b	62.3052	0.1129	0.170182	0.121361	0.421375	0.91592
1994	19252	ENSMUSG00000024190	protein-coding	Dusp1	7802.07	0.11288	0.145546	0.164489	0.489627	0.783863
1995	238333	ENSMUSG00000090812	protein-coding	Samd15	21.8477	0.112785	0.177153	0.106428	0.392025	0.972943
1996	54445	ENSMUSG00000036908	protein-coding	Unc93b1	297.708	0.112764	0.0925149	0.123669	0.42602	0.907741
1997	54683	ENSMUSG00000024953	protein-coding	Prdx5	7142.76	0.112712	0.0898353	0.116003	0.410076	0.93553
1998	414758	ENSMUSG00000074733	protein-coding	Zfp950	193.696	0.112706	0.109871	0.150571	0.468783	0.822258
[truncated: 16,130 more rows]

## Sheet: DEG_malignantcells_KOvsWT_KPC
Table S3. Single-cell RNA-sequencing of murine KPC PDAC tumors – differential expression analysis and GSEA, related to Figures 2, 3, 4 and 5.
	EntrezID	Ensembl	GeneType	Symbol	baseMean	log2FoldChange	lfcSE	pvalue	padj	Ranking
1	242285	ENSMUSG00000028236	protein-coding	Sdr16c5	10.7388	6.67879	2.79425	1.80451e-05	0.000166654	4.74364
2	675947	NA	protein-coding	Gm9195	45.0711	5.86223	1.67827	1.03051e-05	0.000101395	4.98695
3	23960	ENSMUSG00000066861	protein-coding	Oas1g	25.9307	5.5584	1.21814	9.06589e-07	1.15334e-05	6.04259
4	381043	ENSMUSG00000094430	protein-coding	Smbd1	24.6143	5.53421	1.10293	1.98355e-07	2.88445e-06	6.70256
5	209294	ENSMUSG00000034362	protein-coding	Csta1	5.29099	5.24494	2.73119	0.000292396	0.00191668	3.53403
6	72094	ENSMUSG00000035780	protein-coding	Ugt2a3	93.2929	5.14189	0.632278	1.44627e-17	1.15147e-15	16.8398
7	12182	ENSMUSG00000029082	protein-coding	Bst1	1484.13	5.13708	0.312655	4.53907e-62	2.89109e-58	61.343
8	224762	ENSMUSG00000058063	protein-coding	Trim31	45.6423	4.93676	0.909331	2.36554e-09	5.05035e-08	8.62607
9	435921	ENSMUSG00000089728	protein-coding	Clec2f	470.231	4.92884	1.31382	1.78828e-06	2.11844e-05	5.74756
10	320405	ENSMUSG00000017978	protein-coding	Cadps2	766.937	4.81598	0.494944	4.61848e-24	8.825e-22	23.3355
11	18481	ENSMUSG00000031284	protein-coding	Pak3	394.484	4.7913	1.49348	1.14439e-05	0.000111396	4.94142
12	20887	ENSMUSG00000030711	protein-coding	Sult1a1	317.407	4.6972	0.50531	3.12017e-22	4.80807e-20	21.5058
13	102637430	ENSMUSG00000104336	ncRNA	Gm34240	3.52582	4.67902	2.4471	0.000281257	0.00185319	3.5509
14	15398	ENSMUSG00000038203	protein-coding	Hoxa13	62.205	4.66305	2.12799	0.000213139	0.0014566	3.67134
15	666339	ENSMUSG00000037390	protein-coding	Muc3	39.5337	4.65341	0.909318	9.96655e-09	1.89305e-07	8.00146
16	98741	ENSMUSG00000092083	protein-coding	Kcnb2	58.5114	4.64886	0.867038	3.0071e-09	6.27289e-08	8.52185
17	105245074	NA	ncRNA	Gm40576	3.51619	4.59473	2.54767	0.000489593	0.00300422	3.31016
18	56753	ENSMUSG00000051397	protein-coding	Tacstd2	354.976	4.55926	2.08499	0.000148825	0.00106044	3.82733
19	223706	ENSMUSG00000094559	protein-coding	Cyp2d34	56.6355	4.54943	0.94549	4.49831e-08	7.53319e-07	7.34695
20	72383	ENSMUSG00000063651	protein-coding	Cnfn	378.716	4.51087	1.31661	6.43475e-06	6.68598e-05	5.19147
21	14695	ENSMUSG00000023439	protein-coding	Gnb3	8.09889	4.47496	1.51214	0.000152527	0.00108185	3.81665
22	68311	ENSMUSG00000022595	protein-coding	Lypd2	57.052	4.24707	0.963607	2.58677e-07	3.68316e-06	6.58724
23	21786	ENSMUSG00000024029	protein-coding	Tff3	610.033	4.14706	0.938969	1.49584e-07	2.2365e-06	6.82512
24	17393	ENSMUSG00000018623	protein-coding	Mmp7	2557.65	4.13687	0.464418	1.47005e-20	1.84801e-18	19.8327
25	11997	ENSMUSG00000052131	protein-coding	Akr1b7	1019.09	4.12553	0.915827	1.00963e-07	1.57486e-06	6.99584
26	53315	ENSMUSG00000029273	protein-coding	Sult1d1	3316.55	4.12158	0.3548	9.83518e-33	5.0792e-30	32.0072
27	17067	ENSMUSG00000079018	protein-coding	Ly6c1	3252.92	4.05417	0.365891	3.57679e-30	1.31433e-27	29.4465
28	84111	ENSMUSG00000051431	protein-coding	Gpr87	75.6685	4.00058	1.94988	0.000307284	0.00200464	3.51246
29	16204	ENSMUSG00000020405	protein-coding	Fabp6	46.4873	3.99334	0.883972	2.4415e-07	3.48671e-06	6.61234
30	223631	ENSMUSG00000047728	protein-coding	Ly6g2	355.706	3.89413	0.304846	4.0793e-39	4.58513e-36	38.3894
31	69561	NA	ncRNA	2310015A16Rik	2.57134	3.88024	2.51429	0.00130194	NA	2.88541
32	56362	ENSMUSG00000029269	protein-coding	Sult1b1	172.274	3.85961	0.437397	4.21441e-20	5.06471e-18	19.3753
33	69282	ENSMUSG00000095040	protein-coding	1700001J03Rik	2.74109	3.8455	2.66591	0.00169795	NA	2.77008
34	69665	ENSMUSG00000006143	protein-coding	Upk3bl	482.954	3.84342	0.7647	9.75554e-09	1.85666e-07	8.01075
35	57757	ENSMUSG00000079563	protein-coding	Pglyrp2	10.2902	3.71885	0.90861	9.8942e-06	9.80593e-05	5.00462
36	54420	ENSMUSG00000050520	protein-coding	Cldn8	103.382	3.70779	0.62032	5.529e-11	1.66113e-09	10.2574
37	16682	ENSMUSG00000059668	protein-coding	Krt4	262.508	3.68236	2.4074	0.000556204	0.00335796	3.25477
38	20494	ENSMUSG00000023073	protein-coding	Slc10a2	668.231	3.68051	0.361777	7.26219e-26	1.73457e-23	25.1389
39	57390	ENSMUSG00000024409	protein-coding	Psors1c2	477.437	3.63445	0.45779	4.97123e-17	3.65347e-15	16.3035
40	234889	ENSMUSG00000041624	protein-coding	Gucy1a2	455.565	3.579	0.320645	2.65992e-30	9.96584e-28	29.5751
41	70163	ENSMUSG00000013643	protein-coding	Lypd8	619.815	3.55439	1.13125	2.3146e-05	0.000208129	4.63552
42	14181	ENSMUSG00000048373	protein-coding	Fgfbp1	1542.05	3.55338	0.266422	4.50062e-42	6.61522e-39	41.3467
43	19215	ENSMUSG00000015090	protein-coding	Ptgds	380.564	3.52746	1.25297	5.94797e-05	0.000477136	4.22563
44	83456	ENSMUSG00000015365	protein-coding	Mov10l1	2.31885	3.49164	2.60515	0.00226544	NA	2.64485
45	69083	ENSMUSG00000023122	protein-coding	Sult1c2	1731.71	3.46444	0.396117	5.74071e-20	6.64809e-18	19.241
46	110935	ENSMUSG00000006269	protein-coding	Atp6v1b1	12.6012	3.43937	1.56841	0.000775341	0.00446	3.11051
47	56013	ENSMUSG00000038453	protein-coding	Srcin1	33.4545	3.41533	0.682737	3.29014e-08	5.66907e-07	7.48279
48	17063	ENSMUSG00000022824	protein-coding	Muc13	319.319	3.38757	0.364293	3.49118e-22	5.2944e-20	21.457
49	76942	ENSMUSG00000030484	protein-coding	Lypd5	4.47054	3.38331	1.51	0.00136602	0.00722447	2.86454
50	213393	ENSMUSG00000048489	protein-coding	Depp1	436.697	3.35887	0.523661	3.93029e-12	1.40374e-10	11.4056
51	30800	ENSMUSG00000018620	protein-coding	Mmp20	12.0281	3.34873	1.04715	7.64286e-05	0.000594382	4.11674
52	319213	ENSMUSG00000074146	ncRNA	4930579C12Rik	10.5782	3.32906	1.44725	0.000860872	0.00486673	3.06506
53	546644	ENSMUSG00000022582	protein-coding	Ly6g	134.456	3.28231	2.0463	0.000664525	0.0039034	3.17749
54	74186	ENSMUSG00000026676	protein-coding	Ccdc3	140.594	3.27154	0.373748	1.3022e-19	1.44666e-17	18.8853
55	26365	ENSMUSG00000074272	protein-coding	Ceacam1	798.84	3.26834	0.318879	3.77638e-26	9.62121e-24	25.4229
56	66528	ENSMUSG00000048442	protein-coding	Smim5	151.591	3.2508	0.380056	6.21941e-19	6.18961e-17	18.2063
57	239853	ENSMUSG00000022755	protein-coding	Adgrg7	13.0147	3.24095	1.03268	9.8481e-05	0.00074261	4.00665
58	22264	ENSMUSG00000025467	protein-coding	Prap1	1844.63	3.23929	0.466563	1.07461e-13	5.12062e-12	12.9687
59	12739	ENSMUSG00000070473	protein-coding	Cldn3	12351.6	3.23891	0.346828	2.86382e-22	4.4854e-20	21.5431
60	20459	ENSMUSG00000038751	protein-coding	Ptk6	4.7752	3.21709	1.75501	0.00246099	0.011842	2.60889
61	18510	ENSMUSG00000026976	protein-coding	Pax8	80.2358	3.18632	0.387263	5.89836e-18	4.96502e-16	17.2293
62	234669	ENSMUSG00000050097	protein-coding	Ces2b	16.1198	3.17253	0.803628	4.68223e-06	5.0263e-05	5.32955
63	67082	ENSMUSG00000021850	protein-coding	ccdc198	572.092	3.1691	0.263924	8.67471e-35	6.90652e-32	34.0617
64	105245924	ENSMUSG00000089804	ncRNA	Gm16136	197.846	3.16544	0.365266	2.03908e-19	2.17669e-17	18.6906
65	102638461	NA	ncRNA	Gm26793	13.3075	3.16382	0.779666	4.93953e-06	5.27288e-05	5.30631
66	246728	ENSMUSG00000032690	protein-coding	Oas2	111.639	3.16301	0.719883	2.72975e-07	3.87808e-06	6.56388
67	66260	ENSMUSG00000028786	protein-coding	Tmem54	1156.99	3.16154	0.391054	1.85152e-17	1.44403e-15	16.7325
68	192212	ENSMUSG00000027376	protein-coding	Prom2	60.1114	3.14387	0.557205	6.15692e-10	1.50443e-08	9.21064
69	71664	ENSMUSG00000025347	protein-coding	Mettl7b	59.0681	3.13656	0.543576	3.64093e-10	9.16611e-09	9.43879
70	11830	ENSMUSG00000044217	protein-coding	Aqp5	2727.56	3.13136	1.04972	4.98241e-05	0.00040825	4.30256
71	15013	ENSMUSG00000091705	protein-coding	H2-Q2	27.9502	3.1256	0.866113	9.51144e-06	9.47119e-05	5.02175
72	100040266	NA	protein-coding	Gm2682	650.767	3.1154	0.440724	4.47694e-14	2.29344e-12	13.349
73	19415	ENSMUSG00000029602	protein-coding	Rasal1	242.787	3.10934	0.288407	1.61068e-28	4.88521e-26	27.793
74	21667	ENSMUSG00000032494	protein-coding	Tdgf1	3.70432	3.10471	1.49902	0.0021604	0.0106586	2.66547
75	234671	ENSMUSG00000061825	protein-coding	Ces2c	177.501	3.0967	0.675209	1.00416e-07	1.56761e-06	6.9982
76	17940	ENSMUSG00000021640	protein-coding	Naip1	563.645	3.0877	0.429901	2.14054e-14	1.17196e-12	13.6695
77	233199	ENSMUSG00000038670	protein-coding	Mybpc2	20.6459	3.08294	1.30057	0.000298175	0.00195188	3.52553
78	108151	ENSMUSG00000040254	protein-coding	Sema3d	112.492	3.07802	0.467697	1.48904e-12	5.77133e-11	11.8271
79	12669	ENSMUSG00000032773	protein-coding	Chrm1	79.3848	3.07675	0.5266	1.80739e-10	4.86416e-09	9.74295
80	72361	ENSMUSG00000031877	protein-coding	Ces2g	469.431	3.07476	0.403468	7.96388e-16	5.08942e-14	15.0989
81	243085	ENSMUSG00000035811	protein-coding	Ugt2b35	148.081	3.04466	0.400038	1.05017e-15	6.60087e-14	14.9787
82	105349	ENSMUSG00000021214	protein-coding	Akr1c18	55.1967	3.03542	0.83011	7.03834e-06	7.20732e-05	5.15253
83	20390	ENSMUSG00000021795	protein-coding	Sftpd	2036.77	3.03298	0.323506	3.73546e-22	5.62025e-20	21.4277
84	667373	ENSMUSG00000079339	protein-coding	Ifit1bl1	95.95	3.02944	0.633548	4.64072e-08	7.73104e-07	7.33341
85	246727	ENSMUSG00000032661	protein-coding	Oas3	152.099	3.02055	0.464829	2.67813e-12	9.97539e-11	11.5722
86	17068	ENSMUSG00000034634	protein-coding	Ly6d	1481.2	3.00422	0.391122	5.30748e-16	3.4495e-14	15.2751
87	102022	ENSMUSG00000055730	protein-coding	Ces2a	395.013	2.98943	0.891763	1.51056e-05	0.000142608	4.82086
88	72930	ENSMUSG00000024500	protein-coding	Ppp2r2b	375.815	2.98929	0.39687	1.57919e-15	9.67155e-14	14.8016
89	21816	ENSMUSG00000022218	protein-coding	Tgm1	282.659	2.97958	1.24251	0.000217648	0.00148265	3.66224
90	242125	ENSMUSG00000044313	protein-coding	Mab21l3	107.319	2.9772	0.777916	3.244e-06	3.62282e-05	5.48892
91	545366	ENSMUSG00000033898	protein-coding	Cfhr2	42.1874	2.96137	0.683503	4.23895e-07	5.86516e-06	6.37274
92	102634685	NA	ncRNA	Gm17197	5.25056	2.95001	1.12505	0.00129187	0.00687991	2.88878
93	23795	ENSMUSG00000020581	protein-coding	Agr2	9539.34	2.94463	0.478342	3.26767e-11	1.01692e-09	10.4858
94	72090	ENSMUSG00000036813	protein-coding	Entpd8	129.076	2.94412	0.430045	2.75212e-13	1.20614e-11	12.5603
95	230612	ENSMUSG00000028544	protein-coding	Slc5a9	482.492	2.94346	0.209846	3.64957e-46	6.9736e-43	45.4378
96	21785	ENSMUSG00000024028	protein-coding	Tff2	38270.5	2.94067	0.477276	3.3998e-11	1.05289e-09	10.4685
97	12363	ENSMUSG00000033538	protein-coding	Casp4	646.354	2.93749	0.250468	3.45311e-33	1.99946e-30	32.4618
98	100125262	NA	other	Trbc1	351.225	2.92437	0.333448	7.01073e-20	8.06994e-18	19.1542
99	20731	ENSMUSG00000028415	protein-coding	Spink4	7506.88	2.89868	0.439341	1.28742e-12	5.05134e-11	11.8903
100	224116	ENSMUSG00000035638	protein-coding	Muc20	520.265	2.88343	0.543314	3.22952e-09	6.67131e-08	8.49086
101	216643	ENSMUSG00000020159	protein-coding	Gabrp	3378.73	2.87638	0.229506	1.83535e-37	1.84579e-34	36.7363
102	69814	ENSMUSG00000048992	protein-coding	Prss32	168.035	2.87557	0.640087	1.89087e-07	2.76653e-06	6.72334
103	433347	ENSMUSG00000100106	ncRNA	Gm28856	17.0093	2.86287	0.617537	3.56029e-07	4.96207e-06	6.44851
104	632778	ENSMUSG00000074261	protein-coding	Erich4	9.4151	2.8572	1.23702	0.000925119	0.00517936	3.0338
105	30962	ENSMUSG00000030492	protein-coding	Slc7a9	29.4187	2.83408	0.54062	9.42076e-09	1.79653e-07	8.02591
106	105243063	NA	ncRNA	Gm39094	7.79693	2.82772	0.933411	0.000251932	0.00168142	3.59872
107	110075	ENSMUSG00000029335	protein-coding	Bmp3	182.15	2.81906	0.309322	3.9185e-21	5.27743e-19	20.4069
108	239673	ENSMUSG00000048699	protein-coding	Krt90	8.27219	2.80169	1.55879	0.00238773	0.0115389	2.62201
109	18426	ENSMUSG00000024922	protein-coding	Ovol1	519.519	2.80072	0.448458	1.47482e-11	4.83377e-10	10.8313
110	58210	ENSMUSG00000039364	protein-coding	Sectm1b	6.5642	2.79886	1.12097	0.00106888	0.00586565	2.97107
111	76074	ENSMUSG00000034438	protein-coding	Gbp8	81.6396	2.78245	0.27192	1.86131e-25	4.3373e-23	24.7302
112	13614	ENSMUSG00000021367	protein-coding	Edn1	600.779	2.77176	0.385544	2.31732e-14	1.25438e-12	13.635
113	67182	ENSMUSG00000028716	protein-coding	Pdzk1ip1	9262.31	2.76811	0.296044	3.02465e-22	4.69878e-20	21.5193
114	218215	ENSMUSG00000038068	protein-coding	Rnf144b	12.6501	2.76753	1.22339	0.000767002	0.00442241	3.1152
115	230576	ENSMUSG00000034919	protein-coding	Ttc22	168.829	2.76614	0.366717	1.96868e-15	1.18294e-13	14.7058
116	11944	ENSMUSG00000005553	protein-coding	Atp4a	38.9867	2.76599	0.478862	3.56957e-10	9.0341e-09	9.44738
117	67855	ENSMUSG00000033508	protein-coding	Asprv1	79.9748	2.76546	0.585067	7.23485e-08	1.16563e-06	7.14057
118	22364	ENSMUSG00000000903	protein-coding	Vpreb3	34.1586	2.7646	0.941924	7.27624e-05	0.000568648	4.13809
119	252973	ENSMUSG00000022286	protein-coding	Grhl2	810.401	2.75702	0.351047	1.60553e-16	1.13624e-14	15.7944
120	230972	ENSMUSG00000029032	protein-coding	Arhgef16	1359.61	2.75177	0.169517	9.41014e-61	4.49523e-57	60.0264
121	246730	ENSMUSG00000052776	protein-coding	Oas1a	162.367	2.74951	0.567295	3.49287e-08	5.97508e-07	7.45682
122	69693	ENSMUSG00000034607	protein-coding	Pof1b	786.463	2.74821	0.221451	1.17213e-36	1.11985e-33	35.931
123	230163	ENSMUSG00000028307	protein-coding	Aldob	176.047	2.74495	0.657401	7.97361e-07	1.02876e-05	6.09834
124	330406	ENSMUSG00000041372	protein-coding	B4galnt3	253.162	2.74102	0.497897	1.22383e-09	2.78391e-08	8.91228
125	55990	ENSMUSG00000040170	protein-coding	Fmo2	24.2814	2.7369	0.808403	2.58285e-05	0.000228698	4.5879
126	71304	ENSMUSG00000054909	ncRNA	Wbscr25	144.35	2.73307	0.41742	2.33965e-12	8.81776e-11	11.6308
127	14456	ENSMUSG00000031451	protein-coding	Gas6	4467.51	2.72542	0.326109	2.20502e-18	2.00636e-16	17.6566
128	241113	ENSMUSG00000006542	protein-coding	Prkag3	11.7985	2.72237	0.748404	2.39376e-05	0.000214339	4.62092
129	22420	ENSMUSG00000033227	protein-coding	Wnt6	52.7021	2.72021	0.496258	1.75894e-09	3.86764e-08	8.75475
130	667063	ENSMUSG00000091297	protein-coding	Gm8439	155.68	2.71411	0.66816	1.32243e-06	1.60949e-05	5.87863
131	30942	ENSMUSG00000017688	protein-coding	Hnf4g	1526.74	2.68971	0.401865	8.16347e-13	3.3675e-11	12.0881
132	69829	NA	unknown	2010001K21Rik	172.174	2.66201	0.409392	2.81444e-12	1.04221e-10	11.5506
133	72393	ENSMUSG00000023011	protein-coding	Faim2	24.8286	2.66168	1.18452	0.000532736	0.00323673	3.27349
134	72373	ENSMUSG00000022598	protein-coding	Psca	1577.17	2.65866	0.392628	5.03841e-13	2.12525e-11	12.2977
135	12628	ENSMUSG00000026365	protein-coding	Cfh	2904.76	2.6531	0.237368	2.06948e-30	8.23827e-28	29.6841
136	14917	ENSMUSG00000042638	protein-coding	Gucy2c	7.02468	2.65273	1.25922	0.0017393	0.00886253	2.75963
137	140765	ENSMUSG00000024034	protein-coding	Tmprss3	9.56797	2.63624	0.735213	3.45743e-05	0.000295988	4.46125
138	18208	ENSMUSG00000020902	protein-coding	Ntn1	342.862	2.62744	0.427391	2.92394e-11	9.14414e-10	10.534
139	54156	ENSMUSG00000000402	protein-coding	Egfl6	254.98	2.62321	0.447453	1.51364e-10	4.15554e-09	9.81998
140	226245	ENSMUSG00000035818	protein-coding	Plekhs1	1264.84	2.62216	0.139268	2.40087e-80	4.58757e-76	79.6196
141	71576	ENSMUSG00000085683	protein-coding	Tmem238l	30.4139	2.61857	0.527767	4.51174e-08	7.54906e-07	7.34566
142	226040	ENSMUSG00000048572	protein-coding	Tmem252	52.5832	2.61849	0.667049	2.98233e-06	3.36203e-05	5.52544
143	67775	ENSMUSG00000033355	protein-coding	Rtp4	318.588	2.61162	0.780747	1.94006e-05	0.000178078	4.71218
144	13109	ENSMUSG00000052520	protein-coding	Cyp2j5	24.3807	2.61044	0.800382	4.36263e-05	0.000363863	4.36025
145	232983	ENSMUSG00000060188	protein-coding	Cxcl17	2172.55	2.60462	0.265815	4.80512e-24	9.09072e-22	23.3183
146	109254	ENSMUSG00000058022	protein-coding	Adtrp	25.9971	2.59911	0.560326	1.90566e-07	2.78603e-06	6.71995
147	213435	ENSMUSG00000031698	protein-coding	Mylk3	79.5949	2.59786	0.571252	1.84063e-07	2.70129e-06	6.73503
148	108167966	NA	ncRNA	Gm46323	20.2108	2.5963	0.985912	0.000232962	0.00157131	3.63272
149	105244802	NA	ncRNA	Gm40348	11.2438	2.59339	1.01519	0.00043024	0.00268799	3.36629
150	20274	ENSMUSG00000075316	protein-coding	Scn9a	26.715	2.59121	1.01731	0.000284973	0.00187509	3.5452
151	101969	NA	protein-coding	AA672651	3.69615	2.5904	1.92779	0.00550099	0.0230208	2.25956
152	104158	ENSMUSG00000056973	protein-coding	Ces1d	7.47722	2.58968	1.07413	0.000943287	0.00526873	3.02536
153	66451	ENSMUSG00000028536	protein-coding	2610528J11Rik	906.45	2.58295	0.218744	1.54291e-33	9.21311e-31	32.8117
154	12654	ENSMUSG00000064246	protein-coding	Chil1	42.6627	2.58062	0.422236	5.60605e-11	1.68164e-09	10.2513
155	140474	ENSMUSG00000118672	protein-coding	Muc4	987.905	2.58038	0.400027	3.92042e-12	1.40284e-10	11.4067
156	214523	ENSMUSG00000032091	protein-coding	Tmprss4	4577.33	2.5671	0.191183	1.99619e-42	3.1786e-39	41.6998
157	791328	NA	unknown	D630011A20Rik	152.06	2.55885	0.967979	0.000160709	0.00113566	3.79396
158	69862	ENSMUSG00000090925	ncRNA	1810064F22Rik	114.018	2.54936	0.336663	1.80981e-15	1.09784e-13	14.7424
159	53868	ENSMUSG00000008601	protein-coding	Rab25	7680.64	2.547	0.20995	2.89994e-35	2.40922e-32	34.5376
160	20660	ENSMUSG00000049313	protein-coding	Sorl1	1170.85	2.54673	0.283012	9.09754e-21	1.19066e-18	20.0411
161	102641383	ENSMUSG00000112188	ncRNA	Gm47708	4.38012	2.54084	1.22886	0.00367182	0.0164873	2.43512
162	170720	ENSMUSG00000013483	protein-coding	Card14	70.3017	2.53296	0.511439	3.12405e-08	5.4022e-07	7.50528
163	102633882	NA	ncRNA	Gm26761	10.7972	2.52245	0.726176	3.86865e-05	0.0003268	4.41244
164	108670	ENSMUSG00000022014	protein-coding	Epsti1	522.324	2.52179	0.350148	2.2008e-14	1.19809e-12	13.6574
165	239759	ENSMUSG00000044626	protein-coding	Liph	427.177	2.51761	0.288605	1.08447e-19	1.23345e-17	18.9648
166	677289	ENSMUSG00000043795	protein-coding	Prr33	7.54183	2.50685	1.09358	0.00115692	0.00629453	2.9367
167	68891	ENSMUSG00000052212	protein-coding	Cd177	17.5406	2.5062	0.76631	5.08995e-05	0.000415636	4.29329
168	213522	ENSMUSG00000038167	protein-coding	Plekhg6	302.472	2.50535	0.298372	1.82725e-18	1.67861e-16	17.7382
169	56222	ENSMUSG00000070803	protein-coding	Cited4	895.181	2.50296	0.306131	1.11561e-17	8.95673e-16	16.9525
170	71960	ENSMUSG00000030739	protein-coding	Myh14	1517.48	2.50256	0.319851	1.9228e-16	1.32161e-14	15.7161
171	53906	ENSMUSG00000046804	protein-coding	Phgr1	6965.57	2.49914	0.302304	5.39133e-18	4.61962e-16	17.2683
172	19024	ENSMUSG00000036528	protein-coding	Ppfibp2	301.693	2.49202	0.560919	2.7989e-07	3.97336e-06	6.55301
173	116903	ENSMUSG00000030666	protein-coding	Calcb	107.786	2.49069	1.23273	0.000634524	0.00374907	3.19755
174	20811	ENSMUSG00000027579	protein-coding	Srms	5.40656	2.48518	1.04895	0.00174014	0.00886446	2.75942
175	81879	ENSMUSG00000026380	protein-coding	Tfcp2l1	482.174	2.46917	0.308871	5.33294e-17	3.90428e-15	16.273
176	70426	ENSMUSG00000039179	protein-coding	Tekt5	21.6177	2.46879	0.53606	3.22806e-07	4.51882e-06	6.49106
177	24110	ENSMUSG00000030107	protein-coding	Usp18	169.542	2.46679	0.518126	6.30501e-08	1.02795e-06	7.20031
178	20446	ENSMUSG00000057286	protein-coding	St6galnac2	418.489	2.45872	0.151338	1.64335e-60	6.28023e-57	59.7843
179	15451	ENSMUSG00000001249	protein-coding	Hpn	539.033	2.45372	0.272643	9.58375e-21	1.23734e-18	20.0185
180	100504593	NA	unknown	Gm13431	61.9023	2.4449	0.414718	2.0246e-10	5.40309e-09	9.69366
181	71522	ENSMUSG00000040471	protein-coding	Ggt6	125.517	2.44178	0.374208	2.68743e-12	9.99054e-11	11.5707
182	406218	ENSMUSG00000058441	protein-coding	Panx2	18.0912	2.43973	0.517924	1.99621e-07	2.90065e-06	6.69979
183	74424	ENSMUSG00000030650	protein-coding	Tmc5	1016.38	2.4355	0.264633	1.43032e-21	2.02448e-19	20.8446
184	102635233	ENSMUSG00000116810	ncRNA	Gm32624	32.6899	2.43185	0.663328	1.09943e-05	0.000107456	4.95883
185	243382	ENSMUSG00000037826	protein-coding	Ppm1k	829.564	2.42964	0.204745	7.46187e-34	4.96586e-31	33.1272
186	56089	ENSMUSG00000041046	protein-coding	Ramp3	1211.76	2.41906	0.259186	3.94344e-22	5.79625e-20	21.4041
187	12737	ENSMUSG00000022512	protein-coding	Cldn1	3.91456	2.4121	1.22627	0.0050475	0.0215093	2.29692
188	75568	ENSMUSG00000039676	protein-coding	Capsl	563.705	2.41153	0.256657	2.27326e-22	3.65021e-20	21.6434
189	105244151	NA	ncRNA	Gm12146	48.9225	2.40465	0.448859	4.87999e-09	9.74367e-08	8.31158
190	333605	ENSMUSG00000049176	protein-coding	Frmpd4	242.097	2.40288	0.400871	7.72222e-11	2.25967e-09	10.1123
191	100039332	NA	ncRNA	Gm2164	139.376	2.39959	0.345088	1.79636e-13	8.19209e-12	12.7456
192	52024	ENSMUSG00000024774	protein-coding	Ankrd22	170.396	2.39846	0.271065	5.4765e-20	6.38079e-18	19.2615
193	64385	ENSMUSG00000024292	protein-coding	Cyp4f14	11.3273	2.39564	1.08178	0.000806553	0.00461241	3.09337
194	269615	ENSMUSG00000029055	protein-coding	Plch2	101.67	2.39512	0.393408	5.00704e-11	1.51864e-09	10.3004
195	60613	ENSMUSG00000028631	protein-coding	Kcnq4	138.832	2.39313	0.337611	7.13879e-14	3.54504e-12	13.1464
196	102638285	ENSMUSG00000085057	ncRNA	Gm13415	96.9815	2.39103	0.240324	1.79625e-24	3.69063e-22	23.7456
197	433102	ENSMUSG00000090509	protein-coding	Sfta2	392.686	2.39049	0.335927	4.50545e-14	2.30188e-12	13.3463
198	18703	ENSMUSG00000026417	protein-coding	Pigr	2525.21	2.38157	0.344669	1.86984e-13	8.46656e-12	12.7282
199	99662	ENSMUSG00000040600	protein-coding	Eps8l3	2261.61	2.37726	0.257352	1.05398e-21	1.52572e-19	20.9772
200	57349	ENSMUSG00000029372	protein-coding	Ppbp	3325.66	2.37667	0.475265	1.97614e-08	3.54888e-07	7.70418
201	21946	ENSMUSG00000030413	protein-coding	Pglyrp1	22324.3	2.36821	0.205405	3.95821e-32	1.8008e-29	31.4025
202	66813	ENSMUSG00000030200	protein-coding	Bcl2l14	486.874	2.36426	0.329145	2.68506e-14	1.42517e-12	13.571
203	16994	ENSMUSG00000024399	protein-coding	Ltb	586.461	2.36121	0.310453	1.19302e-15	7.44976e-14	14.9234
204	192120	ENSMUSG00000028392	protein-coding	Bspry	1525.41	2.35724	0.255259	1.09773e-21	1.5771e-19	20.9595
205	230718	ENSMUSG00000054958	protein-coding	Nt5c1a	57.4532	2.35162	0.341002	3.23153e-13	1.40656e-11	12.4906
206	74318	ENSMUSG00000059325	protein-coding	Hopx	98.3688	2.34863	0.835369	NA	NA	NA
207	77699	ENSMUSG00000097691	ncRNA	9030616G12Rik	3.98881	2.34378	1.3009	0.00601727	0.0247211	2.2206
208	78634	ENSMUSG00000010435	protein-coding	Spaca7	203.416	2.34039	0.341687	2.65671e-13	1.167e-11	12.5757
209	433016	ENSMUSG00000079597	protein-coding	Cstdc4	179.995	2.32988	0.349885	1.22252e-12	4.8768e-11	11.9127
210	16552	ENSMUSG00000028357	protein-coding	Kif12	379.61	2.32913	0.214007	6.62387e-29	2.22051e-26	28.1789
211	105243125	NA	ncRNA	Gm15353	13.9043	2.32799	0.684823	4.57344e-05	0.000378636	4.33976
212	94212	ENSMUSG00000027508	protein-coding	Pag1	995.542	2.32698	0.245725	1.25832e-22	2.05504e-20	21.9002
213	14422	ENSMUSG00000013418	protein-coding	B4galnt2	193.642	2.32301	0.554411	9.40933e-07	1.19226e-05	6.02644
214	12364	ENSMUSG00000025887	protein-coding	Casp12	218.839	2.31812	0.316154	1.02983e-14	5.7538e-13	13.9872
215	102722	ENSMUSG00000086381	ncRNA	AV064505	10.3778	2.31776	0.963019	0.000705112	0.00410145	3.15174
216	13638	ENSMUSG00000028039	protein-coding	Efna3	453.916	2.31502	0.416138	9.56824e-10	2.24331e-08	9.01917
217	26918	ENSMUSG00000030866	protein-coding	Ern2	236.833	2.31385	0.319119	1.83696e-14	1.01741e-12	13.7359
218	21354	ENSMUSG00000037321	protein-coding	Tap1	116.466	2.31254	0.424061	2.14728e-09	4.63618e-08	8.66811
219	73316	ENSMUSG00000019732	protein-coding	Calr3	141.256	2.30708	0.530747	5.00305e-07	6.83332e-06	6.30077
220	22169	ENSMUSG00000020638	protein-coding	Cmpk2	11.7754	2.30601	1.13452	0.00124865	0.00670016	2.90356
221	102640771	NA	ncRNA	Gm15848	273.615	2.29599	0.583995	2.77503e-06	3.15064e-05	5.55673
222	54123	ENSMUSG00000025498	protein-coding	Irf7	937.327	2.29445	0.752473	6.03667e-05	0.000483035	4.2192
223	58185	ENSMUSG00000020641	protein-coding	Rsad2	42.2695	2.29395	0.721777	5.03044e-05	0.000411833	4.29839
224	53417	ENSMUSG00000004328	protein-coding	Hif3a	24.4675	2.28588	0.645584	2.01103e-05	0.000183772	4.69658
225	269643	ENSMUSG00000029120	protein-coding	Ppp2r2c	82.8936	2.28408	0.820057	0.000142143	0.00102093	3.84728
226	80908	ENSMUSG00000015787	protein-coding	Abo	100.507	2.28311	0.70467	3.51043e-05	0.00029972	4.45464
227	100034684	ENSMUSG00000071561	protein-coding	Cstdc5	48.842	2.27866	0.504052	2.61101e-07	3.71491e-06	6.58319
228	320007	ENSMUSG00000022696	protein-coding	Sidt1	86.2601	2.27713	0.341488	1.26771e-12	5.00485e-11	11.897
229	11768	ENSMUSG00000003309	protein-coding	Ap1m2	1755.15	2.27648	0.202914	1.62547e-30	6.75207e-28	29.789
230	100340	ENSMUSG00000028885	protein-coding	Smpdl3b	440.341	2.27549	0.317946	3.56899e-14	1.85316e-12	13.4475
231	54670	ENSMUSG00000039529	protein-coding	Atp8b1	2335.26	2.27007	0.202919	2.13546e-30	8.32743e-28	29.6705
232	240121	ENSMUSG00000011589	protein-coding	Fsd1	2.76151	2.26238	1.69566	0.00755391	NA	2.12183
233	70593	ENSMUSG00000086126	ncRNA	Evx1os	20.0565	2.26185	0.612694	1.44416e-05	0.000137152	4.84038
234	100042198	ENSMUSG00000105402	ncRNA	Gm3716	57.6985	2.26124	0.389568	3.61156e-10	9.10417e-09	9.44231
235	215723	ENSMUSG00000048329	protein-coding	Mfsd6l	28.8865	2.26029	0.47153	1.04896e-07	1.63221e-06	6.97924
236	246788	ENSMUSG00000043029	protein-coding	Trpv3	18.4205	2.25723	0.59754	1.05044e-05	0.000103091	4.97863
237	14710	ENSMUSG00000038811	protein-coding	Gngt2	898.753	2.25516	0.195231	3.05764e-32	1.46063e-29	31.5146
238	545279	ENSMUSG00000067571	protein-coding	Ms4a15	4.18923	2.2521	1.58818	0.00771051	0.0303538	2.11292
239	574428	ENSMUSG00000040829	protein-coding	Zmynd15	233.656	2.25186	0.524099	6.20579e-07	8.23474e-06	6.2072
240	16819	ENSMUSG00000026822	protein-coding	Lcn2	5158.82	2.25183	0.424299	4.39779e-09	8.8549e-08	8.35677
241	13867	ENSMUSG00000018166	protein-coding	Erbb3	1994.76	2.25012	0.216984	1.57806e-26	4.30766e-24	25.8019
242	15360	ENSMUSG00000027875	protein-coding	Hmgcs2	155.351	2.2449	0.644471	1.52588e-05	0.00014377	4.81648
243	102631693	NA	ncRNA	Gm29966	5.7506	2.24124	1.32176	0.00393697	0.0174867	2.40484
244	72112	ENSMUSG00000027317	protein-coding	Ppp1r14d	100.197	2.23934	0.514722	5.00101e-07	6.83332e-06	6.30094
245	231396	ENSMUSG00000070704	protein-coding	Ugt2b36	94.774	2.23503	0.593133	5.42531e-06	5.73865e-05	5.26558
246	230971	ENSMUSG00000057751	protein-coding	Megf6	246.818	2.23286	0.258798	3.46452e-19	3.57838e-17	18.4604
247	20404	ENSMUSG00000028488	protein-coding	Sh3gl2	231.447	2.23167	0.400513	1.1547e-09	2.64556e-08	8.93753
248	225884	ENSMUSG00000058216	protein-coding	Gstp3	329.639	2.23123	0.384197	2.58146e-10	6.78494e-09	9.58813
249	73644	ENSMUSG00000113800	ncRNA	2210039B01Rik	16.5187	2.2203	0.610493	1.66974e-05	0.000155788	4.77735
250	100502950	ENSMUSG00000095026	protein-coding	Gm3336	1066.52	2.21728	0.332777	1.12152e-12	4.48328e-11	11.9502
251	102632156	NA	ncRNA	2610318M16Rik	21.1354	2.21522	0.512089	1.04026e-06	1.30515e-05	5.98286
252	242594	ENSMUSG00000078612	protein-coding	Fyb2	48.675	2.21287	0.69713	4.64218e-05	0.000383165	4.33328
253	217341	ENSMUSG00000070331	protein-coding	Qrich2	27.2246	2.2069	0.383055	7.62956e-10	1.8246e-08	9.1175
254	102639523	NA	ncRNA	Gm35818	4.17953	2.20466	1.5141	0.00789562	0.0309476	2.10261
255	105243393	NA	ncRNA	Gm39327	4.75005	2.20169	1.07287	0.00320534	0.0147336	2.49413
256	23962	ENSMUSG00000029561	protein-coding	Oasl2	448.371	2.19836	0.525862	1.03962e-06	1.30515e-05	5.98312
257	619309	ENSMUSG00000094840	protein-coding	Muc3a	39.9853	2.19772	0.472556	1.36337e-07	2.06212e-06	6.86539
258	252838	ENSMUSG00000041272	protein-coding	Tox	1587.37	2.19757	0.140493	1.8115e-56	5.76901e-53	55.742
259	212070	ENSMUSG00000050866	protein-coding	Clrn3	35.4718	2.19632	0.646301	2.40959e-05	0.000215453	4.61806
260	207818	ENSMUSG00000053559	protein-coding	Smagp	2834.05	2.18896	0.254395	3.54071e-19	3.63742e-17	18.4509
261	12496	ENSMUSG00000015085	protein-coding	Entpd2	557.781	2.18405	0.3161	1.99776e-13	8.96084e-12	12.6995
262	78217	ENSMUSG00000026963	protein-coding	Tmem210	33.013	2.18109	0.45566	9.70386e-08	1.5186e-06	7.01306
263	242721	ENSMUSG00000078234	protein-coding	Klhdc7a	228.628	2.1786	0.220767	2.66545e-24	5.19708e-22	23.5742
264	12362	ENSMUSG00000025888	protein-coding	Casp1	64.2589	2.1768	0.576878	5.93879e-06	6.22482e-05	5.2263
265	102632686	NA	ncRNA	Gm16351	369.16	2.17503	0.239675	5.66512e-21	7.5173e-19	20.2468
266	619310	ENSMUSG00000074472	protein-coding	Zfp872	6.83987	2.17446	0.928135	0.00119377	0.00645643	2.92308
267	76943	ENSMUSG00000043430	protein-coding	Psapl1	105.928	2.17001	0.437845	2.88783e-08	5.03473e-07	7.53943
268	68738	ENSMUSG00000027452	protein-coding	Acss1	56.6356	2.16737	0.355145	6.07493e-11	1.8081e-09	10.2165
269	330122	ENSMUSG00000029379	protein-coding	Cxcl3	1023.99	2.16343	0.393738	1.76992e-09	3.88732e-08	8.75205
270	235135	ENSMUSG00000041737	protein-coding	Tmem45b	6489.24	2.16228	0.229964	2.43795e-22	3.84995e-20	21.613
271	232714	ENSMUSG00000068587	protein-coding	Mgam	19.1976	2.16071	1.56026	0.00234413	0.0113656	2.63002
272	216831	ENSMUSG00000033389	protein-coding	Arhgap44	1421.53	2.16029	0.195574	1.13872e-29	4.10539e-27	28.9436
273	68545	ENSMUSG00000073599	protein-coding	Ecscr	714.018	2.16022	1.61014	0.00185253	0.0093547	2.73223
274	71545	ENSMUSG00000118384	ncRNA	9030625G05Rik	49.6818	2.15786	0.438547	4.74363e-08	7.86817e-07	7.32389
275	11484	ENSMUSG00000020774	protein-coding	Aspa	3029.27	2.15349	0.257664	2.93428e-18	2.58379e-16	17.5325
276	631304	ENSMUSG00000090700	protein-coding	Cyp4f40	5.74357	2.15332	0.96463	0.00194635	0.00972565	2.71078
277	493800	NA	ncRNA	9330162012Rik	40.0582	2.15143	0.489466	5.9428e-07	7.92982e-06	6.22601
278	192653	ENSMUSG00000039438	protein-coding	Ttc36	173.327	2.14758	0.38926	1.45334e-09	3.23666e-08	8.83763
279	30051	ENSMUSG00000024215	protein-coding	Spdef	484.592	2.14652	0.186028	3.9208e-32	1.8008e-29	31.4066
280	237761	ENSMUSG00000044352	protein-coding	Sowaha	58.625	2.14408	0.364004	2.43175e-10	6.42681e-09	9.61408
281	76513	NA	protein-coding	1810058N15Rik	27.9935	2.14206	0.42459	3.0273e-08	5.24916e-07	7.51894
282	115487729	NA	ncRNA	1700086D15Rik	3.01554	2.14088	2.0302	0.00850114	0.0329225	2.07052
283	105242790	NA	ncRNA	9130204K15Rik	25.0417	2.14065	0.717481	0.000116066	0.000854427	3.93529
284	17523	ENSMUSG00000009350	protein-coding	Mpo	11.6364	2.13853	0.881437	0.000652542	0.00384009	3.18539
285	15511	ENSMUSG00000090877	protein-coding	Hspa1b	2338.29	2.1317	0.484554	4.70421e-07	6.44822e-06	6.32751
286	52793	ENSMUSG00000022938	protein-coding	Fam3b	424.729	2.13101	0.272668	2.71904e-16	1.83526e-14	15.5656
287	71897	ENSMUSG00000026765	protein-coding	Lypd6b	303.816	2.12982	0.398309	3.70207e-09	7.53345e-08	8.43156
288	625599	ENSMUSG00000068349	protein-coding	Gml	15.1476	2.12696	0.88495	0.00060599	0.00360949	3.21753
289	94346	ENSMUSG00000059900	protein-coding	Tmem40	921.171	2.12501	0.194012	3.45714e-29	1.20107e-26	28.4613
290	100418192	NA	pseudo	Gm17322	44.4446	2.12173	0.51938	1.97655e-06	2.31563e-05	5.70409
291	11699	ENSMUSG00000028356	protein-coding	Ambp	312.054	2.11985	1.11456	0.00100293	0.00554834	2.99873
292	330010	ENSMUSG00000029074	protein-coding	Ttll10	188.462	2.11929	0.252042	2.39778e-18	2.14097e-16	17.6202
293	20273	ENSMUSG00000023033	protein-coding	Scn8a	815.972	2.11733	0.248961	9.0213e-19	8.66226e-17	18.0447
294	207920	ENSMUSG00000040728	protein-coding	Esrp1	1415.61	2.11298	0.230142	2.12394e-21	2.96236e-19	20.6729
295	545481	ENSMUSG00000074625	protein-coding	Arhgap40	147.11	2.10971	0.242274	2.18414e-19	2.30578e-17	18.6607
296	74562	ENSMUSG00000013338	protein-coding	Fer1l4	388.621	2.10897	0.308909	4.12049e-13	1.7773e-11	12.3851
297	75604	ENSMUSG00000018919	protein-coding	Tm4sf5	1873.45	2.10872	0.330753	8.03437e-12	2.74144e-10	11.095
298	14028	ENSMUSG00000005503	protein-coding	Evx1	64.28	2.10808	0.494111	9.92729e-07	1.24797e-05	6.00317
299	20862	ENSMUSG00000022902	protein-coding	Stfa2	14.6134	2.10393	0.906862	0.00078627	0.00450631	3.10443
300	14180	ENSMUSG00000021974	protein-coding	Fgf9	151.486	2.10242	0.343481	5.43417e-11	1.63522e-09	10.2649
301	19143	ENSMUSG00000031995	protein-coding	St14	2851.22	2.10239	0.166739	1.25785e-37	1.33527e-34	36.9004
302	170765	ENSMUSG00000022941	protein-coding	Ripply3	1106.59	2.1019	0.341507	3.24301e-11	1.01089e-09	10.4891
303	234311	ENSMUSG00000037921	protein-coding	Ddx60	167.354	2.10063	0.562969	6.95173e-06	7.13009e-05	5.15791
304	114643	ENSMUSG00000001166	protein-coding	Oas1c	96.4077	2.09823	0.261976	6.60077e-17	4.79572e-15	16.1804
305	100043817	ENSMUSG00000111243	ncRNA	Gm4668	10.8825	2.09273	1.06698	0.00173704	0.00885574	2.76019
306	12716	ENSMUSG00000000308	protein-coding	Ckmt1	1352.67	2.08973	0.300661	1.6803e-13	7.69956e-12	12.7746
307	214791	ENSMUSG00000016262	protein-coding	Sertad4	158.254	2.08913	0.452583	1.57376e-07	2.34384e-06	6.80306
308	67038	ENSMUSG00000063522	protein-coding	Ly6m	248.108	2.08827	0.558416	6.52173e-06	6.76532e-05	5.18564
309	69578	ENSMUSG00000070574	ncRNA	2310016G11Rik	15.2306	2.08078	0.668702	0.000109026	0.000810608	3.96247
310	19126	ENSMUSG00000029086	protein-coding	Prom1	13901.6	2.08033	0.233125	2.39681e-20	2.95472e-18	19.6204
311	20311	ENSMUSG00000029371	protein-coding	Cxcl5	11878.1	2.08005	0.329721	1.25505e-11	4.18246e-10	10.9013
312	230678	ENSMUSG00000050854	protein-coding	Tmem125	397.631	2.07756	0.20112	2.63576e-26	6.8992e-24	25.5791
313	26358	ENSMUSG00000024747	protein-coding	Aldh1a7	57.3849	2.07453	0.382404	3.04873e-09	6.33896e-08	8.51588
314	73287	ENSMUSG00000019945	protein-coding	Cabcoco1	31.9803	2.07341	0.386747	4.92011e-09	9.81351e-08	8.30803
315	12643	ENSMUSG00000039084	protein-coding	Chad	93.2461	2.07318	0.330366	2.06155e-11	6.60302e-10	10.6858
316	11539	ENSMUSG00000042429	protein-coding	Adora1	241.261	2.07064	0.461416	2.96888e-07	4.18049e-06	6.52741
317	270049	ENSMUSG00000096914	protein-coding	Galntl6	269.767	2.06776	0.914212	0.000536091	0.00325401	3.27076
318	20297	ENSMUSG00000026166	protein-coding	Ccl20	835.347	2.06705	0.307512	8.20656e-13	3.37228e-11	12.0858
319	108096	ENSMUSG00000063975	protein-coding	Slco1a5	19.4943	2.06522	0.998259	0.00107882	0.00591628	2.96705
320	66610	ENSMUSG00000018381	protein-coding	Abi3	393.12	2.06443	0.28988	4.64905e-14	2.35634e-12	13.3326
321	319849	ENSMUSG00000086763	ncRNA	Plxna4os1	70.9477	2.06421	0.524916	3.59989e-06	3.96465e-05	5.44371
322	20202	ENSMUSG00000056071	protein-coding	S100a9	2527.05	2.06339	0.740943	0.000152452	0.00108172	3.81687
323	73712	ENSMUSG00000060962	protein-coding	Dmkn	153.579	2.04063	0.344053	1.59266e-10	4.34749e-09	9.79788
324	16169	ENSMUSG00000023206	protein-coding	Il15ra	57.8023	2.0406	0.349208	3.08453e-10	8.00805e-09	9.51081
325	227618	ENSMUSG00000026961	protein-coding	Lrrc26	1627.98	2.03865	0.345593	1.60132e-10	4.36492e-09	9.79552
326	237930	ENSMUSG00000038756	protein-coding	Ttll6	14.2883	2.03589	0.931724	0.000967331	0.00537475	3.01442
327	432516	ENSMUSG00000025401	protein-coding	Myo1a	84.7013	2.03517	0.49648	1.6828e-06	2.00343e-05	5.77397
328	231832	ENSMUSG00000036687	protein-coding	Tmem184a	825.808	2.03507	0.213701	8.50241e-23	1.41273e-20	22.0705
329	791282	ENSMUSG00000057802	ncRNA	Gm10030	13.5787	2.03401	0.77622	0.000425418	0.00266433	3.37118
330	20776	ENSMUSG00000049555	protein-coding	Tmie	321.148	2.02508	0.281274	2.96482e-14	1.5693e-12	13.528
331	79565	ENSMUSG00000040557	protein-coding	Mettl27	340.436	2.02054	0.309815	3.54052e-12	1.27405e-10	11.4509
332	109264	ENSMUSG00000030621	protein-coding	Me3	47.8015	2.01927	1.0752	NA	NA	NA
333	12808	ENSMUSG00000020173	protein-coding	Cobl	258.511	2.01814	0.348413	3.26503e-10	8.3855e-09	9.48611
334	100415901	ENSMUSG00000086549	ncRNA	Gm13648	79.3505	2.01683	0.254217	1.69768e-16	1.18825e-14	15.7701
335	69066	ENSMUSG00000078607	protein-coding	1810010H24Rik	99.0003	2.01634	0.421665	8.57134e-08	1.36031e-06	7.06695
336	321017	ENSMUSG00000112489	ncRNA	9230116L04Rik	27.5924	2.011	0.55035	1.25563e-05	0.000120808	4.90114
337	239368	ENSMUSG00000044726	protein-coding	Erich5	66.0623	2.01099	2.20484	0.00266131	0.0126184	2.57491
338	102634500	NA	ncRNA	Gm32067	39.2593	2.01017	0.786587	0.000326175	0.00210987	3.48655
339	217944	ENSMUSG00000041992	protein-coding	Rapgef5	1067.67	2.00451	0.229074	1.11432e-19	1.2599e-17	18.953
340	210356	ENSMUSG00000049690	protein-coding	Nckap5	533.822	2.00318	0.51127	3.49754e-06	3.87846e-05	5.45624
341	72027	ENSMUSG00000063354	protein-coding	Slc39a4	3869.63	2.00203	0.219359	3.55476e-21	4.85174e-19	20.4492
342	78580	NA	ncRNA	D730003K21Rik	30.6554	1.99845	0.659659	0.000108186	0.000805308	3.96583
343	320132	ENSMUSG00000087125	ncRNA	A230108P19Rik	33.1962	1.99634	0.628012	6.36939e-05	0.000506899	4.1959
344	74556	ENSMUSG00000024105	protein-coding	Themis3	337.49	1.99252	0.351265	6.51626e-10	1.57611e-08	9.186
345	12217	ENSMUSG00000032589	protein-coding	Bsn	216.739	1.99013	0.398374	2.65004e-08	4.67983e-07	7.57675
346	319767	ENSMUSG00000055415	protein-coding	Atp10b	1148.86	1.99001	0.311207	7.84262e-12	2.68561e-10	11.1055
347	99899	ENSMUSG00000028037	protein-coding	Ifi44	54.9463	1.98937	0.89425	0.000674543	0.00395373	3.17099
348	245595	ENSMUSG00000025529	protein-coding	Zfp711	13.4781	1.98897	1.01466	0.00166074	0.00853967	2.7797
349	20322	ENSMUSG00000027227	protein-coding	Sord	2754.14	1.98793	0.278577	4.31676e-14	2.21733e-12	13.3648
350	110637	ENSMUSG00000032017	protein-coding	Grik4	86.2889	1.98596	0.419722	1.22383e-07	1.8723e-06	6.91228
351	105245939	ENSMUSG00000115820	ncRNA	Gm41311	5.54955	1.98347	1.06656	0.00370371	0.0165894	2.43136
352	233186	ENSMUSG00000039013	protein-coding	Siglecf	30.7255	1.98086	0.568477	2.48713e-05	0.000221495	4.6043
353	233079	ENSMUSG00000051314	protein-coding	Ffar2	36.1085	1.98074	0.462837	1.18028e-06	1.4569e-05	5.92801
354	20361	ENSMUSG00000038264	protein-coding	Sema7a	383.71	1.97898	0.276807	4.69591e-14	2.3738e-12	13.3283
355	330914	ENSMUSG00000041444	protein-coding	Arhgap32	803.988	1.97824	0.329918	1.05899e-10	3.01118e-09	9.97511
356	74337	ENSMUSG00000047986	protein-coding	Palm3	121.528	1.9751	0.481034	1.69259e-06	2.01132e-05	5.77145
357	76071	ENSMUSG00000063646	protein-coding	Jakmip1	39.6287	1.96771	0.657452	0.000106757	0.000795908	3.9716
358	74362	ENSMUSG00000027867	protein-coding	Spag17	56.1745	1.96151	0.922437	0.000853061	0.00483115	3.06902
359	238377	ENSMUSG00000047415	protein-coding	Gpr68	63.5241	1.96114	0.437607	3.67334e-07	5.10474e-06	6.43494
360	238455	ENSMUSG00000041886	protein-coding	Macc1	1054.41	1.9576	0.265953	9.37278e-15	5.28304e-13	14.0281
361	66166	ENSMUSG00000042306	protein-coding	S100a14	19369.4	1.95743	0.16469	7.53662e-34	4.96586e-31	33.1228
362	100503471	ENSMUSG00000089812	ncRNA	Gm15867	120.411	1.95642	0.308036	9.8008e-12	3.30872e-10	11.0087
363	13214	ENSMUSG00000044748	protein-coding	Defb1	15.5939	1.95462	0.738626	0.000356389	0.00227527	3.44808
364	432995	ENSMUSG00000096215	protein-coding	Smim22	2429.36	1.95421	0.280773	1.56242e-13	7.21127e-12	12.8062
365	654796	ENSMUSG00000097726	ncRNA	9530036O11Rik	228.115	1.95144	0.451401	6.87106e-07	9.02973e-06	6.16298
366	235674	ENSMUSG00000010651	protein-coding	Acaa1b	113.815	1.95027	0.319445	5.41942e-11	1.63508e-09	10.266
367	83430	ENSMUSG00000025383	protein-coding	Il23a	302.409	1.94949	0.291723	1.11416e-12	4.46831e-11	11.9531
368	18188	ENSMUSG00000039481	protein-coding	Nrtn	627.205	1.94706	0.465817	1.2037e-06	1.48294e-05	5.91948
369	18602	ENSMUSG00000025330	protein-coding	Padi4	79.7993	1.94665	0.635417	8.05046e-05	0.000622786	4.09418
370	406219	ENSMUSG00000047641	protein-coding	Krt87	13.7381	1.9447	0.603919	9.10322e-05	0.000692178	4.04081
371	104601	ENSMUSG00000039110	protein-coding	Mycbpap	196.677	1.94192	0.17308	2.62744e-30	9.96584e-28	29.5805
372	93692	ENSMUSG00000021591	protein-coding	Glrx	2081.31	1.94115	0.332942	2.68309e-10	7.0327e-09	9.57137
373	269346	ENSMUSG00000027219	protein-coding	Slc28a2	8.95851	1.94049	0.909018	0.00170432	0.00872564	2.76845
374	15446	ENSMUSG00000031613	protein-coding	Hpgd	148.103	1.94044	0.545171	1.46989e-05	0.000139388	4.83272
375	71893	ENSMUSG00000019320	protein-coding	Noxo1	716.944	1.94001	0.380553	1.76347e-08	3.18793e-07	7.75363
376	17075	ENSMUSG00000045394	protein-coding	Epcam	46918.1	1.93566	0.299819	5.37208e-12	1.88348e-10	11.2699
377	76261	ENSMUSG00000060512	protein-coding	0610040J01Rik	1102.87	1.93411	0.493714	3.61646e-06	3.97634e-05	5.44172
378	54153	ENSMUSG00000004952	protein-coding	Rasa4	551.083	1.93353	0.245585	1.8617e-16	1.29357e-14	15.7301
379	402757	ENSMUSG00000117763	ncRNA	9830166K06Rik	6.12388	1.93279	0.911312	0.00223564	0.0109367	2.6506
380	240055	ENSMUSG00000034413	protein-coding	Neurl1b	356.018	1.93069	0.249331	5.0628e-16	3.30171e-14	15.2956
381	236573	ENSMUSG00000029298	protein-coding	Gbp9	38.4271	1.93048	0.449942	1.0507e-06	1.31564e-05	5.97852
382	12986	ENSMUSG00000028859	protein-coding	Csf3r	143.209	1.9299	0.420984	2.34055e-07	3.3576e-06	6.63068
383	100503874	NA	ncRNA	Gm19938	15.8287	1.92863	0.512278	1.35295e-05	0.00012926	4.86872
384	170638	ENSMUSG00000046093	protein-coding	Hpcal4	369.447	1.92501	0.181603	2.23067e-27	6.36175e-25	26.6516
385	240675	ENSMUSG00000025082	protein-coding	Vwa2	5.86301	1.92438	1.23302	0.00493177	0.0211055	2.307
386	16912	ENSMUSG00000096727	protein-coding	Psmb9	103.327	1.92355	0.343035	1.20343e-09	2.74406e-08	8.91958
387	106347	ENSMUSG00000022900	protein-coding	Ildr1	238.095	1.92248	0.477925	2.47533e-06	2.82839e-05	5.60637
388	110751	ENSMUSG00000027318	protein-coding	Adam33	20.4095	1.92197	0.765655	0.000498073	0.00305233	3.30271
389	12427	ENSMUSG00000027793	protein-coding	Ccna1	22.4398	1.92151	0.440562	9.55719e-07	1.2086e-05	6.01967
390	108809	NA	ncRNA	4933407E24Rik	16.8907	1.91841	0.874112	0.00106769	0.00586082	2.97155
391	56863	ENSMUSG00000066720	protein-coding	Cldn9	10.097	1.91637	1.70547	0.00460928	0.0199714	2.33637
392	101613	ENSMUSG00000038745	protein-coding	Nlrp6	22.0028	1.91551	1.30071	0.00234779	0.0113804	2.62934
393	24111	ENSMUSG00000028963	protein-coding	Uts2	672.966	1.91239	0.430739	4.03464e-07	5.59868e-06	6.3942
394	100503630	NA	ncRNA	Gm12002	11.6513	1.90724	0.770976	0.000688764	0.00402228	3.16193
395	215384	ENSMUSG00000047730	protein-coding	Fcgbp	1336.85	1.9028	0.36602	1.08654e-08	2.04951e-07	7.96395
396	56072	ENSMUSG00000024972	protein-coding	Lgals12	91.8	1.90262	0.352993	3.52437e-09	7.23347e-08	8.45292
397	78263	NA	unknown	4632411P08Rik	48.3831	1.90246	0.334944	1.15221e-09	2.64556e-08	8.93847
398	16365	ENSMUSG00000022126	protein-coding	Acod1	36.0401	1.9021	0.631103	0.000115058	0.000849183	3.93908
399	66825	ENSMUSG00000070661	protein-coding	Rnf186	921.92	1.90122	0.402975	1.09793e-07	1.7001e-06	6.95943
400	100038882	ENSMUSG00000035692	protein-coding	Isg15	1497.04	1.90094	0.766034	0.000379823	0.00240639	3.42042
401	102632901	NA	ncRNA	Gm10685	23.0315	1.8992	0.643658	0.000142876	0.00102518	3.84504
402	73813	ENSMUSG00000054161	protein-coding	Fam83e	827.414	1.8992	0.274364	2.31724e-13	1.02495e-11	12.635
403	64381	ENSMUSG00000024730	protein-coding	Ms4a8a	772.929	1.89751	0.317797	1.17402e-10	3.31361e-09	9.93033
404	224796	ENSMUSG00000023959	protein-coding	Clic5	292.732	1.89455	0.266901	6.8727e-14	3.42881e-12	13.1629
405	110454	ENSMUSG00000075602	protein-coding	Ly6a	25286.4	1.89406	0.272746	2.01319e-13	8.96692e-12	12.6961
406	73608	ENSMUSG00000001672	protein-coding	Marveld3	1051.75	1.893	0.227675	4.96503e-18	4.29284e-16	17.3041
407	635702	ENSMUSG00000102758	protein-coding	Naaladl2	1465.35	1.89217	0.22975	9.4789e-18	7.70736e-16	17.0232
408	69123	ENSMUSG00000021416	protein-coding	Eci3	194.517	1.89135	0.330486	5.08898e-10	1.2531e-08	9.29337
409	66805	ENSMUSG00000028699	protein-coding	Tspan1	2467.66	1.89064	0.232925	2.55722e-17	1.93135e-15	16.5922
410	93732	ENSMUSG00000021751	protein-coding	Acox2	217.555	1.88881	0.480983	3.57738e-06	3.9444e-05	5.44644
411	103149	ENSMUSG00000033427	protein-coding	Upb1	31.0423	1.88662	0.332481	1.38153e-09	3.09476e-08	8.85964
412	12804	ENSMUSG00000028444	protein-coding	Cntfr	71.6705	1.88521	0.498371	7.23583e-06	7.38186e-05	5.14051
413	268949	ENSMUSG00000073408	protein-coding	Mucl3	674.902	1.88417	1.14322	0.00176968	0.0089814	2.75211
414	100043757	ENSMUSG00000050600	protein-coding	Zfp831	4.62754	1.88286	1.50981	0.00836321	0.0324926	2.07763
415	72054	ENSMUSG00000003484	protein-coding	Cyp4f18	106.975	1.87948	0.426503	5.72429e-07	7.66502e-06	6.24228
416	14916	ENSMUSG00000032978	protein-coding	Guca2b	15.1935	1.87835	0.992474	0.00196206	0.00979391	2.70729
417	71345	ENSMUSG00000054662	protein-coding	Ano9	168.163	1.87676	0.19367	2.42714e-23	4.25484e-21	22.6149
418	75124	ENSMUSG00000021396	protein-coding	Nxnl2	184.023	1.87531	0.28889	5.27027e-12	1.85118e-10	11.2782
419	12023	ENSMUSG00000032033	protein-coding	Barx2	469	1.87421	0.332318	8.22353e-10	1.94957e-08	9.08494
420	330460	ENSMUSG00000046456	protein-coding	Tmem150b	171.313	1.86568	0.411625	2.92885e-07	4.13327e-06	6.5333
421	57890	ENSMUSG00000043088	protein-coding	Il17re	1598.06	1.8647	0.28298	2.21601e-12	8.43495e-11	11.6544
422	100504549	ENSMUSG00000112388	ncRNA	AI463170	83.6807	1.85993	0.292596	1.63393e-11	5.31876e-10	10.7868
423	223473	ENSMUSG00000038879	protein-coding	Nipal2	1256.55	1.85966	0.229292	2.82729e-17	2.11858e-15	16.5486
424	69073	ENSMUSG00000037600	protein-coding	Kdf1	605.288	1.85885	0.209108	3.66186e-20	4.45674e-18	19.4363
425	67425	ENSMUSG00000006154	protein-coding	Eps8l1	516.884	1.85856	0.261788	7.14276e-14	3.54504e-12	13.1461
426	12556	ENSMUSG00000031881	protein-coding	Cdh16	41.8203	1.85784	0.580447	6.52469e-05	0.000517748	4.18544
427	142980	ENSMUSG00000031639	protein-coding	Tlr3	892.404	1.85502	0.178798	1.72935e-26	4.65413e-24	25.7621
428	17922	ENSMUSG00000024388	protein-coding	Myo7b	234.512	1.85322	0.530391	1.94688e-05	0.000178593	4.71066
429	238266	ENSMUSG00000044912	protein-coding	Syt16	675.532	1.84894	0.330188	1.25112e-09	2.8411e-08	8.9027
430	108079	ENSMUSG00000028518	protein-coding	Prkaa2	190.682	1.84884	0.339485	2.62065e-09	5.55776e-08	8.58159
431	16525	ENSMUSG00000033998	protein-coding	Kcnk1	3058.61	1.84796	0.186216	1.84443e-24	3.74929e-22	23.7341
432	14871	ENSMUSG00000001663	protein-coding	Gstt1	2153.6	1.8409	0.342029	3.69057e-09	7.51807e-08	8.43291
433	227545	ENSMUSG00000045319	protein-coding	Proser2	1632.22	1.83592	0.189674	2.04108e-23	3.64494e-21	22.6901
434	21355	ENSMUSG00000024339	protein-coding	Tap2	194.438	1.83333	0.300677	5.96069e-11	1.77686e-09	10.2247
435	67719	ENSMUSG00000015519	protein-coding	2310057J18Rik	377.277	1.83245	0.452118	2.27333e-06	2.61838e-05	5.64334
436	629059	ENSMUSG00000035184	protein-coding	Fam124a	152.25	1.83093	0.38207	8.86304e-08	1.40311e-06	7.05242
437	14859	ENSMUSG00000025934	protein-coding	Gsta3	3691.51	1.82852	0.262823	1.83667e-13	8.33614e-12	12.736
438	102634113	NA	ncRNA	Gm31774	8.99457	1.82434	0.685854	0.000550613	0.00332631	3.25915
439	213980	ENSMUSG00000090173	protein-coding	Fbxw10	32.9172	1.82307	0.743445	0.000509132	0.00311113	3.29317
440	26557	ENSMUSG00000025813	protein-coding	Homer2	808.468	1.82271	0.272824	1.3082e-12	5.12237e-11	11.8833
441	105243761	NA	ncRNA	Gm39556	227.792	1.82256	0.265404	3.87322e-13	1.67442e-11	12.4119
442	109857	ENSMUSG00000022947	protein-coding	Cbr3	1470.38	1.82221	0.227471	6.1091e-17	4.45545e-15	16.214
443	386454	ENSMUSG00000036492	protein-coding	Rnf39	143.388	1.82144	0.222695	1.84753e-17	1.44403e-15	16.7334
444	14675	ENSMUSG00000024697	protein-coding	Gna14	198.787	1.81551	0.270602	1.26342e-12	4.99822e-11	11.8985
445	71862	ENSMUSG00000037661	protein-coding	Gpr160	126.983	1.81348	0.266548	8.11189e-13	3.35928e-11	12.0909
446	70059	ENSMUSG00000021263	protein-coding	Degs2	2830.13	1.81052	0.329752	2.09754e-09	4.5442e-08	8.67829
447	13835	ENSMUSG00000029859	protein-coding	Epha1	241.668	1.81042	0.353788	1.64971e-08	3.01076e-07	7.78259
448	52609	ENSMUSG00000053411	protein-coding	Cbx7	733.974	1.80874	0.179808	4.73383e-25	1.02789e-22	24.3248
449	231293	ENSMUSG00000029154	protein-coding	Cwh43	908.893	1.80452	0.292173	3.524e-11	1.08959e-09	10.453
450	18585	ENSMUSG00000041119	protein-coding	Pde9a	233.132	1.80168	0.310055	3.53301e-10	8.9653e-09	9.45186
451	16178	ENSMUSG00000026073	protein-coding	Il1r2	524.349	1.80122	0.453703	3.30055e-06	3.67951e-05	5.48141
452	66561	ENSMUSG00000090356	protein-coding	Teddm3	102.19	1.79843	1.42006	0.00286082	0.0134278	2.54351
453	76560	ENSMUSG00000030800	protein-coding	Prss8	608.657	1.79791	0.228572	2.18131e-16	1.48329e-14	15.6613
454	13120	ENSMUSG00000028713	protein-coding	Cyp4b1	192.065	1.7957	0.325574	1.84004e-09	4.02283e-08	8.73517
455	102633571	NA	ncRNA	Gm31363	13.4069	1.79363	0.678333	0.000463327	0.00286606	3.33411
456	21926	ENSMUSG00000024401	protein-coding	Tnf	3063.09	1.79199	0.290986	3.90028e-11	1.20011e-09	10.4089
457	12351	ENSMUSG00000000805	protein-coding	Car4	46.6207	1.78896	0.577348	9.35456e-05	0.000708469	4.02898
458	71981	ENSMUSG00000030491	protein-coding	Tdrd12	10.9106	1.78617	0.795048	0.00128099	0.00683529	2.89245
459	100702	ENSMUSG00000104713	protein-coding	Gbp6	12.0215	1.78595	0.68029	0.000538199	0.00326059	3.26906
460	78088	ENSMUSG00000045314	protein-coding	Sowahb	274.554	1.78529	0.27179	3.17399e-12	1.16185e-10	11.4984
461	107350	ENSMUSG00000075010	ncRNA	AW112010	3012.72	1.78429	0.295414	8.22352e-11	2.38445e-09	10.0849
462	102638721	ENSMUSG00000114569	ncRNA	Gm35215	19.8179	1.78143	0.466916	1.10716e-05	0.000107992	4.95579
463	11876	ENSMUSG00000028539	protein-coding	Artn	30.9378	1.78112	0.404829	7.94175e-07	1.02534e-05	6.10008
464	55961	ENSMUSG00000029700	protein-coding	Slc13a1	4.0246	1.77784	2.05544	0.0121855	0.0441489	1.91416
465	21401	ENSMUSG00000001604	protein-coding	Tcea3	561.652	1.77735	0.29162	5.80161e-11	1.73485e-09	10.2365
466	319403	NA	ncRNA	D430001F17Rik	32.3294	1.77358	0.362849	8.69463e-08	1.37873e-06	7.06075
467	71785	ENSMUSG00000032006	protein-coding	Pdgfd	4441.89	1.77305	0.145738	2.76277e-35	2.39959e-32	34.5587
468	78615	ENSMUSG00000086554	ncRNA	9530034E10Rik	182.043	1.77012	0.330405	4.60912e-09	9.24145e-08	8.33638
469	12740	ENSMUSG00000047501	protein-coding	Cldn4	4929.49	1.76814	0.386112	2.34895e-07	3.36713e-06	6.62913
470	218865	ENSMUSG00000015970	protein-coding	Chdh	90.5539	1.76674	0.565524	7.39774e-05	0.000576728	4.1309
471	70355	ENSMUSG00000051043	protein-coding	Gprc5c	461.416	1.76637	0.151545	1.28642e-32	6.41764e-30	31.8906
472	100727	ENSMUSG00000029260	protein-coding	Ugt2b34	2091.25	1.76294	0.412346	9.19899e-07	1.16871e-05	6.03626
473	102636258	NA	ncRNA	Gm11802	10.4749	1.75852	0.712336	0.000802838	0.00459575	3.09537
474	76960	ENSMUSG00000013523	protein-coding	Bcas1	313.155	1.75852	0.415115	1.07741e-06	1.34293e-05	5.96762
475	72303	ENSMUSG00000067231	protein-coding	Cyp2c65	147.701	1.75306	0.538656	4.90745e-05	0.000402799	4.30914
476	16855	ENSMUSG00000053964	protein-coding	Lgals4	68582.2	1.75085	0.201524	2.28656e-19	2.40063e-17	18.6408
477	100038659	NA	ncRNA	Mirt2	37.3626	1.74928	0.536579	5.5161e-05	0.000446239	4.25837
478	210274	ENSMUSG00000037541	protein-coding	Shank2	1281	1.74739	0.261881	1.45527e-12	5.6519e-11	11.8371
479	53791	ENSMUSG00000079164	protein-coding	Tlr5	33.8474	1.74687	0.503555	3.25447e-05	0.000279741	4.48752
480	83813	ENSMUSG00000001583	protein-coding	Tnk1	454.773	1.74637	0.20731	2.37762e-18	2.13294e-16	17.6239
481	16182	ENSMUSG00000026070	protein-coding	Il18r1	1445.61	1.7432	0.162845	5.94859e-28	1.7487e-25	27.2256
482	57319	ENSMUSG00000019872	protein-coding	Smpdl3a	887.427	1.74239	0.532017	4.48523e-05	0.000372787	4.34821
483	59290	ENSMUSG00000000544	protein-coding	Gpa33	1683.77	1.74144	0.340777	1.71248e-08	3.10582e-07	7.76637
484	70008	ENSMUSG00000015405	protein-coding	Ace2	6.49735	1.74031	1.07932	0.00444754	0.0193805	2.35188
485	12818	ENSMUSG00000022371	protein-coding	Col14a1	774.183	1.73975	0.272961	1.04108e-11	3.49e-10	10.9825
486	15209	ENSMUSG00000040726	protein-coding	Hesx1	19.9967	1.7368	0.485543	2.51598e-05	0.000223711	4.59929
487	241877	ENSMUSG00000058921	protein-coding	Slc10a5	8.00615	1.73617	1.49085	0.00539911	0.022659	2.26768
488	18131	ENSMUSG00000038146	protein-coding	Notch3	162.504	1.73609	0.72793	0.000565931	0.00340271	3.24724
489	20856	ENSMUSG00000020303	protein-coding	Stc2	555.506	1.73519	0.201224	3.82622e-19	3.8889e-17	18.4172
490	110385	ENSMUSG00000031842	protein-coding	Pde4c	105.267	1.73371	0.332202	1.08573e-08	2.04951e-07	7.96428
491	109218	ENSMUSG00000071506	protein-coding	Tmem139	151.895	1.72789	0.271451	1.36847e-11	4.53184e-10	10.8638
492	53857	ENSMUSG00000030137	protein-coding	Tuba8	123.937	1.72706	0.312623	2.06707e-09	4.48837e-08	8.68464
493	209387	ENSMUSG00000057596	protein-coding	Trim30d	20.9912	1.72697	0.491971	2.9295e-05	0.000255953	4.53321
494	381122	ENSMUSG00000043705	protein-coding	Capn13	84.3431	1.72675	0.397453	6.90447e-07	9.0674e-06	6.16087
495	77996	ENSMUSG00000026870	protein-coding	Cutal	142.164	1.71998	0.294383	3.42926e-10	8.7485e-09	9.4648
496	76886	ENSMUSG00000032224	protein-coding	Fam81a	160.86	1.71952	0.203006	1.55767e-18	1.4519e-16	17.8075
497	234214	ENSMUSG00000031626	protein-coding	Sorbs2	7640.97	1.71706	0.227404	2.65294e-15	1.58414e-13	14.5763
498	76408	ENSMUSG00000020865	protein-coding	Abcc3	1383.83	1.712	0.249823	4.25144e-13	1.82554e-11	12.3715
499	108168162	NA	ncRNA	Gm43305	4243.78	1.71181	0.306143	1.2627e-09	2.86213e-08	8.8987
500	23801	ENSMUSG00000020892	protein-coding	Aloxe3	13.4926	1.71155	0.691974	0.000750865	0.00434247	3.12444
501	56279	ENSMUSG00000036186	protein-coding	Dipk1b	348.859	1.70934	0.196285	1.78059e-19	1.92223e-17	18.7494
502	71889	ENSMUSG00000010080	protein-coding	Epn3	1756.79	1.70809	0.201781	1.30679e-18	1.2423e-16	17.8838
503	14120	ENSMUSG00000021456	protein-coding	Fbp2	1328.63	1.70519	0.247411	3.24191e-13	1.40788e-11	12.4892
504	497097	ENSMUSG00000051951	protein-coding	Xkr4	348.147	1.70149	0.253053	1.04317e-12	4.22601e-11	11.9816
505	20201	ENSMUSG00000056054	protein-coding	S100a8	1493.5	1.69904	0.85086	0.00129151	0.00687989	2.8889
506	16939	ENSMUSG00000043165	protein-coding	Lor	1835.52	1.69851	0.312871	3.21045e-09	6.63909e-08	8.49343
507	14184	ENSMUSG00000054252	protein-coding	Fgfr3	185.862	1.69555	0.303111	1.30353e-09	2.9442e-08	8.88488
508	18171	ENSMUSG00000022809	protein-coding	Nr1i2	25.0985	1.69529	0.519159	6.24919e-05	0.000498163	4.20418
509	15953	ENSMUSG00000078920	protein-coding	Ifi47	56.8772	1.69428	0.413014	2.35979e-06	2.71305e-05	5.62713
510	209488	ENSMUSG00000062007	protein-coding	Hsh2d	61.0051	1.69319	0.258434	5.10893e-12	1.80113e-10	11.2917
511	15202	ENSMUSG00000068600	protein-coding	Gml2	21.3051	1.68618	0.753438	0.00107899	0.00591628	2.96698
512	12007	ENSMUSG00000037053	protein-coding	Azgp1	16.9939	1.68456	0.69052	0.000779961	0.00447785	3.10793
513	74413	ENSMUSG00000021187	protein-coding	Tc2n	1349.59	1.68444	0.221727	1.92086e-15	1.16151e-13	14.7165
514	64929	ENSMUSG00000022123	protein-coding	Scel	586.161	1.68078	0.267652	2.06301e-11	6.60302e-10	10.6855
515	212943	ENSMUSG00000032265	protein-coding	Tent5a	445.194	1.68028	0.204757	1.59733e-17	1.26123e-15	16.7966
516	15186	ENSMUSG00000027360	protein-coding	Hdc	191.55	1.67935	0.371295	3.3633e-07	4.69781e-06	6.47323
517	231821	ENSMUSG00000056413	protein-coding	Adap1	1014.59	1.6789	0.154767	1.33275e-28	4.24436e-26	27.8753
518	69743	ENSMUSG00000028977	protein-coding	Casz1	1282.59	1.6783	0.21498	3.65748e-16	2.42664e-14	15.4368
519	20216	ENSMUSG00000030935	protein-coding	Acsm3	1080.58	1.67223	0.236554	9.39956e-14	4.53553e-12	13.0269
520	108168240	NA	ncRNA	Gm46515	39.5792	1.67174	0.301946	2.90003e-09	6.09613e-08	8.5376
521	353504	ENSMUSG00000113581	ncRNA	Dio3os	969.715	1.67157	0.303408	1.79281e-09	3.92855e-08	8.74647
522	436100	ENSMUSG00000096299	protein-coding	Gm21814	283.448	1.6715	0.264977	1.69162e-11	5.49719e-10	10.7717
523	20517	ENSMUSG00000023829	protein-coding	Slc22a1	18.8757	1.66888	0.613161	0.000350348	0.00224571	3.4555
524	13819	ENSMUSG00000024140	protein-coding	Epas1	833.224	1.66613	0.200836	7.3888e-18	6.11191e-16	17.1314
525	70564	ENSMUSG00000021792	protein-coding	Prxl2a	27305.4	1.66527	0.267039	4.35454e-11	1.33773e-09	10.3611
526	69147	ENSMUSG00000013083	protein-coding	2200002J24Rik	121.657	1.66357	0.30455	2.99343e-09	6.25119e-08	8.52383
527	320352	ENSMUSG00000074653	protein-coding	Lrrc31	77.1767	1.66307	0.497236	4.16983e-05	0.000349461	4.37988
528	353499	ENSMUSG00000019734	protein-coding	Tmc4	3610.03	1.66065	0.19588	1.44882e-18	1.36374e-16	17.839
529	66269	ENSMUSG00000031919	protein-coding	Tmed6	70.7824	1.6587	0.518547	6.70551e-05	0.000529459	4.17357
530	102640991	NA	ncRNA	Gm16984	96.4293	1.65512	0.261964	1.56038e-11	5.10545e-10	10.8068
531	53624	ENSMUSG00000018569	protein-coding	Cldn7	23882	1.65484	0.190932	3.05587e-19	3.17345e-17	18.5149
532	233332	ENSMUSG00000058145	protein-coding	Adamts17	108.056	1.65031	0.355804	2.13386e-07	3.08425e-06	6.67083
533	75480	ENSMUSG00000038523	protein-coding	1700003F12Rik	354.916	1.64999	0.985589	0.00222622	0.0109073	2.65243
534	22329	ENSMUSG00000027962	protein-coding	Vcam1	1544.23	1.6482	0.441332	9.47854e-06	9.44789e-05	5.02326
535	74134	ENSMUSG00000040703	protein-coding	Cyp2s1	1155.82	1.64175	0.374623	7.12577e-07	9.33877e-06	6.14717
536	23963	ENSMUSG00000016150	protein-coding	Tenm1	3627.17	1.64112	0.321868	1.98332e-08	3.55843e-07	7.70261
537	319940	ENSMUSG00000085440	ncRNA	Sorbs2os	493.641	1.63747	0.29587	1.89163e-09	4.12617e-08	8.72316
538	320187	NA	ncRNA	E230001N04Rik	75.4927	1.63614	0.428931	7.54473e-06	7.66426e-05	5.12236
539	109820	ENSMUSG00000023987	protein-coding	Pgc	67.081	1.63492	0.665723	0.000535782	0.00325317	3.27101
540	17951	ENSMUSG00000071203	protein-coding	Naip5	176.778	1.63363	0.409592	3.71869e-06	4.08138e-05	5.42961
541	107586	ENSMUSG00000037279	protein-coding	Ovol2	240.231	1.6314	0.304037	5.16074e-09	1.024e-07	8.28729
542	14860	ENSMUSG00000032348	protein-coding	Gsta4	33600.6	1.62968	0.280133	3.92956e-10	9.84087e-09	9.40566
543	17761	ENSMUSG00000019996	protein-coding	Map7	1384.39	1.628	0.227759	5.74636e-14	2.87438e-12	13.2406
544	71791	ENSMUSG00000039070	protein-coding	Cpa4	9.9362	1.62708	1.0746	0.00474979	0.0204597	2.32333
545	233066	ENSMUSG00000019737	protein-coding	Syne4	123.705	1.62643	0.504934	6.15825e-05	0.000491528	4.21054
546	243655	ENSMUSG00000050241	protein-coding	Klre1	10.7536	1.62607	0.810441	0.00211803	0.0104957	2.67407
547	320051	ENSMUSG00000034584	protein-coding	Exph5	523.998	1.62471	0.287641	1.02616e-09	2.38674e-08	8.98878
548	76873	ENSMUSG00000102224	ncRNA	4930447F24Rik	74.3067	1.62403	0.311417	1.26896e-08	2.35182e-07	7.89655
549	110877	ENSMUSG00000036330	protein-coding	Slc18a1	90.0039	1.62222	0.269413	1.36772e-10	3.7986e-09	9.864
550	12398	ENSMUSG00000006362	protein-coding	Cbfa2t3	380.479	1.6219	0.268114	9.43031e-11	2.70156e-09	10.0255
551	215446	ENSMUSG00000041608	protein-coding	Entpd3	347.229	1.61944	0.161573	1.06661e-24	2.2153e-22	23.972
552	56410	ENSMUSG00000040380	protein-coding	Cbln3	18.2718	1.61601	0.617497	0.000499494	0.00306006	3.30147
553	93887	ENSMUSG00000047910	protein-coding	Pcdhb16	55.2586	1.61533	0.990222	0.00261255	0.0124304	2.58293
554	234878	ENSMUSG00000031853	protein-coding	Map3k21	439.359	1.61349	0.164162	5.02331e-24	9.41034e-22	23.299
555	69428	ENSMUSG00000015962	protein-coding	1700016C15Rik	711.967	1.61001	0.381043	1.34165e-06	1.62873e-05	5.87236
556	53897	ENSMUSG00000049721	protein-coding	Gal3st1	670.807	1.6098	0.193723	6.53868e-18	5.45594e-16	17.1845
557	20897	ENSMUSG00000032327	protein-coding	Stra6	4950.5	1.6082	0.37618	1.0641e-06	1.33155e-05	5.97302
558	102641552	NA	ncRNA	Gm38563	94.2166	1.60715	0.336681	1.18337e-07	1.81475e-06	6.92688
559	16992	ENSMUSG00000024402	protein-coding	Lta	44.534	1.60603	0.397103	4.04503e-06	4.39912e-05	5.39308
560	59044	ENSMUSG00000020376	protein-coding	Rnf130	2925.74	1.60505	0.116351	2.14166e-44	3.72027e-41	43.6692
561	329650	ENSMUSG00000056476	protein-coding	Med12l	69.4435	1.60007	0.335962	1.46896e-07	2.20495e-06	6.83299
562	268567	ENSMUSG00000046157	protein-coding	Tmem229b	43.7322	1.59802	0.50648	9.0223e-05	0.000687713	4.04468
563	228543	ENSMUSG00000034226	protein-coding	Rhov	30.8916	1.59697	0.358535	7.23707e-07	9.47164e-06	6.14044
564	76974	ENSMUSG00000025481	protein-coding	Urah	1706.27	1.59517	0.274216	3.09457e-10	8.02321e-09	9.5094
565	217325	ENSMUSG00000020782	protein-coding	Llgl2	2021.41	1.59463	0.208922	1.52038e-15	9.40173e-14	14.818
566	58220	ENSMUSG00000044641	protein-coding	Pard6b	1727.51	1.59405	0.266168	1.3423e-10	3.73344e-09	9.87215
567	50528	ENSMUSG00000000385	protein-coding	Tmprss2	4109.42	1.58611	0.254239	2.68727e-11	8.45938e-10	10.5707
568	72281	ENSMUSG00000053886	protein-coding	Sh2d4a	2303.95	1.58488	0.202867	3.86053e-16	2.55249e-14	15.4134
569	15442	ENSMUSG00000035273	protein-coding	Hpse	211.863	1.57997	0.268342	2.6358e-10	6.91826e-09	9.57909
570	102636152	NA	ncRNA	Gm28068	21.2751	1.5795	0.525595	0.000176947	0.00123793	3.75216
571	24102	ENSMUSG00000031372	protein-coding	Trex2	40.5817	1.57918	0.384264	3.22957e-06	3.60881e-05	5.49085
572	170725	ENSMUSG00000038599	protein-coding	Capn8	6.74158	1.57854	0.935136	0.00513569	0.0217976	2.2894
573	112419	ENSMUSG00000067297	protein-coding	Ifit1bl2	5.60191	1.57551	1.12622	0.00706836	0.0282144	2.15068
574	102638537	NA	ncRNA	Hnf1aos1	897.778	1.57335	0.351703	4.4986e-07	6.17968e-06	6.34692
575	21832	ENSMUSG00000022847	protein-coding	Thpo	31.4206	1.57333	0.433432	1.88418e-05	0.000173508	4.72488
576	16176	ENSMUSG00000027398	protein-coding	Il1b	3051.96	1.5714	0.376841	1.7935e-06	2.12331e-05	5.7463
577	230824	ENSMUSG00000037188	protein-coding	Grhl3	59.0136	1.57133	0.305961	2.08057e-08	3.72591e-07	7.68182
578	27375	ENSMUSG00000034917	protein-coding	Tjp3	1410.74	1.56904	0.211135	7.13196e-15	4.06799e-13	14.1468
579	230603	ENSMUSG00000028555	protein-coding	Ttc39a	1068.08	1.5685	0.18344	8.27373e-19	8.0251e-17	18.0823
580	21990	ENSMUSG00000040046	protein-coding	Tph1	291.371	1.568	0.57853	0.000296955	0.00194456	3.52731
581	14776	ENSMUSG00000042808	protein-coding	Gpx2	6720.79	1.56717	0.278498	1.18204e-09	2.70497e-08	8.92737
582	12879	ENSMUSG00000062563	protein-coding	Cys1	407.516	1.5665	0.241955	5.9914e-12	2.09294e-10	11.2225
583	12614	ENSMUSG00000016028	protein-coding	Celsr1	686.957	1.5657	0.144403	1.52845e-28	4.7106e-26	27.8157
584	17001	ENSMUSG00000020377	protein-coding	Ltc4s	443.085	1.56514	0.349192	4.45731e-07	6.13177e-06	6.35093
585	641361	ENSMUSG00000011632	protein-coding	Pinlyp	142.167	1.56297	0.588257	0.000351581	0.00224984	3.45397
586	230806	ENSMUSG00000012123	protein-coding	Crybg2	153.521	1.56218	0.283643	2.62717e-09	5.5654e-08	8.58051
587	20451	ENSMUSG00000056812	protein-coding	St8sia3	339.502	1.56189	0.524983	0.000139387	0.00100392	3.85578
588	382077	ENSMUSG00000037716	protein-coding	Ccdc33	147.738	1.56123	0.368199	1.25281e-06	1.53257e-05	5.90212
589	433470	ENSMUSG00000033213	protein-coding	AA467197	4435.52	1.56007	0.364397	1.09116e-06	1.3583e-05	5.96211
590	114654	ENSMUSG00000073413	protein-coding	Ly6g6d	156.344	1.55611	0.437988	2.08267e-05	0.000189684	4.68138
591	102635020	NA	ncRNA	Gm32461	58.8492	1.55609	0.794844	0.00165639	0.00852187	2.78084
592	18260	ENSMUSG00000021638	protein-coding	Ocln	2571.46	1.55398	0.181407	7.40668e-19	7.22076e-17	18.1304
593	97998	ENSMUSG00000022419	protein-coding	Deptor	1877.84	1.55384	0.217181	5.6703e-14	2.84378e-12	13.2464
594	12945	ENSMUSG00000047517	protein-coding	Dmbt1	24117	1.5524	0.381045	3.50655e-06	3.88199e-05	5.45512
595	68528	ENSMUSG00000075420	protein-coding	Smim6	4035.19	1.55065	0.250201	3.82158e-11	1.17779e-09	10.4178
596	327812	ENSMUSG00000085282	ncRNA	Gm15663	56.7252	1.54991	0.334104	2.83322e-07	4.01313e-06	6.54772
597	230379	ENSMUSG00000038007	protein-coding	Acer2	949.104	1.54883	0.119645	2.16386e-39	2.75647e-36	38.6648
598	223650	NA	protein-coding	Eppk1	531.593	1.54444	0.203309	2.13471e-15	1.27868e-13	14.6707
599	102633626	NA	ncRNA	Gm31410	29.8693	1.54394	0.527177	0.000219665	0.00149266	3.65824
600	212733	ENSMUSG00000043782	protein-coding	Bicdl2	528.059	1.54245	0.212134	2.66843e-14	1.42029e-12	13.5737
601	102636275	NA	ncRNA	Gm26756	14.6805	1.54195	0.766166	0.00221969	0.0108809	2.65371
602	11838	ENSMUSG00000022602	protein-coding	Arc	460.185	1.53939	0.337776	3.32251e-07	4.64422e-06	6.47853
603	71528	ENSMUSG00000116660	ncRNA	9030404E10Rik	49.567	1.53772	0.337273	4.18056e-07	5.79276e-06	6.37877
604	23936	ENSMUSG00000022594	protein-coding	Lynx1	159.896	1.53772	0.203924	3.61057e-15	2.12934e-13	14.4424
605	16147	ENSMUSG00000006538	protein-coding	Ihh	266.642	1.53499	0.384445	3.80684e-06	4.16139e-05	5.41944
606	68667	ENSMUSG00000038260	protein-coding	Trpm4	718.522	1.53476	0.210294	2.09654e-14	1.15117e-12	13.6785
607	56175	ENSMUSG00000040605	protein-coding	Bace2	1897.46	1.53463	0.188387	2.6006e-17	1.95639e-15	16.5849
608	320225	ENSMUSG00000049676	protein-coding	Catsperg1	22.9753	1.53429	0.707984	0.00143866	0.00756464	2.84204
609	432720	ENSMUSG00000071551	protein-coding	Akr1c19	3253.51	1.53356	0.298721	1.84979e-08	3.33137e-07	7.73288
610	56338	ENSMUSG00000038393	protein-coding	Txnip	2190	1.52988	0.2975	1.72582e-08	3.12577e-07	7.76301
611	223626	ENSMUSG00000056665	protein-coding	Them6	257.751	1.52518	0.254987	1.52305e-10	4.16939e-09	9.81729
612	20558	ENSMUSG00000000204	protein-coding	Slfn4	78.0766	1.52446	0.378762	3.92438e-06	4.28008e-05	5.40623
613	78284	ENSMUSG00000027938	protein-coding	Creb3l4	265.336	1.52343	0.324748	1.7073e-07	2.51916e-06	6.76769
614	23844	ENSMUSG00000028255	protein-coding	Clca1	358.922	1.52251	1.53255	0.00437619	0.0191132	2.3589
615	56619	ENSMUSG00000030142	protein-coding	Clec4e	169.153	1.52092	0.391231	6.23765e-06	6.50241e-05	5.20498
616	240216	ENSMUSG00000044719	protein-coding	E230025N22Rik	206.985	1.52037	0.231099	3.63683e-12	1.30625e-10	11.4393
617	213603	ENSMUSG00000039865	protein-coding	Slc44a3	1156.66	1.52024	0.227463	1.58607e-12	6.12256e-11	11.7997
618	58237	ENSMUSG00000027574	protein-coding	Nkain4	278.071	1.51903	0.282852	5.1367e-09	1.02029e-07	8.28932
619	12765	ENSMUSG00000026180	protein-coding	Cxcr2	57.3999	1.51889	0.352319	1.23457e-06	1.51413e-05	5.90849
620	102634822	NA	ncRNA	Gm11131	9.27305	1.51623	0.770315	0.00297135	0.0138461	2.52705
621	224674	ENSMUSG00000024036	protein-coding	Slc37a1	1175.58	1.51616	0.173971	2.09057e-19	2.21925e-17	18.6797
622	18828	ENSMUSG00000032372	protein-coding	Plscr2	356.694	1.51586	0.233679	6.54375e-12	2.26929e-10	11.1842
623	19049	ENSMUSG00000061718	protein-coding	Ppp1r1b	2861.55	1.51493	0.414469	1.45831e-05	0.000138428	4.83615
624	67844	ENSMUSG00000019832	protein-coding	Rab32	309.987	1.51426	0.178475	1.51958e-18	1.42334e-16	17.8183
625	75600	ENSMUSG00000032246	protein-coding	Calml4	2924.69	1.51207	0.258408	3.16715e-10	8.16707e-09	9.49933
626	78591	NA	protein-coding	Mir142hg	164.234	1.5105	0.348119	9.71963e-07	1.22508e-05	6.01235
627	18126	ENSMUSG00000020826	protein-coding	Nos2	40.7715	1.50486	0.47993	0.000106237	0.000793268	3.97373
628	17329	ENSMUSG00000029417	protein-coding	Cxcl9	10.5081	1.50243	1.46103	0.0061691	0.0252256	2.20978
629	320640	ENSMUSG00000055960	protein-coding	Skint4	6.77584	1.50222	0.786241	0.0041062	0.0181246	2.38656
630	231946	ENSMUSG00000047115	protein-coding	Fam221a	126.265	1.50045	0.237541	2.3407e-11	7.41726e-10	10.6307
631	58208	ENSMUSG00000048251	protein-coding	Bcl11b	192.056	1.4998	0.382794	5.44033e-06	5.74966e-05	5.26437
632	14373	ENSMUSG00000009633	protein-coding	G0s2	1221.81	1.49867	0.362791	2.2425e-06	2.5891e-05	5.64927
633	320495	ENSMUSG00000064065	protein-coding	Ipcef1	14.5565	1.49725	0.547715	0.000480251	0.00295639	3.31853
634	110895	ENSMUSG00000026065	protein-coding	Slc9a4	678.041	1.49698	0.261418	7.03712e-10	1.68503e-08	9.1526
635	66790	ENSMUSG00000038515	protein-coding	Grtp1	978.236	1.49667	0.235509	1.47447e-11	4.83377e-10	10.8314
636	74032	ENSMUSG00000034308	protein-coding	Sdr42e1	64.2871	1.49611	0.305442	7.4881e-08	1.20137e-06	7.12563
637	103172	ENSMUSG00000049422	protein-coding	Chchd10	1864.46	1.49343	0.228767	4.71208e-12	1.67047e-10	11.3268
638	96935	ENSMUSG00000038576	protein-coding	Susd4	27.9083	1.49231	0.891064	0.00324665	0.0148948	2.48856
639	100647	ENSMUSG00000042985	protein-coding	Upk3b	21.136	1.49093	0.530591	0.000294326	0.00192866	3.53117
640	13661	ENSMUSG00000012350	protein-coding	Ehf	6535.21	1.48906	0.174108	8.94916e-19	8.6364e-17	18.0482
641	18988	ENSMUSG00000032015	protein-coding	Pou2f3	221.487	1.48886	0.295492	3.33102e-08	5.72385e-07	7.47742
642	414066	NA	ncRNA	BC037032	7.46932	1.48863	0.72385	0.00285783	0.0134203	2.54396
643	80861	ENSMUSG00000017830	protein-coding	Dhx58	50.7229	1.48786	0.68228	0.00126149	0.00676145	2.89912
644	12323	ENSMUSG00000057897	protein-coding	Camk2b	312.852	1.48783	0.21002	1.06675e-13	5.09588e-12	12.9719
645	228792	NA	protein-coding	Dnmt3bos	12.1605	1.48773	0.721459	0.00223258	0.0109272	2.65119
646	20972	ENSMUSG00000022415	protein-coding	Syngr1	1538.18	1.48751	0.756954	0.00175555	0.00892629	2.75559
647	17952	ENSMUSG00000078942	protein-coding	Naip6	209.138	1.48482	0.329673	4.37541e-07	6.02779e-06	6.35898
648	102631757	ENSMUSG00000086010	ncRNA	Gm15318	72.0796	1.48436	0.497536	0.000151274	0.00107511	3.82024
649	231583	ENSMUSG00000046959	protein-coding	Slc26a1	7.46305	1.48429	0.813711	0.00442591	0.0192995	2.354
650	73649	ENSMUSG00000027015	protein-coding	Cybrd1	209.354	1.48394	0.457687	6.95568e-05	0.000546726	4.15766
651	66957	ENSMUSG00000026327	protein-coding	Serpinb11	936.168	1.48385	0.43549	3.72821e-05	0.000316194	4.4285
652	22409	ENSMUSG00000026167	protein-coding	Wnt10a	2009.74	1.48354	0.334286	5.8372e-07	7.79981e-06	6.2338
653	105853	ENSMUSG00000024479	protein-coding	Mal2	5130.91	1.48297	0.194411	4.08461e-15	2.39413e-13	14.3888
654	268885	ENSMUSG00000059657	protein-coding	Stfa2l1	59.661	1.48203	0.422665	3.05366e-05	0.000265308	4.51518
655	414105	NA	ncRNA	4732465J04Rik	56.8371	1.47961	0.417332	2.59406e-05	0.000229479	4.58602
656	20555	ENSMUSG00000078763	protein-coding	Slfn1	24.4133	1.47791	0.565392	0.000558528	0.00336986	3.25296
657	70737	ENSMUSG00000068876	protein-coding	Cgn	1932.22	1.47747	0.195502	3.08185e-15	1.82316e-13	14.5112
658	80794	ENSMUSG00000040525	protein-coding	Cblc	2913.89	1.47412	0.156731	3.93878e-22	5.79625e-20	21.4046
659	20276	ENSMUSG00000030340	protein-coding	Scnn1a	342.769	1.47285	0.360801	2.81259e-06	3.18571e-05	5.55089
660	21418	ENSMUSG00000021359	protein-coding	Tfap2a	130.778	1.47227	0.342039	1.14091e-06	1.41103e-05	5.94275
661	268780	ENSMUSG00000042961	protein-coding	Egflam	118.967	1.46625	0.876163	0.00290001	0.0135784	2.5376
662	72578	ENSMUSG00000117042	ncRNA	2700054A10Rik	405.725	1.4649	0.354735	2.32346e-06	2.6745e-05	5.63386
663	233529	ENSMUSG00000051727	protein-coding	Kctd14	327.329	1.46404	0.279117	1.12692e-08	2.11525e-07	7.94811
664	22421	ENSMUSG00000030093	protein-coding	Wnt7a	738.715	1.4601	0.256574	9.50232e-10	2.23059e-08	9.02217
665	105439	ENSMUSG00000055717	protein-coding	Slain1	148.383	1.45946	0.287119	2.8736e-08	5.0145e-07	7.54157
666	319848	ENSMUSG00000021336	protein-coding	Slc17a4	116.242	1.45916	0.338931	1.14297e-06	1.41266e-05	5.94197
667	71934	ENSMUSG00000027555	protein-coding	Car13	988.95	1.45849	0.178537	2.35842e-17	1.80983e-15	16.6274
668	329716	ENSMUSG00000046317	protein-coding	BC107364	18.4471	1.45483	0.559704	0.000614914	0.00365127	3.21119
669	19253	ENSMUSG00000026126	protein-coding	Ptpn18	1038.04	1.45096	0.235219	5.11769e-11	1.54729e-09	10.2909
670	71908	ENSMUSG00000055976	protein-coding	Cldn23	956.747	1.45071	0.190197	1.94903e-15	1.17483e-13	14.7102
671	330256	NA	ncRNA	Gm20559	436.718	1.44981	0.230887	2.48471e-11	7.86058e-10	10.6047
672	268297	ENSMUSG00000044770	protein-coding	Scml4	148.68	1.44663	0.272241	8.91776e-09	1.70913e-07	8.04974
673	18546	ENSMUSG00000090223	protein-coding	Pcp4	8.60748	1.445	0.662731	0.00217122	0.010701	2.6633
674	17005	ENSMUSG00000027297	protein-coding	Ltk	86.2852	1.4447	0.220098	5.0652e-12	1.78902e-10	11.2954
675	547253	ENSMUSG00000034422	protein-coding	Parp14	500.461	1.4429	0.272528	8.57007e-09	1.65303e-07	8.06702
676	319220	NA	protein-coding	5430427N15Rik	36.9013	1.44196	0.3315	1.32169e-06	1.60949e-05	5.87887
677	213171	ENSMUSG00000050762	protein-coding	Prss27	166.745	1.43878	0.556921	0.000494095	0.0030299	3.30619
678	55932	ENSMUSG00000028268	protein-coding	Gbp3	31.5074	1.43709	0.487085	0.000218065	0.00148443	3.66141
679	26366	ENSMUSG00000054169	protein-coding	Ceacam10	3.8904	1.43582	1.56719	0.0142947	0.0503212	1.84482
680	17060	ENSMUSG00000061132	protein-coding	Blnk	442.991	1.43482	0.326241	7.51407e-07	9.78057e-06	6.12412
681	102294	ENSMUSG00000079057	protein-coding	Cyp4v3	172.163	1.43283	0.244663	3.87801e-10	9.73733e-09	9.41139
682	11832	ENSMUSG00000028427	protein-coding	Aqp7	8.62459	1.43	0.733848	0.00342053	0.0155211	2.46591
683	72040	ENSMUSG00000025497	protein-coding	Cdhr5	1213.3	1.42644	0.32528	7.89448e-07	1.02062e-05	6.10268
684	74127	ENSMUSG00000037185	protein-coding	Krt80	502.032	1.42556	0.216268	3.43829e-12	1.24666e-10	11.4637
685	67432	ENSMUSG00000025176	protein-coding	Hoga1	585.625	1.42467	0.413352	3.49465e-05	0.000298639	4.4566
686	278279	ENSMUSG00000036019	protein-coding	Tmtc2	5169.36	1.42453	0.174477	2.54425e-17	1.92919e-15	16.5944
687	100342	ENSMUSG00000046694	protein-coding	Tent5b	964.97	1.42438	0.314774	4.6096e-07	6.32761e-06	6.33634
688	328845	ENSMUSG00000024207	protein-coding	Acsbg2	8.69745	1.4234	0.880932	0.00546059	0.0228918	2.26276
689	14863	ENSMUSG00000040562	protein-coding	Gstm2	133.306	1.42173	0.25645	2.43591e-09	5.1948e-08	8.61334
690	102631889	ENSMUSG00000087088	ncRNA	Gm16638	49.4323	1.42103	0.361066	6.7391e-06	6.94931e-05	5.1714
691	54199	ENSMUSG00000043953	protein-coding	Ccrl2	540.35	1.42059	0.363883	6.32867e-06	6.58292e-05	5.19869
692	14962	ENSMUSG00000090231	protein-coding	Cfb	1841.59	1.42042	0.235623	1.26282e-10	3.53811e-09	9.89866
693	243025	ENSMUSG00000037913	protein-coding	Tmem156	12.6831	1.41999	0.548438	0.000780131	0.00447785	3.10783
694	100040231	NA	protein-coding	Gm2675	47.5475	1.41952	0.291085	9.59955e-08	1.50598e-06	7.01775
695	215928	ENSMUSG00000038528	protein-coding	Mfsd4b5	11.1451	1.41807	0.574176	0.0010559	0.00580276	2.97638
696	11668	ENSMUSG00000053279	protein-coding	Aldh1a1	580.697	1.41746	0.259381	3.50123e-09	7.19371e-08	8.45578
697	66991	ENSMUSG00000092622	protein-coding	Khdc3	4.88487	1.41564	1.08819	0.0104671	0.0389699	1.98017
698	234683	ENSMUSG00000014791	protein-coding	Elmo3	600.668	1.41363	0.181065	4.86857e-16	3.18591e-14	15.3126
699	70727	ENSMUSG00000030134	protein-coding	Rasgef1a	55.6872	1.41289	0.346903	3.55704e-06	3.92651e-05	5.44891
700	217316	ENSMUSG00000045775	protein-coding	Slc16a5	8.22686	1.41222	0.657191	0.00261231	0.0124304	2.58297
701	239691	ENSMUSG00000051669	protein-coding	AU021092	104.218	1.41124	0.409863	3.54674e-05	0.00030228	4.45017
702	16165	ENSMUSG00000031289	protein-coding	Il13ra2	14.0476	1.40705	0.743682	0.00294357	0.0137419	2.53113
703	237847	ENSMUSG00000045287	protein-coding	Rtn4rl1	373.205	1.40648	0.207654	9.94004e-13	4.04116e-11	12.0026
704	13370	ENSMUSG00000034785	protein-coding	Dio1	38.5385	1.40445	0.655944	0.00151013	0.00789048	2.82099
705	70129	ENSMUSG00000007034	protein-coding	Slc44a4	1608.08	1.40441	0.217952	9.0439e-12	3.07493e-10	11.0436
706	16665	ENSMUSG00000054146	protein-coding	Krt15	86.0708	1.40397	0.246371	1.12865e-09	2.60148e-08	8.94744
707	241638	ENSMUSG00000037703	protein-coding	Lzts3	131.066	1.40358	0.329252	1.50914e-06	1.81705e-05	5.82127
708	76763	ENSMUSG00000061778	protein-coding	Mospd2	2856.95	1.40348	0.448722	0.000106651	0.000795431	3.97203
709	70291	ENSMUSG00000068011	protein-coding	Mkrn2os	1051.01	1.40335	0.248894	1.32117e-09	2.97699e-08	8.87904
710	93890	ENSMUSG00000043313	protein-coding	Pcdhb19	16.5349	1.40301	1.1926	0.00602284	0.0247281	2.2202
711	71687	ENSMUSG00000002032	protein-coding	Tmem25	36.6095	1.39827	0.403423	3.9966e-05	0.000336419	4.39831
712	22417	ENSMUSG00000036856	protein-coding	Wnt4	3299.97	1.39665	0.263879	8.86186e-09	1.70012e-07	8.05248
713	13824	ENSMUSG00000024376	protein-coding	Epb41l4a	1045.99	1.3966	0.261128	6.7509e-09	1.32033e-07	8.17064
714	14618	ENSMUSG00000047797	protein-coding	Gjb1	1047.68	1.39597	0.322906	1.12523e-06	1.39345e-05	5.94876
715	19219	ENSMUSG00000039942	protein-coding	Ptger4	614.048	1.39327	0.248303	1.55379e-09	3.44031e-08	8.80861
716	320022	ENSMUSG00000052616	protein-coding	Terb1	107.358	1.39164	0.259059	6.96593e-09	1.3596e-07	8.15702
717	102640814	NA	ncRNA	Gm28497	11.198	1.39154	0.770942	0.00392951	0.0174617	2.40566
718	20310	ENSMUSG00000058427	protein-coding	Cxcl2	9258.52	1.3897	0.294269	1.7785e-07	2.61613e-06	6.74995
719	22673	ENSMUSG00000031351	protein-coding	Zfp185	140.999	1.38668	0.329168	1.97085e-06	2.31179e-05	5.70535
720	14357	ENSMUSG00000029603	protein-coding	Dtx1	11.1416	1.38667	0.7819	0.0041073	0.0181253	2.38644
721	66065	ENSMUSG00000030825	protein-coding	Hsd17b14	622.04	1.38637	0.375733	1.50262e-05	0.000141998	4.82315
722	17207	ENSMUSG00000031442	protein-coding	Mcf2l	117.371	1.3836	0.356481	7.31099e-06	7.44661e-05	5.13602
723	622434	ENSMUSG00000036885	protein-coding	Arhgef26	596.203	1.38322	0.294154	1.91322e-07	2.79494e-06	6.71824
724	70274	ENSMUSG00000013766	protein-coding	Ly6g6e	12.7004	1.38303	1.62032	0.00729773	0.0289846	2.13681
725	115490435	NA	ncRNA	Gm44066	37.0599	1.38208	0.439118	0.000116688	0.000857895	3.93297
726	224840	ENSMUSG00000051682	protein-coding	Treml4	15.4993	1.3818	0.588361	0.00132245	0.00701929	2.87862
727	14344	ENSMUSG00000055978	protein-coding	Fut2	711.38	1.38159	0.242359	9.44508e-10	2.21988e-08	9.02479
728	11937	ENSMUSG00000030730	protein-coding	Atp2a1	12.3895	1.38105	0.623081	0.0017539	0.00892031	2.75599
729	67729	ENSMUSG00000032718	protein-coding	Mansc1	163.334	1.38039	0.217554	1.82329e-11	5.87511e-10	10.7391
730	170826	ENSMUSG00000033871	protein-coding	Ppargc1b	200.708	1.37705	0.389747	2.71291e-05	0.000239107	4.56656
731	72022	ENSMUSG00000042195	protein-coding	Slc35f2	114.088	1.37633	0.261809	1.35096e-08	2.49412e-07	7.86936
732	18991	ENSMUSG00000090125	protein-coding	Pou3f1	379.999	1.37488	0.261474	1.20967e-08	2.25286e-07	7.91733
733	194231	ENSMUSG00000028841	protein-coding	Cnksr1	610.63	1.37465	0.184211	7.2902e-15	4.14587e-13	14.1373
734	17069	ENSMUSG00000022587	protein-coding	Ly6e	35466.7	1.37382	0.115229	8.04729e-34	5.12559e-31	33.0944
735	19279	ENSMUSG00000020151	protein-coding	Ptprr	2698.14	1.37272	0.194436	1.37561e-13	6.45827e-12	12.8615
736	12837	ENSMUSG00000068196	protein-coding	Col8a1	599.341	1.37253	0.540217	0.000596638	0.00356379	3.22429
737	327958	ENSMUSG00000040543	protein-coding	Pitpnm3	715.925	1.36417	0.22641	1.43812e-10	3.97103e-09	9.84221
738	58206	ENSMUSG00000006310	protein-coding	Zbtb32	801.691	1.36326	0.167539	3.69112e-17	2.74435e-15	16.4328
739	14619	ENSMUSG00000046352	protein-coding	Gjb2	77.8761	1.36212	0.370563	1.74664e-05	0.000162014	4.7578
740	23912	ENSMUSG00000029449	protein-coding	Rhof	787.593	1.36181	0.228021	1.93257e-10	5.17918e-09	9.71387
741	246746	ENSMUSG00000047798	protein-coding	Cd300lf	200.83	1.35972	0.52077	0.000514315	0.00313979	3.28877
742	74253	ENSMUSG00000071537	protein-coding	Klrg2	197.807	1.35579	0.229605	3.06398e-10	7.96551e-09	9.51371
743	66261	ENSMUSG00000026149	protein-coding	Tm4sf20	2425.8	1.35386	0.303385	7.89407e-07	1.02062e-05	6.1027
744	68753	ENSMUSG00000068745	protein-coding	Mybphl	14.0639	1.35337	0.574893	0.00129769	0.00690701	2.88683
745	26422	ENSMUSG00000027799	protein-coding	Nbea	3656.37	1.35301	0.319117	1.68923e-06	2.00857e-05	5.77231
746	13506	ENSMUSG00000024331	protein-coding	Dsc2	984.195	1.3512	0.171692	3.12658e-16	2.0889e-14	15.5049
747	66058	ENSMUSG00000023367	protein-coding	Tmem176a	5186.2	1.34775	0.438283	0.000138137	0.000996421	3.85969
748	433323	ENSMUSG00000032908	protein-coding	Sgpp2	1829.05	1.34686	0.190919	1.44135e-13	6.71741e-12	12.8412
749	115488138	NA	ncRNA	Gm15912	74.0918	1.34406	0.406273	6.89508e-05	0.000542484	4.16146
750	231668	ENSMUSG00000066894	protein-coding	Vsig10	756.666	1.34394	0.199831	1.55778e-12	6.02552e-11	11.8075
751	232670	ENSMUSG00000001763	protein-coding	Tspan33	174.072	1.3431	0.321975	2.44788e-06	2.80252e-05	5.61121
752	14170	ENSMUSG00000031073	protein-coding	Fgf15	27.3464	1.34152	0.578737	0.00124302	0.00667587	2.90552
753	56226	ENSMUSG00000028943	protein-coding	Espn	754.988	1.3403	0.265032	3.48617e-08	5.97433e-07	7.45765
754	105732	ENSMUSG00000046761	protein-coding	Fam83h	657.406	1.33932	0.216642	5.42516e-11	1.63508e-09	10.2656
755	17002	ENSMUSG00000032496	protein-coding	Ltf	4787.63	1.33925	0.277352	9.45844e-08	1.48628e-06	7.02418
756	224912	ENSMUSG00000044279	protein-coding	Crb3	4488.77	1.33889	0.145936	4.03446e-21	5.39095e-19	20.3942
757	18645	ENSMUSG00000027805	protein-coding	Pfn2	248.066	1.33791	0.329444	3.74069e-06	4.10081e-05	5.42705
758	20732	ENSMUSG00000027315	protein-coding	Spint1	1899.9	1.33762	0.177102	3.75236e-15	2.20616e-13	14.4257
759	100502695	ENSMUSG00000097402	ncRNA	Gm17399	78.6118	1.3364	0.296967	5.59125e-07	7.52377e-06	6.25249
760	11891	ENSMUSG00000032202	protein-coding	Rab27a	180.471	1.33522	0.206472	8.8336e-12	3.00878e-10	11.0539
761	108168796	NA	ncRNA	Gm14102	6.97062	1.33439	0.775774	0.00609037	0.0249678	2.21536
762	68354	ENSMUSG00000044062	ncRNA	Plekhd1os	20.5292	1.33375	0.444239	0.000248967	0.00166454	3.60386
763	232232	ENSMUSG00000034245	protein-coding	Hdac11	309.4	1.33237	0.261248	2.73191e-08	4.80233e-07	7.56353
764	20351	ENSMUSG00000028064	protein-coding	Sema4a	946.526	1.32937	0.183067	3.289e-14	1.72394e-12	13.4829
765	70335	ENSMUSG00000035504	protein-coding	Reep6	501.081	1.32674	0.216696	8.10512e-11	2.35727e-09	10.0912
766	14469	ENSMUSG00000028270	protein-coding	Gbp2	136.853	1.32474	0.218629	1.28907e-10	3.59872e-09	9.88973
767	545902	ENSMUSG00000035429	protein-coding	Ptprh	74.9444	1.3228	0.79027	0.00370134	0.0165827	2.43164
768	14598	ENSMUSG00000006345	protein-coding	Ggt1	749.925	1.32275	0.30062	8.4364e-07	1.08045e-05	6.07384
769	17178	ENSMUSG00000057092	protein-coding	Fxyd3	24419.2	1.31339	0.166448	2.72773e-16	1.83526e-14	15.5642
770	73072	ENSMUSG00000064125	protein-coding	Prr36	56.1993	1.31273	0.538567	0.000859545	0.0048621	3.06573
771	12705	ENSMUSG00000051159	protein-coding	Cited1	1214.76	1.30483	1.0543	0.0056466	0.0235163	2.24821
772	52372	ENSMUSG00000090891	ncRNA	D6Ertd527e	34.3669	1.30389	0.317182	4.04477e-06	4.39912e-05	5.39311
773	767815	ENSMUSG00000084938	ncRNA	BB557941	36.9325	1.30305	0.329651	7.18769e-06	7.34059e-05	5.14341
774	320207	ENSMUSG00000020901	protein-coding	Pik3r5	316.674	1.30302	0.164974	2.96761e-16	1.98965e-14	15.5276
775	15957	ENSMUSG00000034459	protein-coding	Ifit1	386.892	1.30218	1.81696	0.0059628	0.024566	2.22455
776	15015	ENSMUSG00000035929	protein-coding	H2-Q4	178.426	1.30093	0.287527	5.03562e-07	6.87291e-06	6.29795
777	20287	ENSMUSG00000038580	protein-coding	Sct	153.413	1.30075	0.315447	3.02362e-06	3.40255e-05	5.51947
778	18606	ENSMUSG00000022425	protein-coding	Enpp2	385.823	1.29992	0.601603	0.00158203	0.00820561	2.80078
779	57278	ENSMUSG00000002980	protein-coding	Bcam	2787.62	1.29875	0.221741	4.13477e-10	1.03008e-08	9.38355
780	21689	ENSMUSG00000020799	protein-coding	Tekt1	3.26115	1.29706	1.97385	0.0180641	0.060641	1.74318
781	386463	ENSMUSG00000039518	protein-coding	Cdsn	10.6021	1.29586	0.664605	0.00367315	0.0164873	2.43496
782	14191	ENSMUSG00000028874	protein-coding	Fgr	100.598	1.29499	0.399885	9.27071e-05	0.000703234	4.03289
783	233424	ENSMUSG00000038540	protein-coding	Tmc3	6.27402	1.28899	1.0236	0.0103051	0.0384744	1.98695
784	626058	NA	ncRNA	E330020D12Rik	32.4936	1.28843	0.905699	0.00560446	0.0233923	2.25147
785	54373	ENSMUSG00000006179	protein-coding	Prss16	141.202	1.28286	0.250023	2.68333e-08	4.72999e-07	7.57133
786	328783	ENSMUSG00000041062	protein-coding	Mslnl	196.684	1.28163	0.265432	1.19692e-07	1.83406e-06	6.92193
787	72121	ENSMUSG00000027901	protein-coding	Dennd2d	363.699	1.28153	0.193872	3.42379e-12	1.24492e-10	11.4655
788	76768	ENSMUSG00000079440	protein-coding	Alpi	96.4516	1.27796	1.86068	0.00620628	0.0253613	2.20717
789	100503474	NA	ncRNA	Platr22	178.68	1.27737	0.14325	5.23516e-20	6.1749e-18	19.2811
790	71776	ENSMUSG00000017713	protein-coding	Tha1	284.309	1.27562	0.349935	2.0716e-05	0.000188766	4.68369
791	98845	ENSMUSG00000025504	protein-coding	Eps8l2	2333.09	1.27547	0.221891	8.11024e-10	1.92749e-08	9.09097
792	50873	ENSMUSG00000023826	protein-coding	Prkn	558.083	1.275	0.380137	5.96719e-05	0.000478477	4.22423
793	55925	ENSMUSG00000031098	protein-coding	Syt8	3803.6	1.27358	0.215493	3.1069e-10	8.0369e-09	9.50767
794	21813	ENSMUSG00000032440	protein-coding	Tgfbr2	2288.3	1.27349	0.173209	1.9157e-14	1.05795e-12	13.7177
795	68854	ENSMUSG00000031382	protein-coding	Asb11	107.413	1.27299	0.266828	1.64639e-07	2.44059e-06	6.78347
796	30805	ENSMUSG00000020334	protein-coding	Slc22a4	242.463	1.26981	0.161454	4.25365e-16	2.79309e-14	15.3712
797	66044	ENSMUSG00000027430	protein-coding	Dtd1	1331.61	1.26587	0.136926	2.24848e-21	3.11333e-19	20.6481
798	226356	ENSMUSG00000036962	protein-coding	Cfap221	45.5599	1.26502	0.596158	0.00203551	0.0101182	2.69133
799	243084	ENSMUSG00000054537	protein-coding	Tmprss11e	157.704	1.26478	0.629074	0.00231463	0.0112511	2.63552
800	69097	ENSMUSG00000050747	protein-coding	Trim15	548.315	1.26247	0.2262	2.21263e-09	4.76114e-08	8.65509
801	30794	ENSMUSG00000020388	protein-coding	Pdlim4	1468.65	1.26129	0.499642	0.000727091	0.00422031	3.13841
802	16529	ENSMUSG00000023243	protein-coding	Kcnk5	576.826	1.25964	0.212135	2.71778e-10	7.11388e-09	9.56579
803	70266	ENSMUSG00000039648	protein-coding	Kyat1	188.912	1.25934	0.227973	3.12296e-09	6.4792e-08	8.50543
804	16554	ENSMUSG00000060012	protein-coding	Kif13b	2818.65	1.2593	0.168152	6.77446e-15	3.87564e-13	14.1691
805	320718	ENSMUSG00000042268	protein-coding	Slc26a9	831.101	1.25878	0.278681	5.42911e-07	7.33659e-06	6.26527
806	64177	ENSMUSG00000029868	protein-coding	Trpv6	51.7253	1.25777	0.298037	2.40005e-06	2.7494e-05	5.61978
807	102639500	ENSMUSG00000104441	ncRNA	Gm35801	21.7532	1.25771	0.474258	0.000692308	0.00403928	3.1597
808	67742	ENSMUSG00000022876	protein-coding	Samsn1	205.87	1.25734	0.334109	1.42183e-05	0.000135368	4.84715
809	71884	ENSMUSG00000026450	protein-coding	Chit1	10.7117	1.25684	0.813227	0.00664492	0.0267985	2.17751
810	107589	ENSMUSG00000022836	protein-coding	Mylk	939.838	1.25464	0.236543	1.04045e-08	1.97036e-07	7.98278
811	99681	ENSMUSG00000052415	protein-coding	Tchh	473.127	1.25381	0.366103	4.80029e-05	0.000394851	4.31873
812	71761	ENSMUSG00000015890	protein-coding	Amdhd1	47.2673	1.25186	0.603519	0.00223115	0.0109231	2.65147
813	14933	ENSMUSG00000025059	protein-coding	Gk	406.098	1.25129	0.186948	2.30215e-12	8.7108e-11	11.6379
814	19193	ENSMUSG00000017453	protein-coding	Pipox	55.4042	1.25068	0.278987	7.35027e-07	9.60664e-06	6.1337
815	50723	ENSMUSG00000000732	protein-coding	Icosl	70.1515	1.24924	0.346225	2.66042e-05	0.000234805	4.57505
816	320354	ENSMUSG00000085830	ncRNA	Grin1os	31.7597	1.24921	0.431994	0.000289102	0.00189638	3.53895
817	270152	ENSMUSG00000048534	protein-coding	Jaml	82.6001	1.24884	0.28135	9.337e-07	1.18467e-05	6.02979
818	328353	NA	protein-coding	D030051J21Rik	18.7209	1.24839	0.450134	0.000489044	0.00300278	3.31065
819	76432	ENSMUSG00000097354	ncRNA	2310001H17Rik	356.538	1.24745	0.191925	7.87509e-12	2.6919e-10	11.1037
820	102635521	NA	ncRNA	Gm26725	35.8448	1.24676	0.381615	0.000103102	0.000772578	3.98673
821	60533	ENSMUSG00000016496	protein-coding	Cd274	141.172	1.24597	0.276299	6.36277e-07	8.43133e-06	6.19635
822	19224	ENSMUSG00000047250	protein-coding	Ptgs1	815.275	1.24474	0.196393	2.23263e-11	7.11019e-10	10.6512
823	106522	ENSMUSG00000024247	protein-coding	Pkdcc	747.006	1.24471	0.334109	1.59059e-05	0.000149352	4.79844
824	22238	ENSMUSG00000054630	protein-coding	Ugt2b5	23.9829	1.2447	1.29882	0.00765568	0.0301742	2.11602
825	69379	ENSMUSG00000015083	protein-coding	C8g	42.7499	1.24299	0.284521	1.33549e-06	1.62332e-05	5.87436
826	15379	ENSMUSG00000043013	protein-coding	Onecut1	108.807	1.24205	0.484498	0.000700012	0.004078	3.15489
827	16886	ENSMUSG00000020451	protein-coding	Limk2	2189.31	1.2416	0.13896	4.14955e-20	5.01833e-18	19.382
828	12683	ENSMUSG00000024526	protein-coding	Cidea	743.661	1.24147	0.230598	6.82672e-09	1.33379e-07	8.16579
829	207495	ENSMUSG00000018126	protein-coding	Baiap2l2	33.2391	1.2413	0.464949	0.00058979	0.0035273	3.2293
830	75276	ENSMUSG00000034683	protein-coding	Ppp1r1c	108.992	1.24074	0.409877	0.000193652	0.00133778	3.71298
831	80877	ENSMUSG00000028080	protein-coding	Lrba	2608.77	1.24051	0.215202	7.75705e-10	1.85277e-08	9.1103
832	19885	ENSMUSG00000028150	protein-coding	Rorc	268.113	1.24038	0.330277	1.41541e-05	0.000134891	4.84912
833	217328	ENSMUSG00000034427	protein-coding	Myo15b	551.605	1.23975	0.354094	3.68528e-05	0.000313388	4.43353
834	77963	ENSMUSG00000028572	protein-coding	Hook1	1334.11	1.23914	0.185345	2.24087e-12	8.51262e-11	11.6496
835	58218	ENSMUSG00000041754	protein-coding	Trem3	38.9564	1.23889	0.394861	0.000161613	0.00114121	3.79152
836	26415	ENSMUSG00000004864	protein-coding	Mapk13	2045.37	1.23798	0.213432	6.32959e-10	1.53875e-08	9.19862
837	18770	ENSMUSG00000041237	protein-coding	Pklr	139.804	1.23779	0.259924	1.76625e-07	2.60212e-06	6.75295
838	14198	ENSMUSG00000060579	protein-coding	Fhit	973.796	1.23588	0.233698	1.1673e-08	2.18246e-07	7.93282
839	26456	ENSMUSG00000025207	protein-coding	Sema4g	681.704	1.23561	0.299341	3.20358e-06	3.58395e-05	5.49437
840	102639642	NA	ncRNA	Gm15895	83.9774	1.23429	0.356438	4.35616e-05	0.000363801	4.3609
841	109332	ENSMUSG00000035498	protein-coding	Cdcp1	1421.89	1.23137	0.170357	4.98658e-14	2.51408e-12	13.3022
842	27428	ENSMUSG00000029381	protein-coding	Shroom3	4790.54	1.23091	0.163942	5.9052e-15	3.41929e-13	14.2288
843	74377	ENSMUSG00000002076	protein-coding	Hsf2bp	139.153	1.23013	0.300805	4.055e-06	4.40745e-05	5.39201
844	194590	ENSMUSG00000040855	protein-coding	Reps2	128.682	1.23003	0.274445	7.59034e-07	9.84631e-06	6.11974
845	224833	ENSMUSG00000034382	protein-coding	AI661453	2397.15	1.22983	0.189828	9.06075e-12	3.07518e-10	11.0428
846	12475	ENSMUSG00000051439	protein-coding	Cd14	5961.86	1.22901	0.172243	9.36895e-14	4.5322e-12	13.0283
847	18386	ENSMUSG00000050511	protein-coding	Oprd1	40.4947	1.22508	0.328246	2.0051e-05	0.000183318	4.69786
848	69338	ENSMUSG00000085944	ncRNA	1700003D09Rik	17.058	1.22364	0.635854	0.00342993	0.0155527	2.46472
849	11423	ENSMUSG00000023328	protein-coding	Ache	56.6869	1.22297	0.314756	1.01187e-05	9.99732e-05	4.99488
850	240660	ENSMUSG00000044026	protein-coding	Slc35g1	655.033	1.22158	0.120079	2.70424e-25	6.07913e-23	24.568
851	276829	ENSMUSG00000045667	protein-coding	Smtnl2	211.651	1.22102	0.250522	1.10353e-07	1.70739e-06	6.95722
852	66183	ENSMUSG00000043461	protein-coding	Sptssb	3213.01	1.22094	0.286355	1.79497e-06	2.12373e-05	5.74594
853	211945	ENSMUSG00000060716	protein-coding	Plekhh1	558.837	1.22088	0.179467	1.06651e-12	4.30841e-11	11.972
854	19266	ENSMUSG00000028399	protein-coding	Ptprd	4271.1	1.21855	0.221142	3.49501e-09	7.18867e-08	8.45655
855	217946	ENSMUSG00000021175	protein-coding	Cdca7l	915.596	1.21805	0.120852	7.56943e-25	1.62513e-22	24.1209
856	17388	ENSMUSG00000031790	protein-coding	Mmp15	608.084	1.21733	0.15562	5.55633e-16	3.59899e-14	15.2552
857	17773	ENSMUSG00000054764	protein-coding	Mtnr1a	38.8355	1.21727	1.03333	0.00741753	0.0294237	2.12974
858	69697	ENSMUSG00000044433	protein-coding	Camsap3	484.577	1.21638	0.247517	8.42957e-08	1.34003e-06	7.07419
859	20341	ENSMUSG00000068874	protein-coding	Selenbp1	832.486	1.21587	0.313083	8.79715e-06	8.81006e-05	5.05566
860	56742	ENSMUSG00000068744	protein-coding	Psrc1	185.765	1.21417	0.190425	1.90771e-11	6.12649e-10	10.7195
861	226251	ENSMUSG00000025085	protein-coding	Ablim1	3750.18	1.21284	0.246058	7.88715e-08	1.25905e-06	7.10308
862	228550	ENSMUSG00000027296	protein-coding	Itpka	54.1839	1.21156	0.327094	2.2047e-05	0.000199751	4.65665
863	77097	ENSMUSG00000053580	protein-coding	Tanc2	1017.59	1.2112	0.223846	6.21305e-09	1.22013e-07	8.2067
864	381810	ENSMUSG00000067714	protein-coding	Lpar5	6.58041	1.21014	1.46978	0.011998	0.043599	1.92089
865	170706	ENSMUSG00000050777	protein-coding	Tmem37	1120.21	1.21001	0.282622	1.67862e-06	2.00027e-05	5.77505
866	217845	ENSMUSG00000021208	protein-coding	Ifi27l2b	1831.11	1.20967	0.39677	0.000179402	0.00125064	3.74617
867	212439	ENSMUSG00000042510	protein-coding	AA986860	2980.01	1.20938	0.238778	4.06039e-08	6.84783e-07	7.39143
868	17152	ENSMUSG00000021363	protein-coding	Mak	33.9838	1.2091	0.362592	9.07165e-05	0.000690169	4.04231
869	214575	ENSMUSG00000060985	protein-coding	Tdrd5	21.4003	1.20901	0.462163	0.000829383	0.00471943	3.08124
870	66412	ENSMUSG00000042659	protein-coding	Arrdc4	660.888	1.20854	0.170682	1.53171e-13	7.10385e-12	12.8148
871	320292	ENSMUSG00000089809	protein-coding	Rasgef1b	1243.58	1.20745	0.196013	7.41337e-11	2.17595e-09	10.13
872	72948	ENSMUSG00000021573	protein-coding	Tppp	35.6966	1.20724	0.412394	0.000304247	0.00198618	3.51677
873	402773	ENSMUSG00000078925	pseudo	D030018L15Rik	15.5394	1.20651	0.593557	0.00333358	0.0152424	2.47709
874	116939	ENSMUSG00000041653	protein-coding	Pnpla3	92.5867	1.20645	0.634338	0.0031518	0.0145365	2.50144
875	327957	ENSMUSG00000057135	protein-coding	Scimp	34.2984	1.20594	0.327532	2.61196e-05	0.000230851	4.58303
876	12369	ENSMUSG00000025076	protein-coding	Casp7	726.054	1.20576	0.170247	1.47834e-13	6.87303e-12	12.8302
877	228366	ENSMUSG00000040434	protein-coding	Large2	161.88	1.20027	0.275519	1.25973e-06	1.54004e-05	5.89972
878	69798	ENSMUSG00000100680	ncRNA	1810044D09Rik	260.869	1.19996	0.135609	1.14832e-19	1.29071e-17	18.9399
879	102635120	NA	ncRNA	Gm32540	3.18336	1.19943	2.09954	0.0190239	0.0632226	1.7207
880	20743	ENSMUSG00000067889	protein-coding	Sptbn2	292.586	1.19905	0.264292	5.69238e-07	7.63299e-06	6.24471
881	332175	ENSMUSG00000036304	protein-coding	Zdhhc23	84.5249	1.19753	0.360825	7.99645e-05	0.000619612	4.0971
882	16779	ENSMUSG00000052911	protein-coding	Lamb2	1540.2	1.19731	0.227336	1.37552e-08	2.53456e-07	7.86153
883	63859	ENSMUSG00000032343	protein-coding	Impg1	10.801	1.19724	0.661843	0.00525185	0.0221577	2.27969
884	16514	ENSMUSG00000096146	protein-coding	Kcnj11	27.0083	1.19683	0.722097	0.00517311	0.0219137	2.28625
885	217356	ENSMUSG00000050106	protein-coding	Tmc8	190.845	1.19529	0.182658	6.06263e-12	2.11396e-10	11.2173
886	11421	ENSMUSG00000020681	protein-coding	Ace	398.937	1.19385	0.201939	3.41755e-10	8.7303e-09	9.46628
887	74931	ENSMUSG00000086938	ncRNA	4930481A15Rik	260.559	1.19366	0.312638	1.22233e-05	0.000117961	4.91281
888	76509	ENSMUSG00000032068	protein-coding	Plet1	1118.04	1.19356	0.468297	0.000769603	0.00443339	3.11373
889	68690	NA	ncRNA	1110028F11Rik	46.0213	1.19224	0.399451	0.000243207	0.00163289	3.61402
890	329954	ENSMUSG00000048003	protein-coding	Catsper4	63.9117	1.19193	0.335435	3.79812e-05	0.000321553	4.42043
891	242602	ENSMUSG00000054362	protein-coding	Lexm	5.24131	1.19093	1.01694	0.0135999	0.0483562	1.86647
892	20363	ENSMUSG00000064373	protein-coding	Selenop	9793.49	1.19008	0.313787	1.41652e-05	0.000134929	4.84878
893	13110	ENSMUSG00000052914	protein-coding	Cyp2j6	492.954	1.18856	0.238089	6.15971e-08	1.0077e-06	7.21044
894	16530	ENSMUSG00000024936	protein-coding	Kcnk7	55.3058	1.18786	0.296468	6.43876e-06	6.68651e-05	5.1912
895	320558	ENSMUSG00000060445	protein-coding	Sycp2	11.0965	1.18523	0.764589	0.00753917	0.0298134	2.12268
896	237310	ENSMUSG00000039760	protein-coding	Il22ra2	7.14021	1.18471	0.744114	0.0084749	0.0328565	2.07187
897	14063	ENSMUSG00000021678	protein-coding	F2rl1	2765.03	1.1838	0.13431	1.35452e-19	1.49608e-17	18.8682
898	329909	ENSMUSG00000085933	protein-coding	Tmem61	13.4198	1.18379	0.517392	0.00215979	0.0106584	2.66559
899	64337	ENSMUSG00000025739	protein-coding	Gng13	180.632	1.17954	0.5862	0.00265798	0.012612	2.57545
900	65963	ENSMUSG00000029810	protein-coding	Tmem176b	8428.75	1.17914	0.365424	0.000106412	0.000794263	3.97301
901	76406	ENSMUSG00000040340	protein-coding	Tex45	44.9556	1.17788	0.375197	0.000166781	0.00117509	3.77785
902	227327	ENSMUSG00000079445	protein-coding	B3gnt7	54.5056	1.17658	0.410424	0.000370855	0.00235425	3.4308
903	72309	ENSMUSG00000054871	protein-coding	Tmem158	2638.59	1.17542	0.129388	1.15835e-20	1.47558e-18	19.9362
904	320655	ENSMUSG00000038208	protein-coding	Pgap3	140.756	1.17445	0.245439	1.79481e-07	2.63809e-06	6.74598
905	58217	ENSMUSG00000042265	protein-coding	Trem1	149.669	1.17379	0.409073	0.000342083	0.00220382	3.46587
906	105675	ENSMUSG00000021868	protein-coding	Ppif	917.225	1.17298	0.139829	5.44597e-18	4.64561e-16	17.2639
907	192190	ENSMUSG00000038725	protein-coding	Pkhd1l1	95.8247	1.1724	0.489566	0.00119547	0.00646382	2.92246
908	52076	ENSMUSG00000028420	protein-coding	Tmem38b	304.228	1.17235	0.114335	1.33783e-25	3.15596e-23	24.8736
909	329693	ENSMUSG00000048031	protein-coding	Fcrl5	3.36368	1.17175	1.5437	0.0197299	0.0651121	1.70488
910	54561	ENSMUSG00000055733	protein-coding	Nap1l3	18.358	1.17145	0.494537	0.00166569	0.00855823	2.77841
911	328258	ENSMUSG00000021509	protein-coding	Slc25a48	473.923	1.1706	0.306216	1.25708e-05	0.000120887	4.90064
912	20400	ENSMUSG00000005696	protein-coding	Sh2d1a	5.85676	1.16963	1.2433	0.0138031	0.0489604	1.86002
913	11828	ENSMUSG00000028435	protein-coding	Aqp3	287.246	1.16912	0.576571	0.00263368	0.0125123	2.57944
914	72792	ENSMUSG00000026227	protein-coding	2810459M11Rik	65.5593	1.16877	0.451634	0.000766847	0.00442241	3.11529
915	22117	ENSMUSG00000044986	protein-coding	Tst	1298.66	1.16853	0.197414	3.41574e-10	8.7303e-09	9.46651
916	11881	ENSMUSG00000042082	protein-coding	Arsb	420.912	1.16289	0.167751	4.80502e-13	2.04032e-11	12.3183
917	232288	ENSMUSG00000030064	protein-coding	Frmd4b	1050.53	1.16257	0.209402	2.99072e-09	6.25119e-08	8.52422
918	212285	ENSMUSG00000037999	protein-coding	Arap2	4046.31	1.16174	0.200854	1.0396e-09	2.41369e-08	8.98313
919	105243574	ENSMUSG00000111528	ncRNA	Gm39460	466.074	1.16129	0.222827	2.02458e-08	3.62904e-07	7.69367
920	100038714	NA	ncRNA	Gm15401	28.8482	1.16104	0.464806	0.00110063	0.00602257	2.95836
921	56460	ENSMUSG00000054065	protein-coding	Pkp3	1557.28	1.16075	0.166137	3.1606e-13	1.37883e-11	12.5002
922	545261	NA	ncRNA	Bvht	406.402	1.16	0.548888	0.00224444	0.0109741	2.64889
923	16541	ENSMUSG00000002204	protein-coding	Napsa	65.2	1.15693	0.284329	5.41626e-06	5.73373e-05	5.2663
924	115487440	NA	ncRNA	Gm48249	13.5361	1.15604	0.797472	0.00813686	0.0317304	2.08954
925	218138	ENSMUSG00000038372	protein-coding	Gmds	7133.47	1.15528	0.132715	3.662e-19	3.7419e-17	18.4363
926	83814	ENSMUSG00000024589	protein-coding	Nedd4l	3549.96	1.15519	0.168083	6.97035e-13	2.90807e-11	12.1567
927	69583	ENSMUSG00000089669	protein-coding	Tnfsf13	523.241	1.1546	0.262399	1.09445e-06	1.36115e-05	5.9608
928	232943	ENSMUSG00000040714	protein-coding	Klc3	1449.32	1.15451	0.198859	6.94041e-10	1.66396e-08	9.15861
929	20350	ENSMUSG00000034684	protein-coding	Sema3f	651.019	1.15441	0.148517	9.04937e-16	5.72567e-14	15.0434
930	54139	ENSMUSG00000026638	protein-coding	Irf6	986.646	1.15198	0.179216	1.46525e-11	4.81895e-10	10.8341
931	100038363	ENSMUSG00000078122	ncRNA	F630028O10Rik	24.1739	1.14931	0.661432	0.0052214	0.0220439	2.28221
932	73906	ENSMUSG00000086015	ncRNA	4833417C18Rik	94.6607	1.14873	0.373633	0.00019164	0.00132532	3.71751
933	52570	ENSMUSG00000049588	protein-coding	Ccdc69	35.4495	1.14872	0.394088	0.000348422	0.00223486	3.45789
934	76760	NA	protein-coding	1810044K17Rik	13.8599	1.1485	0.717506	0.00654787	0.0264787	2.1839
935	319742	ENSMUSG00000070305	protein-coding	Mpzl3	1813.67	1.14813	0.238329	1.53211e-07	2.28536e-06	6.81471
936	109284	ENSMUSG00000035781	protein-coding	R3hdm4	3388.64	1.14811	0.117566	1.85556e-23	3.34491e-21	22.7315
937	71998	ENSMUSG00000018740	protein-coding	Slc25a35	62.3206	1.1472	0.348531	0.000100179	0.000753036	3.99922
938	13113	ENSMUSG00000029727	protein-coding	Cyp3a13	1377.25	1.14623	0.259981	1.06523e-06	1.33209e-05	5.97256
939	100038503	NA	protein-coding	Gm10484	23.1967	1.14535	0.397919	0.000401277	0.0025235	3.39656
940	115490371	ENSMUSG00000107736	ncRNA	Gm44148	37.2846	1.14327	0.387759	0.000305587	0.00199425	3.51486
941	100503794	ENSMUSG00000053749	ncRNA	Gm9920	50.1126	1.14269	0.332844	6.09883e-05	0.000487246	4.21475
942	625286	ENSMUSG00000061531	protein-coding	Tmem236	172.536	1.14251	0.210774	7.22792e-09	1.40786e-07	8.14099
943	56807	ENSMUSG00000040722	protein-coding	Scamp5	536.239	1.14184	0.169047	1.7011e-12	6.54015e-11	11.7693
944	226243	ENSMUSG00000025075	protein-coding	Habp2	329.112	1.14111	0.40828	0.00042949	0.00268456	3.36705
945	74694	ENSMUSG00000052302	protein-coding	Tbc1d30	252.97	1.13937	0.131473	5.62588e-19	5.62824e-17	18.2498
946	18563	ENSMUSG00000024892	protein-coding	Pcx	364.018	1.13858	0.382541	0.000256313	0.00170411	3.59123
947	69002	ENSMUSG00000097383	ncRNA	1500026H17Rik	115.623	1.13726	0.282114	6.26043e-06	6.52259e-05	5.2034
948	68468	ENSMUSG00000092586	protein-coding	Ly6g6c	14.4838	1.13672	0.687143	0.00637986	0.025921	2.19519
949	277743	ENSMUSG00000006218	protein-coding	Fam131c	366.783	1.1366	0.220615	2.83094e-08	4.955e-07	7.54807
950	67801	ENSMUSG00000031775	protein-coding	Pllp	1296.44	1.13624	0.260316	1.33707e-06	1.6242e-05	5.87385
951	21898	ENSMUSG00000039005	protein-coding	Tlr4	701.493	1.1354	0.158406	8.92501e-14	4.33942e-12	13.0494
952	11744	ENSMUSG00000021866	protein-coding	Anxa11	4794.18	1.13478	0.140451	7.60648e-17	5.50548e-15	16.1188
953	21953	ENSMUSG00000031097	protein-coding	Tnni2	352.857	1.13441	0.379131	0.000245123	0.0016446	3.61062
954	53422	ENSMUSG00000018554	protein-coding	Ybx2	13.2664	1.13422	0.579619	0.00427358	0.0187453	2.36921
955	115486954	ENSMUSG00000089712	ncRNA	Gm15889	82.0551	1.13343	0.3809	0.000266112	0.00176252	3.57494
956	69852	ENSMUSG00000006642	protein-coding	Tcf23	19.4787	1.1334	0.563942	0.00346842	0.0157025	2.45987
957	11810	ENSMUSG00000040613	protein-coding	Apobec1	231.114	1.13284	0.26425	1.94515e-06	2.28305e-05	5.71105
958	20908	ENSMUSG00000041488	protein-coding	Stx3	2205.82	1.13268	0.188094	1.94729e-10	5.21131e-09	9.71057
959	74305	ENSMUSG00000100511	ncRNA	1700111N16Rik	8.35703	1.13268	0.728713	0.00900283	0.0344811	2.04562
960	71740	ENSMUSG00000006411	protein-coding	Nectin4	186.905	1.13251	0.39206	0.000344371	0.00221557	3.46297
961	240063	ENSMUSG00000055202	protein-coding	Zfp811	11.6324	1.13171	0.638925	0.00607459	0.0249084	2.21648
962	18647	ENSMUSG00000028926	protein-coding	Cdk14	4044.71	1.13077	0.193197	6.43692e-10	1.56087e-08	9.19132
963	17528	ENSMUSG00000056569	protein-coding	Mpz	29.8391	1.13034	0.398508	0.000459393	0.00284541	3.33782
964	241035	ENSMUSG00000043760	protein-coding	Pkhd1	3232.23	1.12877	0.226956	7.13145e-08	1.14994e-06	7.14682
965	18791	ENSMUSG00000031538	protein-coding	Plat	4094.82	1.12848	0.428499	0.000694613	0.00404901	3.15826
966	13070	ENSMUSG00000032323	protein-coding	Cyp11a1	15.7706	1.12799	0.639531	0.0057421	0.0238366	2.24093
967	102631997	ENSMUSG00000085126	ncRNA	Gm12589	5.39597	1.12519	1.14758	0.0149086	0.0520315	1.82656
968	66540	ENSMUSG00000026655	protein-coding	Fam107b	8272.74	1.12471	0.256716	8.62744e-07	1.10196e-05	6.06412
969	216616	ENSMUSG00000020467	protein-coding	Efemp1	2129.12	1.12076	0.338307	8.76693e-05	0.000670879	4.05715
970	102639566	ENSMUSG00000097754	ncRNA	Ptgs2os2	7.51115	1.11999	0.850661	0.0114835	0.042052	1.93992
971	100043600	ENSMUSG00000116056	ncRNA	Gm4544	22.2623	1.11848	0.461785	0.00142242	0.00748954	2.84697
972	114642	ENSMUSG00000029279	protein-coding	Brdt	116.102	1.1174	0.391345	0.000389849	0.00245931	3.4091
973	19249	ENSMUSG00000034573	protein-coding	Ptpn13	6427.98	1.1172	0.196389	1.46763e-09	3.26467e-08	8.83338
974	69206	ENSMUSG00000091575	ncRNA	2010016I18Rik	16.5642	1.11639	0.975504	0.01007	0.0377882	1.99697
975	212980	ENSMUSG00000026435	protein-coding	Slc45a3	202.099	1.11292	0.307569	3.04825e-05	0.000264995	4.51595
976	217116	ENSMUSG00000020867	protein-coding	Spata20	42.9387	1.11189	0.277495	7.61782e-06	7.72618e-05	5.11817
977	115489452	ENSMUSG00000085315	ncRNA	A430018G15Rik	101.303	1.10961	0.292487	1.64478e-05	0.00015376	4.78389
978	71302	ENSMUSG00000036452	protein-coding	Arhgap26	959.65	1.10909	0.181465	1.1411e-10	3.23025e-09	9.94268
979	14255	ENSMUSG00000042817	protein-coding	Flt3	35.0346	1.10801	0.391842	0.000508693	0.00310944	3.29354
980	227058	ENSMUSG00000041144	protein-coding	Dnah7b	444.001	1.10801	0.267024	3.59311e-06	3.95947e-05	5.44453
981	12269	ENSMUSG00000026405	protein-coding	C4bp	405.795	1.10772	0.484765	0.001707	0.00873525	2.76777
982	52428	ENSMUSG00000030494	protein-coding	Rhpn2	2127.66	1.10766	0.180899	1.08238e-10	3.06857e-09	9.96562
983	216393	ENSMUSG00000047642	protein-coding	D930020B18Rik	24.6594	1.10702	0.418367	0.000870529	0.00491551	3.06022
984	12684	ENSMUSG00000022219	protein-coding	Cideb	356.776	1.10656	0.391892	0.000425694	0.00266519	3.3709
985	13866	ENSMUSG00000062312	protein-coding	Erbb2	1309.73	1.10518	0.0922983	6.25406e-34	4.42602e-31	33.2038
986	68318	ENSMUSG00000053040	protein-coding	Aph1c	126.61	1.10464	0.263618	3.27452e-06	3.65263e-05	5.48485
987	78638	ENSMUSG00000112028	ncRNA	1700113B09Rik	16.7444	1.10436	0.468168	0.00183251	0.00927072	2.73695
988	15476	ENSMUSG00000051022	protein-coding	Hs3st1	4981.91	1.10404	0.281082	8.86306e-06	8.87142e-05	5.05242
989	170460	ENSMUSG00000046027	protein-coding	Stard5	444.131	1.10395	0.192272	1.08625e-09	2.51283e-08	8.96407
990	237178	ENSMUSG00000062168	protein-coding	Ppef1	75.2281	1.1034	0.720186	0.00659206	0.0266246	2.18098
991	107771	ENSMUSG00000049086	protein-coding	Bmyc	1734.92	1.10297	0.354746	0.0001794	0.00125064	3.74618
992	19073	ENSMUSG00000020077	protein-coding	Srgn	1849.44	1.09958	0.384365	0.000386273	0.00243926	3.41311
993	17472	ENSMUSG00000079363	protein-coding	Gbp4	9.51057	1.09933	0.646786	0.00764478	0.0301375	2.11663
994	72014	ENSMUSG00000000202	protein-coding	Btbd17	301.639	1.09898	0.421536	0.000788896	0.00452001	3.10298
995	108169076	ENSMUSG00000106617	ncRNA	Gm36266	58.2954	1.09868	0.324894	7.71415e-05	0.000599683	4.11271
996	17119	ENSMUSG00000001156	protein-coding	Mxd1	1624.41	1.09847	0.166219	4.77847e-12	1.69087e-10	11.3207
997	213233	ENSMUSG00000038213	protein-coding	Tapbpl	474.171	1.09843	0.185689	3.88451e-10	9.74084e-09	9.41066
998	57442	ENSMUSG00000035165	protein-coding	Kcne3	1876.02	1.09796	0.294179	1.98058e-05	0.000181337	4.70321
999	328657	ENSMUSG00000075286	ncRNA	Gm1968	22.9931	1.09745	0.432454	0.00114573	0.00624257	2.94092
1000	73234	ENSMUSG00000026258	protein-coding	Snorc	10.2494	1.09673	0.777521	0.0103898	0.0387447	1.98339
1001	271036	ENSMUSG00000047014	protein-coding	Catsperb	33.4873	1.09565	0.775605	0.00813388	0.0317285	2.0897
1002	20500	ENSMUSG00000001095	protein-coding	Slc13a2	126.365	1.09429	0.215335	4.68302e-08	7.78791e-07	7.32947
1003	11504	ENSMUSG00000022893	protein-coding	Adamts1	2408.75	1.09396	0.154467	1.77713e-13	8.12377e-12	12.7503
1004	432450	ENSMUSG00000069670	protein-coding	Nkain2	4593.25	1.09327	0.359279	0.000235322	0.00158496	3.62834
1005	217138	ENSMUSG00000047040	protein-coding	Prr15l	2792.45	1.09241	0.198801	4.68439e-09	9.3727e-08	8.32935
1006	224022	ENSMUSG00000022756	protein-coding	Slc7a4	470.113	1.09204	0.218676	6.92956e-08	1.12307e-06	7.15929
1007	50770	ENSMUSG00000031441	protein-coding	Atp11a	467.173	1.09177	0.271148	6.22784e-06	6.49572e-05	5.20566
1008	235130	ENSMUSG00000033453	protein-coding	Adamts15	74.3507	1.09067	0.500687	0.00235556	0.0114152	2.62791
1009	17309	ENSMUSG00000042428	protein-coding	Mgat3	1525.41	1.09022	0.186999	6.79041e-10	1.63004e-08	9.1681
1010	19294	ENSMUSG00000062300	protein-coding	Nectin2	3748.63	1.0885	0.140069	9.73612e-16	6.13986e-14	15.0116
1011	408065	ENSMUSG00000078995	protein-coding	Zfp456	47.7282	1.08735	0.277701	1.16888e-05	0.000113491	4.93223
1012	381334	ENSMUSG00000094651	protein-coding	Gal3st2	128.865	1.0873	0.526639	0.0029042	0.0135913	2.53697
1013	19895	ENSMUSG00000053604	protein-coding	Rpia	715.835	1.08691	0.33615	0.000122536	0.000896066	3.91174
1014	228357	ENSMUSG00000027253	protein-coding	Lrp4	41.4879	1.0861	0.447522	0.00140248	0.00740088	2.8531
1015	381246	ENSMUSG00000067813	protein-coding	Xkr9	47.9304	1.08529	0.493876	0.00237206	0.0114806	2.62487
1016	20974	ENSMUSG00000007021	protein-coding	Syngr3	33.4649	1.08465	0.51738	0.00295835	0.0137907	2.52895
1017	236727	ENSMUSG00000037341	protein-coding	Slc9a7	44.5566	1.08379	0.339758	0.000169298	0.00119063	3.77135
1018	16728	ENSMUSG00000031391	protein-coding	L1cam	143.235	1.08374	0.285292	1.6501e-05	0.000154181	4.78249
1019	76787	ENSMUSG00000003863	protein-coding	Ppfia3	227.511	1.08312	0.202813	1.1473e-08	2.15138e-07	7.94032
1020	12291	ENSMUSG00000020866	protein-coding	Cacna1g	25.1998	1.08263	0.564301	0.00420997	0.0185057	2.37572
1021	16535	ENSMUSG00000009545	protein-coding	Kcnq1	3671.93	1.08215	0.245468	1.18338e-06	1.45978e-05	5.92688
1022	72168	ENSMUSG00000022763	protein-coding	Aifm3	50.8019	1.08181	0.285497	2.00225e-05	0.000183209	4.69848
1023	209601	ENSMUSG00000078161	protein-coding	Erich3	14.2757	1.08088	0.569558	0.00475691	0.0204765	2.32268
1024	100503565	ENSMUSG00000118376	ncRNA	Gm9926	1168.55	1.07851	0.181616	3.49836e-10	8.91289e-09	9.45614
1025	71130	ENSMUSG00000052631	protein-coding	Sh2d6	89.4145	1.0784	0.778951	0.00805081	0.0314526	2.09416
1026	237926	ENSMUSG00000039096	protein-coding	Rsad1	468.421	1.07691	0.167364	1.60018e-11	5.22672e-10	10.7958
1027	107585	ENSMUSG00000075707	protein-coding	Dio3	566.869	1.07606	0.332017	0.000121733	0.000891213	3.91459
1028	115488825	NA	ncRNA	Gm9902	60.1018	1.07563	0.272019	9.88057e-06	9.7975e-05	5.00522
1029	83965	ENSMUSG00000023960	protein-coding	Enpp5	608.454	1.07548	0.195476	4.50619e-09	9.06361e-08	8.34619
1030	75405	NA	ncRNA	1100001I12Rik	4.38449	1.07425	1.37593	0.017317	0.0586378	1.76153
1031	20661	ENSMUSG00000068747	protein-coding	Sort1	961.528	1.07403	0.262087	4.71482e-06	5.05504e-05	5.32653
1032	68915	ENSMUSG00000038838	protein-coding	Vars2	596.697	1.07223	0.205939	2.3553e-08	4.19823e-07	7.62795
1033	100042458	NA	ncRNA	Gm15478	318.053	1.07216	0.208852	3.70215e-08	6.3105e-07	7.43155
1034	223920	ENSMUSG00000023045	protein-coding	Soat2	225.78	1.07012	0.168314	2.96697e-11	9.26355e-10	10.5277
1035	102634137	NA	ncRNA	Gm31793	20.6164	1.06986	0.474176	0.00233143	0.0113183	2.63238
1036	14786	ENSMUSG00000019312	protein-coding	Grb7	2166.87	1.06872	0.166604	1.80706e-11	5.83265e-10	10.743
1037	240215	ENSMUSG00000024485	protein-coding	Slc4a9	169.411	1.0642	0.188685	2.31506e-09	4.96139e-08	8.63544
1038	320871	ENSMUSG00000086844	ncRNA	B230206H07Rik	14.9269	1.0636	0.632961	0.00727471	0.0289293	2.13818
1039	102640148	ENSMUSG00000112532	ncRNA	Gm36283	112.854	1.06333	0.411833	0.000936111	0.00523324	3.02867
1040	20510	ENSMUSG00000024935	protein-coding	Slc1a1	82.7088	1.06288	0.286526	2.47447e-05	0.000220738	4.60652
1041	20733	ENSMUSG00000074227	protein-coding	Spint2	24404.2	1.06209	0.127062	8.52825e-18	6.9939e-16	17.0691
1042	100037413	NA	ncRNA	Gm13274	15.2967	1.06203	0.457502	0.00219676	0.0107879	2.65822
1043	327959	ENSMUSG00000040483	protein-coding	Xaf1	370.319	1.06106	0.447697	0.00154631	0.00804656	2.8107
1044	214137	ENSMUSG00000039831	protein-coding	Arhgap29	391.931	1.05941	0.21724	1.34993e-07	2.04717e-06	6.86969
1045	78798	ENSMUSG00000032624	protein-coding	Eml4	5875.38	1.05932	0.117014	1.8631e-20	2.3117e-18	19.7298
1046	103140	ENSMUSG00000001665	protein-coding	Gstt3	885.369	1.05787	0.197772	1.10726e-08	2.08038e-07	7.95575
1047	330671	ENSMUSG00000055629	protein-coding	B4galnt4	264.755	1.05672	0.170284	7.25751e-11	2.13677e-09	10.1392
1048	211652	ENSMUSG00000018849	protein-coding	Wwc1	6308.52	1.05577	0.247806	2.39993e-06	2.7494e-05	5.6198
1049	230145	ENSMUSG00000039774	protein-coding	Galnt12	1329.07	1.0542	0.314591	8.85434e-05	0.000676755	4.05284
1050	14544	ENSMUSG00000058624	protein-coding	Gda	4448.07	1.05363	0.156062	1.92808e-12	7.35364e-11	11.7149
1051	227659	ENSMUSG00000036067	protein-coding	Slc2a6	21.7119	1.05337	0.515441	0.00394421	0.0175066	2.40404
1052	100038637	NA	unknown	Gm10134	59.6322	1.05253	0.42362	0.0012724	0.00679598	2.89538
1053	140795	ENSMUSG00000036381	protein-coding	P2ry14	39.1397	1.0525	0.326567	0.000171861	0.00120688	3.76482
1054	67856	ENSMUSG00000039063	protein-coding	Echdc3	295.4	1.05023	0.156416	2.7564e-12	1.02271e-10	11.5597
1055	15473	ENSMUSG00000022323	protein-coding	Rida	4350.86	1.04999	0.222153	2.82088e-07	4.00158e-06	6.54962
1056	66322	ENSMUSG00000063971	protein-coding	Krt88	30.7185	1.04993	0.363507	0.000472158	0.0029125	3.32591
1057	56838	ENSMUSG00000074715	protein-coding	Ccl28	38.4378	1.04935	0.369795	0.000530796	0.00322803	3.27507
1058	24057	ENSMUSG00000020669	protein-coding	Sh3yl1	2171.59	1.04862	0.181945	1.04287e-09	2.41835e-08	8.98177
1059	102633874	NA	ncRNA	Gm31597	22.1343	1.04776	0.56673	0.00548591	0.0229627	2.26075
1060	110380	ENSMUSG00000045180	protein-coding	Shroom2	636.011	1.04627	0.143266	3.85251e-14	1.98956e-12	13.4143
1061	12695	ENSMUSG00000061859	protein-coding	Patj	3264.71	1.04622	0.176181	3.60891e-10	9.10417e-09	9.44262
1062	213391	ENSMUSG00000042129	protein-coding	Rassf4	42.8297	1.04607	0.373459	0.000606406	0.00361085	3.21724
1063	20111	ENSMUSG00000003644	protein-coding	Rps6ka1	2856.79	1.04571	0.148208	2.2833e-13	1.01463e-11	12.6414
1064	69655	ENSMUSG00000028865	protein-coding	Cd164l2	53.0109	1.04543	0.424343	0.00139738	0.00738009	2.85469
1065	12795	ENSMUSG00000028680	protein-coding	Plk3	1297.4	1.04508	0.295345	4.54464e-05	0.000377069	4.3425
1066	110351	ENSMUSG00000041351	protein-coding	Rap1gap	2004.68	1.04461	0.161033	1.17614e-11	3.92895e-10	10.9295
1067	319247	ENSMUSG00000044125	ncRNA	9530080O11Rik	11.293	1.04341	0.606619	0.00759769	0.0299828	2.11932
1068	232941	ENSMUSG00000030402	protein-coding	Ppm1n	86.1745	1.04292	0.431544	0.00146345	0.00768442	2.83462
1069	77127	ENSMUSG00000098008	ncRNA	A930001A20Rik	8.1496	1.04288	0.740094	0.0121634	0.0440769	1.91495
1070	115487218	ENSMUSG00000110755	ncRNA	BC049987	16.5815	1.04058	0.586261	0.00635268	0.025838	2.19704
1071	53945	ENSMUSG00000025993	protein-coding	Slc40a1	1123.77	1.0398	0.260041	7.58924e-06	7.70128e-05	5.1198
1072	67041	ENSMUSG00000022186	protein-coding	Oxct1	4955.46	1.03916	0.204495	4.90564e-08	8.10874e-07	7.3093
1073	69861	ENSMUSG00000042041	protein-coding	2010003K11Rik	66.867	1.03852	0.432937	0.00161181	0.00833515	2.79269
1074	26944	ENSMUSG00000032357	protein-coding	Tinag	566.737	1.0371	0.403423	0.000982001	0.00544992	3.00789
1075	56738	ENSMUSG00000064120	protein-coding	Mocs1	183.772	1.03704	0.174664	4.25473e-10	1.05859e-08	9.37113
1076	20620	ENSMUSG00000021701	protein-coding	Plk2	2143.1	1.03654	0.149833	6.29137e-13	2.63054e-11	12.2013
1077	269181	ENSMUSG00000026110	protein-coding	Mgat4a	3109.07	1.03649	0.241989	2.21337e-06	2.56166e-05	5.65495
1078	67307	ENSMUSG00000020072	protein-coding	Pbld2	45.9854	1.03536	0.351444	0.000383004	0.00242252	3.4168
1079	230594	ENSMUSG00000034610	protein-coding	Tut4	3264.52	1.03497	0.195515	1.71151e-08	3.10582e-07	7.76662
1080	52430	ENSMUSG00000028601	protein-coding	Echdc2	2262.4	1.03361	0.247974	3.80381e-06	4.16046e-05	5.41978
1081	67547	ENSMUSG00000053897	protein-coding	Slc39a8	164.282	1.0336	0.275381	2.18615e-05	0.000198258	4.66032
1082	100382	ENSMUSG00000078349	ncRNA	AW011738	57.4588	1.03242	0.400687	0.00105542	0.00580178	2.97657
1083	320557	ENSMUSG00000041817	protein-coding	Fam169a	77.552	1.03163	0.335864	0.000245842	0.00164884	3.60934
1084	14073	ENSMUSG00000034171	protein-coding	Faah	328.404	1.03134	0.189632	7.23824e-09	1.40844e-07	8.14037
1085	100503338	NA	ncRNA	Gm14636	2016.86	1.03042	0.305799	8.57218e-05	0.000658614	4.06691
1086	27660	ENSMUSG00000033029	protein-coding	1700088E04Rik	234.269	1.02938	0.276194	2.30643e-05	0.00020759	4.63706
1087	16069	ENSMUSG00000067149	protein-coding	Jchain	24.4188	1.02891	0.8662	0.0111699	0.0410637	1.95195
1088	17474	ENSMUSG00000030144	protein-coding	Clec4d	191.714	1.02749	0.286263	4.12082e-05	0.000345809	4.38502
1089	434310	ENSMUSG00000066158	ncRNA	AY512931	24.7288	1.02703	0.456621	0.00260258	0.0124077	2.5846
1090	75304	ENSMUSG00000053574	protein-coding	4930563E22Rik	32.9859	1.0261	0.329574	0.000248768	0.00166379	3.60421
1091	215705	ENSMUSG00000026972	protein-coding	Arrdc1	2506.63	1.02601	0.178414	1.13932e-09	2.61974e-08	8.94336
1092	665574	ENSMUSG00000102752	protein-coding	Gm7694	68.4666	1.02538	0.333414	0.000256219	0.00170408	3.59139
1093	242122	ENSMUSG00000051076	protein-coding	Vtcn1	1431.29	1.02362	0.187586	6.45406e-09	1.26357e-07	8.19017
1094	102639212	NA	ncRNA	Gm35572	27.7753	1.0234	0.534657	0.00484238	0.0207975	2.31494
1095	69479	ENSMUSG00000071103	protein-coding	1700029J07Rik	69.2368	1.0221	0.278405	3.10945e-05	0.00026958	4.50732
1096	21987	ENSMUSG00000000296	protein-coding	Tpd52l1	4351.89	1.02193	0.154161	4.70176e-12	1.66991e-10	11.3277
1097	193740	ENSMUSG00000091971	protein-coding	Hspa1a	1023.37	1.02179	0.279944	3.13865e-05	0.000271817	4.50326
1098	69847	ENSMUSG00000035112	protein-coding	Wnk4	293.419	1.02149	0.314494	0.000131359	0.000954378	3.88154
1099	69120	ENSMUSG00000087331	ncRNA	1810021B22Rik	71.9423	1.02058	0.34664	0.000375616	0.00238289	3.42526
1100	226352	ENSMUSG00000026383	protein-coding	Epb41l5	1428.47	1.02041	0.191108	1.2753e-08	2.36127e-07	7.89439
1101	237504	ENSMUSG00000044921	protein-coding	Rassf9	1657.62	1.0196	0.13002	6.37058e-16	4.11055e-14	15.1958
1102	20199	ENSMUSG00000001023	protein-coding	S100a5	22.0911	1.01898	0.372873	0.000832622	0.00473363	3.07955
1103	75767	ENSMUSG00000031488	protein-coding	Rab11fip1	1486.51	1.018	0.195887	2.72453e-08	4.79377e-07	7.56471
1104	19268	ENSMUSG00000033295	protein-coding	Ptprf	3015.13	1.0178	0.131378	1.33906e-15	8.30737e-14	14.8732
1105	216867	ENSMUSG00000040938	protein-coding	Slc16a11	653.711	1.01751	0.221156	5.49789e-07	7.41381e-06	6.2598
1106	14756	ENSMUSG00000021340	protein-coding	Gpld1	23.3321	1.01695	0.389702	0.0011043	0.00604091	2.95691
1107	102634340	NA	ncRNA	Usp46os1	40.5554	1.01673	0.403077	0.0012696	0.0067926	2.89633
1108	332934	ENSMUSG00000070806	protein-coding	Zmynd12	26.5415	1.01628	0.440835	0.00231708	0.0112573	2.63506
1109	214944	ENSMUSG00000073910	protein-coding	Mob3b	1048.61	1.01615	0.242151	3.43357e-06	3.81003e-05	5.46425
1110	59010	ENSMUSG00000005803	protein-coding	Sqor	2378.46	1.01594	0.166046	1.31674e-10	3.66768e-09	9.8805
1111	19041	ENSMUSG00000039457	protein-coding	Ppl	2850.87	1.01591	0.220782	5.60265e-07	7.53381e-06	6.25161
1112	229900	ENSMUSG00000040253	protein-coding	Gbp7	85.4204	1.01542	0.359872	0.000542904	0.00328701	3.26528
1113	112407	ENSMUSG00000035105	protein-coding	Egln3	3503.4	1.01436	0.322446	0.000195194	0.00134649	3.70953
1114	102639385	NA	ncRNA	Gm671	162.323	1.01395	0.188272	1.00959e-08	1.91572e-07	7.99585
1115	60345	ENSMUSG00000001520	protein-coding	Nrip2	72.7437	1.01297	0.322901	0.000209916	0.00143818	3.67795
1116	16196	ENSMUSG00000040329	protein-coding	Il7	60.7355	1.01162	0.342667	0.000385426	0.00243542	3.41406
1117	213019	ENSMUSG00000022090	protein-coding	Pdlim2	1534.08	1.01107	0.157153	1.76926e-11	5.73973e-10	10.7522
1118	12904	ENSMUSG00000004885	protein-coding	Crabp2	66.3841	1.00988	0.526726	0.00473188	0.0203917	2.32497
1119	54563	ENSMUSG00000030091	protein-coding	Nup210	203.907	1.00802	0.295623	7.97618e-05	0.000618292	4.0982
1120	319477	ENSMUSG00000066607	protein-coding	Insyn1	224.172	1.00752	0.306711	0.000123114	0.0008996	3.90969
1121	69454	ENSMUSG00000015093	protein-coding	Clic3	885.089	1.00718	0.198315	5.18896e-08	8.54746e-07	7.28492
1122	672511	ENSMUSG00000070327	protein-coding	Rnf213	1219.32	1.0068	0.182643	4.94361e-09	9.85011e-08	8.30596
1123	102633132	NA	ncRNA	Gm31036	23.7202	1.00677	0.340965	0.000453771	0.00281241	3.34316
1124	228139	ENSMUSG00000027071	protein-coding	P2rx3	15.3549	1.00624	0.454246	0.0033702	0.0153803	2.47234
1125	18442	ENSMUSG00000032860	protein-coding	P2ry2	411.517	1.00607	0.240674	3.78601e-06	4.14811e-05	5.42182
1126	105246271	NA	ncRNA	Gm4577	49.2403	1.00296	0.278875	4.81365e-05	0.00039561	4.31753
1127	217303	ENSMUSG00000034652	protein-coding	Cd300a	74.4219	1.00257	0.279751	4.74805e-05	0.000390722	4.32349
1128	195208	ENSMUSG00000035910	protein-coding	Dcdc2a	317.794	1.00172	0.428433	0.00189108	0.00950913	2.72329
1129	78806	ENSMUSG00000028801	protein-coding	Stpg1	24.7609	1.00143	0.34801	0.000559466	0.00337446	3.25223
1130	102638051	NA	ncRNA	Gm13657	34.1057	1.00082	0.520956	0.00475556	0.0204753	2.3228
1131	78158	ENSMUSG00000054510	ncRNA	4930440I19Rik	45.1821	1.00063	0.356935	0.000607248	0.00361248	3.21663
1132	544963	ENSMUSG00000021676	protein-coding	Iqgap2	5465.81	1.00054	0.173674	1.15376e-09	2.64556e-08	8.93788
1133	102639573	ENSMUSG00000116114	ncRNA	Gm35853	111.034	1.00053	0.22789	1.62439e-06	1.9448e-05	5.78931
1134	74147	ENSMUSG00000022853	protein-coding	Ehhadh	44.7265	0.998182	0.282604	5.9325e-05	0.000476496	4.22676
1135	219132	ENSMUSG00000068245	protein-coding	Phf11d	25.4224	0.99755	0.550588	0.00636662	0.0258837	2.19609
1136	72058	ENSMUSG00000000159	protein-coding	Igsf5	534.579	0.997352	0.240424	4.49535e-06	4.84473e-05	5.34724
1137	78405	ENSMUSG00000074121	protein-coding	Ntf5	295.07	0.997304	0.254643	1.16227e-05	0.000112964	4.93469
1138	228911	ENSMUSG00000047907	protein-coding	Tshz2	5423.5	0.996629	0.203654	1.36163e-07	2.06165e-06	6.86594
1139	213575	ENSMUSG00000024253	protein-coding	Dync2li1	553.326	0.996282	0.240521	4.52311e-06	4.87191e-05	5.34456
1140	381174	NA	ncRNA	A330084C13Rik	27.3522	0.99542	0.345587	0.000562601	0.00338909	3.2498
1141	68994	ENSMUSG00000094732	ncRNA	1500015L24Rik	1379.1	0.994654	0.278606	4.47406e-05	0.000372021	4.3493
1142	74043	ENSMUSG00000067825	protein-coding	Pex26	441.908	0.99456	0.203887	1.48523e-07	2.22412e-06	6.82821
1143	207839	ENSMUSG00000037280	protein-coding	Galnt6	27.0209	0.993739	0.454043	0.00311922	0.0144036	2.50595
1144	320469	NA	ncRNA	9930014A18Rik	189.987	0.992253	0.155595	2.87998e-11	9.02142e-10	10.5406
1145	15203	ENSMUSG00000031209	protein-coding	Heph	53.6616	0.990958	0.522848	0.00515315	0.0218505	2.28793
1146	67661	ENSMUSG00000038564	protein-coding	Ift172	1020.16	0.990118	0.203631	1.60944e-07	2.39037e-06	6.79332
1147	15985	ENSMUSG00000040592	protein-coding	Cd79b	21.9089	0.98989	0.558961	0.00694374	0.0277691	2.15841
1148	74991	ENSMUSG00000116976	ncRNA	4930500H12Rik	4256.67	0.989216	0.463579	0.0030833	0.0142791	2.51098
1149	26411	ENSMUSG00000037337	protein-coding	Map4k1	165.811	0.989012	0.574704	0.00660347	0.0266651	2.18023
1150	100045396	NA	unknown	Gm9908	202.798	0.988979	0.182703	9.71837e-09	1.85143e-07	8.01241
1151	231148	ENSMUSG00000029095	protein-coding	Ablim2	78.5585	0.988105	0.397487	0.00141856	0.00747127	2.84815
1152	69787	ENSMUSG00000055114	protein-coding	Anxa13	17808.7	0.987933	0.152928	1.28031e-11	4.24724e-10	10.8927
1153	19099	ENSMUSG00000027223	protein-coding	Mapk8ip1	235.014	0.987843	0.174995	2.52997e-09	5.37738e-08	8.59688
1154	69679	ENSMUSG00000102106	ncRNA	2310043O21Rik	5.35018	0.987212	0.987314	0.0197192	0.0650994	1.70511
1155	216134	ENSMUSG00000032788	protein-coding	Pdxk	4197.07	0.985315	0.181761	8.71421e-09	1.67516e-07	8.05977
1156	216892	ENSMUSG00000040447	protein-coding	Spns2	1273.61	0.985065	0.208511	2.85109e-07	4.03247e-06	6.54499
1157	71338	ENSMUSG00000048399	protein-coding	Tprg	41.5709	0.984066	0.471524	0.00368495	0.0165248	2.43357
1158	73598	ENSMUSG00000044320	protein-coding	1700001O22Rik	115.45	0.982102	0.182863	1.22453e-08	2.27389e-07	7.91203
1159	26437	ENSMUSG00000004540	protein-coding	Psg17	95.5578	0.981733	0.373759	0.00100027	0.00553685	2.99988
1160	63955	ENSMUSG00000040957	protein-coding	Cables1	140.242	0.980991	0.211854	5.04234e-07	6.87317e-06	6.29737
1161	16180	ENSMUSG00000022514	protein-coding	Il1rap	243.2	0.980467	0.182406	1.20202e-08	2.24079e-07	7.92009
1162	442800	NA	unknown	D430018E03Rik	10.6324	0.979779	0.642244	0.0117973	0.0430031	1.92822
1163	319760	ENSMUSG00000097121	ncRNA	D130020L05Rik	143.908	0.979685	0.218821	1.09487e-06	1.36115e-05	5.96064
1164	18011	ENSMUSG00000006435	protein-coding	Neurl1a	247.627	0.97703	0.224573	2.01479e-06	2.35899e-05	5.69577
1165	19079	ENSMUSG00000029513	protein-coding	Prkab1	2173.83	0.976882	0.137127	1.58819e-13	7.29498e-12	12.7991
1166	74486	ENSMUSG00000040875	protein-coding	Osbpl10	339.478	0.976093	0.137838	2.39415e-13	1.05652e-11	12.6208
1167	74734	ENSMUSG00000029204	protein-coding	Rhoh	37.8636	0.975516	0.364449	0.00100486	0.00555739	2.9979
1168	75172	ENSMUSG00000064280	protein-coding	Ccdc146	77.6596	0.975492	0.26668	3.70561e-05	0.00031469	4.43114
1169	239570	ENSMUSG00000035944	protein-coding	Ttc38	165.611	0.97488	0.156598	7.5499e-11	2.21263e-09	10.1221
1170	11847	ENSMUSG00000021125	protein-coding	Arg2	189.817	0.974837	0.41846	0.0021204	0.0105044	2.67358
1171	15486	ENSMUSG00000031844	protein-coding	Hsd17b2	483.152	0.973538	0.51349	0.00510182	0.0216924	2.29227
1172	381399	ENSMUSG00000074665	protein-coding	Bpifb4	11.6722	0.973082	0.917949	0.0157785	0.0543602	1.80193
1173	665113	ENSMUSG00000027692	protein-coding	Tnik	176.019	0.972173	0.309607	0.000217848	0.00148348	3.66185
1174	21380	ENSMUSG00000009097	protein-coding	Tbx1	6.94178	0.971478	0.85353	0.0177661	0.0597879	1.75041
1175	101202	ENSMUSG00000044156	protein-coding	Hepacam2	24.4392	0.970419	0.584167	0.00813444	0.0317285	2.08967
1176	63986	ENSMUSG00000060791	protein-coding	Gmfg	1060.17	0.969922	0.188307	3.72126e-08	6.33742e-07	7.42931
1177	214593	ENSMUSG00000068452	protein-coding	Duox2	467.871	0.969882	0.571896	0.00714739	0.0284704	2.14585
1178	105243162	NA	ncRNA	Gm39157	58.0776	0.96927	0.282217	8.75269e-05	0.000670331	4.05786
1179	209039	ENSMUSG00000037003	protein-coding	Tns2	280.604	0.969189	0.256875	2.16485e-05	0.000196606	4.66457
1180	115486471	NA	ncRNA	Gm28863	65.8066	0.968893	0.461426	0.00357843	0.0161151	2.44631
1181	17691	ENSMUSG00000024042	protein-coding	Sik1	914.917	0.968678	0.310877	0.000227745	0.00153936	3.64255
1182	244202	ENSMUSG00000049709	protein-coding	Nlrp10	56.5635	0.967283	0.831005	0.0126463	0.0455763	1.89804
1183	16582	ENSMUSG00000031788	protein-coding	Kifc3	1611.72	0.965657	0.172114	3.02662e-09	6.29985e-08	8.51904
1184	89867	ENSMUSG00000026589	protein-coding	Sec16b	298.247	0.965475	0.197876	1.60942e-07	2.39037e-06	6.79333
1185	18640	ENSMUSG00000026409	protein-coding	Pfkfb2	584.805	0.965012	0.213273	8.6836e-07	1.10839e-05	6.0613
1186	102502	ENSMUSG00000049493	protein-coding	Pls1	3374.1	0.964042	0.165018	7.84458e-10	1.87134e-08	9.10543
1187	233571	ENSMUSG00000048779	protein-coding	P2ry6	300.368	0.963814	0.170887	2.52662e-09	5.37624e-08	8.59746
1188	106722	ENSMUSG00000073414	protein-coding	Mpig6b	6.15213	0.962699	0.913904	0.0186787	0.0622258	1.72865
1189	68458	ENSMUSG00000037166	protein-coding	Ppp1r14a	92.2164	0.962421	0.279213	8.04683e-05	0.000622757	4.09438
1190	102634919	ENSMUSG00000109603	ncRNA	Gm32389	8.55059	0.96109	0.838127	0.0173757	0.0587638	1.76006
1191	21822	ENSMUSG00000078922	protein-coding	Tgtp1	4.11356	0.960415	1.35554	0.0213025	0.0693319	1.67157
1192	13101	ENSMUSG00000094806	protein-coding	Cyp2d10	8.72002	0.959934	1.24084	0.0148249	0.0518111	1.82901
1193	218203	ENSMUSG00000038175	protein-coding	Mylip	64.8847	0.95989	0.370722	0.00118537	0.00642372	2.92615
1194	58801	ENSMUSG00000024521	protein-coding	Pmaip1	3041.83	0.959466	0.193658	1.07463e-07	1.66808e-06	6.96874
1195	74466	ENSMUSG00000030877	protein-coding	Mfsd13b	27.8927	0.959408	0.338192	0.000691171	0.00403387	3.16041
1196	11479	ENSMUSG00000000532	protein-coding	Acvr1b	536.816	0.958831	0.119861	2.02576e-16	1.38739e-14	15.6934
1197	72481	NA	ncRNA	2610203C22Rik	21.4386	0.958437	0.570777	0.00866932	0.0333979	2.06201
1198	192166	ENSMUSG00000009614	protein-coding	Sardh	394.099	0.957233	0.150196	2.86185e-11	8.97933e-10	10.5434
1199	15170	ENSMUSG00000004266	protein-coding	Ptpn6	537.068	0.956607	0.1366	4.1613e-13	1.79086e-11	12.3808
1200	233575	ENSMUSG00000030990	protein-coding	Pgap2	2458.75	0.95562	0.100578	3.33939e-22	5.10472e-20	21.4763
1201	319572	ENSMUSG00000112366	ncRNA	C730027H18Rik	55.3897	0.954726	0.38846	0.00167059	0.0085811	2.77713
1202	338367	ENSMUSG00000035441	protein-coding	Myo1d	7718.98	0.953345	0.12423	2.71708e-15	1.61738e-13	14.5659
1203	105246452	NA	ncRNA	Gm15345	39.586	0.952529	0.76768	0.0128242	0.0461046	1.89197
1204	67016	ENSMUSG00000037410	protein-coding	Tbc1d2b	316.877	0.952357	0.141245	2.63685e-12	9.84082e-11	11.5789
1205	72754	ENSMUSG00000040964	protein-coding	Arhgef10l	1374.17	0.951896	0.17983	1.82311e-08	3.28642e-07	7.73919
1206	328381	ENSMUSG00000037833	protein-coding	Sh2d4b	871.303	0.950244	0.251477	2.22979e-05	0.000201737	4.65174
1207	53627	ENSMUSG00000031169	protein-coding	Porcn	5000.59	0.949897	0.398841	0.00192998	0.00966915	2.71445
1208	213573	ENSMUSG00000048200	protein-coding	Cracr2b	993.729	0.949445	0.231736	6.06987e-06	6.34481e-05	5.21682
1209	14583	ENSMUSG00000029992	protein-coding	Gfpt1	4709	0.948705	0.0985712	1.09232e-22	1.79931e-20	21.9617
1210	66775	ENSMUSG00000028497	protein-coding	Hacd4	297.781	0.948133	0.249679	2.10782e-05	0.000191701	4.67617
1211	76453	ENSMUSG00000039405	protein-coding	Prss23	209.109	0.946465	0.341755	0.000697648	0.00406547	3.15636
1212	22422	ENSMUSG00000022382	protein-coding	Wnt7b	2992.51	0.944663	0.205124	6.19424e-07	8.22513e-06	6.20801
1213	69121	ENSMUSG00000030732	protein-coding	Chrdl2	33.9071	0.944622	0.468495	0.00462317	0.020018	2.33506
1214	432582	ENSMUSG00000069814	protein-coding	Ccdc92b	8.56653	0.943677	0.679125	0.0151366	0.0526735	1.81997
1215	26570	ENSMUSG00000027737	protein-coding	Slc7a11	305.333	0.941312	0.161971	1.10146e-09	2.54494e-08	8.95803
1216	242700	ENSMUSG00000062157	protein-coding	Ifnlr1	218.147	0.940615	0.355074	0.00101141	0.00558876	2.99507
1217	209086	ENSMUSG00000047735	protein-coding	Samd9l	2320.68	0.939127	0.197421	2.99868e-07	4.21934e-06	6.52307
1218	110891	ENSMUSG00000030376	protein-coding	Slc8a2	22.2636	0.938318	0.467385	0.00513088	0.0217869	2.28981
1219	218518	ENSMUSG00000021636	protein-coding	Marveld2	499.842	0.937427	0.0966632	5.65048e-23	9.64012e-21	22.2479
1220	52668	ENSMUSG00000064215	protein-coding	Ifi27	1626.6	0.937359	0.495449	0.00561931	0.0234433	2.25032
1221	433940	ENSMUSG00000041930	protein-coding	Fam222a	198.077	0.93709	0.291832	0.000183666	0.00127711	3.73597
1222	68758	ENSMUSG00000040532	protein-coding	Abhd11	1581.09	0.937032	0.219184	2.87339e-06	3.25073e-05	5.54161
1223	114230	ENSMUSG00000040554	protein-coding	Aipl1	32.8732	0.936163	0.323446	0.000579998	0.00347308	3.23657
1224	14685	ENSMUSG00000034837	protein-coding	Gnat1	9.5035	0.935003	0.653631	0.014805	0.0517747	1.82959
1225	54137	ENSMUSG00000072770	protein-coding	Acrbp	130.831	0.934273	0.164082	2.12489e-09	4.59304e-08	8.67266
1226	68646	ENSMUSG00000022253	protein-coding	Nadk2	944.165	0.933856	0.229886	7.25909e-06	7.39769e-05	5.13912
1227	75028	ENSMUSG00000089914	ncRNA	4930486I03Rik	62.6677	0.933489	0.300039	0.000271592	0.00179684	3.56608
1228	239273	ENSMUSG00000032849	protein-coding	Abcc4	4215.77	0.933253	0.125285	1.74298e-14	9.68165e-13	13.7587
1229	52815	ENSMUSG00000031958	protein-coding	Ldhd	666.964	0.931352	0.412541	0.00269737	0.0127672	2.56906
1230	22337	ENSMUSG00000022479	protein-coding	Vdr	154.79	0.930682	0.439753	0.0037305	0.0166899	2.42823
1231	667768	ENSMUSG00000085034	ncRNA	Gm11240	18.1401	0.930224	0.431802	0.00419856	0.018464	2.3769
1232	76901	ENSMUSG00000020387	protein-coding	Jade2	337.87	0.928316	0.200843	6.00008e-07	8.00067e-06	6.22184
1233	16913	ENSMUSG00000024338	protein-coding	Psmb8	168.785	0.927424	0.367496	0.00145911	0.00766375	2.83591
1234	15218	ENSMUSG00000002057	protein-coding	Foxn1	81.6169	0.926852	0.722635	0.0129142	0.0463931	1.88893
1235	71751	ENSMUSG00000033618	protein-coding	Map3k13	145.942	0.926012	0.235913	1.37091e-05	0.000130911	4.86299
1236	225997	ENSMUSG00000024727	protein-coding	Trpm6	2192.37	0.922853	0.158057	8.77171e-10	2.07695e-08	9.05692
1237	24063	ENSMUSG00000037211	protein-coding	Spry1	805.194	0.922501	0.137238	2.96302e-12	1.08671e-10	11.5283
1238	14296	ENSMUSG00000067199	protein-coding	Frat1	294.267	0.922385	0.162616	2.51146e-09	5.34995e-08	8.60007
1239	68531	ENSMUSG00000097047	ncRNA	1110020A21Rik	116.116	0.921355	0.240142	2.03904e-05	0.000186065	4.69057
1240	74150	ENSMUSG00000026342	protein-coding	Slc35f5	1698.85	0.920912	0.233842	1.25046e-05	0.000120432	4.90293
1241	20927	ENSMUSG00000040136	protein-coding	Abcc8	45.1755	0.919485	0.473142	0.00593536	0.0244846	2.22655
1242	72077	ENSMUSG00000032226	protein-coding	Gcnt3	1212.63	0.918926	0.349277	0.00109281	0.00598667	2.96145
1243	15040	ENSMUSG00000067212	protein-coding	H2-T23	1576.33	0.917929	0.209276	1.41426e-06	1.71037e-05	5.84947
1244	242702	ENSMUSG00000037139	protein-coding	Myom3	100.016	0.915718	0.334723	0.000844736	0.00478968	3.07328
1245	269016	ENSMUSG00000057719	protein-coding	Sh3rf2	174.669	0.91566	0.418004	0.00331327	0.0151604	2.47974
1246	19329	ENSMUSG00000026304	protein-coding	Rab17	124.96	0.914899	0.395105	0.00249386	0.0119791	2.60313
1247	71682	ENSMUSG00000046991	protein-coding	Wdr27	224.551	0.914876	0.217785	4.27001e-06	4.62536e-05	5.36957
1248	68846	ENSMUSG00000044628	protein-coding	Rnf208	272.57	0.914745	0.177937	4.63749e-08	7.73104e-07	7.33372
1249	319871	ENSMUSG00000085421	ncRNA	4732490B19Rik	99.4347	0.91402	0.328817	0.000742728	0.00429932	3.12917
1250	67880	ENSMUSG00000039450	protein-coding	Dcxr	1045.61	0.913675	0.196103	5.14624e-07	6.98894e-06	6.28851
1251	114774	ENSMUSG00000035873	protein-coding	Pawr	3390.07	0.913276	0.132041	8.1773e-13	3.3675e-11	12.0874
1252	100038654	ENSMUSG00000072589	ncRNA	Gm10371	278.221	0.912951	0.379171	0.00197874	0.00986171	2.70361
1253	11980	ENSMUSG00000037685	protein-coding	Atp8a1	3893.55	0.911891	0.112757	1.08351e-16	7.78337e-15	15.9652
1254	11981	ENSMUSG00000027546	protein-coding	Atp9a	3268.76	0.911818	0.168528	1.05284e-08	1.99184e-07	7.97764
1255	26561	ENSMUSG00000029061	protein-coding	Mmp23	911.132	0.910502	0.284453	0.000196398	0.00135381	3.70686
1256	231134	ENSMUSG00000044716	protein-coding	Dok7	158.313	0.909517	0.274579	0.000140002	0.00100796	3.85386
1257	102639180	NA	ncRNA	Gm35551	341.018	0.908482	0.198255	7.53723e-07	9.79738e-06	6.12279
1258	102638607	NA	ncRNA	Gm15927	26.2177	0.907565	0.359685	0.00171773	0.00878074	2.76504
1259	278725	ENSMUSG00000116665	ncRNA	E130310I04Rik	8.31558	0.907075	0.679284	0.0176466	0.05948	1.75334
1260	23845	ENSMUSG00000029915	protein-coding	Clec5a	51.3383	0.905967	0.424532	0.00417964	0.018402	2.37886
1261	240752	ENSMUSG00000026447	protein-coding	Pik3c2b	309.264	0.904821	0.226767	1.04316e-05	0.000102481	4.98165
1262	64058	ENSMUSG00000019851	protein-coding	Perp	6404.57	0.904806	0.180979	6.97719e-08	1.12888e-06	7.15632
1263	14667	ENSMUSG00000000594	protein-coding	Gm2a	1474.29	0.904622	0.127087	1.92317e-13	8.66638e-12	12.716
1264	20312	ENSMUSG00000031778	protein-coding	Cx3cl1	930.597	0.903988	0.172759	2.83172e-08	4.955e-07	7.54795
1265	56739	ENSMUSG00000002324	protein-coding	Rec8	110.212	0.903878	0.261704	9.0229e-05	0.000687713	4.04465
1266	14311	ENSMUSG00000030278	protein-coding	Cidec	182.581	0.903115	0.201006	1.22826e-06	1.50736e-05	5.91071
1267	102640742	ENSMUSG00000116097	ncRNA	Gm36738	553.777	0.90246	0.329509	0.000847205	0.00480083	3.07201
1268	228839	ENSMUSG00000062175	protein-coding	Tgif2	201.706	0.902341	0.326766	0.000801356	0.00458865	3.09617
1269	102635290	ENSMUSG00000085873	ncRNA	Ttc39aos1	30.0697	0.902239	0.422754	0.00407741	0.0180141	2.38962
1270	77596	ENSMUSG00000041293	protein-coding	Adgrf1	7.89241	0.902113	1.86463	0.0131379	0.0470112	1.88147
1271	71746	ENSMUSG00000040146	protein-coding	Rgl3	815.599	0.900782	0.191918	4.48332e-07	6.16311e-06	6.3484
1272	103406	ENSMUSG00000034949	protein-coding	Zfr2	124.613	0.899965	0.264514	0.00010608	0.000792407	3.97437
1273	102634967	NA	ncRNA	Gm16341	12.4082	0.899725	0.535578	0.011121	0.0409126	1.95386
1274	442827	ENSMUSG00000064147	protein-coding	Rab44	35.1719	0.899418	0.532412	0.00957973	0.0362762	2.01865
1275	244416	ENSMUSG00000046794	protein-coding	Ppp1r3b	279.654	0.899374	0.336055	0.0010208	0.00563578	2.99106
1276	100038497	NA	ncRNA	Gm10603	40.7522	0.899279	0.403695	0.00324012	0.0148684	2.48944
1277	100040792	ENSMUSG00000078640	ncRNA	Gm11627	18.4929	0.898553	0.435838	0.00536898	0.0225538	2.27011
1278	100502933	ENSMUSG00000101693	ncRNA	Gm19461	121.173	0.898457	0.244269	3.74635e-05	0.000317451	4.42639
1279	74561	ENSMUSG00000063672	protein-coding	Nkx6-3	10.3047	0.898163	0.682008	0.0169964	0.0578085	1.76964
1280	414095	ENSMUSG00000093606	ncRNA	B130034C11Rik	98.6456	0.897458	0.237037	2.56268e-05	0.000227228	4.59131
1281	16904	ENSMUSG00000054206	protein-coding	Gzmm	182.954	0.897279	0.276323	0.000179213	0.00125055	3.74663
1282	64899	ENSMUSG00000027412	protein-coding	Lpin3	89.4289	0.896879	0.214522	5.36352e-06	5.68421e-05	5.27055
1283	93838	ENSMUSG00000009145	protein-coding	Dqx1	318.885	0.896864	0.143292	7.32744e-11	2.15404e-09	10.135
1284	668158	ENSMUSG00000084883	protein-coding	Ccdc85c	245.046	0.896207	0.224862	1.10773e-05	0.000107992	4.95557
1285	20706	ENSMUSG00000021403	protein-coding	Serpinb9b	885.569	0.895997	0.806417	0.0151156	0.0526191	1.82057
1286	225392	ENSMUSG00000044024	protein-coding	Rell2	28.976	0.895523	0.454137	0.00590398	0.0243815	2.22885
1287	282619	ENSMUSG00000046056	protein-coding	Sbsn	358.236	0.89482	0.169848	2.42696e-08	4.32194e-07	7.61494
1288	232400	ENSMUSG00000047228	protein-coding	A2ml1	10.5208	0.893724	1.37316	0.0156457	0.0540514	1.8056
1289	74096	ENSMUSG00000064267	protein-coding	Hvcn1	29.6238	0.893359	0.603028	0.0129923	0.0466008	1.88631
1290	14425	ENSMUSG00000026994	protein-coding	Galnt3	4339.65	0.893323	0.141264	4.54298e-11	1.3867e-09	10.3427
1291	233733	ENSMUSG00000038296	protein-coding	Galnt18	40.4387	0.892765	0.525261	0.00940215	0.0357437	2.02677
1292	80285	ENSMUSG00000022906	protein-coding	Parp9	655.469	0.891212	0.218732	7.57865e-06	7.69462e-05	5.12041
1293	12169	ENSMUSG00000031377	protein-coding	Bmx	105.204	0.890686	0.364853	0.00197067	0.00982917	2.70539
1294	544922	ENSMUSG00000054931	protein-coding	Zkscan4	5.51951	0.890547	0.882317	0.0235014	0.0750441	1.62891
1295	207521	ENSMUSG00000039982	protein-coding	Dtx4	724.842	0.889604	0.173379	5.03518e-08	8.30849e-07	7.29798
1296	57436	ENSMUSG00000030161	protein-coding	Gabarapl1	1642.23	0.889143	0.182208	1.87149e-07	2.74447e-06	6.72781
1297	67569	ENSMUSG00000019888	protein-coding	Mgat4c	197.513	0.888725	0.361853	0.00190589	0.00957354	2.7199
1298	80752	ENSMUSG00000025854	protein-coding	Fam20c	1198.35	0.887704	0.194303	8.41987e-07	1.07905e-05	6.07469
1299	66102	ENSMUSG00000018920	protein-coding	Cxcl16	6438.61	0.887692	0.12312	1.06546e-13	5.09588e-12	12.9725
1300	76062	ENSMUSG00000113035	ncRNA	5830428M24Rik	167.005	0.887622	0.278475	0.000224896	0.00152441	3.64802
1301	74090	ENSMUSG00000032278	protein-coding	Paqr5	3614.46	0.886904	0.249485	5.99215e-05	0.000480277	4.22242
1302	85031	ENSMUSG00000002847	protein-coding	Pla1a	203.621	0.886664	0.259278	0.000101085	0.000759248	3.99531
1303	105244064	NA	ncRNA	Gm26670	44.9003	0.886321	0.244751	5.67189e-05	0.000457486	4.24627
1304	70846	ENSMUSG00000046782	protein-coding	Ttc6	303.738	0.886164	0.278487	0.000225411	0.00152736	3.64702
1305	104886	ENSMUSG00000021062	protein-coding	Rab15	21.1243	0.885682	0.611839	0.0135467	0.0482233	1.86817
1306	13143	ENSMUSG00000032380	protein-coding	Dapk2	63.1887	0.885409	0.673222	0.0141078	0.0498101	1.85054
1307	240047	ENSMUSG00000023903	protein-coding	Mmp25	44.4629	0.885373	0.502678	0.00857121	0.0331334	2.06696
1308	19659	ENSMUSG00000046402	protein-coding	Rbp1	12278.1	0.884871	0.816042	0.0163636	0.056055	1.78612
1309	328833	ENSMUSG00000071068	protein-coding	Treml2	19.4845	0.884628	0.512758	0.0099719	0.037479	2.00122
1310	20756	ENSMUSG00000050092	protein-coding	Sprr2b	10.8605	0.884305	0.549896	0.0130845	0.0468903	1.88324
1311	78809	ENSMUSG00000022518	protein-coding	4930562C15Rik	22.1872	0.884212	0.488199	0.00860324	0.0332237	2.06534
1312	319625	ENSMUSG00000035473	protein-coding	Galm	462.614	0.884123	0.273372	0.000189256	0.00131086	3.72295
1313	14787	ENSMUSG00000022580	protein-coding	Rhpn1	11.4768	0.884082	0.537308	0.0123964	0.0448193	1.90671
1314	102640645	NA	ncRNA	Gm36660	223.946	0.881867	0.275983	0.000225522	0.00152737	3.64681
1315	630146	ENSMUSG00000086564	protein-coding	Cd101	138.751	0.881395	0.34245	0.00143435	0.0075482	2.84335
1316	329735	ENSMUSG00000086968	ncRNA	4933431E20Rik	95.645	0.881132	0.186428	4.43641e-07	6.10741e-06	6.35297
1317	104681	ENSMUSG00000041920	protein-coding	Slc16a6	312.408	0.880612	0.141417	8.54977e-11	2.47154e-09	10.068
1318	15370	ENSMUSG00000023034	protein-coding	Nr4a1	4491.97	0.880302	0.281148	0.000248665	0.00166369	3.60438
1319	219094	ENSMUSG00000047153	protein-coding	Khnyn	507.985	0.880224	0.173169	6.69469e-08	1.08777e-06	7.17427
1320	107869	ENSMUSG00000028179	protein-coding	Cth	134.107	0.87992	0.2779	0.00024786	0.00166004	3.60579
1321	17071	ENSMUSG00000022583	protein-coding	Ly6f	12.8868	0.87918	0.676781	0.0169287	0.0575883	1.77138
1322	102634155	NA	ncRNA	Gm17025	213.25	0.878803	0.330572	0.00111633	0.00609798	2.95221
1323	80892	ENSMUSG00000025255	protein-coding	Zfhx4	95.8295	0.878678	0.441904	0.00564091	0.0234983	2.24865
1324	100038557	NA	unknown	Gm10605	9.29138	0.878505	0.60259	0.0168738	0.0574118	1.77279
1325	15464	ENSMUSG00000038239	protein-coding	Hrc	176.216	0.878444	0.422318	0.00463824	0.0200647	2.33365
1326	13490	ENSMUSG00000022705	protein-coding	Drd3	39.4462	0.878105	0.362802	0.00238566	0.0115318	2.62239
1327	74249	ENSMUSG00000032495	protein-coding	Lrrc2	170.382	0.87801	0.276415	0.000243657	0.00163534	3.61322
1328	399603	ENSMUSG00000072568	protein-coding	Lratd2	1565.16	0.877157	0.178691	1.60935e-07	2.39037e-06	6.79335
1329	14289	ENSMUSG00000052270	protein-coding	Fpr2	31.0743	0.876866	0.52149	0.0102521	0.0383191	1.98919
1330	20917	ENSMUSG00000061838	protein-coding	Suclg2	3270.67	0.876266	0.153709	2.16477e-09	4.66867e-08	8.66459
1331	619324	NA	ncRNA	C130040N14Rik	25.5962	0.874992	0.367001	0.00273852	0.0129396	2.56248
1332	71436	ENSMUSG00000051379	protein-coding	Flrt3	2169.39	0.874732	0.154854	2.97963e-09	6.24284e-08	8.52584
1333	11512	ENSMUSG00000022994	protein-coding	Adcy6	1182.03	0.874432	0.16637	2.65242e-08	4.67983e-07	7.57636
1334	100042226	NA	ncRNA	Gm3734	55.7645	0.87418	0.418075	0.00480936	0.020665	2.31791
1335	20342	ENSMUSG00000068877	protein-coding	Selenbp2	63.9011	0.873647	0.464389	0.00720913	0.0286984	2.14212
1336	194309	ENSMUSG00000043614	protein-coding	Vps37d	89.2092	0.872775	0.359881	0.00219601	0.0107879	2.65837
1337	102635593	NA	ncRNA	Gm28836	8.34344	0.872603	0.933544	0.0201406	0.0661817	1.69593
1338	100503620	NA	ncRNA	Gm15337	51.1834	0.872337	0.300156	0.00062541	0.00370553	3.20384
1339	434325	ENSMUSG00000043664	protein-coding	Tmem221	42.152	0.872196	0.372228	0.00272084	0.0128688	2.5653
1340	17756	ENSMUSG00000015222	protein-coding	Map2	573.965	0.87195	0.177398	1.56432e-07	2.33159e-06	6.80567
1341	15898	ENSMUSG00000032174	protein-coding	Icam5	19.2011	0.870823	0.454249	0.00777343	0.0305694	2.10939
1342	77857	ENSMUSG00000097360	ncRNA	9430065F17Rik	37.6189	0.869401	0.287485	0.000449195	0.00278676	3.34757
1343	212307	ENSMUSG00000024277	protein-coding	Mapre2	1124.5	0.869144	0.150109	1.31601e-09	2.96886e-08	8.88074
1344	329360	ENSMUSG00000089953	protein-coding	Rnf224	22.6639	0.867601	0.415992	0.00528779	0.0222753	2.27673
1345	15166	ENSMUSG00000020331	protein-coding	Hcn2	83.6377	0.866951	0.25661	0.000133853	0.000969178	3.87337
1346	63857	ENSMUSG00000031845	protein-coding	Bco1	50.0321	0.866907	0.287064	0.000448538	0.00278359	3.3482
1347	621998	NA	ncRNA	Gm6277	21.8368	0.866704	0.406836	0.00478977	0.0205994	2.31969
1348	231252	ENSMUSG00000029205	protein-coding	Chrna9	156.308	0.866585	0.777707	0.0166161	0.0567168	1.77947
1349	75746	ENSMUSG00000031434	protein-coding	Morc4	1504.25	0.8648	0.245364	7.09463e-05	0.000556275	4.14907
1350	98363	ENSMUSG00000026255	protein-coding	Efhd1	17.879	0.862122	0.617153	0.0159976	0.054969	1.79594
1351	333050	ENSMUSG00000061578	protein-coding	Ksr2	30.2692	0.861519	0.527368	0.0115868	0.0423733	1.93604
1352	57895	ENSMUSG00000050786	protein-coding	Ccdc126	182.597	0.861328	0.209201	6.87153e-06	7.05542e-05	5.16295
1353	22228	ENSMUSG00000033685	protein-coding	Ucp2	6572.67	0.860734	0.272729	0.000232966	0.00157131	3.63271
1354	16173	ENSMUSG00000039217	protein-coding	Il18	1404.65	0.860597	0.303512	0.000702955	0.0040914	3.15307
1355	105246354	NA	ncRNA	Gm41654	5.9337	0.858814	0.891593	0.0239255	0.0761568	1.62114
1356	105245869	ENSMUSG00000090534	ncRNA	Gm4675	115.415	0.858644	0.441918	0.00646386	0.0262002	2.18951
1357	74153	ENSMUSG00000032596	protein-coding	Uba7	264.746	0.856928	0.361765	0.00253149	0.0121354	2.59662
1358	66650	ENSMUSG00000038624	protein-coding	Nepn	6.18269	0.855802	0.835847	0.0242474	0.0769251	1.61533
1359	232430	ENSMUSG00000032652	protein-coding	Crebl2	216.785	0.855646	0.203164	4.669e-06	5.01491e-05	5.33078
1360	14815	ENSMUSG00000024431	protein-coding	Nr3c1	1808.82	0.854218	0.134016	3.64616e-11	1.12554e-09	10.4382
1361	100042514	ENSMUSG00000074445	protein-coding	Sprr2a3	2202.64	0.854208	0.2362	5.15937e-05	0.000420945	4.2874
1362	18414	ENSMUSG00000022146	protein-coding	Osmr	860.009	0.852479	0.288712	0.000506004	0.00309399	3.29585
1363	268709	ENSMUSG00000021750	protein-coding	Fam107a	75.0656	0.852221	0.684095	0.0162348	0.0556637	1.78955
1364	12349	ENSMUSG00000027562	protein-coding	Car2	7941.44	0.851789	0.278971	0.000369148	0.00234497	3.4328
1365	54672	ENSMUSG00000060470	protein-coding	Adgrg3	67.3385	0.851748	0.247233	0.000111081	0.00082333	3.95436
1366	18985	ENSMUSG00000032053	protein-coding	Pou2af1	9.06348	0.851276	0.709376	0.0203928	0.0668494	1.69052
1367	76263	ENSMUSG00000029864	protein-coding	Gstk1	170.801	0.851235	0.263603	0.000213426	0.00145752	3.67075
1368	57869	ENSMUSG00000046947	protein-coding	Adck2	248.228	0.849759	0.18528	8.27738e-07	1.06365e-05	6.08211
1369	107885	ENSMUSG00000066442	protein-coding	Mthfs	519.423	0.849317	0.110328	2.99885e-15	1.77956e-13	14.523
1370	74230	ENSMUSG00000053783	protein-coding	1700016K19Rik	461.305	0.849131	0.249642	0.000115278	0.000850474	3.93825
1371	102632838	NA	ncRNA	Gm30806	48.2136	0.848889	0.361833	0.00295664	0.0137907	2.5292
1372	170752	ENSMUSG00000032066	protein-coding	Bco2	79.4527	0.848554	0.226557	3.35115e-05	0.000287533	4.47481
1373	74551	ENSMUSG00000040618	protein-coding	Pck2	1575.9	0.847747	0.152712	5.46802e-09	1.08049e-07	8.26217
1374	16818	ENSMUSG00000000409	protein-coding	Lck	36.5454	0.847318	0.337186	0.00196104	0.00979135	2.70751
1375	242100	ENSMUSG00000042244	protein-coding	Pglyrp3	13.0362	0.846243	0.46427	0.0102916	0.0384462	1.98752
1376	320302	ENSMUSG00000031286	protein-coding	Glt28d2	177.837	0.8461	0.273645	0.000337494	0.00217866	3.47173
1377	17173	ENSMUSG00000009248	protein-coding	Ascl2	69.5059	0.845285	0.716534	0.0173443	0.0587095	1.76084
1378	12630	ENSMUSG00000058952	protein-coding	Cfi	1604.95	0.845182	0.300341	0.000715328	0.00415708	3.14549
1379	22349	ENSMUSG00000026175	protein-coding	Vil1	2403.64	0.845069	0.197318	3.40015e-06	3.77733e-05	5.4685
1380	195733	ENSMUSG00000020656	protein-coding	Grhl1	234.998	0.845064	0.287084	0.000531347	0.00323034	3.27462
1381	66985	ENSMUSG00000038618	protein-coding	Rassf7	2513.74	0.844161	0.125468	3.42697e-12	1.24492e-10	11.4651
1382	116838	ENSMUSG00000037386	protein-coding	Rims2	929.25	0.844084	0.135821	1.02712e-10	2.92491e-09	9.98838
1383	216350	ENSMUSG00000034127	protein-coding	Tspan8	39727	0.843674	0.152391	5.94097e-09	1.17031e-07	8.22614
1384	71287	ENSMUSG00000052955	protein-coding	Cpvl	8.70144	0.843168	0.59574	0.0195544	0.0646332	1.70876
1385	69550	ENSMUSG00000046718	protein-coding	Bst2	4757.12	0.842326	0.215842	1.73332e-05	0.000160857	4.76112
1386	442804	NA	ncRNA	Kirrel3os	23.8401	0.84101	0.378761	0.00427203	0.018744	2.36937
1387	14862	ENSMUSG00000058135	protein-coding	Gstm1	705.405	0.840436	0.159089	2.50291e-08	4.44889e-07	7.60156
1388	230161	ENSMUSG00000070985	protein-coding	Acnat1	538.792	0.838967	0.307907	0.00102316	0.00564556	2.99006
1389	12227	ENSMUSG00000020423	protein-coding	Btg2	9771.21	0.838363	0.346285	0.00234033	0.01135	2.63072
1390	16175	ENSMUSG00000027399	protein-coding	Il1a	992.702	0.837988	0.34104	0.00214215	0.010585	2.66915
1391	77417	ENSMUSG00000085078	ncRNA	C030013C21Rik	95.5353	0.837427	0.254168	0.000182862	0.00127244	3.73788
1392	102639290	NA	ncRNA	Gm11963	47.9309	0.836879	0.251946	0.000176995	0.00123793	3.75204
1393	13845	ENSMUSG00000005958	protein-coding	Ephb3	409.634	0.836302	0.239334	8.5706e-05	0.000658614	4.06699
1394	26410	ENSMUSG00000024235	protein-coding	Map3k8	102.816	0.835489	0.211891	1.62347e-05	0.000152065	4.78955
1395	71198	ENSMUSG00000043415	protein-coding	Otud1	109.764	0.833977	0.215703	2.17239e-05	0.000197198	4.66306
1396	12606	ENSMUSG00000034957	protein-coding	Cebpa	392.248	0.833495	0.192949	3.02686e-06	3.40419e-05	5.51901
1397	12889	ENSMUSG00000033615	protein-coding	Cplx1	17.5289	0.832966	0.890212	0.0207395	0.0678232	1.6832
1398	13052	ENSMUSG00000022865	protein-coding	Cxadr	11047.8	0.832926	0.152436	9.21668e-09	1.76112e-07	8.03543
1399	99633	ENSMUSG00000028184	protein-coding	Adgrl2	4136.76	0.832755	0.132272	6.21874e-11	1.84802e-09	10.2063
1400	269023	ENSMUSG00000052713	protein-coding	Zfp608	1163.6	0.832245	0.275311	0.00042588	0.00266548	3.37071
1401	66270	ENSMUSG00000022270	protein-coding	Retreg1	3100.34	0.8322	0.0940924	1.94198e-19	2.08468e-17	18.7118
1402	211429	ENSMUSG00000098488	protein-coding	Pla2g4b	34.7844	0.832033	0.354365	0.00311424	0.0143879	2.50665
1403	22092	ENSMUSG00000024033	protein-coding	Rsph1	153.65	0.831979	0.240896	9.95698e-05	0.000749047	4.00187
1404	11676	ENSMUSG00000017390	protein-coding	Aldoc	912.411	0.831878	0.33814	0.00215389	0.0106375	2.66678
1405	12830	ENSMUSG00000031274	protein-coding	Col4a5	1236.22	0.831707	0.180693	8.05933e-07	1.03772e-05	6.0937
1406	240354	ENSMUSG00000032688	protein-coding	Malt1	1143.1	0.830146	0.284472	0.000597125	0.00356558	3.22394
1407	223227	ENSMUSG00000061517	protein-coding	Sox21	244.021	0.829916	0.243126	0.000116356	0.000855785	3.93421
1408	74753	ENSMUSG00000028331	protein-coding	Trmo	173.416	0.829349	0.198723	5.8157e-06	6.10249e-05	5.2354
1409	16421	ENSMUSG00000001281	protein-coding	Itgb7	51.0753	0.827663	0.333735	0.00222106	0.0108849	2.65344
1410	544817	ENSMUSG00000034255	protein-coding	Arhgap27	1156.22	0.826612	0.152032	1.0973e-08	2.06573e-07	7.95968
1411	71186	ENSMUSG00000097637	ncRNA	4933417D19Rik	9.81104	0.82642	0.575238	0.0191118	0.063467	1.7187
1412	15979	ENSMUSG00000020009	protein-coding	Ifngr1	7940.13	0.82603	0.162933	7.71353e-08	1.23236e-06	7.11275
1413	74624	ENSMUSG00000104956	ncRNA	4930429D17Rik	25.8007	0.825811	0.407885	0.00697052	0.0278646	2.15673
1414	100502834	ENSMUSG00000086287	ncRNA	Gm15972	18.8741	0.825573	0.471993	0.0116906	0.0426891	1.93216
1415	75564	ENSMUSG00000023966	protein-coding	Rsph9	391.849	0.825058	0.279122	0.000536912	0.00325587	3.2701
1416	54396	ENSMUSG00000069874	protein-coding	Irgm2	80.1376	0.823778	0.345898	0.00277219	0.0130782	2.55718
1417	68631	ENSMUSG00000021947	protein-coding	Cryl1	883.305	0.823711	0.307509	0.00121423	0.00654669	2.9157
1418	74160	NA	protein-coding	1300014J16Rik	20.6125	0.823032	0.393961	0.00596545	0.0245716	2.22436
1419	213068	ENSMUSG00000036944	protein-coding	Tmem71	218.799	0.822848	0.282523	0.000633258	0.0037447	3.19842
1420	245684	ENSMUSG00000025658	protein-coding	Cnksr2	1477.65	0.822716	0.187183	2.05951e-06	2.40398e-05	5.68624
1421	18767	ENSMUSG00000027499	protein-coding	Pkia	52.9666	0.822306	0.518745	0.0132784	0.0474426	1.87686
1422	257632	ENSMUSG00000055994	protein-coding	Nod2	21.2424	0.822027	0.887267	0.020783	0.0679187	1.68229
1423	71985	ENSMUSG00000029456	protein-coding	Acad10	167.639	0.821879	0.21916	3.35466e-05	0.00028758	4.47435
1424	229323	ENSMUSG00000050075	protein-coding	Gpr171	26.0529	0.821194	0.590891	0.0176925	0.0596122	1.75221
1425	353156	ENSMUSG00000026921	protein-coding	Egfl7	456.885	0.82073	0.292702	0.000860691	0.00486673	3.06515
1426	58805	ENSMUSG00000005373	protein-coding	Mlxipl	37.5013	0.820285	0.326893	0.00216657	0.0106863	2.66423
1427	338523	ENSMUSG00000042599	protein-coding	Kdm7a	1457.53	0.820237	0.167924	2.08592e-07	3.02169e-06	6.6807
1428	234796	ENSMUSG00000031828	protein-coding	Klhl36	251.287	0.820112	0.225794	5.35715e-05	0.0004353	4.27107
1429	19252	ENSMUSG00000024190	protein-coding	Dusp1	14665.5	0.820111	0.303878	0.00128735	0.00686541	2.8903
1430	105975	ENSMUSG00000097209	ncRNA	AU022754	93.9456	0.819837	0.335693	0.00236101	0.0114358	2.6269
1431	434436	ENSMUSG00000103409	protein-coding	Lsmem2	23.4468	0.819536	0.425141	0.0079404	0.0310912	2.10016
1432	17318	ENSMUSG00000035299	protein-coding	Mid1	1880.43	0.819229	0.155469	2.79719e-08	4.90806e-07	7.55328
1433	12045	ENSMUSG00000089929	protein-coding	Bcl2a1b	266.312	0.818556	0.282544	0.000669532	0.00392918	3.17423
1434	215929	ENSMUSG00000038522	protein-coding	Mfsd4b1	17.9276	0.817361	0.400677	0.00681911	0.0273911	2.16627
1435	383619	ENSMUSG00000037860	protein-coding	Aim2	25.7767	0.816978	0.368774	0.00463396	0.0200556	2.33405
1436	20197	ENSMUSG00000001021	protein-coding	S100a3	822.417	0.81571	0.174258	5.89882e-07	7.87664e-06	6.22923
1437	73167	ENSMUSG00000078954	protein-coding	Arhgap8	437.793	0.815286	0.155276	3.29025e-08	5.66907e-07	7.48277
1438	16007	ENSMUSG00000028195	protein-coding	Ccn1	6754.93	0.813885	0.383	0.00497475	0.0212562	2.30323
1439	22436	ENSMUSG00000024066	protein-coding	Xdh	701.851	0.813737	0.324048	0.00194257	0.00972201	2.71162
1440	14555	ENSMUSG00000023019	protein-coding	Gpd1	984.176	0.812795	0.239349	0.000127377	0.000926502	3.89491
1441	20423	ENSMUSG00000002633	protein-coding	Shh	18.4286	0.812202	0.708266	0.0211835	0.0690036	1.674
1442	235633	ENSMUSG00000044037	protein-coding	Als2cl	926.374	0.811953	0.188588	3.36138e-06	3.74296e-05	5.47348
1443	69221	ENSMUSG00000086841	ncRNA	2410006H16Rik	17356.2	0.811045	0.164011	1.40643e-07	2.11774e-06	6.85188
1444	13710	ENSMUSG00000003051	protein-coding	Elf3	7914.19	0.810389	0.181087	1.5405e-06	1.85014e-05	5.81234
1445	268469	ENSMUSG00000075595	protein-coding	Zfp652	1395.75	0.809521	0.112782	1.56745e-13	7.21708e-12	12.8048
1446	67861	ENSMUSG00000061758	protein-coding	Akr1b10	665.93	0.809371	0.177392	1.02787e-06	1.2913e-05	5.98806
1447	94040	ENSMUSG00000021097	protein-coding	Clmn	1945.59	0.809037	0.173144	6.17859e-07	8.21004e-06	6.20911
1448	18782	ENSMUSG00000041202	protein-coding	Pla2g2d	54.0876	0.80863	0.39521	0.00625741	0.0255271	2.20361
1449	269120	ENSMUSG00000010311	protein-coding	Optc	3.78419	0.808029	1.50775	0.0214126	0.0696312	1.66933
1450	16918	ENSMUSG00000028654	protein-coding	Mycl	142.731	0.807978	0.177748	1.21682e-06	1.49428e-05	5.91477
1451	231801	ENSMUSG00000029722	protein-coding	Agfg2	1048.08	0.806783	0.282797	0.000773029	0.00445045	3.1118
1452	54366	ENSMUSG00000038816	protein-coding	Ctnnal1	926.447	0.806338	0.19859	9.92321e-06	9.82958e-05	5.00335
1453	78335	NA	ncRNA	2810030D12Rik	29.7227	0.806278	0.435292	0.00951273	0.0360868	2.0217
1454	12985	ENSMUSG00000038067	protein-coding	Csf3	842.416	0.805689	0.165052	2.21157e-07	3.18693e-06	6.6553
1455	229595	ENSMUSG00000015850	protein-coding	Adamtsl4	979.783	0.805565	0.273173	0.000579652	0.00347308	3.23683
1456	73183	ENSMUSG00000085776	ncRNA	5430402O13Rik	32.9653	0.805516	0.356947	0.00427429	0.0187453	2.36914
1457	72000	ENSMUSG00000025500	protein-coding	Lmntd2	72.049	0.804357	0.263572	0.000452649	0.00280636	3.34424
1458	217069	ENSMUSG00000000275	protein-coding	Trim25	1918.71	0.803995	0.221897	5.71259e-05	0.000460574	4.24317
1459	236915	ENSMUSG00000025656	protein-coding	Arhgef9	66.0904	0.803787	0.366712	0.0046978	0.0202814	2.32811
1460	100740	ENSMUSG00000107355	ncRNA	AI839979	23.7086	0.803534	0.380207	0.00611041	0.0250285	2.21393
1461	432777	ENSMUSG00000113346	ncRNA	Eprn	13.5671	0.803195	0.85706	0.0228114	0.073229	1.64185
1462	329892	NA	ncRNA	Gm830	88.8768	0.802995	0.435332	0.00909921	0.0347944	2.041
1463	414116	ENSMUSG00000085772	ncRNA	D630024D03Rik	3.89401	0.802641	1.24001	0.0263761	0.082258	1.57879
1464	626359	ENSMUSG00000039099	protein-coding	Wdr93	12.7701	0.802429	0.744581	0.023187	0.0741765	1.63476
1465	69146	ENSMUSG00000022575	protein-coding	Gsdmd	2659.19	0.802069	0.174258	8.89031e-07	1.13251e-05	6.05108
1466	16168	ENSMUSG00000031712	protein-coding	Il15	302.156	0.801565	0.238516	0.000152083	0.0010799	3.81792
1467	67859	ENSMUSG00000036731	protein-coding	Cysrt1	3019.79	0.800587	0.202868	1.59809e-05	0.000149982	4.7964
1468	211673	ENSMUSG00000067851	protein-coding	Arfgef1	5034.46	0.80002	0.158554	9.67437e-08	1.51523e-06	7.01438
1469	12550	ENSMUSG00000000303	protein-coding	Cdh1	11499.8	0.799637	0.156025	6.50612e-08	1.05893e-06	7.18668
1470	78917	NA	ncRNA	4930455G09Rik	142.561	0.798437	0.28547	0.000958242	0.0053289	3.01852
1471	791355	NA	protein-coding	Arf4os	83.4846	0.797644	0.317192	0.00214278	0.0105854	2.66902
1472	232371	ENSMUSG00000038527	protein-coding	C1rl	14.5201	0.797286	0.702909	0.0231246	0.0740267	1.63593
1473	319739	NA	unknown	B230303O12Rik	15.237	0.797159	0.453483	0.0125434	0.0452743	1.90159
1474	233067	ENSMUSG00000036957	protein-coding	Lrfn3	203.246	0.796987	0.213124	3.74222e-05	0.000317242	4.42687
1475	68942	ENSMUSG00000004843	protein-coding	Chmp2b	4216.22	0.796723	0.0985942	1.44674e-16	1.02767e-14	15.8396
1476	70552	ENSMUSG00000038637	protein-coding	Lrrc56	55.1064	0.795979	0.399684	0.00708441	0.0282726	2.1497
1477	228993	ENSMUSG00000023393	protein-coding	Slc17a9	152.175	0.794965	0.241047	0.000192838	0.00133264	3.71481
1478	637079	ENSMUSG00000110622	protein-coding	Iqcn	154.913	0.794898	0.278953	0.000835112	0.00474356	3.07826
1479	68498	ENSMUSG00000030351	protein-coding	Tspan11	13.5358	0.794683	0.623493	0.0215218	0.069891	1.66712
1480	15893	ENSMUSG00000062995	protein-coding	Ica1	1156.31	0.793254	0.160496	1.65536e-07	2.45009e-06	6.78111
1481	20302	ENSMUSG00000000982	protein-coding	Ccl3	510.14	0.793161	0.481991	0.0127338	0.0458484	1.89504
1482	71877	ENSMUSG00000041809	protein-coding	Efhc1	145.199	0.792442	0.306431	0.00174384	0.00888092	2.75849
1483	67434	ENSMUSG00000022237	protein-coding	Ankrd33b	75.252	0.792172	0.436145	0.0101586	0.0380535	1.99317
1484	56744	ENSMUSG00000029373	protein-coding	Pf4	641.273	0.791981	0.193195	8.78693e-06	8.80444e-05	5.05616
1485	382255	ENSMUSG00000086860	ncRNA	Gm1720	8.13729	0.790986	0.752687	0.0271829	0.0842241	1.5657
1486	72267	ENSMUSG00000046589	protein-coding	Lrrc8e	206.188	0.790185	0.168362	6.37745e-07	8.44493e-06	6.19535
1487	70821	ENSMUSG00000029828	protein-coding	4921507P07Rik	119.375	0.790109	0.299014	0.00151768	0.00792127	2.81882
1488	223864	ENSMUSG00000022469	protein-coding	Rapgef3	101.875	0.789902	0.24872	0.000298831	0.0019555	3.52457
1489	94094	ENSMUSG00000056144	protein-coding	Trim34a	109.295	0.789582	0.295722	0.00141596	0.00746172	2.84895
1490	100101919	ENSMUSG00000101337	protein-coding	Dnah7c	48.8252	0.789548	0.525709	0.0159833	0.0549298	1.79633
1491	243963	ENSMUSG00000048012	protein-coding	Zfp473	29.7853	0.789377	0.327162	0.00306405	0.0142038	2.5137
1492	208820	ENSMUSG00000055963	protein-coding	Triqk	24.1891	0.788152	0.536817	0.0182839	0.0611853	1.73793
1493	17287	ENSMUSG00000023914	protein-coding	Mep1a	30.1417	0.787971	0.427577	0.0102228	0.0382489	1.99043
1494	93694	ENSMUSG00000030157	protein-coding	Clec2d	608.931	0.787902	0.25141	0.000334006	0.00215688	3.47625
1495	16391	ENSMUSG00000002325	protein-coding	Irf9	645.43	0.787811	0.222043	7.92951e-05	0.000615173	4.10075
1496	22253	ENSMUSG00000059921	protein-coding	Unc5c	359.494	0.787715	0.517956	0.0154472	0.0535399	1.81115
1497	15109	ENSMUSG00000020017	protein-coding	Hal	82.8774	0.785668	0.458931	0.0121434	0.0440212	1.91566
1498	67198	ENSMUSG00000038305	protein-coding	Spats2l	201.837	0.784578	0.346761	0.00398419	0.0176677	2.39966
1499	208618	ENSMUSG00000036617	protein-coding	Etl4	3926.98	0.784296	0.174653	1.51878e-06	1.82553e-05	5.8185
1500	240753	ENSMUSG00000041757	protein-coding	Plekha6	3020.99	0.784109	0.181811	3.54718e-06	3.91789e-05	5.45012
1501	320111	ENSMUSG00000055945	protein-coding	Prr18	33.8271	0.783485	0.363111	0.005462	0.0228927	2.26265
1502	69387	ENSMUSG00000030708	protein-coding	Dnajb13	10.7531	0.783395	0.626792	0.0242981	0.0770475	1.61443
1503	70599	ENSMUSG00000027007	protein-coding	Itprid2	1704.51	0.783262	0.174903	1.63615e-06	1.95765e-05	5.78618
1504	17347	ENSMUSG00000020190	protein-coding	Mknk2	2345.12	0.782966	0.151528	5.28119e-08	8.6919e-07	7.27727
1505	108167758	NA	ncRNA	4930422I22Rik	929.762	0.78213	0.205329	2.9342e-05	0.000256246	4.53251
1506	105245841	ENSMUSG00000115580	ncRNA	Gm41230	80.8734	0.78032	0.404469	0.00849733	0.0329197	2.07072
1507	382118	ENSMUSG00000063488	protein-coding	Zkscan7	104.604	0.780083	0.257788	0.000505427	0.00309145	3.29634
1508	58203	ENSMUSG00000027514	protein-coding	Zbp1	147.627	0.779013	0.30989	0.00220719	0.0108308	2.65616
1509	381634	ENSMUSG00000117286	protein-coding	Gm1043	3.48842	0.77863	1.38418	0.025175	0.0792886	1.59903
1510	56741	ENSMUSG00000032816	protein-coding	Igdcc4	124.492	0.778386	0.364079	0.00541806	0.0227335	2.26616
1511	242620	ENSMUSG00000047143	protein-coding	Dmrta2	18.7059	0.777954	0.531322	0.0192253	0.0637646	1.71613
1512	78267	ENSMUSG00000032609	protein-coding	Klhdc8b	107.938	0.777184	0.290544	0.00142679	0.00751049	2.84564
1513	12014	ENSMUSG00000040270	protein-coding	Bach2	429.781	0.776686	0.269741	0.000775574	0.00446	3.11038
1514	213948	ENSMUSG00000038295	protein-coding	Atg9b	410.991	0.776396	0.310442	0.00226736	0.0110635	2.64448
1515	67261	ENSMUSG00000043833	ncRNA	2900005J15Rik	61.8062	0.775785	0.327991	0.00342755	0.0155456	2.46502
1516	16548	ENSMUSG00000029162	protein-coding	Khk	1169.45	0.775761	0.181925	4.39163e-06	4.74365e-05	5.35737
1517	208151	ENSMUSG00000070498	protein-coding	Tmem132b	50.1406	0.775623	0.269698	0.000894174	0.00502332	3.04858
1518	69440	ENSMUSG00000015377	protein-coding	Dennd6b	143.135	0.77463	0.141882	1.19937e-08	2.23978e-07	7.92105
1519	115486514	NA	ncRNA	D530033B14Rik	16.8161	0.77446	0.731069	0.0254213	0.0798725	1.5948
1520	93761	ENSMUSG00000031099	protein-coding	Smarca1	225.002	0.774331	0.194357	1.48878e-05	0.000140969	4.82717
1521	67379	ENSMUSG00000054499	protein-coding	Dedd2	538.125	0.773392	0.111736	1.11544e-12	4.46831e-11	11.9526
1522	217517	ENSMUSG00000046314	protein-coding	Stxbp6	2503.33	0.77119	0.276019	0.000894355	0.00502332	3.04849
1523	73178	ENSMUSG00000029684	protein-coding	Wasl	9476.2	0.770533	0.176424	2.80486e-06	3.18073e-05	5.55209
1524	17929	ENSMUSG00000024049	protein-coding	Myom1	109.815	0.7701	0.369021	0.00625887	0.0255271	2.2035
1525	272411	ENSMUSG00000074004	protein-coding	B3gnt6	51.4585	0.769408	0.410262	0.00971622	0.036684	2.0125
1526	100042827	NA	ncRNA	Gm12052	7.63782	0.769052	0.654383	0.028081	0.0861826	1.55159
1527	22324	ENSMUSG00000034116	protein-coding	Vav1	93.1799	0.768467	0.557736	0.0194964	0.0645086	1.71005
1528	64095	ENSMUSG00000026271	protein-coding	Gpr35	81.2962	0.767873	0.521765	0.0177591	0.0597852	1.75058
1529	75860	ENSMUSG00000029660	protein-coding	Tex26	33.4857	0.767374	0.34072	0.00472345	0.0203599	2.32574
1530	117167	ENSMUSG00000012428	protein-coding	Steap4	34.2597	0.767218	0.646047	0.0239065	0.0761343	1.62148
1531	102635744	ENSMUSG00000099564	protein-coding	Gm28729	37.8445	0.766765	0.654238	0.0236191	0.0753318	1.62674
1532	207777	ENSMUSG00000034156	protein-coding	Tspoap1	13.9644	0.766757	0.463475	0.0161359	0.0553544	1.79221
1533	93672	ENSMUSG00000026420	protein-coding	Il24	239.1	0.766579	0.537461	0.018509	0.0617873	1.73262
1534	238323	ENSMUSG00000019235	protein-coding	Rps6kl1	27.973	0.766509	0.368283	0.00711267	0.0283735	2.14797
1535	80515	ENSMUSG00000043419	protein-coding	Rnf227	303.357	0.766389	0.178488	3.99162e-06	4.35093e-05	5.39885
1536	333639	ENSMUSG00000059401	protein-coding	Mamld1	155.73	0.766152	0.397401	0.0087016	0.0334952	2.0604
1537	240505	ENSMUSG00000024769	protein-coding	Cdc42bpg	547.871	0.765884	0.206684	4.6683e-05	0.000384656	4.33084
1538	102634049	ENSMUSG00000102923	ncRNA	Gm31728	26.7218	0.765575	0.481037	0.015774	0.0543571	1.80206
1539	192976	ENSMUSG00000046417	protein-coding	Lrrc75a	803.676	0.765503	0.153778	1.48117e-07	2.21978e-06	6.82939
1540	319587	ENSMUSG00000097032	ncRNA	4930539J05Rik	42.0108	0.765175	0.320635	0.00338387	0.0154031	2.47059
1541	16890	ENSMUSG00000003123	protein-coding	Lipe	511.909	0.764416	0.221005	0.000116082	0.000854427	3.93524
1542	380709	ENSMUSG00000112920	protein-coding	Spata22	4.77159	0.763911	1.02457	0.0288068	0.0879296	1.54051
1543	107227	ENSMUSG00000036278	protein-coding	Macrod1	1689.41	0.763245	0.255155	0.000566743	0.00340652	3.24661
1544	14676	ENSMUSG00000034792	protein-coding	Gna15	40.6437	0.763197	0.395907	0.00936357	0.03562	2.02856
1545	241274	ENSMUSG00000036833	protein-coding	Pnpla7	256.155	0.76271	0.219985	0.000115656	0.000852423	3.93683
1546	74485	ENSMUSG00000023084	protein-coding	Lrrc71	45.4338	0.762277	0.288245	0.00175902	0.00893917	2.75473
1547	19309	ENSMUSG00000032648	protein-coding	Pygm	199.611	0.762051	0.181649	6.5397e-06	6.77661e-05	5.18444
1548	101807	NA	protein-coding	AV356131	254.465	0.76151	0.171758	2.24391e-06	2.58917e-05	5.64899
1549	70853	ENSMUSG00000050122	protein-coding	Vwa3b	8.83803	0.761135	0.547824	0.024998	0.0789077	1.6021
1550	246747	ENSMUSG00000044405	protein-coding	Adig	19.22	0.76087	0.492328	0.0186626	0.0621912	1.72903
1551	330064	ENSMUSG00000006641	protein-coding	Slc5a6	142.839	0.760857	0.207678	5.71991e-05	0.00046097	4.24261
1552	71354	ENSMUSG00000028391	protein-coding	Wdr31	107.623	0.760854	0.195378	2.29378e-05	0.000206549	4.63945
1553	545667	ENSMUSG00000059816	protein-coding	Shisal2a	19.1647	0.760483	0.394241	0.0102442	0.0383081	1.98952
1554	319839	NA	ncRNA	A530020G20Rik	30.9844	0.760401	0.312872	0.00315962	0.014569	2.50037
1555	214345	ENSMUSG00000032352	protein-coding	Lrrc1	621.854	0.760198	0.117312	2.29944e-11	7.29863e-10	10.6384
1556	12870	ENSMUSG00000003617	protein-coding	Cp	8110.95	0.760191	0.216838	9.91213e-05	0.000745967	4.00383
1557	100900	ENSMUSG00000043510	protein-coding	Hscb	1282.65	0.76019	0.131919	2.04895e-09	4.45407e-08	8.68847
1558	52150	ENSMUSG00000046410	protein-coding	Kcnk6	75.8207	0.760006	0.261838	0.000779881	0.00447785	3.10797
1559	242484	ENSMUSG00000052117	protein-coding	D630039A03Rik	40.545	0.757879	0.385937	0.00853034	0.0330088	2.06903
1560	51793	ENSMUSG00000007039	protein-coding	Ddah2	2888.97	0.757291	0.274618	0.00115667	0.00629453	2.93679
1561	231103	ENSMUSG00000059434	protein-coding	Gckr	15.4128	0.756819	0.525524	0.0208755	0.0681745	1.68036
1562	14447	ENSMUSG00000061099	protein-coding	Gapdhs	20.0464	0.756316	0.380749	0.00899863	0.0344719	2.04582
1563	435684	ENSMUSG00000033256	protein-coding	Shf	1769.09	0.755951	0.4557	0.0140509	0.0496457	1.8523
1564	67993	ENSMUSG00000024228	protein-coding	Nudt12	150.401	0.755313	0.181802	7.62867e-06	7.73308e-05	5.11755
1565	15571	ENSMUSG00000003410	protein-coding	Elavl3	48.317	0.754966	0.454328	0.0147457	0.0515952	1.83133
1566	83382	ENSMUSG00000030474	protein-coding	Siglece	29.0591	0.754851	0.469257	0.0167344	0.0570289	1.77639
1567	385658	ENSMUSG00000075033	protein-coding	Nxpe3	582.316	0.754015	0.254906	0.000646697	0.00380804	3.1893
1568	93757	ENSMUSG00000056899	protein-coding	Immp2l	4751.45	0.750725	0.19087	2.15177e-05	0.000195511	4.6672
1569	76872	ENSMUSG00000022768	protein-coding	Ccdc116	54.9513	0.75007	0.250589	0.000629896	0.00372749	3.20073
1570	18242	ENSMUSG00000030934	protein-coding	Oat	8818.88	0.748888	0.186017	1.33835e-05	0.000127994	4.87343
1571	668257	ENSMUSG00000067597	protein-coding	Dgat2l6	7.33199	0.748863	0.717848	0.0313733	0.0940805	1.50344
1572	100379665	NA	unknown	9330121J05Rik	16.2825	0.748083	0.4747	0.01893	0.0629469	1.72285
1573	18400	ENSMUSG00000000154	protein-coding	Slc22a18	666.752	0.748004	0.206312	6.47746e-05	0.000514642	4.1886
1574	102632898	NA	ncRNA	Gm16230	48.4457	0.74785	0.296659	0.00254739	0.0121877	2.5939
1575	100038854	ENSMUSG00000079594	protein-coding	Cstdc6	6.05196	0.747159	1.22546	0.0203749	0.0668021	1.69091
1576	22591	ENSMUSG00000030094	protein-coding	Xpc	727.776	0.747137	0.21953	0.000148508	0.00105884	3.82825
1577	105245120	ENSMUSG00000085451	ncRNA	Gm40614	94.7581	0.746095	0.291196	0.00216935	0.0106945	2.66367
1578	11877	ENSMUSG00000118669	protein-coding	Arvcf	196.7	0.745955	0.241465	0.000441941	0.00274979	3.35464
1579	100049162	NA	unknown	BC001981	12.6384	0.74554	0.578552	0.025586	0.0802919	1.592
1580	100503619	ENSMUSG00000109841	ncRNA	E330011O21Rik	112.071	0.745307	0.228979	0.000261204	0.00173302	3.58302
1581	100494	ENSMUSG00000053581	protein-coding	Zfand2a	1610.88	0.745067	0.187712	1.68959e-05	0.00015741	4.77222
1582	74194	ENSMUSG00000017144	protein-coding	Rnd3	2980.22	0.744186	0.224443	0.000204536	0.00140585	3.68923
1583	109689	ENSMUSG00000018909	protein-coding	Arrb1	565.151	0.743963	0.203924	6.0869e-05	0.000486647	4.2156
1584	11858	ENSMUSG00000001313	protein-coding	Rnd2	370.904	0.743881	0.221788	0.000177771	0.00124245	3.75014
1585	243983	ENSMUSG00000030471	protein-coding	Zdhhc13	795.42	0.74376	0.207817	7.83907e-05	0.000608651	4.10574
1586	320506	ENSMUSG00000039704	protein-coding	Lmbrd2	1227.04	0.74332	0.190796	2.27362e-05	0.000205023	4.64328
1587	69656	ENSMUSG00000031379	protein-coding	Pir	2173.02	0.742453	0.194632	3.20975e-05	0.000276394	4.49353
1588	216565	ENSMUSG00000042302	protein-coding	Ehbp1	1807.28	0.742244	0.130728	3.45033e-09	7.10441e-08	8.46214
1589	19946	ENSMUSG00000058600	protein-coding	Rpl30	166055	0.742213	0.14236	4.54384e-08	7.59573e-07	7.34258
1590	268816	ENSMUSG00000072487	protein-coding	Mroh5	9.41048	0.742163	0.734932	0.0318927	0.0953388	1.49631
1591	142688	ENSMUSG00000033781	protein-coding	Asb13	369.168	0.741341	0.132433	5.41738e-09	1.07159e-07	8.26621
1592	223669	ENSMUSG00000033669	protein-coding	Zfp7	513.199	0.740147	0.129759	3.01912e-09	6.29109e-08	8.52012
1593	68075	ENSMUSG00000028701	protein-coding	Lurap1	79.6787	0.739833	0.210172	0.000106628	0.000795431	3.97213
1594	11307	ENSMUSG00000024030	protein-coding	Abcg1	53.7127	0.738807	0.403647	0.0116525	0.0425647	1.93358
1595	668225	ENSMUSG00000095440	protein-coding	Fignl2	138.688	0.73853	0.402406	0.011214	0.0412151	1.95024
1596	76642	ENSMUSG00000096935	ncRNA	1700113A16Rik	168.56	0.738491	0.166121	2.13533e-06	2.48035e-05	5.67054
1597	231724	ENSMUSG00000038569	protein-coding	Rad9b	198.641	0.738432	0.190355	2.55747e-05	0.000226977	4.59219
1598	12122	ENSMUSG00000004446	protein-coding	Bid	540.589	0.738334	0.390996	0.010047	0.0377169	1.99796
1599	21400	ENSMUSG00000059540	protein-coding	Tcea2	54.973	0.738104	0.272155	0.00147692	0.00774024	2.83064
1600	74288	ENSMUSG00000041165	protein-coding	Spem1	13.3043	0.737719	0.566711	0.0261442	0.0816751	1.58263
1601	106068	ENSMUSG00000079020	protein-coding	Slc45a4	697.646	0.737599	0.168167	2.81782e-06	3.18974e-05	5.55009
1602	18792	ENSMUSG00000021822	protein-coding	Plau	727.072	0.737301	0.283409	0.00192841	0.00966635	2.7148
1603	20979	ENSMUSG00000035864	protein-coding	Syt1	22.0419	0.737225	0.602118	0.0269288	0.0836266	1.56978
1604	225362	ENSMUSG00000038555	protein-coding	Reep2	19.9361	0.736943	0.497643	0.0210774	0.0687048	1.67618
1605	68477	ENSMUSG00000002222	protein-coding	Rmnd5a	1997.06	0.736158	0.276578	0.00159333	0.00825749	2.79769
1606	102636385	NA	ncRNA	Gm16160	3.19525	0.735926	1.19766	0.0302196	0.0912511	1.51971
1607	13996	NA	ncRNA	Etohd2	28.4924	0.735833	0.32494	0.00510801	0.021709	2.29175
1608	77505	ENSMUSG00000030882	protein-coding	Dnhd1	86.7765	0.735608	0.198586	5.42649e-05	0.000440108	4.26548
1609	13511	ENSMUSG00000044393	protein-coding	Dsg2	4086.15	0.73532	0.219823	0.000186727	0.00129556	3.72879
1610	76524	ENSMUSG00000032245	protein-coding	Cln6	291.377	0.73491	0.251365	0.000763948	0.00441087	3.11694
1611	114229	ENSMUSG00000035773	protein-coding	Kiss1r	20.6686	0.734841	0.403862	0.0129197	0.0464042	1.88875
1612	329753	ENSMUSG00000104763	ncRNA	9830132P13Rik	7.29687	0.734783	0.664382	0.0334742	0.0990897	1.47529
1613	100038975	NA	protein-coding	Gm1992	8.69579	0.734448	0.892344	0.0278323	0.0856254	1.55545
1614	20431	ENSMUSG00000025359	protein-coding	Pmel	40.0168	0.7343	0.331597	0.00572145	0.0237716	2.24249
1615	93842	ENSMUSG00000037995	protein-coding	Igsf9	1051.58	0.734149	0.165257	2.19255e-06	2.54065e-05	5.65905
1616	666173	ENSMUSG00000037646	protein-coding	Vps13b	4341.92	0.734046	0.144471	9.43511e-08	1.48384e-06	7.02525
1617	22755	ENSMUSG00000055305	protein-coding	Zfp93	61.2007	0.733371	0.214623	0.000159371	0.00112662	3.79759
1618	14027	ENSMUSG00000034282	protein-coding	Evpl	418.139	0.73327	0.183747	1.60617e-05	0.000150666	4.79421
1619	14421	ENSMUSG00000006731	protein-coding	B4galnt1	2006.84	0.733176	0.147406	1.65151e-07	2.44628e-06	6.78212
1620	216198	ENSMUSG00000020034	protein-coding	Tcp11l2	834.182	0.732801	0.160474	1.24382e-06	1.52378e-05	5.90524
1621	71091	ENSMUSG00000020990	protein-coding	Cdkl1	59.6083	0.731341	0.467341	0.0181151	0.0607694	1.74196
1622	100039684	NA	ncRNA	5031434O11Rik	30.5717	0.730593	0.359991	0.00877836	0.0337567	2.05659
1623	102636225	NA	ncRNA	Gm28410	28.9103	0.730233	0.616392	0.0266581	0.082975	1.57417
1624	70729	ENSMUSG00000038473	protein-coding	Nos1ap	601.784	0.72967	0.235445	0.000446037	0.00277077	3.35063
1625	66255	ENSMUSG00000078963	protein-coding	Hsbp1l1	17.8155	0.729498	0.369558	0.0102533	0.0383191	1.98914
1626	105242682	NA	ncRNA	Gm38832	9.38871	0.729113	0.601056	0.0312658	0.0938895	1.50493
1627	105245272	ENSMUSG00000092241	ncRNA	Gm20522	71.5638	0.729032	0.309407	0.00382026	0.0170316	2.41791
1628	319433	ENSMUSG00000091155	protein-coding	Serpine3	86.7677	0.729012	0.595824	0.0253795	0.0797893	1.59552
1629	22229	ENSMUSG00000032942	protein-coding	Ucp3	12.1268	0.728704	0.508884	0.0251555	0.0792664	1.59937
1630	100039359	NA	unknown	Gm10399	87.387	0.728409	0.291258	0.00270394	0.012792	2.568
1631	494448	ENSMUSG00000089715	protein-coding	Cbx6	1624.7	0.728322	0.118496	2.08864e-10	5.55846e-09	9.68014
1632	277360	ENSMUSG00000039621	protein-coding	Prex1	177.342	0.727918	0.161216	1.6791e-06	2.00027e-05	5.77492
1633	16891	ENSMUSG00000053846	protein-coding	Lipg	27.8069	0.727003	0.395705	0.0127811	0.0459839	1.89343
1634	21957	ENSMUSG00000061723	protein-coding	Tnnt3	8.07746	0.726535	0.706683	0.0336158	0.0993607	1.47346
1635	268822	ENSMUSG00000022550	protein-coding	Adck5	818.119	0.726227	0.195478	4.88316e-05	0.000400977	4.3113
1636	102635447	NA	ncRNA	Ccdc142os	54.2543	0.725888	0.241748	0.000673634	0.00394961	3.17158
1637	30927	ENSMUSG00000006587	protein-coding	Snai3	68.6607	0.724689	0.271149	0.00174547	0.0088869	2.75809
1638	100038751	NA	protein-coding	Gm9967	24.1416	0.724315	0.421621	0.0156955	0.0541588	1.80422
1639	14199	ENSMUSG00000023092	protein-coding	Fhl1	25.7063	0.723792	0.588447	0.0270199	0.0838413	1.56832
1640	105243109	NA	ncRNA	Gm39121	3.95469	0.723734	0.964738	0.0340585	0.100384	1.46777
1641	102640806	NA	ncRNA	Gm36787	45.9347	0.722861	0.283957	0.00257395	0.0122958	2.5894
1642	110542	ENSMUSG00000023047	protein-coding	Amhr2	15.9765	0.721925	0.415357	0.0163937	0.056128	1.78532
1643	432964	ENSMUSG00000102018	protein-coding	Iqank1	238.224	0.721437	0.148657	3.29377e-07	4.60742e-06	6.48231
1644	12724	ENSMUSG00000022843	protein-coding	Clcn2	627.231	0.721139	0.103907	1.0439e-12	4.22601e-11	11.9813
1645	380705	ENSMUSG00000089876	protein-coding	Tmem102	312.325	0.720931	0.183929	2.17813e-05	0.000197625	4.66192
1646	329702	ENSMUSG00000109293	protein-coding	Dcst2	21.9494	0.720864	0.386451	0.01225	0.0443573	1.91186
1647	271144	ENSMUSG00000047117	protein-coding	Ankdd1b	223.738	0.720543	0.174849	9.46417e-06	9.43848e-05	5.02392
1648	71829	ENSMUSG00000047619	protein-coding	Ddi1	21.7049	0.720305	0.520377	0.0239193	0.0761568	1.62125
1649	66674	ENSMUSG00000021930	protein-coding	Spryd7	730.482	0.720078	0.226423	0.000346137	0.00222268	3.46075
1650	58875	ENSMUSG00000029776	protein-coding	Hibadh	2603.81	0.719942	0.187481	2.97715e-05	0.000259233	4.5262
1651	16803	ENSMUSG00000016024	protein-coding	Lbp	736.937	0.719892	0.241808	0.000672421	0.00394371	3.17236
1652	85030	ENSMUSG00000024793	protein-coding	Tnfrsf25	18.5549	0.719678	0.464168	0.0212724	0.0692577	1.67218
1653	15375	ENSMUSG00000035451	protein-coding	Foxa1	659.122	0.717168	0.221194	0.000284097	0.00186997	3.54653
1654	215632	ENSMUSG00000026979	protein-coding	Psd4	231.321	0.717008	0.159569	1.87093e-06	2.20541e-05	5.72794
1655	209200	ENSMUSG00000049502	protein-coding	Dtx3l	506.514	0.71581	0.239899	0.000662865	0.00389484	3.17858
1656	70673	ENSMUSG00000039410	protein-coding	Prdm16	140.279	0.71565	0.161774	2.65156e-06	3.02123e-05	5.5765
1657	67138	ENSMUSG00000029798	protein-coding	Herc6	267.232	0.715635	0.230127	0.00044488	0.00276448	3.35176
1658	100859962	ENSMUSG00000108714	ncRNA	Gm21057	24.3423	0.715402	0.358006	0.0100493	0.037718	1.99786
1659	102632568	NA	ncRNA	Gm16116	5.78423	0.714384	0.899858	0.0324514	0.0966921	1.48877
1660	233752	ENSMUSG00000048782	protein-coding	Insc	11.3421	0.714194	0.636382	0.0325652	0.0970152	1.48725
1661	100038526	NA	ncRNA	Gm16008	47.8246	0.714183	0.268935	0.00194478	0.00972541	2.71113
1662	70807	ENSMUSG00000002910	protein-coding	Arrdc2	151.632	0.71417	0.238698	0.000675195	0.00395634	3.17057
1663	100038570	ENSMUSG00000075410	protein-coding	Prcd	23.9117	0.714015	0.482105	0.0226095	0.0727556	1.64571
1664	22141	ENSMUSG00000031028	protein-coding	Tub	7.78548	0.712783	1.08524	0.023207	0.0742257	1.63438
1665	404545	ENSMUSG00000034107	protein-coding	Ano7	48.8432	0.711803	0.247007	0.00101202	0.00559056	2.99481
1666	381605	ENSMUSG00000039813	protein-coding	Tbc1d2	626.371	0.711739	0.205358	0.000131612	0.000955854	3.8807
1667	225341	ENSMUSG00000024395	protein-coding	Lims2	187.825	0.71144	0.255547	0.00122737	0.00660638	2.91102
1668	74365	ENSMUSG00000016239	protein-coding	Lonrf3	194.68	0.711382	0.206316	0.000143138	0.0010263	3.84425
1669	234836	ENSMUSG00000046108	protein-coding	Il17c	22.1489	0.710842	0.484709	0.0233309	0.0745498	1.63207
1670	80885	ENSMUSG00000045502	protein-coding	Hcar2	279.494	0.710379	0.344587	0.00782245	0.0307364	2.10666
1671	115489035	NA	ncRNA	Gm50341	66.0806	0.709961	0.231347	0.00056362	0.00339309	3.24901
1672	239556	ENSMUSG00000022416	protein-coding	Cacna1i	4.18961	0.709845	1.46642	0.0173844	0.0587827	1.75984
1673	17948	ENSMUSG00000078945	protein-coding	Naip2	520.328	0.70898	0.367882	0.0102972	0.0384597	1.98728
1674	12518	ENSMUSG00000003379	protein-coding	Cd79a	43.5083	0.708795	0.295294	0.00387614	0.0172488	2.4116
1675	72472	ENSMUSG00000019838	protein-coding	Slc16a10	1141.79	0.708272	0.166301	5.42691e-06	5.73865e-05	5.26545
1676	73724	ENSMUSG00000033429	protein-coding	Mcee	2497.46	0.708228	0.133601	3.1059e-08	5.38055e-07	7.50781
1677	66264	ENSMUSG00000028795	protein-coding	Ccdc28b	540.727	0.708015	0.198853	9.29693e-05	0.000704664	4.03166
1678	17196	ENSMUSG00000041607	protein-coding	Mbp	2775.97	0.707979	0.198083	0.000102138	0.000765657	3.99081
1679	74735	ENSMUSG00000039853	protein-coding	Trim14	497.249	0.707204	0.197929	8.92554e-05	0.000681652	4.04937
1680	105242581	NA	ncRNA	BC028471	20.2386	0.707186	0.566047	0.0284923	0.0872065	1.54527
1681	233038	ENSMUSG00000047586	protein-coding	Nccrp1	85.7738	0.706478	0.448087	0.0192375	0.0637736	1.71585
1682	13436	ENSMUSG00000027478	protein-coding	Dnmt3b	83.8261	0.705962	0.221249	0.00037893	0.00240152	3.42144
1683	71706	ENSMUSG00000029650	protein-coding	Slc46a3	26.5742	0.705944	0.43444	0.0193161	0.0640007	1.71408
1684	11931	ENSMUSG00000026576	protein-coding	Atp1b1	12365.9	0.70583	0.276489	0.00241361	0.0116522	2.61733
1685	17873	ENSMUSG00000015312	protein-coding	Gadd45b	3555.35	0.705689	0.153234	1.10757e-06	1.37426e-05	5.95563
1686	654804	ENSMUSG00000053714	ncRNA	4732471J01Rik	359.143	0.705585	0.200232	0.000107994	0.000804189	3.9666
1687	16004	ENSMUSG00000023830	protein-coding	Igf2r	1679.66	0.705039	0.17383	1.30562e-05	0.00012524	4.88418
1688	100303737	NA	unknown	Gm11175	12.856	0.70492	0.50559	0.0275279	0.084894	1.56023
1689	14204	ENSMUSG00000074141	protein-coding	Il4i1	45.1945	0.704234	0.311474	0.00535189	0.0224954	2.27149
1690	27403	ENSMUSG00000035722	protein-coding	Abca7	613.406	0.703591	0.218344	0.00031563	0.00205208	3.50082
1691	232023	ENSMUSG00000037788	protein-coding	Vopp1	640.46	0.702548	0.135641	6.09252e-08	9.97565e-07	7.2152
1692	231876	ENSMUSG00000038970	protein-coding	Lmtk2	1726.05	0.702398	0.221944	0.000383673	0.00242595	3.41604
1693	19733	ENSMUSG00000023070	protein-coding	Rgn	27.7867	0.701525	0.364255	0.0113627	0.0416735	1.94452
1694	21743	ENSMUSG00000003477	protein-coding	Inmt	4.95003	0.700554	1.01519	0.0291134	0.0886108	1.53591
1695	234725	ENSMUSG00000044676	protein-coding	Zfp612	181.203	0.700431	0.180281	2.83469e-05	0.000248529	4.54749
1696	105841	ENSMUSG00000036661	protein-coding	Dennd3	309.123	0.700005	0.11606	4.91288e-10	1.21286e-08	9.30866
1697	20128	ENSMUSG00000030921	protein-coding	Trim30a	65.807	0.699926	0.29408	0.00401336	0.0177846	2.39649
1698	23900	ENSMUSG00000064109	protein-coding	Hcst	29.6872	0.699874	0.490098	0.0250091	0.0789091	1.6019
1699	27494	ENSMUSG00000041688	protein-coding	Amot	512.4	0.699056	0.127387	1.16677e-08	2.18246e-07	7.93301
1700	93888	ENSMUSG00000046387	protein-coding	Pcdhb17	36.5103	0.698915	0.799279	0.0286857	0.0876427	1.54234
1701	114602	ENSMUSG00000010044	protein-coding	Zmynd10	15.1674	0.698898	0.513937	0.0289651	0.0883001	1.53812
1702	433408	ENSMUSG00000075514	ncRNA	Gm13375	29.7358	0.698893	0.348761	0.00990016	0.037268	2.00436
1703	230787	ENSMUSG00000037731	protein-coding	Themis2	48.1913	0.698091	0.614377	0.0304681	0.0918998	1.51615
1704	56223	ENSMUSG00000029707	protein-coding	Fscn3	7.1193	0.697893	0.617952	0.0373346	0.107448	1.42789
1705	230661	ENSMUSG00000033985	protein-coding	Tesk2	234.962	0.697607	0.219764	0.00038034	0.00240807	3.41983
1706	69815	ENSMUSG00000029149	protein-coding	Krtcap3	4682.31	0.697478	0.138552	1.36071e-07	2.06165e-06	6.86623
1707	545681	ENSMUSG00000085667	ncRNA	Gm12992	33.7377	0.696735	0.493817	0.0249514	0.0787921	1.60291
1708	108841	ENSMUSG00000008435	protein-coding	Rdh13	158.298	0.696703	0.267287	0.00217798	0.0107297	2.66195
1709	63872	ENSMUSG00000011267	protein-coding	Zfp296	260.453	0.696313	0.30684	0.00510396	0.0216967	2.29209
1710	268480	ENSMUSG00000038020	protein-coding	Rapgefl1	55.7555	0.696272	0.327215	0.00744247	0.0295104	2.12828
1711	11687	ENSMUSG00000018924	protein-coding	Alox15	61.451	0.696051	0.304184	0.00520556	0.0219954	2.28353
1712	66811	ENSMUSG00000027225	protein-coding	Duoxa2	1080.94	0.695733	0.818973	0.0278005	0.0855414	1.55595
1713	114304	ENSMUSG00000021553	protein-coding	Slc28a3	72.0955	0.695517	0.535755	0.0272126	0.0842754	1.56523
1714	100503041	ENSMUSG00000074818	protein-coding	Pdzd7	30.5547	0.695216	0.287153	0.00403814	0.0178778	2.39382
1715	78745	NA	protein-coding	9530097N15Rik	42.3249	0.694994	0.286807	0.00364998	0.0164142	2.43771
1716	56087	ENSMUSG00000038011	protein-coding	Dnah10	35.5975	0.692726	0.537519	0.0287807	0.0878642	1.5409
1717	223649	ENSMUSG00000075590	protein-coding	Nrbp2	114.07	0.692637	0.186255	5.47314e-05	0.000443514	4.26176
1718	68044	ENSMUSG00000020309	protein-coding	Chac2	1357.55	0.692308	0.174578	1.96961e-05	0.000180505	4.70562
1719	14913	ENSMUSG00000023982	protein-coding	Guca1a	358.779	0.691268	0.228352	0.000620261	0.00367959	3.20743
1720	67911	ENSMUSG00000050954	protein-coding	Zfp169	141.41	0.691111	0.168545	1.17729e-05	0.000114191	4.92912
1721	241447	ENSMUSG00000027035	protein-coding	Cers6	2402.52	0.691099	0.139754	2.14326e-07	3.0955e-06	6.66892
1722	319371	ENSMUSG00000078700	ncRNA	D030028A08Rik	246.722	0.690964	0.17947	3.1486e-05	0.000272233	4.50188
1723	70957	NA	ncRNA	Stamos	69.5335	0.690896	0.24035	0.00102958	0.00567281	2.98734
1724	97031	ENSMUSG00000048707	protein-coding	Tprn	1121.14	0.690805	0.226142	0.000565859	0.00340271	3.24729
1725	22038	ENSMUSG00000032369	protein-coding	Plscr1	8963.02	0.690737	0.189913	7.31982e-05	0.000571586	4.1355
1726	69638	ENSMUSG00000028445	protein-coding	Enho	29.4189	0.690683	0.512907	0.0277049	0.0853305	1.55744
1727	71106	ENSMUSG00000021874	ncRNA	4933413J09Rik	19.6706	0.690141	0.68392	0.0330939	0.0982075	1.48025
1728	65945	ENSMUSG00000039953	protein-coding	Clstn1	781.051	0.68984	0.164099	7.2107e-06	7.36015e-05	5.14202
1729	214230	ENSMUSG00000074923	protein-coding	Pak6	713.689	0.689497	0.183062	4.45746e-05	0.000370963	4.35091
1730	70802	ENSMUSG00000044950	protein-coding	Pwwp2a	1590.73	0.689386	0.137054	1.38216e-07	2.08447e-06	6.85944
1731	107684	ENSMUSG00000028337	protein-coding	Coro2a	2745.52	0.688094	0.179633	3.45983e-05	0.000296061	4.46094
1732	433416	ENSMUSG00000075425	ncRNA	Gm13547	6.52196	0.688093	0.73186	0.0391739	0.111688	1.407
1733	21941	ENSMUSG00000028602	protein-coding	Tnfrsf8	13.8817	0.687835	0.737804	0.0341514	0.10058	1.46659
1734	52588	ENSMUSG00000037824	protein-coding	Tspan14	1844.59	0.687359	0.149091	1.12685e-06	1.39455e-05	5.94813
1735	380714	ENSMUSG00000020847	protein-coding	Rph3al	667.027	0.687093	0.113645	4.43761e-10	1.10265e-08	9.35285
1736	70809	ENSMUSG00000000248	protein-coding	Clec2g	53.7287	0.686496	0.64423	0.0321044	0.0957769	1.49344
1737	192678	ENSMUSG00000025795	protein-coding	Rassf3	1802.14	0.686144	0.144752	6.02807e-07	8.02678e-06	6.21982
1738	66759	NA	protein-coding	4933425D22Rik	6.08899	0.685928	0.724294	0.0397467	0.11285	1.4007
1739	120623200	NA	ncRNA	Gm26708	26.5747	0.685828	0.313602	0.00729246	0.0289757	2.13713
1740	232970	ENSMUSG00000074277	protein-coding	Phldb3	293.644	0.685686	0.252322	0.00162491	0.00838931	2.78917
1741	54338	ENSMUSG00000027340	protein-coding	Slc23a2	1057.9	0.68453	0.173799	2.27126e-05	0.000204907	4.64373
1742	238257	ENSMUSG00000034435	protein-coding	Tmem30b	62.5333	0.684502	0.705532	0.0317862	0.0950947	1.49776
1743	381126	ENSMUSG00000042680	protein-coding	Garem1	993.349	0.684463	0.165642	9.99932e-06	9.89472e-05	5.00003
1744	17969	ENSMUSG00000015950	protein-coding	Ncf1	146.655	0.6844	0.389862	0.0155163	0.0537208	1.80921
1745	380916	ENSMUSG00000068015	protein-coding	Lrch1	1507.45	0.684176	0.126101	1.69693e-08	3.08515e-07	7.77034
1746	12224	ENSMUSG00000005148	protein-coding	Klf5	10799.1	0.684148	0.146176	8.26178e-07	1.06236e-05	6.08293
1747	11364	ENSMUSG00000062908	protein-coding	Acadm	2975.11	0.683904	0.168215	1.33095e-05	0.000127414	4.87584
1748	432494	NA	protein-coding	Gm5427	35.896	0.68322	0.366017	0.0133574	0.0476804	1.87428
1749	320226	ENSMUSG00000052407	protein-coding	Ccdc171	377.068	0.682923	0.185873	6.51429e-05	0.000517138	4.18613
1750	102632031	NA	ncRNA	Gm15728	51.1707	0.682349	0.344541	0.0105927	0.0393338	1.975
1751	17135	ENSMUSG00000018143	protein-coding	Mafk	1546.81	0.681062	0.213164	0.00036903	0.00234497	3.43294
1752	230451	ENSMUSG00000087366	ncRNA	Junos	293.91	0.680263	0.261485	0.00228203	0.0111237	2.64168
1753	70178	ENSMUSG00000038459	protein-coding	Abhd17c	1835.68	0.680164	0.125115	1.58208e-08	2.8901e-07	7.80077
1754	66011	ENSMUSG00000040594	protein-coding	Ranbp17	1187.69	0.68007	0.202901	0.000214469	0.0014636	3.66863
1755	626848	ENSMUSG00000074519	protein-coding	Zfp971	81.5958	0.679486	0.337219	0.00969946	0.0366351	2.01325
1756	66848	ENSMUSG00000019810	protein-coding	Fuca2	750.84	0.679232	0.173307	2.48759e-05	0.000221495	4.60422
1757	80287	ENSMUSG00000009585	protein-coding	Apobec3	4633.78	0.679181	0.112715	4.97376e-10	1.2263e-08	9.30332
1758	22634	ENSMUSG00000019817	protein-coding	Plagl1	271.546	0.678232	0.28107	0.00382841	0.017064	2.41698
1759	23956	ENSMUSG00000079434	protein-coding	Neu2	75.5136	0.678198	0.279474	0.00372163	0.016658	2.42927
1760	79059	ENSMUSG00000073435	protein-coding	Nme3	25.1731	0.677944	0.372568	0.0148983	0.0520148	1.82686
1761	24131	ENSMUSG00000021798	protein-coding	Ldb3	14.5101	0.677552	0.60426	0.0358134	0.104159	1.44595
1762	15377	ENSMUSG00000040891	protein-coding	Foxa3	333.625	0.677113	0.21917	0.000537079	0.00325587	3.26996
1763	24087	ENSMUSG00000025013	protein-coding	Tll2	31.365	0.677005	0.932038	0.0255324	0.0801582	1.59291
1764	18700	ENSMUSG00000031381	protein-coding	Piga	436.636	0.676585	0.180814	5.08986e-05	0.000415636	4.29329
1765	22368	ENSMUSG00000018507	protein-coding	Trpv2	45.152	0.676296	0.284533	0.00454587	0.0197325	2.34238
1766	20821	ENSMUSG00000030966	protein-coding	Trim21	81.9611	0.676096	0.265094	0.00267656	0.0126845	2.57242
1767	320204	ENSMUSG00000039958	protein-coding	Etfbkmt	286.267	0.676063	0.206166	0.000287834	0.00188871	3.54086
1768	107515	ENSMUSG00000050199	protein-coding	Lgr4	1045.39	0.675775	0.180643	5.08025e-05	0.000415376	4.29411
1769	328646	ENSMUSG00000096918	ncRNA	Gm16863	7.61595	0.675415	0.680861	0.0394672	0.112307	1.40376
1770	70835	ENSMUSG00000045027	protein-coding	Prss22	6538.27	0.675174	0.1599	6.92322e-06	7.10467e-05	5.15969
1771	74008	ENSMUSG00000020604	protein-coding	Arsg	144.699	0.674581	0.147243	1.40986e-06	1.70612e-05	5.85082
1772	319430	ENSMUSG00000074361	protein-coding	C5ar2	5.08814	0.674542	0.811099	0.0405266	0.114486	1.39226
1773	105246217	NA	ncRNA	Gm16046	93.7415	0.673835	0.188825	0.0001041	0.000779141	3.98255
1774	269954	ENSMUSG00000045467	protein-coding	Ttll13	17.0097	0.673265	0.429354	0.0236442	0.0753995	1.62627
1775	217302	ENSMUSG00000034677	protein-coding	Gpr142	5.99991	0.673119	0.783256	0.0382773	0.109623	1.41706
1776	102637715	NA	ncRNA	Gm34455	168.554	0.672409	0.246169	0.00164533	0.00847335	2.78375
1777	71153	ENSMUSG00000101360	ncRNA	4933417O13Rik	239.874	0.672172	0.274929	0.0035647	0.0160689	2.44798
1778	11928	ENSMUSG00000033161	protein-coding	Atp1a1	14484.7	0.6719	0.177705	4.53371e-05	0.000376489	4.34355
1779	23880	ENSMUSG00000022148	protein-coding	Fyb	321.31	0.671618	0.374457	0.0150178	0.052346	1.82339
1780	381678	ENSMUSG00000037108	protein-coding	Zcwpw1	244.413	0.671044	0.320696	0.00834983	0.032455	2.07832
1781	241452	ENSMUSG00000027068	protein-coding	Dhrs9	65.1835	0.670763	0.299666	0.00625754	0.0255271	2.2036
1782	100504265	NA	ncRNA	Gm20139	114.464	0.670648	0.389229	0.0172498	0.0584518	1.76322
[truncated: 17,454 more rows]

## Sheet: DEG_macrophages_KOvsWT_KPC
Table S3. Single-cell RNA-sequencing of murine KPC PDAC tumors – differential expression analysis and GSEA, related to Figures 2, 3, 4 and 5.
[truncated: 18,095 more rows]

[truncated: 9 more sheets: DEG_neutrophils_KOvsWT_KPC, GSEAHALLMARKmacrophageKOvsWTKPC, GSEAHALLMARK fibroblasKOvsWTKPC, GSEA REACTOMEfibroblasKOvsWTKPC, GSEA fibroblast KOvsWT KPC, GSEAHALLMARK malignantKOvsWTKPC, GSEA REACTOMEmalignantKOvsWTKPC, GSEA KEGG malignant KOvsWT KPC, GSEA neutro_T1_T2_T3_KOvsWT KPC]
