# Supplementary material for: SMAD4 and KRAS Status Shape Cancer Cell-Stromal Crosstalk and Therapeutic Response in Pancreatic Cancer
Source: Cancer Res. Author manuscript; Available in PMC 2025 Feb 9. (PMC7617379; doi:10.1158/0008-5472.CAN-24-2330)
Supplement: Table 4 [file EMS202804-supplement-Table_4.xls]

## Sheet: ligand_activit_MalignToFibro_KO
Supplementary Table S4. Ligand activity and ligand-target results from NicheNet analyses showing the top ligands that regulate a group of targeted genes. Data are from single-cell RNA-sequencing of murine KPC PDAC tumors, related to Figure 3.
test_ligand	auroc	aupr	aupr_corrected	pearson	rank
Tnf	0.556326	0.181159	0.0449406	0.0986679	1
Csf1	0.548581	0.176907	0.0406886	0.079756	3
Il1b	0.553881	0.176567	0.0403493	0.0853513	2
Il1a	0.541347	0.171123	0.0349053	0.0666533	5
Csf3	0.538013	0.170231	0.0340124	0.0660754	6
Hbegf	0.547833	0.169144	0.0329255	0.0328843	58
Ang	0.546705	0.168716	0.0324975	0.0469437	21
H2-Eb1	0.531286	0.166746	0.0305281	0.0503767	16
Ptprc	0.529073	0.166529	0.0303111	0.0507998	14
Muc4	0.535036	0.166239	0.0300207	0.0559222	7
Il1rn	0.54158	0.16616	0.029942	0.048433	19
Tgm2	0.534899	0.165769	0.0295504	0.0402187	31
Sirpa	0.539115	0.165562	0.0293439	0.0488764	18
Cd38	0.539264	0.165308	0.0290898	0.0518494	11
Wnt7a	0.537689	0.165277	0.0290593	0.0537363	8
Sftpd	0.537173	0.164865	0.0286472	0.0351524	50
Cd14	0.538518	0.164801	0.028583	0.0451563	25
Tnfsf9	0.529295	0.164426	0.0282076	0.069778	4
Nrg4	0.535908	0.164193	0.0279752	0.046642	22
Gas6	0.535104	0.164069	0.0278507	0.0519734	10
Vsig10	0.531294	0.164062	0.0278436	0.0451336	26
Il18	0.54148	0.164056	0.0278379	0.0493766	17
Sema4d	0.536365	0.163625	0.0274072	0.0456611	23
Ceacam1	0.539037	0.163054	0.026836	0.0393408	35
Ccn1	0.53504	0.162914	0.0266957	0.0411641	30
S100a8	0.536918	0.162766	0.0265475	0.047326	20
H2-K1	0.531076	0.16264	0.026422	0.0359192	46
H2-Q4	0.531071	0.162622	0.0264043	0.0357833	47
H2-D1	0.531068	0.162614	0.0263955	0.0357671	48
Hp	0.541059	0.162472	0.0262541	0.035248	49
Bace2	0.529247	0.161816	0.0255981	0.0511429	12
Fgf1	0.53569	0.160736	0.0245175	0.019367	93
Cdcp1	0.534782	0.160452	0.0242339	0.0399957	34
Adm	0.534216	0.160231	0.0240126	0.0338004	54
Wnt7b	0.530089	0.160137	0.0239189	0.0510769	13
C3	0.539279	0.160029	0.0238104	0.0310902	63
Vegfd	0.531599	0.159939	0.0237213	0.0401153	32
Icam1	0.533375	0.159917	0.0236991	0.0438185	28
Il15	0.537461	0.159831	0.0236125	0.0453991	24
Efna1	0.533191	0.159391	0.0231727	0.0371425	41
Edn2	0.536579	0.159366	0.0231483	0.0225167	82
Apoe	0.528006	0.159293	0.0230752	0.0416158	29
Cd55	0.5329	0.158875	0.0226569	0.0445008	27
Cx3cl1	0.523584	0.158829	0.0226108	0.0388982	36
Nrtn	0.531808	0.158785	0.0225668	0.0349638	51
Wnt4	0.525973	0.158759	0.0225408	0.0505008	15
Ccl20	0.532745	0.158748	0.02253	0.0266693	75
Try4	0.536066	0.158683	0.0224644	0.0365957	42
Sema6a	0.53041	0.158065	0.0218465	0.0371754	40
Anxa1	0.534109	0.15786	0.0216423	0.0400011	33
Pgf	0.52259	0.157764	0.0215463	0.022295	84
Col14a1	0.534158	0.157604	0.0213861	0.0338242	53
B2m	0.524264	0.157449	0.0212314	0.0217432	86
Wnt10a	0.525133	0.157351	0.0211331	0.0528332	9
Pf4	0.528587	0.157284	0.0210661	0.0276274	72
Cp	0.527548	0.15724	0.0210222	0.0364282	43
Itgam	0.530925	0.156851	0.0206326	0.0361902	44
Ggt1	0.530926	0.156657	0.0204384	0.0323867	60
Sorl1	0.533648	0.156449	0.0202309	0.035971	45
Lilrb4a	0.538163	0.156392	0.0201741	0.0372697	39
Efna3	0.528753	0.156391	0.0201733	0.0296008	70
Tnfsf13	0.530088	0.156359	0.0201407	0.0266572	76
Adm2	0.529603	0.156343	0.0201249	0.0326734	59
Lama5	0.52947	0.156333	0.0201149	0.0315578	62
Lamb2	0.527116	0.156274	0.0200557	0.030662	65
Itgb2	0.529287	0.156263	0.0200444	0.0330392	57
Lilr4b	0.538251	0.156183	0.0199653	0.0373049	38
Flrt3	0.529849	0.156165	0.0199466	0.030713	64
Nrp1	0.529865	0.156045	0.0198269	0.0296353	69
C4bp	0.531859	0.155827	0.0196089	0.0375427	37
Ltf	0.524234	0.155813	0.0195953	0.01319	106
Cfh	0.531143	0.155523	0.0193046	0.0337634	55
Liph	0.527626	0.15544	0.019222	0.030109	66
S100a9	0.522333	0.1552	0.018982	0.032064	61
Ocln	0.530794	0.155051	0.0188328	0.0337062	56
Ace	0.527425	0.15484	0.018622	0.0254207	77
Ntf5	0.525118	0.154838	0.0186199	0.0242364	78
Ccn2	0.522523	0.154731	0.0185128	0.0208121	89
Cxcl10	0.523939	0.154525	0.0183067	0.021565	87
Ctsd	0.528362	0.154403	0.0181848	0.0275984	73
Efna4	0.526504	0.15423	0.0180118	0.0219925	85
Agrn	0.525717	0.153706	0.0174876	0.0192843	94
Sema3f	0.526203	0.15343	0.0172122	0.0268787	74
Col4a5	0.526418	0.153201	0.0169825	0.023446	80
Mmp12	0.5222	0.153109	0.0168906	0.0343284	52
Ihh	0.520907	0.153055	0.0168365	0.0209246	88
Vcam1	0.525419	0.15296	0.0167418	0.0204803	91
Sema3b	0.525411	0.152867	0.016649	0.0167228	99
Sema7a	0.524554	0.152802	0.0165843	0.018676	96
Fam3b	0.525119	0.152749	0.0165312	0.0291297	71
Plat	0.526117	0.152615	0.0163969	0.0138562	105
Cdh1	0.523293	0.151719	0.0155006	0.0129289	107
Cadm4	0.520055	0.151435	0.0152171	0.024155	79
Pecam1	0.523712	0.15137	0.0151522	0.0188826	95
Mpzl3	0.524661	0.1511	0.0148819	0.020663	90
Rarres2	0.525165	0.151094	0.0148763	0.0299129	68
Ctf1	0.516829	0.151057	0.0148393	0.0178229	98
Lcn2	0.520386	0.151004	0.0147857	0.0300622	67
Crb3	0.517317	0.150567	0.0143492	0.0223536	83
Col8a1	0.521398	0.150544	0.0143255	0.0142134	103
Tspan5	0.515507	0.150458	0.0142402	0.0195505	92
Sema4a	0.519207	0.15045	0.0142316	0.0165596	101
Edn1	0.519626	0.150325	0.0141067	0.00912029	117
Efemp1	0.517907	0.149847	0.013629	0.0233689	81
Tgfa	0.520979	0.149796	0.0135784	0.00299029	120
Sema3e	0.516529	0.149757	0.0135385	0.0166647	100
Trf	0.515749	0.1495	0.013282	0.0127537	108
Nectin2	0.520104	0.148333	0.0121153	0.0141849	104
Pdgfd	0.519208	0.148188	0.01197	0.0114383	111
Ltb	0.52211	0.147919	0.0117011	-0.0038618	123
Ntn1	0.513482	0.147911	0.0116928	0.0185575	97
St14	0.516506	0.146988	0.0107704	0.0126855	109
Nectin4	0.511856	0.14649	0.0102717	0.00980011	115
Gdf15	0.512544	0.145865	0.0096468	0.0110978	113
Lrig2	0.493727	0.145667	0.00944848	0.0113866	112
Fst	0.507435	0.145658	0.00943967	0.0120132	110
Mmp7	0.511538	0.145601	0.00938248	0.00504894	118
Bmp3	0.515513	0.14507	0.00885206	0.0162085	102
Slpi	0.510975	0.14489	0.00867206	0.0094034	116
Epcam	0.510904	0.144741	0.00852248	0.00351485	119
Sema4g	0.517113	0.144033	0.00781457	0.00987992	114
Lrch4	0.506314	0.141268	0.00505012	-0.000754874	121
Mmp15	0.500726	0.140245	0.0040266	-0.00232443	122
Lgi2	0.502346	0.139657	0.00343902	-0.00455049	124
H2-Aa	0.491169	0.139164	0.00294593	-0.0101858	125
Plau	0.505345	0.139058	0.00284039	-0.0233641	128
Flrt1	0.492734	0.136443	0.000224892	-0.0152542	127
Prrg4	0.490906	0.136069	-0.000148983	-0.0123426	126
Cdhr2	0.473807	0.128066	-0.00815225	-0.0351334	129

## Sheet: ligand_activit_FibroToMalign_KO
Supplementary Table S4. Ligand activity and ligand-target results from NicheNet analyses showing the top ligands that regulate a group of targeted genes. Data are from single-cell RNA-sequencing of murine KPC PDAC tumors, related to Figure 3.
test_ligand	auroc	aupr	aupr_corrected	pearson	rank
Tnf	0.531006	0.283578	0.048985	0.101443	1
Adm	0.526821	0.280717	0.0461244	0.0825852	3
Il1b	0.52361	0.279688	0.0450946	0.100799	2
Il1rn	0.523712	0.267968	0.0333749	0.0445436	7
Jam2	0.519155	0.267701	0.0331076	0.0432239	8
Hp	0.52516	0.267391	0.0327985	0.0423358	10
Ccl3	0.52729	0.266665	0.0320717	0.0308495	28
Cd14	0.514967	0.266138	0.0315451	0.0359559	18
Rarres1	0.519527	0.265402	0.0308088	0.0408506	11
S100a4	0.526622	0.265286	0.0306932	0.0399773	12
Cd55	0.520756	0.264464	0.0298706	0.0382099	15
H2-Eb1	0.504758	0.264357	0.0297642	0.0321938	23
C3	0.523426	0.264264	0.0296711	0.0356947	19
Angptl4	0.520314	0.263699	0.0291055	0.0552741	4
Col12a1	0.518674	0.263613	0.0290202	0.0260432	43
Cd38	0.515949	0.263387	0.0287935	0.0388475	13
Apob	0.516055	0.262893	0.0282996	0.0328613	22
Fgf1	0.518859	0.262598	0.0280046	0.0338897	20
S100a8	0.516547	0.262511	0.0279181	0.0384198	14
H2-Q4	0.50736	0.262475	0.0278817	0.0315798	25
H2-D1	0.507364	0.262469	0.0278759	0.0315752	26
H2-K1	0.507404	0.262429	0.0278364	0.0317206	24
Il18bp	0.512244	0.262012	0.0274192	0.0273084	37
Cxcl12	0.519564	0.261715	0.0271217	0.0380735	16
Ccl4	0.509622	0.261571	0.0269783	0.0336389	21
Vegfd	0.51458	0.26156	0.0269669	0.0306886	29
Calca	0.511977	0.260642	0.0260488	0.0449229	6
Bace2	0.523041	0.260471	0.025878	0.04235	9
Tnfsf9	0.51039	0.260342	0.0257488	0.0485433	5
Lama5	0.513115	0.260219	0.025626	0.0252789	46
Reck	0.522229	0.260139	0.0255459	0.0302483	30
Gpc3	0.518736	0.259878	0.0252845	0.0270236	39
Itm2b	0.516606	0.259872	0.0252793	0.0278645	35
Col28a1	0.514145	0.259479	0.0248859	0.0254891	45
Col6a6	0.515545	0.259475	0.024882	0.0263159	42
Anxa1	0.511069	0.259151	0.0245579	0.0312065	27
Apoe	0.513182	0.259072	0.0244794	0.015817	75
Fgf9	0.51226	0.258781	0.0241878	0.0238123	48
Hdc	0.508767	0.258759	0.0241655	0.0298026	31
Igfbp3	0.504565	0.258458	0.0238647	0.0234849	51
Col6a5	0.512982	0.258433	0.0238404	0.0234285	52
Lum	0.509078	0.258404	0.0238105	0.0213217	57
Try4	0.518539	0.25815	0.0235567	0.0209799	58
Cp	0.516188	0.258126	0.023533	0.0279736	33
Vegfc	0.517875	0.257901	0.0233078	0.0186706	64
Dkk3	0.499458	0.25788	0.0232874	0.0189204	63
Lgals3	0.509937	0.257861	0.023268	0.0270191	40
Col14a1	0.513407	0.25783	0.0232366	0.0227788	53
Tgfa	0.510281	0.257374	0.0227807	0.0367728	17
Pltp	0.516979	0.257349	0.022756	0.0203635	60
Ezr	0.505915	0.257214	0.0226213	0.0223225	56
Agrn	0.508283	0.256881	0.0222876	0.0274352	36
Ccl8	0.509065	0.256833	0.0222402	0.028483	32
Efemp1	0.517547	0.256812	0.0222188	0.0279222	34
Cd47	0.505371	0.256726	0.0221333	0.0157335	76
B2m	0.505691	0.256401	0.0218079	0.0175792	66
S100a9	0.505528	0.256251	0.021658	0.0259609	44
Lgals1	0.512243	0.256251	0.0216578	0.0110162	93
Cd59b	0.513769	0.255885	0.021292	0.0167059	71
Lgals3bp	0.512996	0.255817	0.0212242	0.013464	84
Cd82	0.506859	0.255776	0.021183	0.0164965	72
Ccn3	0.518156	0.255768	0.0211748	0.0224051	55
Calcb	0.512252	0.255556	0.0209634	0.0169879	69
Lilrb4a	0.514749	0.255536	0.0209431	0.027079	38
Sema6a	0.509274	0.255409	0.0208158	0.0197842	62
Lcn2	0.508675	0.255385	0.020792	0.0240237	47
Mdk	0.501661	0.255327	0.0207339	0.00402113	105
Lilr4b	0.514728	0.255315	0.0207223	0.0270044	41
F11r	0.506076	0.254908	0.0203153	0.0121143	89
Il18	0.509842	0.254718	0.0201254	0.0237141	49
Plxna2	0.511511	0.254522	0.0199287	0.0173344	67
Sema4b	0.512911	0.254463	0.0198702	0.0170229	68
Esam	0.505377	0.254457	0.0198645	0.0207604	59
Prnp	0.51534	0.254079	0.019486	0.00823373	99
C4b	0.509837	0.254004	0.0194112	0.0143385	79
Sema3a	0.515324	0.253752	0.019159	0.0167333	70
Penk	0.50408	0.253687	0.019094	0.0180784	65
Col4a6	0.503208	0.253445	0.0188522	0.0148978	77
Psap	0.505876	0.253382	0.0187895	0.0132895	85
Ctf1	0.500976	0.253246	0.0186528	0.0131073	86
Sema3f	0.505323	0.253229	0.0186362	0.0160444	74
Gstp1	0.506124	0.253222	0.018629	0.0140114	81.5
Gstp2	0.506124	0.253222	0.018629	0.0140114	81.5
Tnxb	0.507823	0.25322	0.0186272	0.0107141	95
Fbln1	0.511025	0.252754	0.0181611	0.0142089	80
Timp2	0.502751	0.252191	0.0175979	0.0114246	91
Tnfsf13	0.5101	0.252188	0.0175948	0.00691087	101
Trf	0.502212	0.251661	0.0170677	0.0122161	88
Dcn	0.500085	0.251394	0.0168006	0.0147967	78
Col4a5	0.505723	0.250992	0.0163989	0.00888353	96
Cd9	0.503982	0.250741	0.0161479	0.00782145	100
Boc	0.506185	0.250567	0.0159736	0.0110574	92
Sema5a	0.501944	0.249959	0.0153659	0.008463	97
Wnt9a	0.500637	0.249815	0.015222	0.0236903	50
Wnt2	0.496153	0.249248	0.0146548	0.0226663	54
Col8a1	0.504081	0.249147	0.0145541	0.00293322	106
Timp3	0.492923	0.24872	0.014127	0.00656231	102
Slpi	0.50157	0.248703	0.0141103	0.0109836	94
Vsir	0.504964	0.248359	0.0137658	0.019935	61
Ntn1	0.495333	0.248259	0.0136663	0.0128167	87
H2-Ab1	0.499237	0.248087	0.0134941	0.00288503	107
Il34	0.509994	0.247952	0.0133593	0.0139062	83
Tspan5	0.499814	0.247808	0.0132152	0.00481503	104
Ecm1	0.493956	0.247627	0.0130342	-0.00165739	108
Sfrp2	0.500819	0.247532	0.0129387	0.00842944	98
Rarres2	0.50185	0.24637	0.0117767	0.011441	90
Inhbb	0.505928	0.246222	0.011629	0.0163329	73
Cdh2	0.489143	0.244088	0.00949465	-0.0055534	110
S100a10	0.484877	0.243288	0.00869486	-0.0100973	111
Rspo1	0.490672	0.242215	0.00762172	-0.00286378	109
H2-Aa	0.482865	0.241741	0.00714776	-0.0164193	113
Epcam	0.492285	0.241529	0.00693561	0.00592339	103
Flrt2	0.48632	0.237932	0.00333918	-0.0115486	112
Cd34	0.474463	0.235655	0.00106182	-0.0241059	114

## Sheet: ligand_target_MalignToFibro_KO
Supplementary Table S4. Ligand activity and ligand-target results from NicheNet analyses showing the top ligands that regulate a group of targeted genes. Data are from single-cell RNA-sequencing of murine KPC PDAC tumors, related to Figure 3.
ligand	target	weight
Tnf	Bcl2a1b	0.205414
Tnf	Bid	0.206619
Tnf	Cfb	0.176512
Tnf	Ddx58	0.244333
Tnf	G0s2	0.18072
Tnf	Gbp2	0.241651
Tnf	Il1a	0.206554
Tnf	Il1b	0.20412
Tnf	Irf7	0.275357
Tnf	Serpina3m	0.179104
Tnf	Serpinb2	0.205558
Tnf	Tap1	0.25076
Tnf	Traf1	0.205679
Tnf	Txnip	0.178407
Csf1	Abca1	0.143623
Csf1	Car2	0.127936
Csf1	Cd59b	0.139227
Csf1	Cdkn1a	0.0946689
Csf1	Ctsk	0.167325
Csf1	Cyb5a	0.144192
Csf1	Cyp27a1	0.147195
Csf1	Dab2	0.142988
Csf1	Dpp4	0.14504
Csf1	Dram1	0.138138
Csf1	G0s2	0.14288
Csf1	Gpnmb	0.147951
Csf1	Il1b	0.133091
Csf1	Irf7	0.0831334
Csf1	Lgmn	0.142246
Csf1	Lxn	0.144073
Csf1	Mgll	0.146302
Csf1	Nupr1	0.145665
Csf1	Pltp	0.144531
Csf1	Vwa5a	0.142368
Il1b	Akr1b3	0.194286
Il1b	Ampd3	0.192692
Il1b	Bid	0.189001
Il1b	Cbr3	0.194205
Il1b	Cd82	0.243895
Il1b	Csf3	0.207257
Il1b	Ddx58	0.246599
Il1b	G0s2	0.184228
Il1b	Gbp2	0.185423
Il1b	Il1a	0.211884
Il1b	Serpinb8	0.19481
Il1b	Slc7a2	0.19371
Il1b	Tap1	0.202554
Il1b	Tap2	0.197176
Il1b	Tnf	0.209214
Il1b	Tnfrsf11b	0.293821
Il1b	Txnip	0.182385
Il1a	Adm	0.141896
Il1a	Atp1b1	0.141441
Il1a	Bid	0.147047
Il1a	Csf3	0.129463
Il1a	G0s2	0.1429
Il1a	H2-M3	0.146191
Il1a	Il1b	0.168195
Il1a	Il1rn	0.1341
Il1a	Lcn2	0.129635
Il1a	Mgp	0.150055
Il1a	Ptgs1	0.101659
Il1a	S100a8	0.165105
Il1a	S100a9	0.101824
Il1a	Serpinb1a	0.143929
Il1a	Serpinb2	0.106904
Il1a	Tap1	0.150215
Il1a	Tnf	0.165402
Il1a	Traf1	0.132912
Csf3	Adm	0.140055
Csf3	Cd47	0.143419
Csf3	Cd59b	0.139513
Csf3	Ctsl	0.145435
Csf3	Dab2	0.144454
Csf3	Dusp3	0.143122
Csf3	G0s2	0.14245
Csf3	Glul	0.136781
Csf3	Grina	0.145801
Csf3	Hmox1	0.146637
Csf3	Itga7	0.144764
Csf3	Klf10	0.142342
Csf3	Lxn	0.14343
Csf3	Ly96	0.145137
Csf3	Mxd1	0.199876
Csf3	Plin3	0.139663
Csf3	Plscr1	0.143599
Csf3	Plscr2	0.143599
Csf3	Pygl	0.14185
Csf3	Stat1	0.148501
Csf3	Vwa5a	0.143745
Hbegf	1110059E24Rik	0.0699515
Hbegf	Akr1b10	0.0706891
Ang	Atf3	0.0146307
Ang	Bcl2l1	0.0141693
Ang	Cdkn1a	0.027721
Ang	Epha2	0.011518
Ang	Esr1	0.0128377
Ang	Fas	0.0126347
Ang	Hmox1	0.0125767
Ang	Igfbp3	0.0142248
Ang	Il1b	0.0113631
Ang	Met	0.011823
Ang	Tnf	0.0123659
Ang	Txnip	0.0122643
H2-Eb1	Atf3	0.00882057
H2-Eb1	Bcl2l1	0.0109577
H2-Eb1	Cdkn1a	0.0155231
H2-Eb1	Fas	0.0113992
H2-Eb1	H2-D1	0.00827826
H2-Eb1	H2-K1	0.00827826
H2-Eb1	H2-Q4	0.00827826
H2-Eb1	Hmox1	0.0110578
H2-Eb1	Igfbp3	0.00954356
H2-Eb1	Il1b	0.00850011
H2-Eb1	Irf7	0.00962661
H2-Eb1	Irf9	0.00795359
H2-Eb1	Muc1	0.00811645
H2-Eb1	Stat1	0.00883528
H2-Eb1	Tnf	0.0128834
H2-Eb1	Txnip	0.00896238
Ptprc	Atf3	0.01313
Ptprc	Bcl2l1	0.0198018
Ptprc	Cd80	0.0674018
Ptprc	Cdkn1a	0.0235128
Ptprc	Esr1	0.012541
Ptprc	Fas	0.0159807
Ptprc	H2-D1	0.0135841
Ptprc	H2-K1	0.0135841
Ptprc	H2-Q4	0.0135841
Ptprc	Hmox1	0.015646
Ptprc	Igfbp3	0.014383
Ptprc	Il1b	0.0142584
Ptprc	Irf7	0.0134835
Ptprc	Irf9	0.0139257
Ptprc	Muc1	0.014435
Ptprc	Stat1	0.0152343
Ptprc	Tlr3	0.0675569
Ptprc	Tnf	0.0736715
Ptprc	Txnip	0.012483
Muc4	Akr1b10	0.0167593
Muc4	Bcl2l1	0.0185359
Muc4	Cav1	0.0176125
Muc4	Cdkn1a	0.0375936
Muc4	Dab2	0.0162872
Muc4	Egln3	0.0167524
Muc4	Esr1	0.0739041
Muc4	Fas	0.021652
Muc4	H2-D1	0.0163405
Muc4	H2-K1	0.0163405
Muc4	H2-Q4	0.0163405
Muc4	Hmox1	0.0203894
Muc4	Hspb1	0.0191078
Muc4	Igfbp3	0.0173161
Muc4	Muc1	0.0224381
Muc4	Stat1	0.0172456
Muc4	Txnip	0.0184403
Il1rn	Atf3	0.0167119
Il1rn	Bcl2l1	0.0238746
Il1rn	Cdkn1a	0.0326834
Il1rn	Esr1	0.0149247
Il1rn	Fas	0.0176483
Il1rn	Hmox1	0.0166059
Il1rn	Igfbp3	0.0182698
Il1rn	Il1a	0.019054
Il1rn	Il1b	0.0761808
Il1rn	Stat1	0.0148487
Il1rn	Tnf	0.0252468
Il1rn	Txnip	0.0157015
Tgm2	Anxa1	0.048982
Tgm2	Car2	0.048305
Tgm2	Ccl4	0.0501791
Tgm2	Ddx60	0.0495922
Tgm2	Gja1	0.0499587
Tgm2	Hp	0.0489071
Tgm2	Il1a	0.0517418
Tgm2	Il1b	0.0523167
Tgm2	Il1rn	0.0509075
Tgm2	Mtln	0.048698
Tgm2	Ptpn13	0.0500101
Tgm2	Serpinb2	0.0488713
Tgm2	Stat1	0.0506537
Tgm2	Tnf	0.051793
Tgm2	Trp53inp1	0.0500579
Sirpa	Atf3	0.00924167
Sirpa	Bcl2l1	0.0105122
Sirpa	Cdkn1a	0.0182503
Sirpa	Fas	0.0101415
Sirpa	Hmox1	0.0114283
Sirpa	Igfbp3	0.00993905
Sirpa	Il1b	0.00961541
Sirpa	Muc1	0.00829217
Sirpa	Stat1	0.00953512
Sirpa	Tnf	0.0149171
Sirpa	Txnip	0.00866133
Cd38	Adm	0.0102066
Cd38	Atf3	0.0669023
Cd38	Bcl2l1	0.0166741
Cd38	Ccl3	0.0100849
Cd38	Cdkn1a	0.023203
Cd38	Esr1	0.0107954
Cd38	Fas	0.0135715
Cd38	Hmox1	0.0130929
Cd38	Igfbp3	0.0109453
Cd38	Il1b	0.013397
Cd38	Irf7	0.0114031
Cd38	Nt5e	0.0646244
Cd38	Stat1	0.0104629
Cd38	Tnf	0.0183969
Cd38	Txnip	0.0109172
Wnt7a	Abca1	0.0259747
Wnt7a	Etv4	0.0262809
Wnt7a	H2-DMb1	0.0252026
Wnt7a	Irf9	0.025277
Wnt7a	Met	0.0277965
Wnt7a	Oas1a	0.0252079
Wnt7a	Serpina3m	0.0253227
Wnt7a	Tspan5	0.0250351
Sftpd	Abca7	0.0221834
Sftpd	Atf3	0.0100346
Sftpd	Bcl2l1	0.0114738
Sftpd	Cav1	0.00938604
Sftpd	Ccl3	0.0091979
Sftpd	Cdkn1a	0.0179142
Sftpd	Fas	0.00917645
Sftpd	Gnpda1	0.0226394
Sftpd	Hmox1	0.0109862
Sftpd	Igfbp3	0.0125005
Sftpd	Il1b	0.0125478
Sftpd	Mgll	0.00917261
Sftpd	S100a8	0.00916223
Sftpd	Tnf	0.0163324
Cd14	Atf3	0.0137147
Cd14	Bcl2l1	0.0132652
Cd14	Ccl3	0.0126316
Cd14	Cdkn1a	0.0208478
Cd14	Fas	0.0139274
Cd14	Hmox1	0.0139531
Cd14	Igfbp3	0.0136391
Cd14	Il1b	0.075057
Cd14	Irf7	0.0152982
Cd14	Stat1	0.011584
Cd14	Tnf	0.0253218
Cd14	Txnip	0.0115012
Tnfsf9	Abca1	0.0717327
Tnfsf9	Apoe	0.0701741
Tnfsf9	Bcl2a1b	0.0716359
Tnfsf9	Cav1	0.0736239
Tnfsf9	Ccl4	0.0718371
Tnfsf9	Cd74	0.0730149
Tnfsf9	Cd80	0.070516
Tnfsf9	Ddx60	0.070324
Tnfsf9	Enpp2	0.0704393
Tnfsf9	H2-Ab1	0.0714389
Tnfsf9	Hmox1	0.0710621
Tnfsf9	Hspb1	0.0704744
Tnfsf9	Il1b	0.071663
Tnfsf9	Irf7	0.0723076
Tnfsf9	Paxx	0.0708194
Tnfsf9	Sorl1	0.0702205
Tnfsf9	Tnf	0.0760904
Tnfsf9	Traf1	0.074388
Nrg4	Atf3	0.00666725
Nrg4	Bcl2l1	0.00967357
Nrg4	Cdkn1a	0.016384
Nrg4	Esr1	0.00710254
Nrg4	Fas	0.00748786
Nrg4	Gja1	0.00662813
Nrg4	Hmox1	0.00824587
Nrg4	Igfbp3	0.00725705
Nrg4	Il1a	0.00778731
Nrg4	Il1b	0.0070352
Nrg4	Muc1	0.00698838
Nrg4	Tnf	0.0093764
Nrg4	Txnip	0.00662912
Gas6	Atf3	0.0200459
Gas6	B2m	0.0189436
Gas6	Bcl2l1	0.0287621
Gas6	Cdkn1a	0.0317097
Gas6	Ddx60	0.0199719
Gas6	Elf3	0.0194737
Gas6	Fas	0.0209252
Gas6	Gm7030	0.0198836
Gas6	Hmox1	0.0293265
Gas6	Igfbp3	0.0251492
Gas6	Il1b	0.0190255
Gas6	Irf7	0.0194944
Gas6	S100a10	0.0201984
Gas6	Stat1	0.0237277
Gas6	Tnf	0.0258937
Gas6	Traf1	0.0193569
Gas6	Txnip	0.021938
Vsig10	Atf3	0.0128453
Vsig10	Bcl2l1	0.0162703
Vsig10	Cd9	0.0126684
Vsig10	Cdkn1a	0.0236254
Vsig10	Esr1	0.0129044
Vsig10	Fas	0.0138115
Vsig10	H2-D1	0.0123772
Vsig10	H2-K1	0.0123772
Vsig10	H2-Q4	0.0123772
Vsig10	Hmox1	0.0154739
Vsig10	Igfbp3	0.0146908
Vsig10	Il1b	0.0123827
Vsig10	Irf7	0.0119255
Vsig10	Irf9	0.0139415
Vsig10	Muc1	0.0149672
Vsig10	Sirt1	0.0177403
Vsig10	Stat1	0.0159955
Vsig10	Tnf	0.0168751
Vsig10	Txnip	0.0134396
Il18	Arl4a	0.0769452
Il18	Ccl3	0.0787575
Il18	Fas	0.0818824
Il18	H2-D1	0.080672
Il18	H2-K1	0.080672
Il18	H2-Q4	0.080672
Il18	Igfbp3	0.0810871
Il18	Il1a	0.0797063
Il18	Il1b	0.0855256
Il18	Tnf	0.121463
Sema4d	Bcl2l1	0.0094391
Sema4d	Cav1	0.00807396
Sema4d	Cdkn1a	0.0203924
Sema4d	Cxadr	0.00840629
Sema4d	Egln3	0.00810216
Sema4d	Fas	0.0105892
Sema4d	Gja1	0.00814047
Sema4d	Hmox1	0.0095851
Sema4d	Igfbp3	0.00912796
Sema4d	Muc1	0.0089541
Sema4d	Tnf	0.00973283
Ceacam1	Atf3	0.00877526
Ceacam1	Bcl2l1	0.0108314
Ceacam1	Cdkn1a	0.0180583
Ceacam1	Ctf1	0.0238275
Ceacam1	Epha2	0.0090617
Ceacam1	Esr1	0.00858918
Ceacam1	Hmox1	0.00980804
Ceacam1	Igfbp3	0.00946249
Ceacam1	Ikbkg	0.0226988
Ceacam1	Il1b	0.00872721
Ceacam1	Tnf	0.0163051
Ceacam1	Txnip	0.00867907
Ccn1	Atf3	0.0234158
Ccn1	Bcl2l1	0.0202274
Ccn1	Cdkn1a	0.0379674
Ccn1	Esr1	0.018057
Ccn1	Fas	0.0232113
Ccn1	Hmox1	0.0215012
Ccn1	Ifi203	0.0187794
Ccn1	Ifi207	0.0187794
Ccn1	Igfbp3	0.0204411
Ccn1	Il1b	0.0190394
Ccn1	Met	0.0185944
Ccn1	Synpo	0.0695301
Ccn1	Tnf	0.0237959
Ccn1	Trp53inp1	0.0183073
S100a8	Atf3	0.0175843
S100a8	Bcl2l1	0.0174837
S100a8	Cdkn1a	0.0312168
S100a8	Esr1	0.0150271
S100a8	Fas	0.0161039
S100a8	Hmox1	0.0179657
S100a8	Igfbp3	0.0157653
S100a8	Il1a	0.0137345
S100a8	Il1b	0.0740351
S100a8	Tnf	0.0738029
S100a8	Txnip	0.013331
H2-K1	Atf3	0.00876901
H2-K1	Bcl2l1	0.0103853
H2-K1	Cdkn1a	0.0173
H2-K1	Esr1	0.00787371
H2-K1	Fas	0.00930338
H2-K1	Hmox1	0.0101945
H2-K1	Igfbp3	0.00889525
H2-K1	Il1a	0.00832313
H2-K1	Il1b	0.00871486
H2-K1	Irf7	0.00802753
H2-K1	Muc1	0.00776855
H2-K1	Stat1	0.00837814
H2-K1	Tnf	0.0111828
H2-K1	Txnip	0.0085587
H2-Q4	Atf3	0.00881867
H2-Q4	Bcl2l1	0.0104882
H2-Q4	Cdkn1a	0.0173877
H2-Q4	Esr1	0.00794578
H2-Q4	Fas	0.00933593
H2-Q4	Hmox1	0.0102273
H2-Q4	Igfbp3	0.00901726
H2-Q4	Il1a	0.00838977
H2-Q4	Il1b	0.00877
H2-Q4	Irf7	0.00805483
H2-Q4	Muc1	0.0078311
H2-Q4	Stat1	0.00840768
H2-Q4	Tnf	0.0111384
H2-Q4	Txnip	0.00859539
H2-D1	Atf3	0.008816
H2-D1	Bcl2l1	0.0104834
H2-D1	Cdkn1a	0.0173818
H2-D1	Esr1	0.0079428
H2-D1	Fas	0.00933174
H2-D1	Hmox1	0.0102228
H2-D1	Igfbp3	0.00901418
H2-D1	Il1a	0.00838505
H2-D1	Il1b	0.00876573
H2-D1	Irf7	0.00804963
H2-D1	Muc1	0.00782732
H2-D1	Stat1	0.00840356
H2-D1	Tnf	0.0111319
H2-D1	Txnip	0.00859171
Hp	Atf3	0.010374
Hp	Bcl2l1	0.0100087
Hp	Cdkn1a	0.0217736
Hp	Fas	0.00945423
Hp	Hmox1	0.0134829
Hp	Igfbp3	0.0101504
Hp	Il1a	0.00903011
Hp	Il1b	0.012174
Hp	Tnf	0.0122313
Hp	Txnip	0.00920094

## Sheet: ligand_target_FibroToMalign_KO
Supplementary Table S4. Ligand activity and ligand-target results from NicheNet analyses showing the top ligands that regulate a group of targeted genes. Data are from single-cell RNA-sequencing of murine KPC PDAC tumors, related to Figure 3.
ligand	target	weight
Tnf	Bcl2a1b	0.205414
Tnf	Bid	0.206619
Tnf	Birc3	0.201604
Tnf	Ccl20	0.205512
Tnf	Cd83	0.20645
Tnf	Cfb	0.176512
Tnf	Cxcl10	0.206086
Tnf	Cxcl2	0.205605
Tnf	Cyld	0.191035
Tnf	Ddx58	0.244333
Tnf	Edn1	0.281005
Tnf	Egr1	0.179433
Tnf	Fos	0.209659
Tnf	G0s2	0.18072
Tnf	Gbp2	0.241651
Tnf	Hbegf	0.189272
Tnf	Icam1	0.216967
Tnf	Ifngr1	0.216478
Tnf	Il15	0.185492
Tnf	Il1a	0.206554
Tnf	Il1b	0.20412
Tnf	Irf1	0.276923
Tnf	Irf7	0.275357
Tnf	Maff	0.18313
Tnf	Noct	0.191786
Tnf	Parp12	0.19299
Tnf	Plau	0.217635
Tnf	Plaur	0.239521
Tnf	Pmaip1	0.185865
Tnf	Pnrc1	0.181077
Tnf	Ppp1r15a	0.188949
Tnf	Rel	0.20103
Tnf	Serpinb2	0.205558
Tnf	Stat5a	0.204293
Tnf	Tap1	0.25076
Tnf	Tnfaip3	0.2761
Tnf	Txnip	0.178407
Tnf	Vcam1	0.219226
Adm	1700125H20Rik	0.0722938
Adm	Igkc	0.0738047
Adm	Serpinb11	0.0719273
Adm	Vcam1	0.123392
Il1b	Ampd3	0.192692
Il1b	Bid	0.189001
Il1b	Birc2	0.190939
Il1b	Cbr3	0.194205
Il1b	Cd82	0.243895
Il1b	Csf1	0.281776
Il1b	Csf3	0.207257
Il1b	Ddx58	0.246599
Il1b	G0s2	0.184228
Il1b	Gbp2	0.185423
Il1b	Hbegf	0.183264
Il1b	Icam1	0.206928
Il1b	Il1a	0.211884
Il1b	Il23a	0.219007
Il1b	Irf1	0.191422
Il1b	Jun	0.20286
Il1b	Maff	0.186548
Il1b	Mmp12	0.213908
Il1b	Nfkbiz	0.206411
Il1b	Noct	0.193835
Il1b	Parp12	0.185297
Il1b	Pdlim4	0.187813
Il1b	Pfkfb3	0.182009
Il1b	Plau	0.190589
Il1b	Plaur	0.187036
Il1b	Pmaip1	0.190955
Il1b	Ptger4	0.183814
Il1b	Sat1	0.194932
Il1b	Smox	0.19841
Il1b	Socs3	0.208605
Il1b	Stat5a	0.188699
Il1b	Susd6	0.186922
Il1b	Tap1	0.202554
Il1b	Tap2	0.197176
Il1b	Tnf	0.209214
Il1b	Tnfaip3	0.191277
Il1b	Trib1	0.18638
Il1b	Txnip	0.182385
Il1b	Vcam1	0.206257
Il1rn	Atf3	0.0167119
Il1rn	Birc3	0.0167744
Il1rn	Btg2	0.0152924
Il1rn	Ccn2	0.0156747
Il1rn	Cd83	0.0152705
Il1rn	Cdkn1a	0.0326834
Il1rn	Cxcl10	0.0164902
Il1rn	Cyp3a13	0.0148253
Il1rn	Dusp1	0.014956
Il1rn	Edn1	0.0190327
Il1rn	Egr1	0.0211398
Il1rn	Fos	0.0232979
Il1rn	Gadd45b	0.0175802
Il1rn	Gdf15	0.0178064
Il1rn	Icam1	0.0763861
Il1rn	Il1a	0.019054
Il1rn	Il1b	0.0761808
Il1rn	Irf1	0.0167949
Il1rn	Jun	0.0147823
Il1rn	Myc	0.0278951
Il1rn	Nfkbiz	0.0688805
Il1rn	Plau	0.016433
Il1rn	Pmaip1	0.0164004
Il1rn	Socs3	0.0184328
Il1rn	Stat1	0.0148487
Il1rn	Stat3	0.0144705
Il1rn	Tnf	0.0252468
Il1rn	Tnfaip3	0.0179022
Il1rn	Txnip	0.0157015
Il1rn	Vcam1	0.0148369
Jam2	Adm	0.0164921
Jam2	Ccn1	0.0156027
Jam2	Cdkn1a	0.0291518
Jam2	Cebpb	0.0175574
Jam2	Dusp1	0.0204173
Jam2	Edn1	0.0160195
Jam2	Egr1	0.0186605
Jam2	Fos	0.0231874
Jam2	Gdf15	0.0160065
Jam2	Icam1	0.019643
Jam2	Irf1	0.0170855
Jam2	Irf9	0.0179708
Jam2	Jun	0.0222568
Jam2	Lcp1	0.0172029
Jam2	Myc	0.0242504
Jam2	Ptger4	0.0155157
Jam2	Sat1	0.0168443
Jam2	Serpinb2	0.0168857
Jam2	Tnf	0.0187167
Jam2	Trib1	0.0165946
Jam2	Txnip	0.0187232
Hp	Atf3	0.010374
Hp	Birc3	0.00879603
Hp	Ccn2	0.00972126
Hp	Ccnd2	0.0092869
Hp	Cdh1	0.00885679
Hp	Cdkn1a	0.0217736
Hp	Ddit3	0.00875185
Hp	Dusp1	0.00933444
Hp	Edn1	0.0108676
Hp	Egr1	0.0136969
Hp	Fos	0.0143324
Hp	Fst	0.00987728
Hp	Gadd45b	0.00890217
Hp	Gdf15	0.0100096
Hp	Icam1	0.0109478
Hp	Il1a	0.00903011
Hp	Il1b	0.012174
Hp	Jun	0.014027
Hp	Lpp	0.00865162
Hp	Mia2	0.00860014
Hp	Myc	0.0189361
Hp	Plau	0.0101122
Hp	Pmaip1	0.0097429
Hp	Sat1	0.00914094
Hp	Tnf	0.0122313
Hp	Tnfaip3	0.00926406
Hp	Trib1	0.00919455
Hp	Txnip	0.00920094
Hp	Vcam1	0.00938209
Ccl3	Adm	0.0102018
Ccl3	Atf3	0.0120505
Ccl3	Btg2	0.0113166
Ccl3	Ccn2	0.00997047
Ccl3	Ccnd2	0.0100914
Ccl3	Cdkn1a	0.0221232
Ccl3	Ddit3	0.00989149
Ccl3	Dusp1	0.01203
Ccl3	Edn1	0.0110215
Ccl3	Egr1	0.0149396
Ccl3	Egr2	0.00957614
Ccl3	Fos	0.0182989
Ccl3	Gadd45b	0.0106723
Ccl3	Gdf15	0.0116136
Ccl3	Icam1	0.011641
Ccl3	Il1b	0.0134477
Ccl3	Jun	0.0119151
Ccl3	Met	0.00975467
Ccl3	Mia2	0.00958844
Ccl3	Myc	0.0197791
Ccl3	Pmaip1	0.0111073
Ccl3	Socs3	0.0105542
Ccl3	Spi1	0.0097656
Ccl3	Tnf	0.0176063
Ccl3	Trib1	0.00973003
Ccl3	Txnip	0.0104751
Cd14	Atf3	0.0137147
Cd14	Birc3	0.0110716
Cd14	Ccl3	0.0126316
Cd14	Ccnd2	0.0117273
Cd14	Cdkn1a	0.0208478
Cd14	Cxcl10	0.0165349
Cd14	Edn1	0.0134759
Cd14	Egr1	0.0172676
Cd14	Fos	0.0201245
Cd14	Gdf15	0.0114895
Cd14	Icam1	0.017849
Cd14	Il1b	0.075057
Cd14	Irf1	0.0118781
Cd14	Irf7	0.0152982
Cd14	Jun	0.014946
Cd14	Myc	0.020775
Cd14	Plau	0.011237
Cd14	Pmaip1	0.0110243
Cd14	Stat1	0.011584
Cd14	Tnf	0.0253218
Cd14	Tnfaip3	0.0130563
Cd14	Txnip	0.0115012
Cd14	Vcam1	0.0131326
Rarres1	Acox2	0.0496781
Rarres1	Bst2	0.0500051
Rarres1	Ccn2	0.0563402
Rarres1	Cyp3a13	0.0781079
Rarres1	Ddx60	0.0501795
Rarres1	Egr1	0.0575162
Rarres1	Fgfbp1	0.0529513
Rarres1	Fos	0.0594141
Rarres1	G0s2	0.0534489
Rarres1	Gbp2	0.0502738
Rarres1	Il1r2	0.0493635
Rarres1	Lifr	0.0514992
Rarres1	Nfkbiz	0.050747
Rarres1	Ntn4	0.0493934
Rarres1	Slc7a11	0.0498871
Rarres1	Sorl1	0.0503547
Rarres1	Tmem158	0.0515371
Rarres1	Tnfaip3	0.0525344
Rarres1	Vegfd	0.0501941
S100a4	Atf3	0.0270116
S100a4	Btg2	0.0220766
S100a4	Ccn2	0.0201412
S100a4	Cdh1	0.0751276
S100a4	Cdkn1a	0.0541097
S100a4	Cyp3a13	0.0197806
S100a4	Ddb2	0.0193093
S100a4	Dusp1	0.0204139
S100a4	Edn1	0.0230091
S100a4	Efna1	0.0729772
S100a4	Egr1	0.0297472
S100a4	Fos	0.0299895
S100a4	Fst	0.0194353
S100a4	Gadd45b	0.0222096
S100a4	Gdf15	0.0260065
S100a4	Icam1	0.0204909
S100a4	Il1a	0.0204599
S100a4	Il1b	0.0205946
S100a4	Jun	0.0251168
S100a4	Lpp	0.0193244
S100a4	Met	0.0219685
S100a4	Myc	0.0415973
S100a4	Plau	0.0194142
S100a4	Pmaip1	0.0251553
S100a4	Sat1	0.0200101
S100a4	Tnf	0.0210144
S100a4	Tnfaip3	0.0191746
S100a4	Txnip	0.0201922
Cd55	Atf3	0.00705651
Cd55	Birc3	0.00644898
Cd55	C3	0.0410219
Cd55	Ccn2	0.0074323
Cd55	Cdkn1a	0.0141862
Cd55	Cyp3a13	0.0080423
Cd55	Ddit3	0.00671807
Cd55	Edn1	0.00785914
Cd55	Egr1	0.00879404
Cd55	Fos	0.0103138
Cd55	Fst	0.00649
Cd55	Gdf15	0.00769317
Cd55	Gna14	0.0238188
Cd55	Icam1	0.00689361
Cd55	Il1b	0.00691297
Cd55	Jun	0.00842639
Cd55	Lpp	0.00687757
Cd55	Mia2	0.00711732
Cd55	Myc	0.0160885
Cd55	Pmaip1	0.00730519
Cd55	Stat3	0.00665475
Cd55	Tnf	0.00696087
Cd55	Trib1	0.00644822
H2-Eb1	Atf3	0.00882057
H2-Eb1	Birc3	0.00797905
H2-Eb1	Ccnd2	0.00881356
H2-Eb1	Cdkn1a	0.0155231
H2-Eb1	Cxcl10	0.00926844
H2-Eb1	Ddit3	0.00891612
H2-Eb1	Edn1	0.0092155
H2-Eb1	Egr1	0.0115915
H2-Eb1	Fos	0.0170262
H2-Eb1	Gadd45b	0.00824643
H2-Eb1	Gdf15	0.00889638
H2-Eb1	H2-D1	0.00827826
H2-Eb1	H2-K1	0.00827826
H2-Eb1	H2-Q4	0.00827826
H2-Eb1	Icam1	0.0108206
H2-Eb1	Il1b	0.00850011
H2-Eb1	Irf1	0.0100689
H2-Eb1	Irf7	0.00962661
H2-Eb1	Irf9	0.00795359
H2-Eb1	Jun	0.0103627
H2-Eb1	Muc1	0.00811645
H2-Eb1	Myc	0.0166034
H2-Eb1	Plau	0.00808877
H2-Eb1	Pmaip1	0.00822598
H2-Eb1	Socs3	0.00966927
H2-Eb1	Stat1	0.00883528
H2-Eb1	Stat3	0.00983375
H2-Eb1	Tnf	0.0128834
H2-Eb1	Txnip	0.00896238
H2-Eb1	Vdr	0.00879369
C3	Atf3	0.00657792
C3	Ccn2	0.00768307
C3	Ccnd2	0.00651664
C3	Cdkn1a	0.0135527
C3	Cyp3a13	0.00615379
C3	Ddit3	0.00635334
C3	Dusp1	0.00624401
C3	Edn1	0.00718113
C3	Egr1	0.00916236
C3	Fos	0.00966281
C3	Fuca2	0.0205714
C3	Gadd45b	0.00631558
C3	Gdf15	0.0064412
C3	Icam1	0.00695514
C3	Il1b	0.00798171
C3	Jun	0.00825631
C3	Myc	0.0130508
C3	Pdxk	0.0216849
C3	Plau	0.00614013
C3	Pmaip1	0.00630561
C3	Tnf	0.00991936
C3	Tnfaip3	0.00623215
Angptl4	Ccl20	0.0736623
Angptl4	Egr1	0.0794394
Angptl4	Fos	0.081725
Angptl4	Frmd4b	0.0752019
Angptl4	Gdf15	0.0762788
Angptl4	Icam1	0.0768552
Angptl4	Il1b	0.0779033
Angptl4	Ltf	0.0740369
Angptl4	Plau	0.0746361
Angptl4	Pmaip1	0.0777682
Angptl4	Tnfaip3	0.0744349
Col12a1	Adm	0.00716972
Col12a1	Atf3	0.00744056
Col12a1	Ccn2	0.00815401
Col12a1	Ccnd2	0.00736041
Col12a1	Cdh1	0.00743167
Col12a1	Cdkn1a	0.0166458
Col12a1	Edn1	0.00879845
Col12a1	Egr1	0.0102573
Col12a1	Fos	0.0116911
Col12a1	Gdf15	0.00781051
Col12a1	Icam1	0.00828427
Col12a1	Il1b	0.00799726
Col12a1	Jun	0.00942364
Col12a1	Myc	0.0157641
Col12a1	Plau	0.00779987
Col12a1	Pmaip1	0.00716709
Col12a1	Socs3	0.0072786
Col12a1	Tnf	0.0101763
Col12a1	Tnfaip3	0.00713878
Col12a1	Trib1	0.00715897
Col12a1	Usp6nl	0.0216562
Cd38	Adm	0.0102066
Cd38	Atf3	0.0669023
Cd38	Birc3	0.0114555
Cd38	Btg2	0.0108583
Cd38	Ccl3	0.0100849
Cd38	Ccnd2	0.0103395
Cd38	Cd83	0.0103022
Cd38	Cdkn1a	0.023203
Cd38	Cebpb	0.0104503
Cd38	Ddit3	0.0103023
Cd38	Dusp1	0.0110306
Cd38	Edn1	0.0125962
Cd38	Egr1	0.015165
Cd38	Fos	0.0182829
Cd38	Gadd45b	0.0114491
Cd38	Gdf15	0.0682705
Cd38	Icam1	0.0152726
Cd38	Il1b	0.013397
Cd38	Irf1	0.0116771
Cd38	Irf7	0.0114031
Cd38	Jun	0.0119406
Cd38	Lpp	0.0101516
Cd38	Myc	0.0211877
Cd38	Plau	0.0124102
Cd38	Pmaip1	0.0132097
Cd38	Socs3	0.0125088
Cd38	Stat1	0.0104629
Cd38	Tnf	0.0183969
Cd38	Tnfaip3	0.0118868
Cd38	Trib1	0.0107515
Cd38	Txnip	0.0109172
Cd38	Vcam1	0.0106046
Apob	Acp5	0.0226679
Apob	Atf3	0.00757497
Apob	Ccn2	0.00702405
Apob	Ccnd2	0.00733595
Apob	Cdkn1a	0.0147992
Apob	Cebpa	0.00671936
Apob	Cyp3a13	0.00766726
Apob	Edn1	0.00804213
Apob	Egr1	0.00947968
Apob	Fos	0.0111425
Apob	Gadd45b	0.00701894
Apob	Gdf15	0.00685489
Apob	Icam1	0.00791404
Apob	Il1b	0.00784346
Apob	Irf1	0.00658414
Apob	Jun	0.0094368
Apob	Lpp	0.00661293
Apob	Met	0.00660438
Apob	Myc	0.0157532
Apob	Nr2f1	0.0237674
Apob	Pmaip1	0.00699025
Apob	Sat1	0.00670087
Apob	Tnf	0.00955105
Apob	Trib1	0.00664281
Fgf1	ccdc198	0.072384
Fgf1	Edn1	0.0720743
Fgf1	Egr1	0.0723681
Fgf1	Fhdc1	0.0695403
Fgf1	Fst	0.0703327
Fgf1	Il1b	0.0706822
Fgf1	Jun	0.0696781
Fgf1	Plat	0.127891
Fgf1	Plau	0.12824
Fgf1	Plaur	0.1255
Fgf1	Pmaip1	0.070265
Fgf1	Scel	0.0705806
Fgf1	Serpinb2	0.129253
Fgf1	Shank2	0.06953
Fgf1	Shroom3	0.0694754
Fgf1	Thsd4	0.0697535
Fgf1	Tnfaip3	0.0697646
S100a8	Atf3	0.0175843
S100a8	Birc3	0.0140657
S100a8	Btg2	0.0137617
S100a8	Ccn2	0.0139054
S100a8	Ccnd2	0.0141786
S100a8	Cdkn1a	0.0312168
S100a8	Ddit3	0.0140265
S100a8	Dusp1	0.0137618
S100a8	Edn1	0.0169498
S100a8	Egr1	0.0200042
S100a8	Fos	0.0235012
S100a8	Fst	0.0135692
S100a8	Gadd45b	0.0156056
S100a8	Gdf15	0.0158726
S100a8	Icam1	0.0212071
S100a8	Il1a	0.0137345
S100a8	Il1b	0.0740351
S100a8	Itgam	0.0669937
S100a8	Jun	0.0203682
S100a8	Myc	0.0298059
S100a8	Plau	0.0150023
S100a8	Pmaip1	0.015461
S100a8	Socs3	0.0150549
S100a8	Stat3	0.0134635
S100a8	Tnf	0.0738029
S100a8	Tnfaip3	0.0144101
S100a8	Trib1	0.0134389
S100a8	Txnip	0.013331
S100a8	Vcam1	0.0149951
H2-Q4	Atf3	0.00881867
H2-Q4	Ccn2	0.00864664
H2-Q4	Ccnd2	0.00892786
H2-Q4	Ccnd3	0.00835871
H2-Q4	Cdkn1a	0.0173877
H2-Q4	Ddit3	0.00860616
H2-Q4	Dusp1	0.00787303
H2-Q4	Edn1	0.0103315
H2-Q4	Egr1	0.011938
H2-Q4	Fos	0.0142909
H2-Q4	Gdf15	0.00862797
H2-Q4	Icam1	0.0108289
H2-Q4	Il1a	0.00838977
H2-Q4	Il1b	0.00877
H2-Q4	Irf1	0.00883961
H2-Q4	Irf7	0.00805483
H2-Q4	Jun	0.0114173
H2-Q4	Muc1	0.0078311
H2-Q4	Myc	0.0180483
H2-Q4	Plau	0.00885708
H2-Q4	Pmaip1	0.00844208
H2-Q4	Socs3	0.00903113
H2-Q4	Stat1	0.00840768
H2-Q4	Stat3	0.0086921
H2-Q4	Tnf	0.0111384
H2-Q4	Tnfaip3	0.0078157
H2-Q4	Trib1	0.00795123
H2-Q4	Txnip	0.00859539
H2-Q4	Vcam1	0.0644073
H2-D1	Atf3	0.008816
H2-D1	Ccn2	0.00864295
H2-D1	Ccnd2	0.00892398
H2-D1	Ccnd3	0.00835388
H2-D1	Cdkn1a	0.0173818
H2-D1	Ddit3	0.0086023
H2-D1	Dusp1	0.00787019
H2-D1	Edn1	0.0103267
H2-D1	Egr1	0.011933
H2-D1	Fos	0.0142841
H2-D1	Gdf15	0.00862522
H2-D1	Icam1	0.010823
H2-D1	Il1a	0.00838505
H2-D1	Il1b	0.00876573
H2-D1	Irf1	0.00883427
H2-D1	Irf7	0.00804963
H2-D1	Jun	0.0114128
H2-D1	Muc1	0.00782732
H2-D1	Myc	0.0180415
H2-D1	Plau	0.00885292
H2-D1	Pmaip1	0.00843905
H2-D1	Socs3	0.00902645
H2-D1	Stat1	0.00840356
H2-D1	Stat3	0.00868859
H2-D1	Tnf	0.0111319
H2-D1	Tnfaip3	0.00781215
H2-D1	Trib1	0.00794762
H2-D1	Txnip	0.00859171
H2-D1	Vcam1	0.0644042
H2-K1	Atf3	0.00876901
H2-K1	Ccn2	0.00859847
H2-K1	Ccnd2	0.00887615
H2-K1	Ccnd3	0.00831145
H2-K1	Cdkn1a	0.0173
H2-K1	Ddit3	0.00855452
H2-K1	Dusp1	0.00780353
H2-K1	Edn1	0.0102343
H2-K1	Egr1	0.0118882
H2-K1	Fos	0.0142738
H2-K1	Gdf15	0.00856266
H2-K1	Icam1	0.010819
H2-K1	Il1a	0.00832313
H2-K1	Il1b	0.00871486
H2-K1	Irf1	0.00881149
H2-K1	Irf7	0.00802753
H2-K1	Jun	0.011352
H2-K1	Muc1	0.00776855
H2-K1	Myc	0.0178816
H2-K1	Plau	0.00882071
H2-K1	Pmaip1	0.00840485
H2-K1	Socs3	0.00897896
H2-K1	Stat1	0.00837814
H2-K1	Stat3	0.00862835
H2-K1	Tnf	0.0111828
H2-K1	Trib1	0.00786966
H2-K1	Txnip	0.0085587
H2-K1	Vcam1	0.0644562
Il18bp	Adm	0.00905969
Il18bp	Atf3	0.0100065
Il18bp	Birc3	0.0100508
Il18bp	Ccnd2	0.0100181
Il18bp	Cdh1	0.0097163
Il18bp	Cdkn1a	0.0193428
Il18bp	Ddit3	0.00909905
Il18bp	Dusp1	0.00895539
Il18bp	Edn1	0.0108262
Il18bp	Egr1	0.0133729
Il18bp	Egr2	0.00901235
Il18bp	Fos	0.0142771
Il18bp	Gadd45b	0.00999251
Il18bp	Gdf15	0.0106687
Il18bp	Icam1	0.0125774
Il18bp	Il1b	0.0100073
Il18bp	Irf1	0.0103709
Il18bp	Irf9	0.00947999
Il18bp	Jun	0.0125224
Il18bp	Myc	0.0194842
Il18bp	Plau	0.00957914
Il18bp	Socs3	0.0112827
Il18bp	Stat1	0.00945857
Il18bp	Stat3	0.0101647
Il18bp	Tnf	0.0113025
Il18bp	Trib1	0.00938321
Il18bp	Txnip	0.00981771
Cxcl12	Adm	0.117832
Cxcl12	Anxa1	0.111411
Cxcl12	Atp9a	0.0835491
Cxcl12	Ccnd2	0.112127
Cxcl12	Cdh1	0.110581
Cxcl12	Cdkn1a	0.16267
Cxcl12	Ddit3	0.117536
Cxcl12	Egr2	0.11596
Cxcl12	Epas1	0.130546
Cxcl12	G0s2	0.0819049
Cxcl12	Irf9	0.0849505
Cxcl12	Jun	0.186915
Cxcl12	Mall	0.132451
Cxcl12	Mcl1	0.0821873
Cxcl12	Neu1	0.0826381
Cxcl12	Peli1	0.18205
Cxcl12	Pfkfb3	0.0806126
Cxcl12	Plaur	0.181754
Cxcl12	Prss23	0.119113
Cxcl12	Rhbdf1	0.127099
Cxcl12	Sh3bgrl3	0.139502
Cxcl12	Slc22a4	0.0825523
Cxcl12	St3gal1	0.0809259
Cxcl12	Tgfbr2	0.119912
Cxcl12	Tnfaip3	0.0855874
Cxcl12	Trib1	0.143412
Ccl4	Adm	0.00701989
Ccl4	Atf3	0.00806296
Ccl4	Birc3	0.00696315
Ccl4	Btg2	0.00780236
Ccl4	Ccn2	0.00738188
Ccl4	Ccnd2	0.00875081
Ccl4	Cdkn1a	0.0160094
Ccl4	Cxcl10	0.0646328
Ccl4	Cyp3a13	0.00695032
Ccl4	Ddit3	0.00793877
Ccl4	Dusp1	0.00800231
Ccl4	Edn1	0.00863033
Ccl4	Egr1	0.0111037
Ccl4	Fos	0.0131124
Ccl4	Gadd45b	0.00723347
Ccl4	Gdf15	0.00820013
Ccl4	Icam1	0.00986616
Ccl4	Il1b	0.0673814
Ccl4	Irf1	0.00776961
Ccl4	Jun	0.00972766
Ccl4	Lpp	0.00696385
Ccl4	Myc	0.0163449
Ccl4	Plau	0.00732057
Ccl4	Pmaip1	0.00793783
Ccl4	Prom1	0.0636086
Ccl4	Socs3	0.00811369
Ccl4	Stat3	0.00776049
Ccl4	Tnf	0.0695385
Ccl4	Tnfaip3	0.00734396
Ccl4	Trib1	0.00723354
Ccl4	Txnip	0.00746932
Vegfd	Atf3	0.00881024
Vegfd	Btg2	0.00842146
Vegfd	Ccn2	0.00981077
Vegfd	Ccnd2	0.00961989
Vegfd	Ccnd3	0.00955554
Vegfd	Cdkn1a	0.0207497
Vegfd	Cyp3a13	0.00859251
Vegfd	Ddit3	0.00840375
Vegfd	Dusp1	0.00909157
Vegfd	Edn1	0.0104922
Vegfd	Egr1	0.0127044
Vegfd	Fos	0.0147126
Vegfd	Gdf15	0.00982835
Vegfd	Icam1	0.010365
Vegfd	Il18	0.0641823
Vegfd	Il1b	0.0087562
Vegfd	Irf1	0.00869923
Vegfd	Jun	0.0118352
Vegfd	Muc1	0.00865249
Vegfd	Myc	0.0198422
Vegfd	Plau	0.0106375
Vegfd	Pmaip1	0.0107935
Vegfd	Socs3	0.00872907
Vegfd	Stat3	0.00862975
Vegfd	Tnf	0.0116011
Vegfd	Txnip	0.00873803
Calca	Atp1b1	0.0233638
Calca	Bag1	0.0217788
Calca	Cav2	0.0224015
Calca	Cdkn1a	0.0149131
Calca	Egr1	0.00995018
Calca	Fos	0.0126435
Calca	H2-D1	0.0634448
Calca	H2-K1	0.0634448
Calca	H2-M3	0.0630132
Calca	H2-Q4	0.0634448
Calca	H2-T22	0.0628612
Calca	H2-T23	0.0628612
Calca	Icam1	0.0630873
Calca	Il1b	0.0640772
Calca	Jun	0.0102289
Calca	Myc	0.0154254
Calca	Rasef	0.0226489
Calca	Tgfa	0.0639339
Calca	Thrb	0.0216154
Calca	Tnf	0.0955845
Calca	Zbtb32	0.021809
Calca	Zkscan5	0.020744
Bace2	Adm	0.0134809
Bace2	Atf3	0.0180188
Bace2	Btg2	0.0169784
Bace2	Ccl4	0.0141354
Bace2	Cdkn1a	0.0377639
Bace2	Ddb2	0.0162852
Bace2	Ddit3	0.0168672
Bace2	Dusp1	0.0168876
Bace2	Egr1	0.0245198
Bace2	Egr2	0.0162483
Bace2	Fos	0.0227399
Bace2	Fosl2	0.0131632
Bace2	Gdf15	0.0176918
Bace2	Il1b	0.019397
Bace2	Met	0.0144705
Bace2	Myc	0.0252877
Bace2	Pfkfb3	0.0136462
Bace2	Pmaip1	0.0130661
Bace2	Tent5a	0.0130219
Bace2	Tnf	0.0241972
Bace2	Tnfrsf10b	0.0139361
Bace2	Trp53inp1	0.015487
Bace2	Txnip	0.0134866
Tnfsf9	Alox5ap	0.0719573
Tnfsf9	Apoe	0.0701741
Tnfsf9	Bcl2a1b	0.0716359
Tnfsf9	Ccl4	0.0718371
Tnfsf9	Ccnd2	0.0736554
Tnfsf9	Cd74	0.0730149
Tnfsf9	Cebpb	0.0719155
Tnfsf9	Cfi	0.0703715
Tnfsf9	Ddx60	0.070324
Tnfsf9	Egr1	0.0744508
Tnfsf9	Enpp2	0.0704393
Tnfsf9	Gadd45b	0.0709355
Tnfsf9	Icam1	0.0740177
Tnfsf9	Il1b	0.071663
Tnfsf9	Irf7	0.0723076
Tnfsf9	Lyz2	0.0715162
Tnfsf9	Myc	0.0797497
Tnfsf9	Paxx	0.0708194
Tnfsf9	Plk2	0.0704477
Tnfsf9	Pmaip1	0.0730562
Tnfsf9	Prex1	0.0706532
Tnfsf9	Sorl1	0.0702205
Tnfsf9	Tnf	0.0760904
Tnfsf9	Tnfaip3	0.0740037
Lama5	Adm	0.00892884
Lama5	Atf3	0.00922976
Lama5	Birc3	0.00782164
Lama5	Ccn2	0.00889174
Lama5	Ccnd2	0.00808399
Lama5	Cdh1	0.00909174
Lama5	Cdkn1a	0.0200732
Lama5	Ddit3	0.0077571
Lama5	Dusp1	0.00797411
Lama5	Edn1	0.00915204
Lama5	Egr1	0.0113325
Lama5	Fos	0.0139125
Lama5	Fst	0.00812397
Lama5	Gadd45b	0.00826983
Lama5	Gdf15	0.00881443
Lama5	Icam1	0.00889107
Lama5	Il1b	0.00888326
Lama5	Jun	0.0109423
Lama5	Myc	0.0181595
Lama5	Plau	0.0089228
Lama5	Pmaip1	0.00866737
Lama5	Tnf	0.0113864
Lama5	Trib1	0.00832021
Lama5	Txnip	0.00794268

## Sheet: ligand_target_MalignToFibro_WT
Supplementary Table S4. Ligand activity and ligand-target results from NicheNet analyses showing the top ligands that regulate a group of targeted genes. Data are from single-cell RNA-sequencing of murine KPC PDAC tumors, related to Figure 3.
ligand	target	weight
Angptl4	Birc5	0.076999
Angptl4	Brca1	0.0782665
Angptl4	Ccna2	0.077731
Angptl4	Ccnb1	0.0773761
Angptl4	Ddit4	0.0749848
Angptl4	Nusap1	0.0737816
Angptl4	Plk1	0.0740139
Angptl4	Ptgs2	0.0778668
Angptl4	Serpine1	0.0810726
Angptl4	Slc7a5	0.075334
Angptl4	Tnfaip3	0.0744349
Angptl4	Tyms	0.0751246
Angptl4	Ube2c	0.0739513
Bmp2	Apol10b	0.233303
Bmp2	Apol8	0.233303
Bmp2	Bdnf	0.177717
Bmp2	Cks2	0.193891
Bmp2	Dlgap5	0.18438
Bmp2	Ednra	0.183494
Bmp2	Enah	0.188826
Bmp2	Kif11	0.177623
Bmp2	Lmnb1	0.192872
Bmp2	Mad2l1	0.197409
Bmp2	Map3k5	0.192446
Bmp2	Msx1	0.203568
Bmp2	Olfml2b	0.192287
Bmp2	Pttg1	0.194974
Bmp2	Rrm2	0.182782
Bmp2	Sulf1	0.196776
Bmp2	Top2a	0.185609
Bmp2	Trip13	0.194381
Igf1	Asns	0.151359
Igf1	Aspm	0.222635
Igf1	Aunip	0.213065
Igf1	Ccna2	0.150376
Igf1	Cdc20	0.15537
Igf1	Cenpe	0.151716
Igf1	Cenpm	0.158468
Igf1	Ddit4	0.245325
Igf1	Depdc1a	0.219811
Igf1	Dtl	0.151291
Igf1	Egr3	0.186109
Igf1	Flna	0.152216
Igf1	Hmgcs1	0.224814
Igf1	Hmmr	0.151441
Igf1	Kif20a	0.15194
Igf1	Ncapg	0.15103
Igf1	Ncs1	0.22832
Igf1	Nusap1	0.232584
Igf1	Pcolce2	0.165659
Igf1	Pdlim7	0.156864
Igf1	Pimreg	0.15922
Igf1	Plk1	0.150395
Igf1	Psph	0.158037
Igf1	Rrp15	0.161295
Igf1	Satb1	0.152132
Igf1	Shcbp1	0.15866
Igf1	Slc7a5	0.211735
Igf1	Socs2	0.165298
Igf1	Sulf1	0.152098
Igf1	Tacc3	0.156049
Igf1	Tfpi2	0.150694
Igf1	Tipin	0.184961
Igf1	Ube2m	0.166398
Igf1	Ube2s	0.156991
Areg	Carnmt1	0.0711228
Areg	Cel	0.0690817
Areg	Il6	0.124314
Areg	Lrch2	0.0700985
Areg	Ptgs2	0.0712417
Areg	Thbs1	0.0689987
Agrp	Birc5	0.00948171
Agrp	Brca1	0.00971185
Agrp	Ccna2	0.00907226
Agrp	Ccnb1	0.0100678
Agrp	Ccnd1	0.0190332
Agrp	Ddit4	0.00964749
Agrp	Egr2	0.0088546
Agrp	Emp1	0.00983007
Agrp	Il6	0.015166
Agrp	Kif20a	0.00871167
Agrp	Klk1	0.00830204
Agrp	Lmnb1	0.00851631
Agrp	Ptgs2	0.00952415
Agrp	Serpine1	0.0114866
Agrp	Socs2	0.00833107
Agrp	Thbs1	0.0100099
Agrp	Tnfaip3	0.00871356
Agrp	Tnfrsf23	0.00952074
Bdnf	Abcb1a	0.122002
Bdnf	BC016579	0.136054
Bdnf	Chst11	0.186703
Bdnf	Col6a3	0.123347
Bdnf	Ddit4	0.184122
Bdnf	Egr4	0.130092
Bdnf	Flnb	0.190914
Bdnf	Fstl3	0.142034
Bdnf	Gjc1	0.128444
Bdnf	Hk2	0.12899
Bdnf	Irs2	0.141586
Bdnf	Ntrk2	0.148574
Bdnf	Phlda1	0.140383
Bdnf	Ptx3	0.145117
Bdnf	Serpine1	0.242532
Bdnf	Slc7a5	0.182857
Bdnf	Spdl1	0.121774
Cklf	Asf1b	0.0239961
Cklf	Atad2	0.0263798
Cklf	Aurka	0.0205663
Cklf	Brca1	0.0278888
Cklf	Cbx5	0.0299995
Cklf	Ccna2	0.020386
Cklf	Ccnd1	0.0277162
Cklf	Ccnd3	0.0203817
Cklf	Ccne1	0.0230051
Cklf	Ccne2	0.0273891
Cklf	Cdc45	0.0227465
Cklf	Cdk1	0.0245319
Cklf	Dbf4	0.0204225
Cklf	Dhfr	0.0209054
Cklf	Dnajc9	0.0202705
Cklf	Dnmt1	0.0226232
Cklf	Dtl	0.0268233
Cklf	E2f1	0.0281882
Cklf	E2f3	0.0285865
Cklf	E2f8	0.0194791
Cklf	Ezh2	0.0200032
Cklf	Gnl3	0.0201987
Cklf	Lmnb1	0.0228605
Cklf	Map3k5	0.0226387
Cklf	Mcm3	0.0202169
Cklf	Mcm4	0.0206307
Cklf	Mcm5	0.0197578
Cklf	Mcm6	0.0201107
Cklf	Mcm7	0.0226066
Cklf	Mxd3	0.0192764
Cklf	Nolc1	0.0224821
Cklf	Pcna	0.027232
Cklf	Pim1	0.0201266
Cklf	Pola1	0.0262601
Cklf	Ptgs2	0.0197102
Cklf	Rad51	0.0242624
Cklf	Ranbp1	0.0208127
Cklf	Rrm2	0.0257686
Cklf	Rrp1b	0.0206965
Cklf	Serpine1	0.0209212
Cklf	Skp2	0.023883
Cklf	Thbs1	0.0194002
Cklf	Tk1	0.0243054
Cklf	Tmpo	0.019247
Cklf	Tyms	0.0233599
Cklf	Uhrf1	0.0288272
Cib1	Birc5	0.0134266
Cib1	Brca1	0.0171303
Cib1	Cbx5	0.0133318
Cib1	Ccna2	0.0154463
Cib1	Ccnb1	0.0132874
Cib1	Ccnd1	0.0240448
Cib1	Cdk1	0.0115633
Cib1	Ddit4	0.0121482
Cib1	E2f1	0.0123304
Cib1	Il6	0.0150117
Cib1	Klk1	0.0131813
Cib1	Lmna	0.0125854
Cib1	Odc1	0.0120416
Cib1	Pcna	0.0120235
Cib1	Pim1	0.0135501
Cib1	Ptgs2	0.0147831
Cib1	Serpine1	0.0179652
Cib1	Stmn1	0.0120323
Cib1	Thbs1	0.0122855
Cib1	Top2a	0.0115935
Pdgfb	Asns	0.120071
Pdgfb	Bub1b	0.152078
Pdgfb	Ccnd1	0.117073
Pdgfb	Ch25h	0.115573
Pdgfb	Egr3	0.139728
Pdgfb	Gas1	0.117401
Pdgfb	Has2	0.117054
Pdgfb	Hmga2	0.114568
Pdgfb	Il11	0.116489
Pdgfb	Il6	0.118018
Pdgfb	Irs2	0.115477
Pdgfb	Itga2	0.11999
Pdgfb	Lif	0.121218
Pdgfb	Mad2l1	0.109629
Pdgfb	Mthfd2	0.118573
Pdgfb	Nbea	0.115805
Pdgfb	Olr1	0.117638
Pdgfb	Pde4b	0.114934
Pdgfb	Phlda1	0.114429
Pdgfb	Ptgs2	0.122515
Pdgfb	Racgap1	0.114775
Pdgfb	Rrm2	0.104709
Pdgfb	Stc1	0.112966
Timp3	Birc3	0.0124548
Timp3	Birc5	0.0128603
Timp3	Brca1	0.017729
Timp3	Cbx5	0.0124879
Timp3	Ccna2	0.0141619
Timp3	Ccnd1	0.0248903
Timp3	Col1a1	0.0133455
Timp3	Ddit4	0.0136225
Timp3	Dtl	0.0125069
Timp3	Il6	0.0216659
Timp3	Klk1	0.0124872
Timp3	Pcna	0.0123805
Timp3	Pim1	0.0126786
Timp3	Ptgs2	0.0184911
Timp3	Serpine1	0.0168515
Timp3	Skp2	0.0116506
Timp3	Tgfb1	0.0116576
Timp3	Thbs1	0.0126133
Timp3	Tnc	0.0121604
Timp3	Tnfaip3	0.0122727
Timp3	Tnfrsf23	0.0120243
Bace1	Bdnf	0.0156716
Bace1	Birc5	0.0165862
Bace1	Brca1	0.0217489
Bace1	Cbx5	0.0173428
Bace1	Ccna2	0.0157773
Bace1	Ccnd1	0.0279706
Bace1	Cdk1	0.0167016
Bace1	Ddit4	0.0168776
Bace1	Dtl	0.0159306
Bace1	E2f1	0.0156987
Bace1	E2f3	0.0150207
Bace1	Egr2	0.0149184
Bace1	Egr3	0.0151581
Bace1	Il6	0.023716
Bace1	Klk1	0.01535
Bace1	Nfkb1	0.0147146
Bace1	Pcna	0.0180484
Bace1	Pim1	0.0166157
Bace1	Ptgs2	0.0263032
Bace1	Rrm1	0.0163234
Bace1	Serpine1	0.0234891
Bace1	Thbs1	0.0152506
Bace1	Tnfrsf23	0.018304
Cd44	Akt1	0.0677074
Cd44	Birc5	0.0131694
Cd44	Brca1	0.013479
Cd44	Ccna2	0.0703385
Cd44	Ccnd1	0.0789242
Cd44	Ddit4	0.0137139
Cd44	Il6	0.0741908
Cd44	Klk1	0.0123879
Cd44	Lpp	0.012129
Cd44	Pim1	0.0119898
Cd44	Ptgs2	0.0172389
Cd44	Serpine1	0.0180813
Cd44	Skp2	0.0655241
Cd44	Thbs1	0.0130427
Cd44	Tnfrsf23	0.0126962
Ccl25	Brca1	0.00543871
Ccl25	Ccl9	0.0215368
Ccl25	Ccna2	0.00560832
Ccl25	Ccnb1	0.00531305
Ccl25	Ccnd1	0.0115143
Ccl25	Ddit4	0.00549455
Ccl25	Il6	0.0112647
Ccl25	Klk1	0.0049772
Ccl25	Mmp3	0.0631891
Ccl25	Nars	0.021558
Ccl25	Ptgs2	0.00803751
Ccl25	Rbfox2	0.0207877
Ccl25	Serpine1	0.00733186
Ccl25	Thbs1	0.00531471
Ccl25	Tnfrsf23	0.0057729
Has1	Akt1	0.00983211
Has1	Birc5	0.00707168
Has1	Brca1	0.00782501
Has1	Ccna2	0.0118331
Has1	Ccnd1	0.0190664
Has1	Cd44	0.00724532
Has1	Col1a2	0.0066395
Has1	Ddit4	0.0070661
Has1	Hif1a	0.00736664
Has1	Hmmr	0.0637747
Has1	Igf1r	0.00662399
Has1	Il6	0.014622
Has1	Klk1	0.00701568
Has1	Lpp	0.00662975
Has1	Ptgs2	0.00885773
Has1	Rrm1	0.00726876
Has1	Serpine1	0.00902097
Has1	Skp2	0.0101656
Has1	Thbs1	0.0066219
Has1	Tnfrsf23	0.00716062
Msn	Birc5	0.00941797
Msn	Brca1	0.0102646
Msn	Ccna2	0.00903245
Msn	Ccnb1	0.00816839
Msn	Ccnd1	0.0170638
Msn	Ddit4	0.00953386
Msn	Il6	0.0143122
Msn	Klk1	0.00977514
Msn	Pim1	0.0082901
Msn	Ptgs2	0.0124586
Msn	Serpine1	0.011545
Msn	Thbs1	0.00815799
Msn	Tnfaip3	0.00866086
Msn	Tnfrsf23	0.00962388
Adam12	Birc5	0.00798862
Adam12	Brca1	0.00772608
Adam12	Ccna2	0.00701006
Adam12	Ccnb1	0.00683124
Adam12	Ccnd1	0.0138512
Adam12	Ddit4	0.00738589
Adam12	Egr2	0.00746866
Adam12	Il6	0.00874462
Adam12	Klk1	0.00841291
Adam12	Ptgs2	0.00914084
Adam12	Serpine1	0.0101162
Adam12	Thbs1	0.00667985
Tnc	Adamts4	0.0625324
Tnc	Birc5	0.00972593
Tnc	Brca1	0.00915193
Tnc	Ccna2	0.00899505
Tnc	Ccnd1	0.019292
Tnc	Ddit4	0.0100811
Tnc	Ednra	0.0652085
Tnc	Il6	0.0691406
Tnc	Klk1	0.0114684
Tnc	Mmp3	0.0673706
Tnc	Ptgs2	0.0137908
Tnc	Serpine1	0.0109422
Tnc	Thbs1	0.0090367
Mfge8	Brca1	0.0117319
Mfge8	Cbx5	0.0093027
Mfge8	Ccna2	0.0102961
Mfge8	Ccnb1	0.00957114
Mfge8	Ccnd1	0.0189565
Mfge8	Ddit4	0.00944521
Mfge8	Fasn	0.00931045
Mfge8	Il6	0.013859
Mfge8	Klk1	0.00976582
Mfge8	Odc1	0.00867722
Mfge8	Ptgs2	0.0127666
Mfge8	Rcc1	0.00889382
Mfge8	Serpine1	0.0123286
Mfge8	Thbs1	0.0107352
Mfge8	Tnc	0.00976779
Mfge8	Tnfrsf23	0.00896517
Klk1	Birc5	0.0110855
Klk1	Brca1	0.0130373
Klk1	Ccna2	0.0113009
Klk1	Ccnd1	0.0244268
Klk1	Ddit4	0.012781
Klk1	Il6	0.0149239
Klk1	Klk1	0.0910258
Klk1	Lmna	0.0103824
Klk1	Lpp	0.0112076
Klk1	Nsdhl	0.0244612
Klk1	Odc1	0.0108374
Klk1	Ptgs2	0.0136452
Klk1	Serpine1	0.0139234
Klk1	Thbs1	0.0127315
Efnb1	Birc5	0.00750353
Efnb1	Brca1	0.00794871
Efnb1	Ccna2	0.00786643
Efnb1	Ccnd1	0.0167567
Efnb1	Ccnd3	0.00718938
Efnb1	Ddit4	0.00865492
Efnb1	Il6	0.012064
Efnb1	Klk1	0.00847127
Efnb1	Pim1	0.00711695
Efnb1	Ptgs2	0.011471
Efnb1	Serpine1	0.0101586
Efnb1	Thbs1	0.00757374
Efnb1	Tnfrsf23	0.00798798
Clu	Bdnf	0.0090703
Clu	Birc5	0.00998487
Clu	Brca1	0.0114808
Clu	Ccna2	0.00986351
Clu	Ccnd1	0.0192387
Clu	Ddit4	0.0115952
Clu	Il6	0.0151571
Clu	Klk1	0.0114412
Clu	Lpp	0.00897725
Clu	Ptgs2	0.0144535
Clu	Serpine1	0.0145664
Clu	Thbs1	0.00976129
Clu	Tnfaip3	0.00906231
Clu	Tnfrsf23	0.00941418
Apoo	Birc5	0.00588036
Apoo	Brca1	0.00703576
Apoo	Cbx5	0.00563999
Apoo	Ccna2	0.0055046
Apoo	Ccnb1	0.00547862
Apoo	Ccnd1	0.0121969
Apoo	Ddit4	0.00669285
Apoo	Il6	0.00772222
Apoo	Klk1	0.00777458
Apoo	Lpp	0.00542767
Apoo	Pim1	0.00547942
Apoo	Ptgs2	0.00773057
Apoo	Serpine1	0.00847935
Apoo	Thbs1	0.00593443
Apoo	Tnfrsf23	0.00588706
Adam2	Birc5	0.00758681
Adam2	Brca1	0.00633381
Adam2	Ccnd1	0.011259
Adam2	Cd44	0.00548677
Adam2	Ddit4	0.00591436
Adam2	Il6	0.00975151
Adam2	Klk1	0.00654395
Adam2	Nolc1	0.00570493
Adam2	Pim1	0.0056705
Adam2	Ptgs2	0.0080074
Adam2	Rad51	0.00548539
Adam2	Serpine1	0.00760399
Adam2	Tgfb1	0.00790212
Adam2	Thbs1	0.0056321
Adam2	Tnc	0.00550386
Adam2	Tnfrsf23	0.00542813
Copa	1810055G02Rik	0.020938
Copa	Brca1	0.00922094
Copa	Ccnd1	0.0130932
Copa	Cnn1	0.0220037
Copa	Col1a1	0.0228077
Copa	Col4a1	0.0228883
Copa	Col5a1	0.0226285
Copa	Ergic2	0.021515
Copa	Il6	0.00901874
Copa	Mgat5	0.0216229
Copa	Ptgs2	0.00839509
Copa	Rfx3	0.0216967
Copa	Serpine1	0.00891834
Copa	Top2a	0.0235327
Slit3	Aldh1a2	0.0233784
Slit3	Birc5	0.00812489
Slit3	Brca1	0.00951158
Slit3	Ccna2	0.00776132
Slit3	Ccnd1	0.0152533
Slit3	Ddit4	0.00923001
Slit3	Il6	0.00994642
Slit3	Klk1	0.00861456
Slit3	Ptgs2	0.0104885
Slit3	Serpine1	0.0118761
Slit3	Socs2	0.0077316
Slit3	Thbs1	0.00820592
Slit3	Tnfrsf23	0.0081146
Itgb1	Birc5	0.0420117
Itgb1	Brca1	0.00887357
Itgb1	Ccna2	0.00807104
Itgb1	Ccnd1	0.0192421
Itgb1	Ddit4	0.00908803
Itgb1	Il6	0.0123897
Itgb1	Klk1	0.0105431
Itgb1	Nolc1	0.0249897
Itgb1	Pim1	0.00797905
Itgb1	Ptgs2	0.0122403
Itgb1	Rad51	0.039161
Itgb1	Serpine1	0.0112115
Itgb1	Thbs1	0.00845331
Itgb1	Tnfrsf23	0.00837728
Fn1	Birc5	0.00814754
Fn1	Brca1	0.00960913
Fn1	Ccna2	0.00795678
Fn1	Ccnd1	0.0162941
Fn1	Ddit4	0.00952459
Fn1	Il6	0.0117251
Fn1	Klk1	0.00995934
Fn1	Mmp3	0.0399873
Fn1	Ptgs2	0.0110887
Fn1	Serpine1	0.0120267
Fn1	Thbs1	0.0085934
Fn1	Timp1	0.0398565
Fn1	Tnc	0.00791542
Fn1	Tnfrsf23	0.00851684
Gstp1	Birc5	0.008489
Gstp1	Brca1	0.0110293
Gstp1	Cbx5	0.00810616
Gstp1	Ccna2	0.00827467
Gstp1	Ccnd1	0.0168886
Gstp1	Ddit4	0.00970762
Gstp1	Il6	0.0120998
Gstp1	Klk1	0.0100562
Gstp1	Lpp	0.0085796
Gstp1	Ptgs2	0.0117849
Gstp1	Serpine1	0.0120339
Gstp1	Thbs1	0.00847406
Gstp1	Tnc	0.00802329
Gstp1	Tnfaip3	0.00826336
Gstp1	Tnfrsf23	0.00824592
Col6a3	Birc5	0.00811334
Col6a3	Brca1	0.00751763
Col6a3	Ccna2	0.00813597
Col6a3	Ccnd1	0.0163529
Col6a3	Ddit4	0.00842435
Col6a3	Il6	0.0115938
Col6a3	Klk1	0.0112174
Col6a3	Lpp	0.00727478
Col6a3	Ptgs2	0.0104388
Col6a3	Serpine1	0.00931987
Col6a3	Thbs1	0.00831875
Col6a3	Tnc	0.00713899
Npy	Adam12	0.0217206
Npy	Birc5	0.00559186
Npy	Brca1	0.00658547
Npy	Bub1b	0.0218778
Npy	Ccna2	0.00609078
Npy	Ccnb1	0.00572605
Npy	Ccnd1	0.0133637
Npy	Ddit4	0.00659555
Npy	Fasn	0.00638594
Npy	Il6	0.0666242
Npy	Ptgs2	0.00975868
Npy	Serpine1	0.0086482
Npy	Socs2	0.00566836
Npy	Tgfb1	0.0601534
Npy	Thbs1	0.00651618
Npy	Tnfrsf23	0.00633781

## Sheet: ligand_target_FibroToMalign_WT
Supplementary Table S4. Ligand activity and ligand-target results from NicheNet analyses showing the top ligands that regulate a group of targeted genes. Data are from single-cell RNA-sequencing of murine KPC PDAC tumors, related to Figure 3.
ligand	target	weight
Tgfb1	Ackr3	0.250614
Tgfb1	Adamts6	0.218928
Tgfb1	Angptl4	0.297701
Tgfb1	Bmpr2	0.295019
Tgfb1	Chst11	0.233827
Tgfb1	Col1a1	0.273387
Tgfb1	Col5a1	0.221411
Tgfb1	Crlf1	0.223858
Tgfb1	F3	0.224797
Tgfb1	Fn1	0.278407
Tgfb1	Fstl3	0.300475
Tgfb1	Hmox1	0.272685
Tgfb1	Id1	0.221721
Tgfb1	Id3	0.294196
Tgfb1	Ier3	0.222036
Tgfb1	Il11	0.298826
Tgfb1	Il6	0.235747
Tgfb1	Itga5	0.248434
Tgfb1	Ivns1abp	0.217464
Tgfb1	Klf10	0.290235
Tgfb1	Klf7	0.235562
Tgfb1	Lbh	0.218292
Tgfb1	Ltbp2	0.226213
Tgfb1	Mical2	0.223658
Tgfb1	Mmp10	0.222791
Tgfb1	Nedd9	0.278773
Tgfb1	Ngf	0.222402
Tgfb1	Pdgfa	0.223517
Tgfb1	Pdlim7	0.226068
Tgfb1	Plek2	0.22074
Tgfb1	Plod2	0.28218
Tgfb1	Pmepa1	0.240982
Tgfb1	Pthlh	0.277439
Tgfb1	Rai14	0.225284
Tgfb1	Serpine1	0.319479
Tgfb1	Smad7	0.294589
Tgfb1	Sox4	0.275958
Tgfb1	Sparc	0.214353
Tgfb1	Spdl1	0.222654
Tgfb1	Stk38l	0.236051
Tgfb1	Tagln	0.302458
Tgfb1	Tgfbi	0.280401
Tgfb1	Tgfbr1	0.286495
Tgfb1	Tm4sf1	0.222379
Tgfb1	Tnc	0.215707
Tgfb1	Tnfrsf12a	0.235099
Tgfb1	Tpm1	0.269913
Bdnf	Abcb1a	0.122002
Bdnf	Abcb1b	0.122002
Bdnf	Ass1	0.194273
Bdnf	Chst11	0.186703
Bdnf	Col6a3	0.123347
Bdnf	Etv5	0.140907
Bdnf	Fstl3	0.142034
Bdnf	Gadd45g	0.144816
Bdnf	Gjc1	0.128444
Bdnf	Hes1	0.125348
Bdnf	Hk2	0.12899
Bdnf	Id1	0.180899
Bdnf	Id2	0.181825
Bdnf	Ifi204	0.129049
Bdnf	Ifi205	0.129049
Bdnf	Ifi211	0.129049
Bdnf	Mcam	0.12627
Bdnf	Npy	0.182132
Bdnf	Pak1ip1	0.121587
Bdnf	Plpp3	0.182722
Bdnf	Serpine1	0.242532
Bdnf	Slc7a5	0.182857
Bdnf	Spdl1	0.121774
Bdnf	Thbs3	0.123708
Bdnf	Tnfrsf12a	0.184322
Ccn4	Axin2	0.0178485
Ccn4	Bard1	0.0131845
Ccn4	Bcl2	0.0220315
Ccn4	Birc5	0.0207228
Ccn4	Brca1	0.014749
Ccn4	Ccn4	0.0133153
Ccn4	Ccna2	0.0161192
Ccn4	Ccnb1	0.0145793
Ccn4	Ccnd1	0.028012
Ccn4	Cdc25c	0.012317
Ccn4	Dll4	0.0122075
Ccn4	Dtl	0.0150418
Ccn4	E2f1	0.0135967
Ccn4	Fas	0.0148513
Ccn4	Fn1	0.0128991
Ccn4	Hmox1	0.0165656
Ccn4	Id1	0.0130636
Ccn4	Id2	0.016166
Ccn4	Id3	0.0124192
Ccn4	Ier3	0.0150622
Ccn4	Igfbp3	0.0179299
Ccn4	Kif11	0.0127391
Ccn4	Klk1	0.0142494
Ccn4	Mcm5	0.0126555
Ccn4	Melk	0.0129872
Ccn4	Mmp2	0.0128101
Ccn4	Ncapg	0.0126605
Ccn4	Pbk	0.0142488
Ccn4	Pim1	0.0127046
Ccn4	Pla2g4a	0.0129859
Ccn4	Plk1	0.017993
Ccn4	Ptgs2	0.0164123
Ccn4	Rad51	0.0135193
Ccn4	Rad51ap1	0.0123829
Ccn4	Ranbp6	0.0234883
Ccn4	Runx2	0.0151693
Ccn4	Serpine1	0.0171525
Ccn4	Sgo1	0.0123556
Ccn4	Smad3	0.0132808
Ccn4	Smad7	0.0136117
Ccn4	Tnfrsf22	0.0129818
Ccn4	Tnfrsf23	0.0129818
Ccn4	Tpx2	0.0122678
Ccn4	Ube2c	0.0133087
Col4a2	Bax	0.00714531
Col4a2	Bcl2	0.0114035
Col4a2	Birc5	0.00864242
Col4a2	Brca1	0.00804707
Col4a2	Ccna2	0.00737573
Col4a2	Ccnd1	0.0169814
Col4a2	Egfr	0.00744764
Col4a2	Fas	0.00828649
Col4a2	Gadd45a	0.00782353
Col4a2	Hes1	0.00726108
Col4a2	Hmox1	0.00870397
Col4a2	Hspa13	0.0217478
Col4a2	Id1	0.00867049
Col4a2	Id2	0.00911756
Col4a2	Id3	0.00767008
Col4a2	Ier3	0.00819745
Col4a2	Igfbp3	0.00906228
Col4a2	Il6	0.0111962
Col4a2	Klk1	0.00939145
Col4a2	Mcm5	0.0236608
Col4a2	Mmp2	0.00711583
Col4a2	Nop58	0.0219839
Col4a2	Pim1	0.00726803
Col4a2	Ptgs2	0.0102848
Col4a2	Serpine1	0.00970873
Col4a2	Smad7	0.00726343
Col4a2	Tnc	0.00763837
Col4a2	Tnfrsf22	0.00701791
Col4a2	Tnfrsf23	0.00701791
Col4a2	Vim	0.00764892
Robo1	Ass1	0.0088012
Robo1	Bax	0.00982324
Robo1	Bcl2	0.0166014
Robo1	Birc5	0.0102253
Robo1	Brca1	0.0126493
Robo1	Ccna2	0.0097483
Robo1	Ccnb1	0.00916182
Robo1	Ccnd1	0.0212817
Robo1	Cd44	0.00893175
Robo1	Cdk1	0.00935973
Robo1	Egfr	0.00934865
Robo1	Fas	0.00930284
Robo1	Gadd45a	0.00989009
Robo1	Hmox1	0.0113091
Robo1	Id1	0.0115754
Robo1	Id2	0.0120414
Robo1	Id3	0.0095466
Robo1	Ier3	0.0106327
Robo1	Igfbp3	0.0108452
Robo1	Il6	0.0111136
Robo1	Klk1	0.0104424
Robo1	Mmp2	0.00881008
Robo1	Pim1	0.0109006
Robo1	Plk1	0.00977983
Robo1	Ptgs2	0.0132048
Robo1	Serpine1	0.0119877
Robo1	Tnfrsf22	0.0104869
Robo1	Tnfrsf23	0.0104869
Tnc	Ass1	0.00862796
Tnc	Bcl2	0.0130752
Tnc	Birc5	0.00972593
Tnc	Brca1	0.00915193
Tnc	Ccna2	0.00899505
Tnc	Ccnd1	0.019292
Tnc	Egfr	0.0095858
Tnc	Fas	0.00955003
Tnc	Fn1	0.00890517
Tnc	Gadd45a	0.00903237
Tnc	Hmox1	0.0105215
Tnc	Id1	0.0113567
Tnc	Id2	0.0123492
Tnc	Id3	0.00954199
Tnc	Ier3	0.00926558
Tnc	Igfbp3	0.0108109
Tnc	Il6	0.0691406
Tnc	Klk1	0.0114684
Tnc	Mmp13	0.0663749
Tnc	Mmp2	0.0660836
Tnc	Ptgs2	0.0137908
Tnc	Serpine1	0.0109422
Tnc	Timp3	0.0653364
Tnc	Vim	0.00917839
Cd44	Akt1	0.0677074
Cd44	Ass1	0.0115071
Cd44	Bax	0.0121151
Cd44	Bcl2	0.0166146
Cd44	Birc5	0.0131694
Cd44	Brca1	0.013479
Cd44	Ccna2	0.0703385
Cd44	Ccnd1	0.0789242
Cd44	Egfr	0.011326
Cd44	Fas	0.0703722
Cd44	Fn1	0.0114599
Cd44	Gadd45a	0.0133681
Cd44	Hes1	0.0117605
Cd44	Hmox1	0.0140619
Cd44	Id1	0.0146861
Cd44	Id2	0.015636
Cd44	Id3	0.0128422
Cd44	Ier3	0.0135593
Cd44	Igfbp3	0.0153644
Cd44	Il6	0.0741908
Cd44	Klk1	0.0123879
Cd44	Mmp2	0.0116646
Cd44	Pim1	0.0119898
Cd44	Ptgs2	0.0172389
Cd44	Serpine1	0.0180813
Cd44	Tnfrsf22	0.0126962
Cd44	Tnfrsf23	0.0126962
Cd44	Vim	0.0122363
Col6a3	Ass1	0.00712267
Col6a3	Bax	0.00721301
Col6a3	Bcl2	0.0111746
Col6a3	Birc5	0.00811334
Col6a3	Brca1	0.00751763
Col6a3	Ccna2	0.00813597
Col6a3	Ccnd1	0.0163529
Col6a3	Egfr	0.00864876
Col6a3	Fas	0.00799651
Col6a3	Fn1	0.00750947
Col6a3	Gadd45a	0.00744417
Col6a3	Hes1	0.0073275
Col6a3	Hmox1	0.00989034
Col6a3	Id1	0.00813169
Col6a3	Id2	0.00982715
Col6a3	Id3	0.00741711
Col6a3	Ier3	0.0078447
Col6a3	Igfbp3	0.0101206
Col6a3	Il6	0.0115938
Col6a3	Klk1	0.0112174
Col6a3	Mmp2	0.00730299
Col6a3	Ptgs2	0.0104388
Col6a3	Ripk2	0.0216012
Col6a3	Serpine1	0.00931987
Col6a3	Tnc	0.00713899
Col6a3	Vim	0.00706379
Adam12	Bax	0.00688297
Adam12	Bcl2	0.0101877
Adam12	Birc5	0.00798862
Adam12	Brca1	0.00772608
Adam12	Ccna2	0.00701006
Adam12	Ccnb1	0.00683124
Adam12	Ccnd1	0.0138512
Adam12	Dagla	0.022156
Adam12	Etv4	0.0242373
Adam12	Fas	0.00672347
Adam12	Gadd45a	0.00730715
Adam12	Hes1	0.00757585
Adam12	Hmox1	0.00825935
Adam12	Id1	0.00807031
Adam12	Id2	0.00815421
Adam12	Id3	0.00680387
Adam12	Ier3	0.00848933
Adam12	Igfbp3	0.00867036
Adam12	Il6	0.00874462
Adam12	Klk1	0.00841291
Adam12	Npy	0.022748
Adam12	Ptgs2	0.00914084
Adam12	Serpine1	0.0101162
Adam12	Smad7	0.00701977
Adam12	Vim	0.0069558
Pvr	Ass1	0.00653409
Pvr	Bcl2	0.0107897
Pvr	Birc5	0.00722826
Pvr	Brca1	0.00816726
Pvr	Ccna2	0.00640994
Pvr	Ccnd1	0.0130095
Pvr	Egfr	0.00629549
Pvr	Fas	0.00666991
Pvr	Gadd45a	0.00732019
Pvr	Hes1	0.00680388
Pvr	Hmox1	0.00757375
Pvr	Id1	0.00839595
Pvr	Id2	0.00826032
Pvr	Id3	0.00650709
Pvr	Ier3	0.00731861
Pvr	Igfbp3	0.00820608
Pvr	Il6	0.00891252
Pvr	Klk1	0.00737047
Pvr	Pim1	0.00688668
Pvr	Ptgs2	0.00897208
Pvr	Serpine1	0.00966025
Pvr	Socs2	0.00674807
Pvr	Tnc	0.00635542
Pvr	Tnfrsf22	0.00672281
Pvr	Tnfrsf23	0.00672281
Col5a1	Bcl2	0.0122028
Col5a1	Capn1	0.0212499
Col5a1	Ccnd1	0.0177644
Col5a1	Cel	0.0228533
Col5a1	Chic2	0.0221828
Col5a1	Col1a1	0.0245335
Col5a1	Copa	0.0212912
Col5a1	Hmox1	0.00936164
Col5a1	Id1	0.00896096
Col5a1	Id2	0.00946634
Col5a1	Igfbp3	0.0100808
Col5a1	Il6	0.0120952
Col5a1	Klk1	0.00898167
Col5a1	Mgat5	0.0222538
Col5a1	Pdgfa	0.0227851
Col5a1	Polr2l	0.0218939
Col5a1	Psmd14	0.0221134
Col5a1	Ptgs2	0.0111292
Col5a1	Scarb2	0.022214
Col5a1	Serpine1	0.0115299
Col5a1	Slc25a4	0.022701
Col5a1	Sox4	0.023144
Col5a1	Zfp385a	0.0224615
Tnn	Bax	0.0064037
Tnn	Bcl2	0.0104846
Tnn	Birc5	0.00770411
Tnn	Brca1	0.00712747
Tnn	Ccnd1	0.0163869
Tnn	Egfr	0.00627053
Tnn	Fas	0.00693451
Tnn	Fn1	0.00624732
Tnn	Gadd45a	0.00687717
Tnn	Hes1	0.00645195
Tnn	Hmox1	0.00793593
Tnn	Id1	0.00751168
Tnn	Id2	0.0080317
Tnn	Id3	0.00638221
Tnn	Ier3	0.0073991
Tnn	Igfbp3	0.00790954
Tnn	Il6	0.0104556
Tnn	Klk1	0.00836487
Tnn	Mmp2	0.00677902
Tnn	Pim1	0.00620558
Tnn	Ptgs2	0.00971616
Tnn	Serpine1	0.00859928
Tnn	Tnc	0.00726458
Tnn	Tnfrsf22	0.00648662
Tnn	Tnfrsf23	0.00648662
Tnn	Vim	0.00631231
Col27a1	Bax	0.00692446
Col27a1	Bcl2	0.010447
Col27a1	Birc5	0.00732486
Col27a1	Brca1	0.00766317
Col27a1	Ccnd1	0.0145009
Col27a1	Egfr	0.0067861
Col27a1	Fas	0.00700516
Col27a1	Fn1	0.00647805
Col27a1	Gadd45a	0.00696137
Col27a1	Hes1	0.00716015
Col27a1	Hmox1	0.0086613
Col27a1	Id1	0.00761305
Col27a1	Id2	0.00821003
Col27a1	Id3	0.00661826
Col27a1	Ier3	0.00778165
Col27a1	Igfbp3	0.00843352
Col27a1	Il6	0.0107085
Col27a1	Klk1	0.00922537
Col27a1	Mmp2	0.00656274
Col27a1	Pim1	0.00658623
Col27a1	Ptgs2	0.00970594
Col27a1	Serpine1	0.00878362
Col27a1	Tnc	0.00671029
Col27a1	Tnfrsf22	0.00653164
Col27a1	Tnfrsf23	0.00653164
Col27a1	Vim	0.00706491
Fndc5	Ass1	0.00574261
Fndc5	Bax	0.00618573
Fndc5	Bcl2	0.00957675
Fndc5	Bdnf	0.00701294
Fndc5	Birc5	0.00621623
Fndc5	Brca1	0.00697639
Fndc5	Ccnd1	0.0126001
Fndc5	Egfr	0.00599173
Fndc5	F3	0.00638971
Fndc5	Fas	0.00635084
Fndc5	Fn1	0.00597218
Fndc5	Gadd45a	0.00667734
Fndc5	Hes1	0.00618651
Fndc5	Hmox1	0.00770262
Fndc5	Id1	0.00686839
Fndc5	Id2	0.0074427
Fndc5	Id3	0.00579685
Fndc5	Ier3	0.00678492
Fndc5	Igfbp3	0.00753806
Fndc5	Il6	0.00877993
Fndc5	Ilk	0.00717356
Fndc5	Klk1	0.00760327
Fndc5	Mmp2	0.00587365
Fndc5	Ncam1	0.0118535
Fndc5	Ptgs2	0.00881208
Fndc5	Serpine1	0.00869538
Fndc5	Tnc	0.0135653
Fndc5	Tnfrsf22	0.00633456
Fndc5	Tnfrsf23	0.00633456
Lama1	Bax	0.00803724
Lama1	Bcl2	0.0117855
Lama1	Birc5	0.00776235
Lama1	Brca1	0.0085653
Lama1	Ccnd1	0.0167664
Lama1	Fas	0.00776436
Lama1	Gadd45a	0.00846858
Lama1	Gata3	0.00749693
Lama1	Hes1	0.00738005
Lama1	Hmox1	0.00989296
Lama1	Id1	0.0090806
Lama1	Id2	0.00959038
Lama1	Id3	0.00817616
Lama1	Ier3	0.00862197
Lama1	Igfbp3	0.00984923
Lama1	Il6	0.0111271
Lama1	Klk1	0.00938773
Lama1	Mmp2	0.00722016
Lama1	Odc1	0.00707667
Lama1	Ptgs2	0.0105576
Lama1	Serpine1	0.0101518
Lama1	Tnc	0.00784984
Lama1	Tnfrsf22	0.00739858
Lama1	Tnfrsf23	0.00739858
Lama1	Vim	0.00699328
Copa	1810055G02Rik	0.020938
Copa	Bcl2	0.00989959
Copa	Brca1	0.00922094
Copa	Ccnd1	0.0130932
Copa	Cdr2l	0.0210198
Copa	Col1a1	0.0228077
Copa	Col5a1	0.0226285
Copa	Dpagt1	0.0217581
Copa	Ergic2	0.021515
Copa	Hmox1	0.00770078
Copa	Htra1	0.023346
Copa	Id2	0.00809683
Copa	Ier3	0.00816418
Copa	Il6	0.00901874
Copa	Mgat5	0.0216229
Copa	Padi2	0.0218098
Copa	Ppic	0.0216717
Copa	Ptgs2	0.00839509
Copa	Serpine1	0.00891834
Copa	Syn1	0.0221033
Copa	Top2a	0.0235327
Copa	Tubb3	0.0213938
Copa	Wipf1	0.0219797
Dusp18	Arl4a	0.00967033
Dusp18	Ass1	0.00921343
Dusp18	Bax	0.011332
Dusp18	Bcl2	0.0162212
Dusp18	Birc5	0.011104
Dusp18	Brca1	0.0105986
Dusp18	Ccna2	0.00962873
Dusp18	Ccnd1	0.0202804
Dusp18	Cdk1	0.0105777
Dusp18	Cdk4	0.00957254
Dusp18	Fas	0.0114276
Dusp18	Gadd45a	0.0112661
Dusp18	Hmox1	0.0146943
Dusp18	Id1	0.010725
Dusp18	Id2	0.0111508
Dusp18	Id3	0.0091961
Dusp18	Ier3	0.0107838
Dusp18	Igfbp3	0.0118096
Dusp18	Il6	0.0176076
Dusp18	Itga6	0.0097721
Dusp18	Klk1	0.0096732
Dusp18	Mmp13	0.00931679
Dusp18	Mmp2	0.0105519
Dusp18	Pim1	0.00943633
Dusp18	Ptgs2	0.0139003
Dusp18	Serpine1	0.0144401
Thbs4	Bax	0.00761885
Thbs4	Bcl2	0.0114796
Thbs4	Birc5	0.00779537
Thbs4	Brca1	0.0075457
Thbs4	Ccnd1	0.0161847
Thbs4	Dolk	0.0224135
Thbs4	Fas	0.00731319
Thbs4	Fn1	0.00652748
Thbs4	Gadd45a	0.00715807
Thbs4	Hes1	0.00688909
Thbs4	Hmox1	0.0085624
Thbs4	Id1	0.00736095
Thbs4	Id2	0.00816514
Thbs4	Ier3	0.00755352
Thbs4	Igfbp3	0.008388
Thbs4	Il6	0.010704
Thbs4	Klk1	0.00817398
Thbs4	Mmp2	0.00880397
Thbs4	Ptgs2	0.0104633
Thbs4	Serpine1	0.0095132
Thbs4	Tnc	0.00673342
Thbs4	Tnfrsf22	0.00674211
Thbs4	Tnfrsf23	0.00674211
Thbs4	Vim	0.00689077
Nrp1	Bax	0.00905635
Nrp1	Bcl2	0.0713233
Nrp1	Birc5	0.00903603
Nrp1	Brca1	0.0101145
Nrp1	Ccna2	0.00876561
Nrp1	Ccnd1	0.0189925
Nrp1	Fas	0.00982127
Nrp1	Gadd45a	0.0100047
Nrp1	Hes1	0.00968646
Nrp1	Hmox1	0.0119028
Nrp1	Id1	0.0112532
Nrp1	Id2	0.0121797
Nrp1	Id3	0.0100493
Nrp1	Ier3	0.00976807
Nrp1	Igfbp3	0.0106244
Nrp1	Il6	0.0140385
Nrp1	Klk1	0.00955062
Nrp1	Mmp2	0.00917371
Nrp1	Pim1	0.00963659
Nrp1	Ptgs2	0.0127643
Nrp1	Serpine1	0.0136843
Nrp1	Smad7	0.00882821
Nrp1	Socs2	0.00924898
Nrp1	Tnc	0.00880087
Nrp1	Tnfrsf22	0.00881643
Nrp1	Tnfrsf23	0.00881643
Nrp1	Vim	0.0098965
Efnb1	Ass1	0.00786856
Efnb1	Bcl2	0.0114573
Efnb1	Birc5	0.00750353
Efnb1	Brca1	0.00794871
Efnb1	Ccna2	0.00786643
Efnb1	Ccnd1	0.0167567
Efnb1	Cdk4	0.00733358
Efnb1	Egfr	0.00718605
Efnb1	Fas	0.00810688
Efnb1	Fn1	0.00703998
Efnb1	Gadd45a	0.00775405
Efnb1	Hmox1	0.00920836
Efnb1	Id1	0.00822912
Efnb1	Id2	0.0100568
Efnb1	Id3	0.00721567
Efnb1	Ier3	0.00820053
Efnb1	Igfbp3	0.00855988
Efnb1	Il6	0.012064
Efnb1	Klk1	0.00847127
Efnb1	Pim1	0.00711695
Efnb1	Ptgs2	0.011471
Efnb1	Serpine1	0.0101586
Efnb1	Tnfrsf22	0.00798798
Efnb1	Tnfrsf23	0.00798798
Ncam1	Ass1	0.00886584
Ncam1	Bcl2	0.0136084
Ncam1	Bdnf	0.00825373
Ncam1	Birc5	0.0086547
Ncam1	Brca1	0.00855652
Ncam1	Ccnd1	0.0186542
Ncam1	Egfr	0.00966071
Ncam1	Fas	0.00945763
Ncam1	Fn1	0.00840975
Ncam1	Gadd45a	0.00857462
Ncam1	Hes1	0.0083016
Ncam1	Hmox1	0.0100923
Ncam1	Id1	0.00982617
Ncam1	Id2	0.0112028
Ncam1	Id3	0.00886552
Ncam1	Ier3	0.00950006
Ncam1	Igfbp3	0.0096077
Ncam1	Il6	0.0131651
Ncam1	Klk1	0.0102525
Ncam1	Pim1	0.00841017
Ncam1	Ptgs2	0.0130253
Ncam1	Serpine1	0.0114253
Ncam1	Vim	0.008829
Hsp90b1	Ass1	0.0103444
Hsp90b1	Bax	0.0104858
Hsp90b1	Bcl2	0.0165441
Hsp90b1	Birc5	0.0101762
Hsp90b1	Brca1	0.0128667
Hsp90b1	Ccna2	0.0113756
Hsp90b1	Ccnb1	0.0100464
Hsp90b1	Ccnd1	0.0215419
Hsp90b1	Egfr	0.011183
Hsp90b1	Fas	0.0108686
Hsp90b1	Fn1	0.010437
Hsp90b1	Gadd45a	0.0114735
Hsp90b1	Hmox1	0.0126516
Hsp90b1	Id1	0.0118159
Hsp90b1	Id2	0.013823
Hsp90b1	Id3	0.0106017
Hsp90b1	Ier3	0.0115263
Hsp90b1	Igfbp3	0.0127662
Hsp90b1	Il6	0.0170055
Hsp90b1	Klk1	0.0133912
Hsp90b1	Lmna	0.0104571
Hsp90b1	Ptgs2	0.0147599
Hsp90b1	Serpine1	0.0152322
Chl1	Asf1b	0.00947348
Chl1	Ass1	0.00910594
Chl1	Bcl2	0.015679
Chl1	Birc5	0.0090906
Chl1	Brca1	0.0145659
Chl1	Ccna2	0.0107021
Chl1	Ccnd1	0.018257
Chl1	Ccne1	0.00895649
Chl1	Ccne2	0.0104858
Chl1	Cdc6	0.0103488
Chl1	Cdk1	0.0102046
Chl1	Dtl	0.0119816
Chl1	E2f1	0.00928587
Chl1	E2f3	0.00913597
Chl1	Etv4	0.00893864
Chl1	Fas	0.00914911
Chl1	Gadd45a	0.00983498
Chl1	Hmga1	0.00936845
Chl1	Hmox1	0.00970393
Chl1	Id1	0.0104146
Chl1	Id2	0.00968737
Chl1	Id3	0.00899845
Chl1	Ier3	0.0104794
Chl1	Il6	0.0141051
Chl1	Mcm4	0.00899553
Chl1	Mybl2	0.0105133
Chl1	Nolc1	0.00934783
Chl1	Pim1	0.00952251
Chl1	Ptgs2	0.0145514
Chl1	Rad51	0.0107486
Chl1	Rrm1	0.00907182
Chl1	Rrm2	0.0105665
Chl1	Serpine1	0.013432
Chl1	Tk1	0.00901725
Chl1	Tnc	0.00904524
Chl1	Tyms	0.00980787
Chl1	Uhrf1	0.0108396
Chl1	Vim	0.00947661
Chl1	Zfp36l2	0.0090369
Gdf10	Ass1	0.00907156
Gdf10	Bax	0.00941082
Gdf10	Bcl2	0.0126064
Gdf10	Birc5	0.00813919
Gdf10	Brca1	0.00954471
Gdf10	Ccnd1	0.0168877
Gdf10	Cpa1	0.0225278
Gdf10	Fas	0.00820515
Gdf10	Fn1	0.00865579
Gdf10	Gadd45a	0.0101449
Gdf10	Hes1	0.0102023
Gdf10	Hmox1	0.0105994
Gdf10	Id1	0.012147
Gdf10	Id2	0.0120701
Gdf10	Id3	0.0107435
Gdf10	Ier3	0.00917459
Gdf10	Igfbp3	0.0111766
Gdf10	Il6	0.0116189
Gdf10	Klk1	0.0082443
Gdf10	Pim1	0.00889716
Gdf10	Ptgs2	0.00997801
Gdf10	Serpine1	0.0141114
Gdf10	Smad3	0.00853174
Gdf10	Smad6	0.0084859
Gdf10	Smad7	0.0102194
Gdf10	Tgfb1	0.00814195
Gdf10	Tnc	0.00998816
Gdf10	Tnfrsf22	0.0084899
Gdf10	Tnfrsf23	0.0084899
Gdf10	Trub2	0.0229065
Gdf10	Vim	0.00965757
Ereg	Ass1	0.00787807
Ereg	Atg5	0.0396298
Ereg	Bcl2	0.0113086
Ereg	Brca1	0.00828164
Ereg	Ccna2	0.00812447
Ereg	Ccnd1	0.0172741
Ereg	Egfr	0.00752063
Ereg	Fas	0.00811322
Ereg	Fasn	0.00738781
Ereg	Fn1	0.00760922
Ereg	Hmox1	0.00880006
Ereg	Id1	0.00832856
Ereg	Id2	0.011649
Ereg	Id3	0.00779432
Ereg	Ier3	0.00834506
Ereg	Igfbp3	0.00774916
Ereg	Il6	0.0130951
Ereg	Klk1	0.00816619
Ereg	Ptgs2	0.0119775
Ereg	Serpine1	0.0102063
Ereg	Smad7	0.00760297
Ereg	Tnfrsf22	0.00731262
Ereg	Tnfrsf23	0.00731262
Eng	Bcl2	0.0197251
Eng	Ccnd1	0.0257252
Eng	En1	0.0269371
Eng	Fn1	0.0136983
Eng	Gadd45a	0.0157324
Eng	Hes1	0.0162308
Eng	Hmox1	0.0156973
Eng	Id1	0.0229108
Eng	Id2	0.0258408
Eng	Id3	0.025846
Eng	Ifi204	0.0141852
Eng	Ifi205	0.0141852
Eng	Ifi211	0.0141852
Eng	Igfbp3	0.0187739
Eng	Il6	0.017484
Eng	Pim1	0.0153715
Eng	Ptgs2	0.0738055
Eng	Runx1	0.0155038
Eng	Runx2	0.0729392
Eng	Serpine1	0.0235872
Eng	Smad3	0.0148185
Eng	Smad6	0.0194999
Eng	Smad7	0.0199805
Eng	Spp1	0.0154557
Eng	Tgfb1	0.0141999
Eng	Timp1	0.0137492
Eng	Tnc	0.0169334
Eng	Tnfrsf22	0.0148889
Eng	Tnfrsf23	0.0148889
Eng	Vim	0.0170187
Eng	Zeb2	0.0143184
Vcan	Bax	0.00801525
Vcan	Bcl2	0.012007
Vcan	Birc5	0.00747554
Vcan	Brca1	0.00850252
Vcan	Ccna2	0.00743117
Vcan	Ccnd1	0.0157663
Vcan	Egfr	0.00694473
Vcan	Fas	0.00777761
Vcan	Fasn	0.00731773
Vcan	Fn1	0.00724235
Vcan	Gadd45a	0.00821727
Vcan	Hes1	0.00695092
Vcan	Hmox1	0.00895046
Vcan	Id1	0.00854155
Vcan	Id2	0.00961974
Vcan	Id3	0.00723907
Vcan	Ier3	0.00817334
Vcan	Igfbp3	0.00896454
Vcan	Il6	0.0120203
Vcan	Klk1	0.00882539
Vcan	Ptgs2	0.0100405
Vcan	Serpine1	0.0102488
Vcan	Tnc	0.00696576
Vcan	Tnfrsf22	0.00732619
Vcan	Tnfrsf23	0.00732619
Vcan	Vim	0.00709327
Ptprk	Axin2	0.00967042
Ptprk	Bcl2	0.0144606
Ptprk	Birc5	0.0101977
Ptprk	Brca1	0.0113652
Ptprk	Ccnd1	0.0209776
Ptprk	Dtl	0.00904146
Ptprk	Egfr	0.0102382
Ptprk	Fas	0.0106956
Ptprk	Fn1	0.0100836
Ptprk	Gja1	0.00909521
Ptprk	Hes1	0.00925559
Ptprk	Hmox1	0.0102653
Ptprk	Id1	0.0106248
Ptprk	Id2	0.0129266
Ptprk	Ier3	0.0105019
Ptprk	Igfbp3	0.0120289
Ptprk	Il6	0.0124658
Ptprk	Klk1	0.0114021
Ptprk	Pim1	0.00964956
Ptprk	Ptgs2	0.0121302
Ptprk	Serpine1	0.0132847
Ptprk	Smad7	0.0108511
Ptprk	Tnc	0.00995064
Ptprk	Tnfrsf22	0.00991949
Ptprk	Tnfrsf23	0.00991949
Ptprk	Vim	0.00893601
Try5	Bcl2	0.0148499
Try5	Birc5	0.0101653
Try5	Brca1	0.0129084
Try5	Ccnd1	0.019699
Try5	Cdc27	0.0224037
Try5	Cdk17	0.0216888
Try5	Dkc1	0.0221225
Try5	Gadd45a	0.0107537
Try5	Hmox1	0.0111169
Try5	Id1	0.0121547
Try5	Id2	0.0112318
Try5	Ier3	0.0101851
Try5	Igfbp3	0.0114146
Try5	Il6	0.0154805
Try5	Klk1	0.0147762
Try5	Mmp2	0.0109721
Try5	Nfic	0.0240288
Try5	Nfkb1	0.02738
Try5	Pcyox1	0.0224148
Try5	Ptgs2	0.0138243
Try5	Serpine1	0.0142158
Try5	Ube2v2	0.0236991
Try10	Bcl2	0.0148499
Try10	Birc5	0.0101653
Try10	Brca1	0.0129084
Try10	Ccnd1	0.019699
Try10	Cdc27	0.0224037
Try10	Cdk17	0.0216888
Try10	Dkc1	0.0221225
Try10	Gadd45a	0.0107537
Try10	Hmox1	0.0111169
Try10	Id1	0.0121547
Try10	Id2	0.0112318
Try10	Ier3	0.0101851
Try10	Igfbp3	0.0114146
Try10	Il6	0.0154805
Try10	Klk1	0.0147762
Try10	Mmp2	0.0109721
Try10	Nfic	0.0240288
Try10	Nfkb1	0.02738
Try10	Pcyox1	0.0224148
Try10	Ptgs2	0.0138243
Try10	Serpine1	0.0142158
Try10	Ube2v2	0.0236991

## Sheet: ligand_activit_MalignToFibro_WT
Supplementary Table S4. Ligand activity and ligand-target results from NicheNet analyses showing the top ligands that regulate a group of targeted genes. Data are from single-cell RNA-sequencing of murine KPC PDAC tumors, related to Figure 3.
test_ligand	auroc	aupr	aupr_corrected	pearson	rank
Angptl4	0.59252	0.249947	0.0829204	0.145379	1
Bmp2	0.59567	0.230141	0.0631144	0.111029	7
Igf1	0.586236	0.229927	0.0629006	0.112249	5
Areg	0.588412	0.226942	0.0599157	0.117629	2
Agrp	0.588369	0.226166	0.0591393	0.113431	4
Bdnf	0.600638	0.225352	0.0583253	0.11417	3
Cklf	0.554271	0.222433	0.0554063	0.0981568	16
Cib1	0.587786	0.220969	0.0539429	0.111782	6
Pdgfb	0.581016	0.219762	0.0527358	0.108085	8
Timp3	0.582853	0.219699	0.0526732	0.0979356	18
Bace1	0.580935	0.219137	0.0521105	0.095963	22
Cd44	0.58339	0.217787	0.050761	0.0929236	29
Ccl25	0.585375	0.217673	0.050647	0.061665	113
Has1	0.581914	0.217513	0.0504865	0.102145	10
Msn	0.580513	0.217469	0.0504424	0.103182	9
Adam12	0.584174	0.217339	0.0503123	0.0912006	32
Tnc	0.585148	0.217223	0.0501963	0.072101	89
Mfge8	0.586188	0.217029	0.0500023	0.0957289	24
Klk1	0.583471	0.21551	0.0484842	0.100032	13
Efnb1	0.585257	0.215317	0.0482906	0.100659	12
Clu	0.582054	0.215035	0.0480089	0.0962945	21
Apoo	0.581276	0.214935	0.0479092	0.101294	11
Adam2	0.582218	0.214932	0.0479054	0.0979871	17
Copa	0.584613	0.214924	0.0478982	0.0795984	68
Slit3	0.582411	0.214726	0.0476998	0.092583	30
Itgb1	0.581389	0.214654	0.0476274	0.0890749	37
Fn1	0.584375	0.214542	0.0475161	0.0824714	58
Gstp1	0.582264	0.214401	0.0473744	0.0997516	14
Col6a3	0.584078	0.214391	0.0473645	0.0994917	15
Npy	0.581663	0.214189	0.0471625	0.0621549	112
Efemp2	0.570155	0.213968	0.0469418	0.0840829	53
Enpp1	0.578561	0.213679	0.0466527	0.0978746	19
Mmp2	0.577508	0.21286	0.0458342	0.0918187	31
Dhh	0.578118	0.212574	0.0455475	0.0958552	23
Col1a1	0.578701	0.212491	0.0454648	0.0792026	69
Slit2	0.576658	0.212443	0.0454167	0.0850063	51
S100a4	0.575435	0.212419	0.0453928	0.0877731	40
Mpdz	0.579594	0.212268	0.0452416	0.0970603	20
Col27a1	0.58104	0.212185	0.0451582	0.095209	25
Fbn1	0.582122	0.212155	0.0451283	0.0800648	67
Ereg	0.58482	0.212136	0.0451098	0.0760482	81
Itm2b	0.582194	0.211936	0.0449097	0.0726503	87
Lamb1	0.577106	0.211884	0.0448581	0.0932774	27
Col5a2	0.579546	0.211736	0.0447095	0.0753274	83
Rtn4	0.579848	0.211729	0.0447032	0.0838762	54
Mmp14	0.580905	0.211628	0.0446013	0.0889777	38
Col5a1	0.578259	0.211391	0.044365	0.0774761	76
Plxna2	0.582282	0.211256	0.0442296	0.0857721	48
Anxa2	0.583145	0.211059	0.0440326	0.0706556	93
Lgals1	0.576551	0.21101	0.043984	0.0623981	110
Col7a1	0.575216	0.211	0.043974	0.0932078	28
Try5	0.580553	0.210769	0.043743	0.0764891	78.5
Try10	0.580553	0.210769	0.043743	0.0764891	78.5
Calm2	0.578026	0.210745	0.0437191	0.0818607	60
Calm1	0.580396	0.210635	0.0436084	0.0690615	100
Gnas	0.576817	0.210356	0.0433292	0.0675839	103
Adam9	0.578032	0.210317	0.0432909	0.0842814	52
Vegfc	0.574523	0.210291	0.0432647	0.0519124	123
Eda	0.57758	0.210282	0.0432553	0.0635558	109
F13a1	0.574271	0.210257	0.0432307	0.0900551	35
Btc	0.581159	0.210173	0.0431465	0.0707061	92
Plekho2	0.576096	0.210138	0.043112	0.0911885	33
Ncam1	0.580231	0.210033	0.0430068	0.0944554	26
Shisa4	0.573202	0.209944	0.0429178	0.089178	36
Pros1	0.577902	0.209767	0.0427407	0.0788882	71
Prl2c2	0.575923	0.209684	0.0426573	0.0483406	128
Lif	0.570738	0.209532	0.0425057	0.0563792	119
Prss2	0.58025	0.209306	0.0422799	0.0727883	86
Lum	0.57744	0.209273	0.0422472	0.0877545	42
Lamc1	0.576051	0.209257	0.0422311	0.0791457	70
Pdgfc	0.574964	0.209171	0.0421451	0.0671571	105
Serpine1	0.573603	0.209119	0.0420929	0.0802891	66
Lamb3	0.574499	0.209063	0.0420369	0.0859992	47
Tgfb1	0.572594	0.209018	0.0419914	0.0669538	106
Serpinc1	0.574922	0.208882	0.0418556	0.0781525	73
Ccl7	0.575178	0.20886	0.0418337	0.0904667	34
Spink1	0.576453	0.208591	0.0415651	0.0589593	116
Il33	0.574001	0.208326	0.0412994	0.0386637	129
Col3a1	0.577014	0.208155	0.0411286	0.0817181	62
Serpinf1	0.575565	0.208033	0.0410065	0.0760872	80
Thbs4	0.576173	0.208009	0.0409826	0.0818226	61
Proc	0.574313	0.208006	0.0409796	0.0826949	56
Fgf18	0.582053	0.207969	0.0409426	0.0508012	126
Jag1	0.574552	0.207864	0.0408379	0.0490946	127
Nectin3	0.58054	0.207654	0.0406277	0.038236	130
Nid1	0.568707	0.207633	0.040607	0.0869306	45
Col12a1	0.576407	0.207362	0.0403354	0.0771328	77
Sparc	0.577016	0.207321	0.0402951	0.0309439	135
Col6a2	0.574956	0.206981	0.039955	0.0870631	44
Apoc2	0.573836	0.206174	0.0391472	0.0883968	39
Spp1	0.568699	0.205917	0.0388906	0.068297	102
Col6a1	0.574443	0.205891	0.0388646	0.0622154	111
Serping1	0.571972	0.205486	0.03846	0.0854912	49
Pthlh	0.572625	0.205192	0.0381658	0.0348679	133
Col1a2	0.57118	0.205057	0.0380311	0.081017	64
Tgfbi	0.568102	0.204953	0.037927	0.0738539	85
Ptprm	0.572085	0.204767	0.0377404	0.0876771	43
Cldn2	0.565982	0.204698	0.0376719	0.085016	50
Mmp13	0.575444	0.204364	0.0373373	0.0877715	41
Mxra8	0.569684	0.204309	0.0372824	0.0829452	55
Tspan3	0.568773	0.204114	0.0370879	0.0861861	46
Fgf13	0.571301	0.203882	0.0368558	0.0821837	59
Nectin1	0.569495	0.203707	0.0366806	0.0813923	63
Angptl2	0.577056	0.203053	0.0360269	0.012157	139
Sema4f	0.572848	0.202958	0.0359314	0.0826887	57
Timp2	0.560894	0.202926	0.0358997	0.0705979	94
Bmp1	0.568101	0.202658	0.0356315	0.0803266	65
S100b	0.565995	0.202223	0.0351967	0.0517268	124
Cdh6	0.567607	0.202181	0.0351542	0.0787847	72
Dll4	0.570449	0.202017	0.0349904	0.0614182	114
Mfap5	0.57018	0.201894	0.0348674	0.0688517	101
Col15a1	0.570027	0.20157	0.0345439	0.0692651	99
Furin	0.574384	0.201408	0.0343813	0.027802	137
Bgn	0.569946	0.201296	0.0342697	0.053488	122
Npnt	0.57048	0.200689	0.0336624	0.0781187	74
Igfbp3	0.565439	0.200537	0.0335107	0.0665748	107
Eng	0.567776	0.200282	0.0332554	0.072185	88
Pdgfa	0.567366	0.200261	0.0332343	0.035537	132
Prnp	0.569783	0.200052	0.0330255	0.018671	138
Fbln2	0.566684	0.200021	0.0329949	0.0777001	75
Fgfrl1	0.562415	0.200008	0.0329814	0.0696902	97
St6gal1	0.573051	0.200003	0.032977	0.010899	140
Timp1	0.566888	0.199366	0.0323394	0.050849	125
Sema4c	0.56209	0.198554	0.0315277	0.0755055	82
Sema6d	0.559207	0.198342	0.0313161	0.0720982	90
Lefty1	0.567286	0.198213	0.0311864	0.0700498	96
Ltbp1	0.561295	0.197955	0.0309283	0.0611441	115
Clcf1	0.557873	0.197172	0.0301452	0.071544	91
Has2	0.557241	0.19697	0.0299434	0.0695845	98
Jam2	0.563	0.196612	0.0295859	0.0745043	84
Jag2	0.559807	0.196096	0.0290698	0.0673771	104
Igfbp4	0.554778	0.196008	0.0289817	0.0658482	108
Il11	0.55986	0.195957	0.0289309	0.0342186	134
Crlf1	0.562056	0.195448	0.028422	0.0705643	95
Rbp4	0.548637	0.19454	0.0275133	0.0556412	120
Bmp8a	0.553939	0.191194	0.0241679	0.0589035	117
Ngf	0.556617	0.1905	0.0234741	-0.00553732	144
Esam	0.54812	0.190425	0.0233982	0.058645	118
Il34	0.545296	0.189038	0.0220116	0.0535997	121
Inhba	0.556817	0.188319	0.0212927	0.00159363	143
Ins1	0.546456	0.185234	0.0182082	0.00879515	141
Ins2	0.54618	0.185079	0.0180525	0.00866303	142
Cthrc1	0.538421	0.18132	0.0142932	0.0376025	131
Igsf11	0.534622	0.178068	0.0110413	0.029505	136

## Sheet: ligand_activit_FibroToMalign_WT
Supplementary Table S4. Ligand activity and ligand-target results from NicheNet analyses showing the top ligands that regulate a group of targeted genes. Data are from single-cell RNA-sequencing of murine KPC PDAC tumors, related to Figure 3.
test_ligand	auroc	aupr	aupr_corrected	pearson	rank
Tgfb1	0.561869	0.339498	0.0573941	0.0942854	2
Bdnf	0.565626	0.339316	0.0572123	0.105415	1
Ccn4	0.547858	0.334668	0.0525639	0.0922596	3
Col4a2	0.5575	0.329304	0.0472004	0.0829977	6
Robo1	0.555257	0.328411	0.0463069	0.0856498	5
Tnc	0.558557	0.328316	0.046212	0.0605299	41
Cd44	0.555382	0.327391	0.0452875	0.0711836	22
Col6a3	0.557639	0.327108	0.0450046	0.0857786	4
Adam12	0.550863	0.326303	0.0441995	0.0739818	18
Pvr	0.554468	0.32594	0.043836	0.082507	7
Col5a1	0.553672	0.325128	0.0430237	0.0676446	33
Tnn	0.553272	0.324759	0.0426555	0.0787535	8
Col27a1	0.552455	0.323668	0.0415638	0.0771961	12
Fndc5	0.551936	0.323497	0.0413929	0.0786015	10
Lama1	0.554054	0.323494	0.0413902	0.0774441	11
Copa	0.550387	0.323156	0.0410523	0.0652773	36
Dusp18	0.550389	0.323057	0.0409529	0.0769185	13
Thbs4	0.552859	0.322982	0.0408778	0.0742635	17
Nrp1	0.551805	0.322732	0.0406282	0.0686341	30
Efnb1	0.550703	0.32273	0.0406257	0.0766021	14
Ncam1	0.554486	0.322482	0.0403784	0.0786098	9
Hsp90b1	0.552457	0.322348	0.0402438	0.0664021	35
Chl1	0.544621	0.322327	0.0402235	0.0755034	15
Gdf10	0.546946	0.321985	0.0398812	0.0690556	29
Ereg	0.551258	0.321332	0.0392279	0.0569455	50
Eng	0.548327	0.321048	0.0389439	0.0702544	24
Vcan	0.548748	0.32041	0.0383058	0.0726218	20
Ptprk	0.550949	0.320076	0.0379717	0.0751341	16
Try5	0.551091	0.319841	0.037737	0.0587382	46.5
Try10	0.551091	0.319841	0.037737	0.0587382	46.5
Ptn	0.548317	0.319741	0.0376367	0.0641981	37
Arf1	0.547612	0.319736	0.0376321	0.072643	19
Ccl7	0.549396	0.319656	0.0375518	0.0720648	21
Col4a1	0.550277	0.31941	0.0373062	0.0592003	44
Prss2	0.551656	0.319382	0.0372784	0.0578019	49
Mmp14	0.551964	0.319193	0.0370889	0.0625445	40
Col1a1	0.547756	0.31913	0.0370262	0.0558385	53
Spink1	0.546078	0.318882	0.0367785	0.0589966	45
Lgi3	0.543539	0.318684	0.0365796	0.0692282	28
Lamc2	0.547438	0.31865	0.0365458	0.0670633	34
Col1a2	0.547292	0.318478	0.0363741	0.06833	31
Fgf7	0.54804	0.318462	0.0363583	0.0416375	68
Cadm3	0.546107	0.31841	0.0363066	0.0627158	38
Enpp1	0.542612	0.318211	0.0361073	0.0679604	32
Nectin1	0.548095	0.318207	0.0361033	0.0625781	39
Hgf	0.54526	0.318017	0.0359134	0.0402945	69
Calr	0.550453	0.317958	0.0358541	0.01974	83
Nfasc	0.546312	0.317883	0.0357789	0.0700715	25
A2m	0.546675	0.317844	0.0357405	0.0692937	27
Igf1	0.547412	0.317694	0.0355898	0.0500061	60
Jag1	0.546883	0.316502	0.0343986	0.031136	75
Fbln2	0.548335	0.316427	0.0343232	0.0704399	23
Col15a1	0.548974	0.316307	0.0342035	0.059877	42
Ccl9	0.545085	0.316284	0.0341802	0.0296225	76
Kng1	0.543271	0.315638	0.0335339	0.0260321	78
Thbs1	0.544455	0.315616	0.0335123	0.0538518	54
Ptprm	0.544783	0.315521	0.0334176	0.0695482	26
Inhba	0.541535	0.315162	0.033058	0.0355402	72
St6gal1	0.547404	0.314491	0.0323872	0.0212911	81
Gdnf	0.541186	0.313559	0.0314548	0.0351056	73
Il6	0.54552	0.313181	0.0310772	0.0198415	82
Csf1	0.54225	0.313115	0.0310111	0.0339618	74
Slit2	0.536764	0.313013	0.0309087	0.056591	51
Fgf10	0.547384	0.312712	0.0306084	0.0110829	84
Timp1	0.540534	0.31271	0.030606	0.0558891	52
Lpl	0.543611	0.312689	0.0305851	0.0472652	63
Pi16	0.53666	0.312516	0.0304121	0.0595535	43
Shisa4	0.537659	0.312495	0.0303911	0.0582234	48
Serpine1	0.540454	0.312413	0.0303086	0.0525822	58
Wnt5a	0.543594	0.312346	0.0302418	0.0244869	79
Tgfbi	0.540382	0.312176	0.030072	0.053239	56
Lif	0.536756	0.312152	0.0300477	0.0388959	70
Il33	0.54286	0.311628	0.0295239	0.00478483	85
Furin	0.543209	0.311116	0.0290121	0.0282161	77
Il11	0.536358	0.309093	0.0269889	0.0377593	71
Igsf10	0.539605	0.308299	0.026195	0.0472911	62
Elfn1	0.523276	0.308058	0.0259537	0.0481903	61
Sdk2	0.536762	0.307474	0.0253702	0.0532908	55
Ins2	0.542255	0.307041	0.0249367	0.024339	80
Crlf1	0.53428	0.306898	0.0247941	0.0512238	59
Has2	0.533373	0.306729	0.0246248	0.0530236	57
a	0.53531	0.303751	0.0216467	0.0436644	67
Gpc6	0.527778	0.303271	0.0211666	0.0452041	64
Clcf1	0.532645	0.303122	0.0210183	0.0449247	66
Cthrc1	0.535737	0.301537	0.0194329	0.0451708	65

## Sheet: ligand_target_MalignToMacro_KO
Supplementary Table S4. Ligand activity and ligand-target results from NicheNet analyses showing the top ligands that regulate a group of targeted genes. Data are from single-cell RNA-sequencing of murine KPC PDAC tumors, related to Figure 3.
	Atf3	Cxcr4	Ddit3	Egr1	Fos	Gdf15	H2-D1	H2-K1	H2-Q4	H2-Q6	H2-Q7	Il6	Irf7	Muc1	Serpine1	Sgk1	Socs3	Stat1	Txnip	Ackr3	G0s2	Il1a	Mmp12	Slc7a2	Tnfaip3	Vcam1	Adm	Atp1b1	Dusp1	Fbxo32	H2-M3	Mgp	Mt1	Plpp3	S100a8	S100a9	Tnfrsf23	Ccn2	Egln3	Krt19	Ndrg1	Nos2	Slc2a1	Ccnd3	Vim	Cd9	Bcl2a1b	Cfb	Il7r
Lama5	0.00922976	0	0	0.0113325	0.0139125	0	0	0	0	0	0	0.0124459	0	0	0.0113612	0	0	0	0	0	0	0	0	0	0	0	0.00892884	0	0	0	0	0	0	0	0	0	0	0	0	0	0.00903487	0	0	0	0	0	0	0	0
Lamb2	0.009422	0	0.00895639	0.0126831	0.0148103	0.00940704	0	0	0	0	0	0.0137856	0	0	0.0113864	0.00924773	0.00939775	0	0.00936249	0	0	0	0	0	0	0	0	0	0.00935419	0	0	0	0	0	0	0	0	0.0104676	0	0	0.009458	0	0	0	0	0	0	0	0
Vegfd	0	0	0	0.0127044	0.0147126	0.00982835	0	0	0	0	0	0.0141893	0	0	0.0125446	0	0	0	0	0	0	0	0	0	0	0	0	0	0.00909157	0	0	0	0	0	0	0	0	0.00981077	0	0	0.00935607	0	0	0.00955554	0	0	0	0	0
Apoe	0.00987228	0.00938457	0.00986279	0.0126707	0.0141818	0.00915085	0	0	0	0	0	0.0143445	0	0	0.0125974	0.00922644	0	0	0	0	0	0	0	0	0	0	0	0	0.00904145	0	0	0	0	0	0	0	0	0	0	0	0	0	0	0	0	0	0	0	0
Ang	0.0146307	0.00993909	0.00965284	0.0150731	0.0181316	0.015409	0	0	0	0	0	0.0150151	0	0.00974533	0.0162798	0.0102037	0.00924996	0.00904943	0.0122643	0	0	0.0106079	0	0	0.0108735	0.00925277	0.00998815	0	0.0124535	0	0	0	0	0	0	0	0.0146661	0.0106573	0	0.00970203	0.0132451	0.0102926	0.0112288	0	0.0111402	0	0.00936979	0	0
Cfh	0.0106424	0.00996981	0	0.0117528	0.0132907	0.0100363	0	0	0	0	0	0.0124394	0	0.008927	0.0132463	0.00922744	0	0	0.00918499	0	0	0	0	0	0	0	0.00909383	0	0	0	0	0	0	0	0	0	0.00933423	0.0100033	0	0	0	0	0	0	0	0	0	0	0
Icam1	0.0151286	0.0127072	0.013272	0.0196042	0.0739075	0.0127931	0.0121468	0.0121468	0.0121468	0.0121468	0.0121468	0.0766744	0.0119372	0.0101149	0.0184773	0.0110376	0.0141894	0.0123418	0.0121844	0	0	0.0127947	0	0	0.0153667	0.0118315	0.0112562	0	0.0117447	0	0.00963298	0.00922082	0	0	0	0	0.0143929	0.0126	0	0.00905363	0.0132981	0.0146514	0.00930318	0.0103577	0.0121968	0	0.00960198	0	0.00941492
Liph	0.0092403	0	0	0.0102961	0.0115009	0	0	0	0	0	0	0.0110066	0	0	0.0102423	0	0	0	0	0	0	0	0	0	0	0	0	0	0	0	0	0	0	0	0	0	0	0	0	0	0	0	0	0	0	0	0	0	0
Nrp1	0.0100863	0.0106899	0.00998861	0.0132405	0.0143209	0.0102071	0	0	0	0	0	0.0140385	0	0	0.0136843	0	0.0096953	0	0.0095756	0	0	0	0	0	0	0	0	0	0.0106688	0	0	0	0	0	0	0	0	0.00993946	0	0	0.010337	0	0	0	0.0098965	0	0	0	0
Ccl3	0.0120505	0.0112386	0.00989149	0.0149396	0.0182989	0.0116136	0.00897929	0.00897929	0.00897929	0.00897929	0.00897929	0.0723783	0	0	0.0153239	0.00893336	0.0105542	0	0.0104751	0	0	0	0	0	0.00912629	0	0.0102018	0	0.01203	0	0	0	0	0	0	0	0.0120898	0.00997047	0	0	0.0122918	0	0	0.00897427	0.0106061	0	0	0	0
Sema4d	0	0.0122418	0	0.0104972	0.0118834	0.00916059	0	0	0	0	0	0.0160599	0	0.0089541	0.0104946	0	0	0	0	0	0	0	0	0	0	0	0	0	0	0	0	0	0	0	0	0	0.0105415	0	0	0	0.01063	0	0	0	0	0	0	0	0
Sftpd	0.0100346	0	0.00940508	0.0173966	0.0718322	0.00983458	0	0	0	0	0	0.0189992	0	0	0.0116226	0	0.00980878	0	0.00896539	0	0	0	0	0	0	0.00911401	0	0	0.0092046	0	0	0	0	0	0.00916223	0	0.00898504	0	0	0	0.00909292	0	0	0	0	0	0	0	0
Ptprc	0.01313	0.0123643	0.0142596	0.0187028	0.0230778	0.0138697	0.0135841	0.0135841	0.0135841	0.0135841	0.0135841	0.0773698	0.0134835	0.014435	0.0157676	0.0101187	0.0194585	0.0152343	0.012483	0	0.00927567	0.0110518	0	0	0.0118245	0	0.00998496	0	0.0114567	0	0.0108123	0	0	0	0	0	0.0102818	0.0115723	0.0107975	0	0.0126332	0.0131872	0	0.0150705	0.0103397	0	0	0	0.0111702
Edn2	0	0	0	0	0.00908841	0	0	0	0	0	0	0.065033	0	0	0	0	0	0	0	0	0	0	0	0	0	0	0	0	0	0	0	0	0	0	0	0	0	0	0	0	0	0	0	0	0	0	0	0	0
Hp	0.010374	0	0	0.0136969	0.0143324	0.0100096	0	0	0	0	0	0.0698811	0	0	0.0141835	0	0	0	0.00920094	0	0	0.00903011	0	0	0.00926406	0.00938209	0	0	0.00933444	0	0	0	0	0	0	0	0.00902814	0.00972126	0	0	0	0	0	0	0	0	0	0	0
Il1rn	0.0167119	0.0136597	0.0129436	0.0211398	0.0232979	0.0178064	0.0122953	0.0122953	0.0122953	0.0122953	0.0122953	0.0566804	0.0142718	0.0119581	0.0236497	0.0132751	0.0184328	0.0148487	0.0157015	0.0103344	0.00958811	0.019054	0	0	0.0179022	0.0148369	0.0124221	0.0113439	0.014956	0	0.0097775	0	0	0	0	0	0.0181335	0.0156747	0	0.0102559	0.0152206	0.020153	0.0109103	0.0132198	0.0122567	0	0.0128236	0	0.0131327
Anxa1	0.00940956	0	0	0.0114782	0.0135122	0.00916567	0	0	0	0	0	0.0453413	0	0	0.0111461	0	0	0	0	0	0	0	0	0	0	0	0	0	0.00903531	0	0	0	0	0	0	0	0	0	0	0	0	0.0665918	0	0	0	0	0	0	0
Pgf	0.0112592	0.0116211	0.0129952	0.0171017	0.0721979	0.0115144	0.0100728	0.0100728	0.0100728	0.0100728	0.0100728	0.0731667	0	0.0104564	0.0706263	0.00985799	0.0108544	0.00983703	0.0116405	0	0	0.0104745	0	0	0.0103177	0.0646111	0.00919798	0	0.0110053	0	0	0.00914763	0	0	0.00912502	0	0.0100454	0.0110223	0.00961433	0.0104325	0.0113421	0.0102271	0	0.0115636	0.0131442	0	0	0	0
Adm	0	0	0	0.0685678	0.0687668	0	0	0	0	0	0	0.0695701	0	0	0.0669138	0	0.0664478	0	0	0.0675514	0.0654147	0	0	0	0	0.123392	0	0	0.0657558	0	0	0	0	0	0	0	0.0665166	0	0	0	0	0	0	0	0	0	0	0	0
Tnf	0.165761	0.144276	0.0146286	0.179433	0.209659	0.0720761	0.0121391	0.0121391	0.0121391	0.0121391	0.0121391	0.201502	0.275357	0.101804	0.216152	0.0591705	0.103983	0.151595	0.178407	0.178487	0.18072	0.206554	0.047628	0.04579	0.2761	0.219226	0.104467	0.0557433	0.0512305	0.0655317	0.00998668	0.00964443	0.154981	0.0446019	0.115675	0.0475629	0.131755	0.118412	0.0485352	0.00955062	0.0139818	0.106269	0.0878343	0.0114469	0.0121945	0.105643	0.205414	0.176512	0.213036
Vsig10	0.0128453	0.0127251	0.0134848	0.0173665	0.0193235	0.0130617	0.0123772	0.0123772	0.0123772	0.0123772	0.0123772	0.0174459	0.0119255	0.0149672	0.0148115	0.0114393	0.0174641	0.0159955	0.0134396	0	0	0.0106743	0	0	0.0107451	0	0.0101487	0	0.0113771	0	0.00946494	0	0	0	0	0	0.0105783	0.011934	0.0105994	0	0.01214	0.017088	0.0136648	0.0139372	0.00933645	0.0126684	0	0	0.0106376
H2-Eb1	0	0.00905111	0	0.0115915	0.0170262	0	0	0	0	0	0	0.015085	0.00962661	0	0.0104325	0	0.00966927	0	0.00896238	0	0	0	0	0	0	0	0	0	0	0	0	0	0	0	0	0	0	0	0	0	0	0	0	0	0	0	0	0	0
H2-D1	0	0	0	0.011933	0.0142841	0	0	0	0	0	0	0.0142515	0	0	0.0108932	0	0.00902645	0	0	0	0	0	0	0	0	0.0644042	0	0	0	0	0	0	0	0	0	0	0	0	0	0	0	0	0	0	0	0	0	0	0
H2-Q4	0	0	0	0.011938	0.0142909	0	0	0	0	0	0	0.0142596	0	0	0.0108967	0	0.00903113	0	0	0	0	0	0	0	0	0.0644073	0	0	0	0	0	0	0	0	0	0	0	0	0	0	0	0	0	0	0	0	0	0	0
Cd14	0.0137147	0.0111925	0.0104376	0.0172676	0.0201245	0.0114895	0.010446	0.010446	0.010446	0.010446	0.010446	0.024722	0.0152982	0.00957941	0.015462	0.0108094	0.0107068	0.011584	0.0115012	0	0.00912505	0.0097907	0	0	0.0130563	0.0131326	0	0	0.00954839	0	0	0	0	0	0.0105032	0	0.0115507	0.00962869	0	0	0.0097938	0.0115179	0.00934925	0	0.0120314	0	0	0	0
H2-K1	0	0	0	0.0118882	0.0142738	0	0	0	0	0	0	0.0141915	0	0	0.010858	0	0.00897896	0	0	0	0	0	0	0	0	0.0644562	0	0	0	0	0	0	0	0	0	0	0	0	0	0	0	0	0	0	0	0	0	0	0
Muc1	0.0130949	0.0139013	0.0111774	0.0158643	0.021846	0.0151806	0.00947938	0.00947938	0.00947938	0.00947938	0.00947938	0.0148873	0	0.0118188	0.0197434	0.0134671	0.0113322	0.00928984	0.0133582	0.00952001	0	0.00968415	0	0	0.0104784	0	0.0117056	0	0.0112143	0	0	0.00931315	0	0	0.00916007	0.00934697	0.0134352	0.0720066	0.0699725	0.0122666	0.0138484	0.0120522	0.0123325	0.0090407	0.0117856	0	0	0	0
Il1a	0.0746857	0.134147	0.0147665	0.20629	0.0808224	0.0761617	0.0122443	0.0122443	0.0122443	0.0122443	0.0122443	0.167053	0.0121273	0.0121316	0.0767115	0.146691	0.0153836	0.0134632	0.0134097	0	0.1429	0.0759017	0	0	0.148115	0.102909	0.141896	0.141441	0.129259	0.127429	0.146191	0.150055	0.108762	0.139514	0.165105	0.101824	0.0871223	0.0759986	0.0104221	0.0101625	0.0145887	0.0744356	0.0113306	0.0122424	0.0128227	0	0.0726583	0.0741019	0.0724961
Il1b	0.116366	0.124046	0.0746053	0.179028	0.152514	0.0662076	0.121373	0.121373	0.121373	0.121373	0.121373	0.210712	0.0632471	0.0481844	0.222769	0.0887528	0.208605	0.11729	0.182385	0.196614	0.184228	0.211884	0.213908	0.19371	0.191277	0.206257	0.0712142	0.0503052	0.114508	0	0.11992	0.0128592	0.0736932	0.0551001	0.0696712	0.0701878	0.0902051	0.122094	0.0606546	0.0125827	0.0184526	0.112307	0.114406	0.0620806	0.0165651	0.0686317	0.115938	0.117105	0.11557
Bst2	0.0108898	0.00982448	0.00938641	0.0140104	0.0143448	0.0102156	0.0098774	0.0098774	0.0098774	0.0098774	0.0098774	0.0668275	0.0116877	0.00980312	0.0131558	0.0258201	0.0101394	0.0120696	0.0109117	0	0	0	0	0	0	0	0	0	0	0	0	0	0	0	0	0	0	0	0	0	0	0	0	0	0	0	0	0	0
[truncated: 8 more columns]

## Sheet: ligand_target_MacroToMalign_KO
Supplementary Table S4. Ligand activity and ligand-target results from NicheNet analyses showing the top ligands that regulate a group of targeted genes. Data are from single-cell RNA-sequencing of murine KPC PDAC tumors, related to Figure 3.
	Adamts1	Adm	Amotl2	Atp1b1	Bid	Birc2	Btg2	Ccl20	Celsr2	Csf3	Cxcl10	Cxcl2	Dusp1	Edn1	Egr1	Fbxo32	G0s2	H2-M3	Hbegf	Icam1	Il1b	Il1rn	Irf1	Jun	Lcn2	Maff	Mgp	Nfkbiz	Plat	Plau	Plaur	Pmaip1	Ppp1r15a	Ptgs1	S100a8	S100a9	Sat1	Serpinb2	Tap1	Tlr2	Tnf	Tnfaip3	Vcam1	1700125H20Rik	Igkc	Serpinb11	B2m	Casp4	Fos
Ccn2	0.00978881	0.0138345	0.0106077	0.0123576	0	0.0100598	0.0140736	0.0112996	0	0	0.0114624	0.0089642	0.0146664	0.0198535	0.0236523	0.00966007	0.0108333	0.011222	0.0100002	0.0184601	0.0151254	0.0122916	0.0151337	0.02401	0	0.00896449	0.0112922	0.00966236	0.0100037	0.0186456	0.0131987	0.0165836	0.0125163	0	0.0106067	0.00942973	0.0129063	0.0110481	0.0099931	0	0.0213442	0.0146776	0.0126611	0	0	0	0.00945198	0	0.0266862
Cd22	0	0	0	0	0	0	0	0	0	0	0	0	0	0	0.00907279	0	0	0	0	0	0	0	0	0	0	0	0	0	0	0	0	0	0	0	0	0	0	0	0	0	0.00890573	0	0	0	0	0	0	0	0.00967939
Ccn1	0.0106507	0.0161644	0.0111077	0.0129087	0.00983344	0.0124436	0.0199715	0.0148148	0	0	0.0139071	0.0123152	0.0182832	0.0221715	0.03024	0.00914386	0.0125773	0.00927615	0	0.0207827	0.0190394	0.0151345	0.0122322	0.0251577	0	0.0110622	0.0143025	0.0106285	0.0120401	0.020316	0.0174161	0.0235178	0.0137236	0	0.0124405	0.00908448	0.0156828	0.0129937	0.0120725	0.00932941	0.0237959	0.0192014	0.0154913	0	0	0	0.00884566	0	0.0331236
S100a9	0.0673147	0.0104859	0	0.0105133	0	0.0101436	0.0128553	0.0116565	0	0.00877337	0.0101354	0.0115536	0.0156583	0.0158368	0.0232204	0	0.0100719	0.00902129	0	0.0233096	0.0750852	0.0105513	0.0153977	0.0198222	0	0.0102263	0.0109135	0.010871	0.0117733	0.0153191	0.0125608	0.0155944	0.0124445	0	0.0697448	0.00909568	0.0125733	0.0106027	0.010335	0.00873955	0.0749358	0.0155055	0.0159951	0	0	0	0.0101202	0	0.0242846
B2m	0	0	0	0	0	0	0.008804	0	0	0	0	0	0.008739	0.010789	0.013014	0	0	0	0	0.0109183	0.00932783	0	0.00866794	0.0126298	0	0	0	0	0	0.0098008	0	0.00938324	0	0	0	0	0	0	0	0	0.0125616	0.00894502	0	0	0	0	0	0	0.015932
Ccl8	0	0	0	0	0	0	0.00865843	0	0	0	0	0	0	0.00980421	0.0117591	0	0	0	0	0.0102787	0.0130134	0	0.0112377	0.0107335	0	0	0	0	0	0	0	0	0	0	0	0	0.00975171	0	0	0	0.0178519	0	0.00879159	0	0	0	0	0	0.0148115
Agrn	0	0	0	0	0	0	0	0	0	0	0	0	0	0.00874966	0.0119217	0	0	0	0	0.00934669	0.00894781	0	0	0.0122635	0	0	0	0	0	0	0	0	0	0	0	0	0	0	0	0	0.0107873	0	0	0	0	0	0	0	0.0678872
Ezr	0	0	0	0	0	0	0.00875604	0	0	0	0	0	0.00896698	0.0112581	0.013924	0	0	0	0	0.0116039	0.00883938	0	0	0.0136782	0	0	0	0	0	0.0093595	0	0.00959662	0	0	0	0	0	0	0	0	0.0118157	0.00934164	0	0	0	0	0	0	0.0145538
Ctsd	0	0.0112135	0	0.0105505	0	0	0.00946407	0.00934284	0	0	0	0	0.013903	0.0155033	0.0173294	0	0.00917992	0.00965883	0	0.0149729	0.0123721	0.00870727	0	0.0197574	0	0.00945254	0.00986161	0	0.0103217	0.0127616	0.0100446	0.0125207	0.00960825	0	0.00897197	0	0.00967858	0.00981344	0	0	0.0137497	0.0119416	0.00993913	0	0	0	0	0	0.0222294
Lgals3	0	0	0	0	0	0	0	0	0	0	0	0	0	0.00936047	0.0117142	0	0	0	0	0.00904073	0	0	0	0.011669	0	0	0	0	0	0	0	0.00932258	0	0	0	0	0	0	0	0	0	0	0	0	0	0	0	0	0.0125804
Try4	0	0	0	0	0	0	0	0	0	0	0	0	0.0101541	0.0114667	0.014315	0	0	0	0	0.0108891	0.0110035	0	0	0.0146171	0	0	0	0	0	0.0109329	0	0.00906646	0	0	0	0	0	0	0	0	0.0105053	0.00945533	0	0	0	0	0	0	0.0155538
Spp1	0	0.0102352	0	0	0	0.0087073	0.00985709	0.00888267	0	0	0.00935524	0	0.0119647	0.0139842	0.0166451	0	0.00885176	0	0	0.0710412	0.0138066	0.0102311	0.010926	0.0704122	0	0	0	0	0	0.0148128	0.0122934	0.0116311	0.010705	0	0	0	0.00972554	0.00902384	0	0	0.0708404	0.0129652	0.00955743	0	0	0	0	0	0.0187958
Apoe	0	0	0	0	0	0	0	0	0	0	0	0	0.00904145	0.0101416	0.0126707	0	0	0	0	0.00976305	0.0674879	0	0	0.0119797	0	0	0	0	0	0	0	0.00887025	0	0	0	0	0.00879421	0	0	0	0.0109297	0	0	0	0	0	0	0	0.0141818
Anxa1	0	0	0	0	0	0	0	0	0	0	0	0	0.00903531	0.00961077	0.0114782	0	0	0	0	0.008981	0.0431037	0	0	0.0118569	0	0	0	0	0	0.00886881	0	0.00894312	0	0	0	0	0	0	0	0	0.0415743	0	0	0	0	0	0	0	0.0135122
Col6a6	0	0	0	0	0	0	0	0	0	0	0	0	0	0	0.00910122	0	0	0	0	0	0	0	0	0.00867234	0	0	0	0	0	0	0	0	0	0	0	0	0	0	0	0	0.00909931	0	0	0	0	0	0	0	0.0103812
Lama5	0	0.00892884	0	0	0	0	0	0	0	0	0	0	0	0.00915204	0.0113325	0	0	0	0	0.00889107	0.00888326	0	0	0.0109423	0	0	0	0	0	0.0089228	0	0.00866737	0	0	0	0	0	0	0	0	0.0113864	0	0	0	0	0	0	0	0.0139125
Tnfsf9	0	0.0669888	0	0.0687243	0	0	0.0664473	0	0	0	0.00896603	0	0.0684831	0.0102233	0.0744508	0	0.0696656	0.00924495	0	0.0740177	0.071663	0.00964571	0.0118169	0.0130986	0	0	0.00905758	0.0693595	0.0115854	0.0133758	0.01304	0.0730562	0.00999307	0	0	0	0	0	0	0	0.0760904	0.0740037	0.0698962	0	0	0	0.00922833	0	0.0152218
H2-K1	0	0	0	0	0	0	0	0	0	0	0	0	0	0.0102343	0.0118882	0	0	0	0	0.010819	0.00871486	0	0.00881149	0.011352	0	0	0	0	0	0.00882071	0	0	0	0	0	0	0	0	0	0	0.0111828	0	0.0644562	0	0	0	0	0	0.0142738
H2-D1	0	0	0	0	0	0	0	0	0	0	0	0	0	0.0103267	0.011933	0	0	0	0	0.010823	0.00876573	0	0.00883427	0.0114128	0	0	0	0	0	0.00885292	0	0	0	0	0	0	0	0	0	0	0.0111319	0	0.0644042	0	0	0	0	0	0.0142841
H2-Q6	0	0	0	0	0	0	0	0	0	0	0	0	0	0.0103315	0.011938	0	0	0	0	0.0108289	0.00877	0	0.00883961	0.0114173	0	0	0	0	0	0.00885708	0	0	0	0	0	0	0	0	0	0	0.0111384	0	0.0644073	0	0	0	0	0	0.0142909
H2-Q4	0	0	0	0	0	0	0	0	0	0	0	0	0	0.0103315	0.011938	0	0	0	0	0.0108289	0.00877	0	0.00883961	0.0114173	0	0	0	0	0	0.00885708	0	0	0	0	0	0	0	0	0	0	0.0111384	0	0.0644073	0	0	0	0	0	0.0142909
H2-Q7	0	0	0	0	0	0	0	0	0	0	0	0	0	0.0103315	0.011938	0	0	0	0	0.0108289	0.00877	0	0.00883961	0.0114173	0	0	0	0	0	0.00885708	0	0	0	0	0	0	0	0	0	0	0.0111384	0	0.0644073	0	0	0	0	0	0.0142909
S100a8	0	0.0112406	0	0.00978511	0	0.00967434	0.0137617	0.0106298	0	0	0.010075	0.0107205	0.0137618	0.0169498	0.0200042	0	0.00940711	0	0	0.0212071	0.0740351	0.01044	0.0120289	0.0203682	0	0.00943532	0.0100701	0	0.00972848	0.0150023	0.0116507	0.015461	0.0108873	0	0.0117759	0	0.0124246	0.0109508	0.00938021	0	0.0738029	0.0144101	0.0149951	0	0	0	0	0	0.0235012
Apob	0	0	0	0	0	0	0	0	0	0	0	0	0	0	0.00947968	0	0	0	0	0	0	0	0	0.0094368	0	0	0	0	0	0	0	0	0	0	0	0	0	0	0	0	0.00955105	0	0	0	0	0	0	0	0.0111425
Apoc2	0	0	0	0	0	0	0	0	0	0	0	0	0	0	0.0105628	0	0	0	0	0	0	0	0	0.0099571	0	0	0	0	0	0	0	0	0	0	0	0	0	0	0	0	0.00875308	0	0	0	0	0	0	0	0.010542
F7	0	0	0	0	0	0	0	0	0	0	0	0	0.00949704	0.00971701	0.014104	0	0	0	0	0.00881919	0.00917267	0	0	0.0123239	0	0	0	0	0	0.00907625	0	0.00940317	0	0	0	0	0	0	0	0	0.00866476	0	0	0	0	0	0	0	0.0134378
H2-Eb1	0	0	0	0	0	0	0	0	0	0	0.00926844	0	0	0.0092155	0.0115915	0	0	0	0	0.0108206	0	0	0.0100689	0.0103627	0	0	0	0	0	0	0	0	0	0	0	0	0	0	0	0	0.0128834	0	0	0	0	0	0	0	0.0170262
Il6	0.0116601	0.143574	0	0.0121836	0	0.0113137	0.0148522	0.0711392	0	0	0.0173947	0.012307	0.0165569	0.077574	0.139837	0.0716983	0.0111856	0.0872685	0	0.168676	0.0534704	0.0117432	0.151423	0.0765719	0.131643	0.0118637	0.0131484	0.0740551	0.0128398	0.0182761	0.0127058	0.0183908	0.0141446	0.00869462	0.0743379	0.0734424	0.148356	0.0133189	0.153304	0.0678033	0.0206642	0.0173406	0.0715154	0	0	0	0.146737	0.149273	0.140867
Adm	0	0	0	0	0	0	0	0	0	0.0657446	0.0663321	0	0.0657558	0	0.0685678	0	0.0654147	0	0	0	0	0	0	0.00949721	0	0	0	0	0	0	0	0	0	0	0	0	0	0	0	0	0	0	0.123392	0.0722938	0.0738047	0.0719273	0	0	0.0687668
Il1a	0.142783	0.141896	0.143549	0.141441	0.147047	0.103004	0.141669	0.132664	0.143149	0.129463	0.16791	0.106961	0.129259	0.150636	0.20629	0.127429	0.1429	0.146191	0.142659	0.164627	0.168195	0.1341	0.148972	0.161943	0.129635	0.144634	0.150055	0.129968	0.204887	0.147672	0.202404	0.088192	0.14359	0.101659	0.165105	0.101824	0.145367	0.106904	0.150215	0.131983	0.165402	0.148115	0.102909	0	0	0	0.0828222	0	0.0808224
[truncated: 79 more columns]

[truncated: 7 more sheets: ligand_activit_MacroToFibro_KO, ligand_activit_NeutroToFibro_KO, ligand_target_MalignToMacro_WT, ligand_target_FibroToMacro_WT, ligand_target_FibroToMacro_KO, ligand_target_MacrotoFibro_WT, ligand_target_NeutrotoFibro_WT]
