# Supplementary material for: SMAD4 and KRAS Status Shape Cancer Cell-Stromal Crosstalk and Therapeutic Response in Pancreatic Cancer
Source: Cancer Res. Author manuscript; Available in PMC 2025 Feb 9. (PMC7617379; doi:10.1158/0008-5472.CAN-24-2330)
Supplement: Table 5 [file EMS202804-supplement-Table_5.xls]

## Sheet: counts_normalisedPSCcocx KOvsWT
Table S5. RNA-sequencing of PSCs flow-sorted from KPC PDAC organoid co-cultures – differential expression analysis, normalized expected counts and GSEA, related to Figure 4.
GeneID	Symbol	3_T6LOH_RosaSmad4KO_PSC5	6_T6LOH_S1Smad4KO_PSC5	9_T6LOH_S2Smad4KO_PSC5	12_T6LOH_RosaSmad4KO_PSC21	15_T6LOH_S1Smad4KO_PSC21	18_T6LOH_S2Smad4KO_PSC21	22_T69A_RosaSmad4KO_PSC5	25_T69A_S1Smad4KO_PSC5	28_T69A_S2Smad4KO_PSC5	31_T69A_RosaSmad4KO_PSC4	34_T69A_S1Smad4KO_PSC4	37_T69A_S2Smad4KO_PSC4	40_T6LOH_RosaSmad4KO_PSC4	43_T6LOH_S1Smad4KO_PSC4	46_T6LOH_S2Smad4KO_PSC4	Description
ENSMUSG00000000001	Gnai3	4241.19	4189.74	4299.21	2632.05	2529.13	2713.64	4426.74	4385.4	4424.73	3866.96	3806.83	3891.36	3745.89	3776.97	3913.46	guanine nucleotide binding protein (G protein), alpha inhibiting 3 [Source:MGI Symbol;Acc:MGI:95773]
ENSMUSG00000000028	Cdc45	1132.21	1195.89	1115.06	403.597	539.373	484.214	1132.38	1292.79	1308.01	1194.48	1569.57	1683.52	1209.39	1482.66	1370.44	cell division cycle 45 [Source:MGI Symbol;Acc:MGI:1338073]
ENSMUSG00000000031	H19	78.1441	98.9996	125.46	227.783	44.7747	70.4476	144.536	205.165	205.231	380.294	180.145	80.558	504.834	48.0029	306.475	H19, imprinted maternally expressed transcript [Source:MGI Symbol;Acc:MGI:95891]
ENSMUSG00000000037	Scml2	91.8239	78.2273	73.4531	106.958	84.8474	68.3281	89.7174	89.8458	69.0451	85.2519	106.27	79.6582	91.4702	98.97	79.8517	Scm polycomb group protein like 2 [Source:MGI Symbol;Acc:MGI:1340042]
ENSMUSG00000000049	Apoh	8.38743	4.73485	1.20405	5.23446	0	4.43039	6.36815	1.47222	2.8258	0.518027	0	1.64665	2.52455	0	2.00875	apolipoprotein H [Source:MGI Symbol;Acc:MGI:88058]
ENSMUSG00000000056	Narf	558.023	585.435	540.8	607.952	653.318	583.811	596.904	568.009	497.798	537.505	503.031	420.184	422.149	443.628	370.251	nuclear prelamin A recognition factor [Source:MGI Symbol;Acc:MGI:1914858]
ENSMUSG00000000058	Cav2	784.692	592.054	624.442	778.237	635.788	824.259	852.258	724.779	1020.62	735.266	839.737	1298.16	961.372	839.52	853.131	caveolin 2 [Source:MGI Symbol;Acc:MGI:107571]
ENSMUSG00000000078	Klf6	3217.89	3190.43	2737.82	7476.58	7964.99	7857.71	6627.54	6898.31	7511.74	4507.79	4592.41	5555.49	3774.03	4024.68	3878.39	Kruppel-like factor 6 [Source:MGI Symbol;Acc:MGI:1346318]
ENSMUSG00000000085	Scmh1	1047.01	965.012	1265.04	711.42	600.995	892.482	1217.31	1065.87	1231.49	1245.34	1137.35	1079.59	1225.55	1167.92	1228.58	sex comb on midleg homolog 1 [Source:MGI Symbol;Acc:MGI:1352762]
ENSMUSG00000000088	Cox5a	1223.3	1392.89	1338.74	1312.83	1426.32	1410.81	1159.23	1226.26	1133.23	1270.58	1195.34	1337.53	1421.24	1386.17	1507.9	cytochrome c oxidase subunit 5A [Source:MGI Symbol;Acc:MGI:88474]
ENSMUSG00000000093	Tbx2	86.2512	63.5069	66.0296	310.991	137.605	202.363	122.973	91.1439	90.0933	137.484	64.8743	78.8682	123.72	35.4841	94.8036	T-box 2 [Source:MGI Symbol;Acc:MGI:98494]
ENSMUSG00000000094	Tbx4	0.978832	1.07331	0	1.14096	0	2.1153	4.77435	0	1.74616	5.36864	3.10886	1.90963	0	1.78703	0.884297	T-box 4 [Source:MGI Symbol;Acc:MGI:102556]
ENSMUSG00000000120	Ngfr	4.84171	0	0	159.458	30.4134	41.937	2.84111	2.53008	2.64877	8.00366	4.10426	3.78632	4.35591	3.58187	6.59409	nerve growth factor receptor (TNFR superfamily, member 16) [Source:MGI Symbol;Acc:MGI:97323]
ENSMUSG00000000126	Wnt9a	27.105	26.8628	29.8064	69.2745	68.0523	53.5448	66.5648	26.1552	23.7544	46.2654	33.8186	19.8759	37.1251	14.2725	20.6943	wingless-type MMTV integration site family, member 9A [Source:MGI Symbol;Acc:MGI:2446084]
ENSMUSG00000000127	Fer	1409.21	1410.63	1559.73	914.197	937.94	976.629	1436.32	1762.68	1889.01	1188.29	1372.88	1548.34	1293.84	1411.46	1457.85	fer (fms/fps related) protein kinase [Source:MGI Symbol;Acc:MGI:105917]
ENSMUSG00000000131	Xpo6	1932.59	2546.6	2593.65	1871.72	1622.96	2014.14	1910.91	2068.1	2147.05	1676.39	1679.6	2094.26	1774.28	1962.3	2429.93	exportin 6 [Source:MGI Symbol;Acc:MGI:2429950]
ENSMUSG00000000134	Tfe3	2229.47	2717.79	2190.16	2129.04	2327.32	2238.49	2519.46	2408.49	2460.96	3151.42	3197.36	3499.48	2620.28	3264.19	2920.7	transcription factor E3 [Source:MGI Symbol;Acc:MGI:98511]
ENSMUSG00000000142	Axin2	234.678	98.7663	66.2362	217.207	117.508	95.9495	339.002	278.22	221.756	340.354	466.095	269.364	289.588	48.0704	84.5083	axin 2 [Source:MGI Symbol;Acc:MGI:1270862]
ENSMUSG00000000148	Brat1	305.488	292.92	269.356	330.98	307.545	356.842	301.264	283.586	290.603	298.452	261.117	263.386	289.422	317.389	314.942	BRCA1-associated ATM activator 1 [Source:MGI Symbol;Acc:MGI:1891679]
ENSMUSG00000000149	Gna12	1986.86	1750.22	1819.82	2411.25	2208.35	2484.34	2062.89	2042.99	1896.98	2100.6	1910.41	1957.44	2063.32	1835	2005.6	guanine nucleotide binding protein, alpha 12 [Source:MGI Symbol;Acc:MGI:95767]
ENSMUSG00000000154	Slc22a18	0	0	3.81388	22.3502	12.7838	14.1544	0	0	0.830629	0	0	0.893689	3.61499	0	0	solute carrier family 22 (organic cation transporter), member 18 [Source:MGI Symbol;Acc:MGI:1336884]
ENSMUSG00000000159	Igsf5	0	0	1.03676	7.6488	7.86119	13.9024	0	0	0	0	0	0	0	0	0	immunoglobulin superfamily, member 5 [Source:MGI Symbol;Acc:MGI:1919308]
ENSMUSG00000000167	Pih1d2	15.9302	27.0895	12.382	20.2822	15.3466	19.9462	15.0636	31.0296	20.7037	14.5797	29.1116	17.6289	42.8946	25.185	18.5921	PIH1 domain containing 2 [Source:MGI Symbol;Acc:MGI:1919864]
ENSMUSG00000000168	Dlat	993.109	916.716	930.914	1040.45	1279.89	1179.6	739.456	910.648	979.665	948.333	966.492	968.474	1015.52	980.412	946.669	dihydrolipoamide S-acetyltransferase (E2 component of pyruvate dehydrogenase complex) [Source:MGI Symbol;Acc:MGI:2385311]
ENSMUSG00000000171	Sdhd	1329.3	1311.34	1429.75	1333.98	1368.72	1367.72	1310.77	1356.92	1342.92	1364.47	1357.05	1533.71	1467.5	1539.27	1542.58	succinate dehydrogenase complex, subunit D, integral membrane protein [Source:MGI Symbol;Acc:MGI:1914175]
ENSMUSG00000000182	Fgf23	320.585	1055.44	1138.88	201.043	300.879	273.58	256.228	463.021	588.814	1541.68	3165.69	1977.52	2027.61	2720.95	2396.55	fibroblast growth factor 23 [Source:MGI Symbol;Acc:MGI:1891427]
ENSMUSG00000000184	Ccnd2	4266.73	4778.24	5149.71	4713.69	4046.6	4961.96	4397.41	4003.17	4849.68	3384.8	3187.89	3089.14	3847.1	3770.89	3781.88	cyclin D2 [Source:MGI Symbol;Acc:MGI:88314]
ENSMUSG00000000194	Gpr107	1230.41	1381.37	1440.1	1390.63	1348.46	1414.01	1440.18	1468.65	1598.95	1194.72	1365.45	1450.87	1475.68	1243.73	1267.24	G protein-coupled receptor 107 [Source:MGI Symbol;Acc:MGI:2139054]
ENSMUSG00000000204	Slfn4	0	0.862033	0	2.75914	2.04049	2.0198	0	1.38506	1.70548	1.73773	0	0	0	2.72705	0	schlafen 4 [Source:MGI Symbol;Acc:MGI:1329010]
ENSMUSG00000000223	Drp2	155.092	55.2351	66.9966	47.9453	30.8086	64.4568	110.47	82.5235	51.6318	135.084	71.6552	48.8725	124.159	47.3571	86.5284	dystrophin related protein 2 [Source:MGI Symbol;Acc:MGI:107432]
ENSMUSG00000000247	Lhx2	13.0538	11.5321	8.47128	22.6666	20.9687	17.5036	13.2538	16.7841	18.418	19.9241	19.5934	21.4845	20.767	13.885	15.227	LIM homeobox protein 2 [Source:MGI Symbol;Acc:MGI:96785]
ENSMUSG00000000253	Gmpr	105.004	81.5786	79.9346	133.696	104.545	140.519	66.2496	87.0062	91.8701	72.3997	69.133	63.841	85.6182	77.3955	76.4551	guanosine monophosphate reductase [Source:MGI Symbol;Acc:MGI:1913605]
ENSMUSG00000000266	Mid2	423.058	276.781	296.137	723.054	609.018	619.525	408.559	351.166	393.014	565.813	372.776	419.37	551.988	238.538	471.832	midline 2 [Source:MGI Symbol;Acc:MGI:1344333]
ENSMUSG00000000275	Trim25	3143.43	4555.81	4047.87	1462.78	2525.61	2325.58	4262.69	4572.86	4391.2	2615.15	3324.9	3600.35	2076.05	3507.22	2619.5	tripartite motif-containing 25 [Source:MGI Symbol;Acc:MGI:102749]
ENSMUSG00000000276	Dgke	476.502	536.547	503.053	550.663	457.692	566.219	359.053	401.92	421.349	364.81	387.435	425.176	378.31	417.823	444.327	diacylglycerol kinase, epsilon [Source:MGI Symbol;Acc:MGI:1889276]
ENSMUSG00000000278	Scpep1	6009.81	5765.08	6097.47	3447.54	3347.66	3092.78	7783.12	7362.49	9245.49	6516.01	6173.89	6470.98	6284.45	5565.49	5048.72	serine carboxypeptidase 1 [Source:MGI Symbol;Acc:MGI:1921867]
ENSMUSG00000000282	Mnt	753.296	907.745	847.167	1550	1738.4	1618.64	830.24	941.616	1177.77	777.752	1033.15	925.271	1002.07	883.967	880.644	max binding protein [Source:MGI Symbol;Acc:MGI:109150]
ENSMUSG00000000290	Itgb2	17.815	23.1799	35.9248	209.233	476.225	427.746	18.0009	21.7672	19.0004	28.618	35.4608	62.7363	24.8802	76.6878	60.1008	integrin beta 2 [Source:MGI Symbol;Acc:MGI:96611]
ENSMUSG00000000295	Hddc2	219.466	219.323	256.52	287.91	309.642	287.187	174.756	154.838	152.438	176.508	147.656	155.57	201.349	202.71	253.873	HD domain containing 2 [Source:MGI Symbol;Acc:MGI:1916942]
ENSMUSG00000000296	Tpd52l1	39.4037	63.798	52.822	86.5028	58.7012	107.691	55.1387	51.0246	68.995	29.0004	29.444	46.9766	38.4983	38.0599	33.3666	tumor protein D52-like 1 [Source:MGI Symbol;Acc:MGI:1298386]
ENSMUSG00000000301	Pemt	56.8811	44.142	89.5201	31.4294	52.335	57.8258	50.7785	66.6111	62.8384	39.4135	66.8649	54.0823	39.1028	49.6704	56.2913	phosphatidylethanolamine N-methyltransferase [Source:MGI Symbol;Acc:MGI:104535]
ENSMUSG00000000303	Cdh1	14.9048	6.13341	35.0558	625.619	70.8952	794.414	21.275	18.7361	22.5668	11.1683	2.75404	11.8666	72.1692	29.7951	6.29701	cadherin 1 [Source:MGI Symbol;Acc:MGI:88354]
ENSMUSG00000000308	Ckmt1	4.64435	1.7436	4.64194	62.4319	2.04378	76.6012	0	2.75965	2.88094	2.91003	0	0	4.14512	3.62144	8.71714	creatine kinase, mitochondrial 1, ubiquitous [Source:MGI Symbol;Acc:MGI:99441]
ENSMUSG00000000317	Bcl6b	22.4005	19.0895	10.1877	13.1137	2.03254	6.05761	39.9911	41.9742	39.9857	38.6206	49.7672	68.3931	15.1621	29.643	35.7952	B cell CLL/lymphoma 6, member B [Source:MGI Symbol;Acc:MGI:1278332]
ENSMUSG00000000320	Alox12	14.5559	23.7299	15.8527	13.7162	2.1934	14.7798	16.737	18.8567	11.2967	24.2695	21.1868	33.8684	14.1573	23.6196	22.4064	arachidonate 12-lipoxygenase [Source:MGI Symbol;Acc:MGI:87998]
ENSMUSG00000000326	Comt	1362.9	1194.78	1326.87	1452.43	1419.1	1342.39	1224.32	1168.93	1182.16	1683.04	1512.63	1392.47	1718.27	1474.7	1664.54	catechol-O-methyltransferase [Source:MGI Symbol;Acc:MGI:88470]
ENSMUSG00000000339	Rtca	905.88	894.799	907.364	485.074	487.762	518.272	795.163	864.391	811.571	746.074	785.06	786.49	819.031	817.369	786.92	RNA 3'-terminal phosphate cyclase [Source:MGI Symbol;Acc:MGI:1913618]
ENSMUSG00000000340	Dbt	331.633	335.669	335.401	303.28	307.769	318.165	277.76	211.343	301.688	268.419	197.002	191.885	321.067	225.818	265.957	dihydrolipoamide branched chain transacylase E2 [Source:MGI Symbol;Acc:MGI:105386]
ENSMUSG00000000346	Dazap2	3702.8	3923.11	3821.9	4936.59	5302.64	4939.01	3963.47	4488.14	4723.84	4363.59	4367.06	4563.88	3923.98	4376.56	3758.48	DAZ associated protein 2 [Source:MGI Symbol;Acc:MGI:1344344]
ENSMUSG00000000355	Mcts1	391.987	410.699	388.764	506.957	522.662	491.191	358.234	429.027	421.643	490.857	491.505	466.844	464.311	610.944	523.663	malignant T cell amplified sequence 1 [Source:MGI Symbol;Acc:MGI:1916245]
ENSMUSG00000000359	Rem1	247.968	186.98	193.032	30.2705	26.7916	39.6164	133.867	119.976	192.25	195.431	164.88	144.952	199.76	140.934	188.977	rad and gem related GTP binding protein 1 [Source:MGI Symbol;Acc:MGI:1097696]
ENSMUSG00000000365	Rnf17	0	0	1.5475	0	0	0	0	0	0.853534	0	9.79254	1.04213	0	1.19795	0.862449	ring finger protein 17 [Source:MGI Symbol;Acc:MGI:1353419]
ENSMUSG00000000374	Trappc10	1844.96	1934.48	1695.52	2378.7	2496.88	2498.42	1644.39	1936.09	1684.62	1876.82	2012.29	1868.92	1800.95	1915.03	1799.7	trafficking protein particle complex 10 [Source:MGI Symbol;Acc:MGI:1336209]
ENSMUSG00000000378	Ccm2	1080.69	1007.21	1066.25	660.034	667.754	856.127	1089.3	952.592	933.811	778.05	875.63	780.423	850.896	759.844	826.05	cerebral cavernous malformation 2 [Source:MGI Symbol;Acc:MGI:2384924]
ENSMUSG00000000384	Tbrg4	1123.37	1391.68	1161.16	986.978	1095.47	992.41	983.032	1048.22	1014.58	802.073	962.413	994.997	739.772	1040.75	863.957	transforming growth factor beta regulated gene 4 [Source:MGI Symbol;Acc:MGI:1100868]
ENSMUSG00000000385	Tmprss2	7.59279	17.5757	9.37353	221.721	11.258	201.309	4.75249	4.87985	5.97106	3.6788	0.839399	1.90875	38.9377	20.6673	0	transmembrane protease, serine 2 [Source:MGI Symbol;Acc:MGI:1354381]
ENSMUSG00000000386	Mx1	91.4363	205.045	444.557	20.054	81.8994	66.6448	139.01	142.874	68.0327	95.594	76.7837	107.399	46.1469	101.521	57.3485	MX dynamin-like GTPase 1 [Source:MGI Symbol;Acc:MGI:97243]
ENSMUSG00000000392	Fap	616.983	559.391	697.587	268.55	208.982	201.43	763.648	844.383	399.72	531.634	440.533	164.459	407.642	401.874	504.906	fibroblast activation protein [Source:MGI Symbol;Acc:MGI:109608]
ENSMUSG00000000394	Gcg	5.29475	0	1.59389	9.85548	0	6.37207	2.49728	1.4797	1.21653	0	0.911758	0	0	0	0	glucagon [Source:MGI Symbol;Acc:MGI:95674]
ENSMUSG00000000399	Ndufa9	1173.72	1324.58	1379.53	1010.76	1180.42	1115.14	1163.2	1194.54	1186.5	1052.55	1036.09	1069.96	1052.64	1087.29	1110.88	NADH:ubiquinone oxidoreductase subunit A9 [Source:MGI Symbol;Acc:MGI:1913358]
ENSMUSG00000000402	Egfl6	0	3.17577	4.55878	31.554	4.98896	16.8981	0	1.69434	0	6.25042	9.29446	4.74602	22.0777	2.65406	18.7538	EGF-like-domain, multiple 6 [Source:MGI Symbol;Acc:MGI:1858599]
ENSMUSG00000000409	Lck	45.2023	52.9031	50.6176	16.1555	5.89838	19.0527	52.2854	43.808	58.8476	26.9733	41.9229	25.7797	27.9516	46.8277	25.2362	lymphocyte protein tyrosine kinase [Source:MGI Symbol;Acc:MGI:96756]
ENSMUSG00000000416	Cttnbp2	14.1875	17.2181	16.8669	4.54022	13.5378	3.27182	15.7395	8.88393	23.3345	1.33964	0	0.954592	0	0	1.85103	cortactin binding protein 2 [Source:MGI Symbol;Acc:MGI:1353467]
ENSMUSG00000000420	Galnt1	2728.78	2690.66	2752.38	3638.51	3514.28	3664.23	3005.95	2656.24	2472.02	2278.25	2045.29	2341.62	2221.03	2300.24	2490.88	polypeptide N-acetylgalactosaminyltransferase 1 [Source:MGI Symbol;Acc:MGI:894693]
ENSMUSG00000000439	Mkrn2	572.381	411.593	572.233	594.474	455.075	620.691	458.246	735.618	501.058	520.464	496.059	407.162	512.484	412.676	484.889	makorin, ring finger protein, 2 [Source:MGI Symbol;Acc:MGI:1914277]
ENSMUSG00000000440	Pparg	241.348	243.72	332.098	637.324	653.652	741.063	363.485	675.026	371.167	314.042	147.287	90.8218	197.075	99.9576	381.518	peroxisome proliferator activated receptor gamma [Source:MGI Symbol;Acc:MGI:97747]
ENSMUSG00000000441	Raf1	2683.07	2416.63	2288	2633.73	2750.12	2793.71	2316.27	2144.85	2282.94	2428.84	2204.81	2343.8	2391.24	2363.23	2295.77	v-raf-leukemia viral oncogene 1 [Source:MGI Symbol;Acc:MGI:97847]
ENSMUSG00000000486	Septin1	36.3113	30.9532	38.7422	79.3359	76.7198	50.2962	33.6897	39.0976	21.339	40.83	47.8638	14.718	54.9221	23.439	33.093	septin 1 [Source:MGI Symbol;Acc:MGI:1858916]
ENSMUSG00000000489	Pdgfb	105.923	126.536	67.1573	168.317	124.293	131.479	229.595	79.404	105.037	82.9141	43.1785	54.5111	71.3483	47.5359	36.5975	platelet derived growth factor, B polypeptide [Source:MGI Symbol;Acc:MGI:97528]
ENSMUSG00000000530	Acvrl1	102.056	81.6272	87.5417	122.698	94.2529	213.358	105.561	149.958	221.506	152.437	195.561	267.597	170.213	147.168	161.949	activin A receptor, type II-like 1 [Source:MGI Symbol;Acc:MGI:1338946]
ENSMUSG00000000531	Tamalin	637.03	532.58	606.121	582.165	460.564	626.751	659.132	631.709	660.176	544.926	590.086	539.216	548.493	463.43	512.887	trafficking regulator and scaffold protein tamalin [Source:MGI Symbol;Acc:MGI:1860303]
ENSMUSG00000000532	Acvr1b	555.737	874.24	935.565	861.695	1292.05	978.471	564.611	691.74	788.845	721.432	1031.25	1133.28	726.065	1101.27	797.134	activin A receptor, type 1B [Source:MGI Symbol;Acc:MGI:1338944]
ENSMUSG00000000538	Tom1l2	1487.05	1169.96	1265.13	1703.67	1494.88	1562.64	1529.75	1307.84	1461.46	1209.21	1342.81	1549.95	1356.14	1318	1339.62	target of myb1-like 2 (chicken) [Source:MGI Symbol;Acc:MGI:2443306]
ENSMUSG00000000544	Gpa33	11.6484	4.51796	8.497	229.7	5.31036	130.383	3.04551	0.8924	1.84966	0.826828	1.0809	1.00147	26.5451	6.61794	5.91163	glycoprotein A33 (transmembrane) [Source:MGI Symbol;Acc:MGI:1891703]
ENSMUSG00000000552	Zfp385a	910.482	873.468	930.778	940.728	1099.95	1059.26	1036.02	1113.01	911.897	967.452	990.529	894.343	831.385	893.363	957.266	zinc finger protein 385A [Source:MGI Symbol;Acc:MGI:1352495]
ENSMUSG00000000555	Itga5	6043.31	7239.03	6267.73	8796.32	9756.68	8590.73	7253.09	6538.49	7119.02	5524.86	6264.88	7028.87	4949.06	6752.13	5916.05	integrin alpha 5 (fibronectin receptor alpha) [Source:MGI Symbol;Acc:MGI:96604]
ENSMUSG00000000560	Gabra2	2.15609	2.43221	7.10273	0	0	1.35449	18.1857	4.34818	1.22192	0	0	1.34731	0	0	0	gamma-aminobutyric acid (GABA) A receptor, subunit alpha 2 [Source:MGI Symbol;Acc:MGI:95614]
ENSMUSG00000000561	Wdr77	1776.27	1873.85	1695.66	1083.46	1124.35	1111	1362.39	1128.84	1093.28	1242.9	1292.76	1451.1	1327.31	1676.72	1615.28	WD repeat domain 77 [Source:MGI Symbol;Acc:MGI:1917715]
ENSMUSG00000000563	Atp5pb	4165.88	4345.01	4361.61	2466.13	2422.74	2468.37	3540.97	3877.57	3969.66	3703.41	3553.1	3666.27	3807.25	4024.63	4095.32	ATP synthase peripheral stalk-membrane subunit b [Source:MGI Symbol;Acc:MGI:1100495]
ENSMUSG00000000567	Sox9	1056.48	1078.5	1109.15	2227.86	2990.09	2821.67	1042.71	1407.07	1449.06	938.798	1024.51	1121.12	941.705	798.149	1041.36	SRY (sex determining region Y)-box 9 [Source:MGI Symbol;Acc:MGI:98371]
ENSMUSG00000000568	Hnrnpd	4761.89	4732.08	4878.91	3988.1	4201.39	4516.97	4144.19	3933.35	3848.56	4396.4	4780.96	4793.96	4877.67	5238.55	5027.71	heterogeneous nuclear ribonucleoprotein D [Source:MGI Symbol;Acc:MGI:101947]
ENSMUSG00000000579	Dynlt1c	36.329	53.6648	48.2504	31.5923	26.5987	54.8704	56.8988	58.413	48.3429	25.708	53.0834	56.0538	80.8087	50.4413	54.8931	dynein light chain Tctex-type 1C [Source:MGI Symbol;Acc:MGI:3807476]
ENSMUSG00000000581	C1d	680.048	584.138	701.805	484.389	484.472	577.796	663.451	517.394	554.785	542.699	452.478	499.429	423.542	440.912	369.32	C1D nuclear receptor co-repressor [Source:MGI Symbol;Acc:MGI:1927354]
ENSMUSG00000000594	Gm2a	1053.33	1217.72	1354.54	946.446	814.253	889.267	1300.82	1794.09	2116.44	1733.39	2237.67	1973.48	1455.01	1442.88	1484.98	GM2 ganglioside activator protein [Source:MGI Symbol;Acc:MGI:95762]
ENSMUSG00000000600	Krit1	877.838	842.97	822.066	981.168	1007.29	916.618	893.655	698.066	800.715	886.315	837.93	921.111	813.603	845.244	818.354	KRIT1, ankyrin repeat containing [Source:MGI Symbol;Acc:MGI:1930618]
ENSMUSG00000000605	Clcn4	1260.74	1241.87	1207.43	1829.15	1895.05	1749.83	1394.02	1222.56	1186.43	1362.52	1212.31	1262.88	1297.64	1216.61	1170.69	chloride channel, voltage-sensitive 4 [Source:MGI Symbol;Acc:MGI:104571]
ENSMUSG00000000627	Sema4f	28.4359	23.9843	30.0138	15.4343	25.688	22.4806	42.4085	83.597	48.5388	14.6483	13.4893	9.14901	10.5736	10.9153	14.5408	sema domain, immunoglobulin domain (Ig), TM domain, and short cytoplasmic domain [Source:MGI Symbol;Acc:MGI:1340055]
ENSMUSG00000000628	Hk2	3165.49	5665.58	4897.84	5014.27	8200.74	6553.71	4957.38	5053.03	4053.38	3779.31	4876.66	3409.08	2269.2	4154.32	3372.63	hexokinase 2 [Source:MGI Symbol;Acc:MGI:1315197]
ENSMUSG00000000631	Myo18a	1408.82	901.944	1094.56	2526.28	2358.71	2135.52	1172.7	1008.87	1143.62	1236.93	1469.48	1521.43	1578.35	1128.43	1306.46	myosin XVIIIA [Source:MGI Symbol;Acc:MGI:2667185]
ENSMUSG00000000682	Cd52	0	1.07279	0	4.52872	2.51155	6.19292	0.948083	0.840308	0	0.885102	0	0	0	0	0	CD52 antigen [Source:MGI Symbol;Acc:MGI:1346088]
ENSMUSG00000000686	Abhd15	33.7102	43.4337	40.411	21.6509	15.2552	18.721	46.2845	36.9639	41.521	30.178	29.6834	32.9657	33.5989	40.3669	35.8133	abhydrolase domain containing 15 [Source:MGI Symbol;Acc:MGI:1914727]
ENSMUSG00000000690	Hoxb6	920.118	743.024	786.981	199.284	226.22	194.469	686.601	842.261	660.306	589.457	604.574	555.619	735.844	576.259	562.446	homeobox B6 [Source:MGI Symbol;Acc:MGI:96187]
ENSMUSG00000000693	Loxl3	3062.53	2457.77	2734.37	2112.3	1883.65	2039.34	2139.79	2583.38	2737.18	2520.94	2720.47	2121.86	2861.42	2083.5	2893.66	lysyl oxidase-like 3 [Source:MGI Symbol;Acc:MGI:1337004]
ENSMUSG00000000706	Btn1a1	42.428	34.3476	20.1185	5.08275	15.6659	9.55514	34.4559	51.795	10.2182	24.2848	19.3356	8.54099	3.94933	18.339	5.09445	butyrophilin, subfamily 1, member A1 [Source:MGI Symbol;Acc:MGI:103118]
ENSMUSG00000000708	Kat2b	1394.98	1388.05	1543.2	1175	1248.85	1195.88	1566.29	1604.05	1369.98	1466.8	1659.47	1373.42	1397.48	1189.76	1379.67	K(lysine) acetyltransferase 2B [Source:MGI Symbol;Acc:MGI:1343094]
ENSMUSG00000000711	Rab5b	2891.13	2576.82	2640.46	3021.6	2935.71	2737.34	2783.99	2876.08	3076.44	2511.1	2543.1	2572.13	2413.31	2467.02	2231.55	RAB5B, member RAS oncogene family [Source:MGI Symbol;Acc:MGI:105938]
ENSMUSG00000000730	Dnmt3l	12.726	35.7695	29.5208	11.1445	34.0048	51.8615	42.4898	59.0826	121.8	50.1094	89.2372	115.948	31.8017	127.844	61.016	DNA (cytosine-5-)-methyltransferase 3-like [Source:MGI Symbol;Acc:MGI:1859287]
ENSMUSG00000000731	Aire	6.34353	4.39224	0.559261	5.0128	6.22875	7.69666	2.35803	14.7455	22.4137	0	3.02299	0.921103	0	6.39315	0	autoimmune regulator (autoimmune polyendocrinopathy candidiasis ectodermal dystrophy) [Source:MGI Symbol;Acc:MGI:1338803]
ENSMUSG00000000732	Icosl	43.4164	85.2207	51.7965	19.1949	41.8786	32.2828	94.0947	132.528	220.111	114.149	135.351	235.901	93.4428	142.11	94.2023	icos ligand [Source:MGI Symbol;Acc:MGI:1354701]
ENSMUSG00000000738	Spg7	1276.83	1344.63	1374.37	1135.95	1371.94	1344.54	1246.39	1309.43	1304.93	1336.34	1221.46	1517.94	1441.12	1654.39	1377.13	SPG7, paraplegin matrix AAA peptidase subunit [Source:MGI Symbol;Acc:MGI:2385906]
ENSMUSG00000000739	Sult5a1	28.7279	36.0579	33.8032	0	6.83984	1.59359	68.2727	71.2299	70.7616	31.1435	51.6009	26.8238	18.9926	22.1754	17.6478	sulfotransferase family 5A, member 1 [Source:MGI Symbol;Acc:MGI:1931463]
ENSMUSG00000000740	Rpl13	13582.7	13334.1	13967.4	13475	15413.6	15859.5	11575.9	13526.4	14920.5	12499.9	11938.3	14341.1	11975.7	14855.1	14318.5	ribosomal protein L13 [Source:MGI Symbol;Acc:MGI:105922]
ENSMUSG00000000743	Chmp1a	1617.86	1433.43	1505.51	1830.02	1749.54	1818.9	1467.45	1516.52	1409.48	1731.79	1620.24	1755.76	1921.76	1716.45	1724.95	charged multivesicular body protein 1A [Source:MGI Symbol;Acc:MGI:1920159]
ENSMUSG00000000751	Rpa1	6042.9	5179.21	5134.1	2994.59	2589.17	3041.07	5736.37	4746.99	4192.7	4900.14	3905.55	3535.08	4755.19	3511.45	4729.64	replication protein A1 [Source:MGI Symbol;Acc:MGI:1915525]
ENSMUSG00000000753	Serpinf1	9801.03	9886.73	9512.54	5742.98	7759.42	6622.09	13189.7	16629	16244.5	13621.9	14372.8	15614	11830.5	14290.1	12904.8	serine (or cysteine) peptidase inhibitor, clade F, member 1 [Source:MGI Symbol;Acc:MGI:108080]
ENSMUSG00000000759	Tubgcp3	1855.35	1644.39	1705.72	1556.65	1511.55	1701.56	1663.29	1387.74	1461.91	1751.23	1696.88	1750.82	2053.13	1629.61	1795.48	tubulin, gamma complex associated protein 3 [Source:MGI Symbol;Acc:MGI:2183752]
ENSMUSG00000000776	Polr3d	561.774	611.455	621.827	579.045	701.332	799.846	586.455	544.68	506.968	665.976	820.998	742.254	624.585	788.405	621.406	polymerase (RNA) III (DNA directed) polypeptide D [Source:MGI Symbol;Acc:MGI:1914315]
ENSMUSG00000000782	Tcf7	313.406	263.381	213.132	301.683	291.72	234.113	445.212	377.819	335.456	456.671	414.005	349.261	325.661	166.784	285.633	transcription factor 7, T cell specific [Source:MGI Symbol;Acc:MGI:98507]
ENSMUSG00000000787	Ddx3x	15485.6	17449.9	17650.9	14282	14881.7	14424	17200.7	16706.6	17330.1	19452.3	18317.2	19392.8	15878.1	18360.2	17798.7	DEAD box helicase 3, X-linked [Source:MGI Symbol;Acc:MGI:103064]
ENSMUSG00000000791	Il12rb1	1.2223	0	1.18891	26.9064	13.5141	11.6905	1.19898	0.533164	1.05939	10.0076	15.2646	10.1167	10.9477	3.29966	1.19063	interleukin 12 receptor, beta 1 [Source:MGI Symbol;Acc:MGI:104579]
ENSMUSG00000000792	Slc5a5	9.63602	10.825	17.2949	14.8033	16.4983	15.6277	4.73325	14.2932	7.05732	7.98709	12.2929	16.0421	18.5037	22.4021	12.2199	solute carrier family 5 (sodium iodide symporter), member 5 [Source:MGI Symbol;Acc:MGI:2149330]
ENSMUSG00000000794	Kcnn3	4.1644	9.04449	13.0574	12.6541	52.0266	17.5401	12.0393	6.6502	10.4258	12.437	11.8124	8.84033	4.8196	12.9182	6.8687	potassium intermediate/small conductance calcium-activated channel, subfamily N, member 3 [Source:MGI Symbol;Acc:MGI:2153183]
ENSMUSG00000000804	Usp32	1710.68	1714.64	1854.41	1773.42	2051.05	1883	1713.21	1625.26	1755.6	1504.99	1513.41	1592.96	1143.11	1593.35	1420.07	ubiquitin specific peptidase 32 [Source:MGI Symbol;Acc:MGI:2144475]
ENSMUSG00000000811	Txnrd3	251.96	270.009	296.776	300.379	278.197	291.995	341.171	365.981	377.031	261.567	268.998	241.894	250.787	214.21	288.35	thioredoxin reductase 3 [Source:MGI Symbol;Acc:MGI:2386711]
ENSMUSG00000000823	Zfp512b	763.275	536.22	608.032	1142.62	1075.83	1286.23	665.161	484.447	290.168	643.256	461.686	443.884	742.926	582.205	712.168	zinc finger protein 512B [Source:MGI Symbol;Acc:MGI:2685478]
ENSMUSG00000000826	Dnajc5	2109.37	2397.31	2198.87	2885.65	2924.53	2975.94	2194.78	2533.19	2469.5	2201.76	2244.86	2312.34	2128.06	2201.24	2196.55	DnaJ heat shock protein family (Hsp40) member C5 [Source:MGI Symbol;Acc:MGI:892995]
ENSMUSG00000000827	Tpd52l2	1105.95	1061.5	1029.01	1605.54	1341.82	1376.76	938.872	961.262	937.386	928.951	894.805	984.864	865.416	1073.21	963.371	tumor protein D52-like 2 [Source:MGI Symbol;Acc:MGI:1913564]
ENSMUSG00000000838	Fmr1	4344.74	4561.65	4142.67	4509.21	4287.92	4612.65	4832.89	4244.94	3982.44	5324.1	5026.37	4334.91	4937.85	4483.97	5306.76	FMRP translational regulator 1 [Source:MGI Symbol;Acc:MGI:95564]
ENSMUSG00000000876	Pxmp4	248.18	237.268	221.44	317.349	208.357	292.186	279.707	318.409	254.869	268.011	278.113	212.855	280.14	187.769	274.593	peroxisomal membrane protein 4 [Source:MGI Symbol;Acc:MGI:1891701]
ENSMUSG00000000881	Dlg3	1226.02	1339.95	1691.23	928.006	950.285	965.645	1224.02	1532.7	1759.03	1506.23	1955.79	1714.81	1598.01	1711.98	1530.89	discs large MAGUK scaffold protein 3 [Source:MGI Symbol;Acc:MGI:1888986]
ENSMUSG00000000884	Gnb1l	113.717	118.075	89.4491	121.871	74.2967	139.111	100.12	129.866	86.0991	131.914	122.49	119.17	86.1577	130.556	144.446	guanine nucleotide binding protein (G protein), beta polypeptide 1-like [Source:MGI Symbol;Acc:MGI:1338057]
ENSMUSG00000000901	Mmp11	1101.39	737.869	735.881	2202.9	1419.32	1494.83	844.499	811.863	899.014	888.706	596.216	600.294	1092.42	548.164	673.392	matrix metallopeptidase 11 [Source:MGI Symbol;Acc:MGI:97008]
ENSMUSG00000000902	Smarcb1	1791.85	1793.31	1787.97	2226.16	2187.68	2020.74	1679.7	1624.43	1617.78	1532.72	1327.51	1434.98	1650.1	1570.25	1504.43	SWI/SNF related, matrix associated, actin dependent regulator of chromatin, subfamily b, member 1 [Source:MGI Symbol;Acc:MGI:1328366]
ENSMUSG00000000915	Hip1r	351.836	585.068	354.854	545.272	730.951	735.037	591.932	399.175	560.368	549.665	502.106	615.261	487.519	554.014	427.209	huntingtin interacting protein 1 related [Source:MGI Symbol;Acc:MGI:1352504]
ENSMUSG00000000916	Nsun5	272.067	265.857	271.837	264.525	246.54	238.325	247.527	281.78	231.367	270.758	260.439	327.68	298.343	260.034	374.707	NOL1/NOP2/Sun domain family, member 5 [Source:MGI Symbol;Acc:MGI:2140844]
ENSMUSG00000000934	Top1mt	220.741	254.888	200.366	172.41	155.761	177.579	206.257	206.992	177.438	192.643	184.192	201.224	237.823	218.095	221.931	DNA topoisomerase 1, mitochondrial [Source:MGI Symbol;Acc:MGI:1920210]
ENSMUSG00000000938	Hoxa10	385.495	385.658	369.285	216.417	218.882	203.973	365.345	388.089	340.172	584.506	445.927	409.84	689.839	513.489	525.361	homeobox A10 [Source:MGI Symbol;Acc:MGI:96171]
ENSMUSG00000000942	Hoxa4	238.292	271.055	189.149	416.181	537.931	451.524	253.71	285.081	150.535	155.573	120.046	76.5237	111.711	93.9687	184.851	homeobox A4 [Source:MGI Symbol;Acc:MGI:96176]
ENSMUSG00000000948	Gm38393	32.7327	13.968	9.63349	23.1365	10.5058	21.8179	15.2475	11.7567	8.72616	7.41075	7.36502	1.39746	3.51911	11.8056	8.68523	predicted gene, 38393 [Source:MGI Symbol;Acc:MGI:5613898]
ENSMUSG00000000957	Mmp14	8233.71	7037.34	6741.71	10416.9	7901.08	7679.16	8275.5	6118.8	6572.56	7654.89	6442.46	6916.67	8143.63	6054.76	5481.86	matrix metallopeptidase 14 (membrane-inserted) [Source:MGI Symbol;Acc:MGI:101900]
ENSMUSG00000000958	Slc7a7	32.3613	15.2409	20.9189	252.943	206.067	178.887	44.5186	26.5094	20.0618	50.9999	42.5176	82.3265	34.0902	22.9159	43.9309	solute carrier family 7 (cationic amino acid transporter, y+ system), member 7 [Source:MGI Symbol;Acc:MGI:1337120]
ENSMUSG00000000959	Oxa1l	584.117	575.373	546.664	616.887	735.143	554.662	446.296	448.467	513.508	457.349	464.659	417.661	508.547	517.836	470.499	oxidase assembly 1-like [Source:MGI Symbol;Acc:MGI:1916339]
ENSMUSG00000000976	Heatr6	691.662	776.554	803.953	702.735	709.723	790.42	848.817	837.662	735.345	657.216	656.716	662.591	600.779	726.935	625.218	HEAT repeat containing 6 [Source:MGI Symbol;Acc:MGI:1919790]
ENSMUSG00000000982	Ccl3	0	2.13479	0	0	1.26205	2.07919	1.89836	0.845971	7.86847	3.55438	3.11855	8.55866	1.11103	0	0.928623	chemokine (C-C motif) ligand 3 [Source:MGI Symbol;Acc:MGI:98260]
ENSMUSG00000001014	Icam4	6.67092	1.11622	3.55708	7.63229	3.64311	2.15154	2.91775	5.2083	4.40399	0	1.05469	2.72045	2.08017	0	0	intercellular adhesion molecule 4, Landsteiner-Wiener blood group [Source:MGI Symbol;Acc:MGI:1925619]
ENSMUSG00000001016	Ilf2	2467.14	2874.42	2724.62	1292.54	1369.6	1295.93	2313.41	2524.08	2494.13	2314.4	2430.02	2363.9	2076.33	2603.7	2565.34	interleukin enhancer binding factor 2 [Source:MGI Symbol;Acc:MGI:1915031]
ENSMUSG00000001017	Chtop	3194.19	3284.24	3245.11	2005.11	2252.91	2138.35	2996.05	3008.69	2889.25	2835.39	3060.35	3218.92	3017.23	3171.94	3075.8	chromatin target of PRMT1 [Source:MGI Symbol;Acc:MGI:1913761]
ENSMUSG00000001018	Snapin	799.68	758.994	689.837	587.501	474.166	545.977	683.068	718.202	828.095	752.376	741.632	692.893	801.472	738.576	728.195	SNAP-associated protein [Source:MGI Symbol;Acc:MGI:1333745]
ENSMUSG00000001020	S100a4	1554.99	759.787	1140.36	1535.69	728.759	1218.2	1015.44	1140.14	1250.31	3059.99	2335.16	3005.78	4524.96	2390.93	3763.39	S100 calcium binding protein A4 [Source:MGI Symbol;Acc:MGI:1330282]
ENSMUSG00000001021	S100a3	46.2427	16.29	17.9273	2.09887	0.331215	9.7331	23.174	22.1775	41.1217	37.8896	44.8959	27.5568	41.6621	24.8809	40.3243	S100 calcium binding protein A3 [Source:MGI Symbol;Acc:MGI:1338849]
ENSMUSG00000001023	S100a5	0	1.08072	0	1.13917	0	0	0	0	2.64806	0	2.03468	1.90133	1.0776	0.900245	1.93887	S100 calcium binding protein A5 [Source:MGI Symbol;Acc:MGI:1338915]
ENSMUSG00000001025	S100a6	14713.4	8978.27	12271.2	6164.55	3236.73	5690.85	9765.5	8751.18	8768.26	10014.4	9051.34	9714.22	14112.7	8549.68	11828	S100 calcium binding protein A6 (calcyclin) [Source:MGI Symbol;Acc:MGI:1339467]
ENSMUSG00000001027	Scn4a	0.933353	0	0	5.5003	3.64001	3.05804	2.79841	0	0.847958	2.59327	3.96389	1.83822	0	0	1.81036	sodium channel, voltage-gated, type IV, alpha [Source:MGI Symbol;Acc:MGI:98250]
ENSMUSG00000001034	Mapk7	898.664	776.265	611.717	832.433	689.177	630.793	636.6	765.869	692.87	533.726	625.811	671.199	712.008	581.008	630.223	mitogen-activated protein kinase 7 [Source:MGI Symbol;Acc:MGI:1346347]
ENSMUSG00000001036	Epn2	2772.56	4541.17	3944.89	3146.34	5958.54	4075.13	3827.07	4479.56	3503.04	3805.25	4327.57	3102.45	2947.42	4208.36	3584.21	epsin 2 [Source:MGI Symbol;Acc:MGI:1333766]
ENSMUSG00000001039	B9d1	150.611	125.704	143.274	107.096	87.2389	131.219	104.474	101.475	93.6626	113.188	108.457	100.776	108.557	95.4987	125.902	B9 protein domain 1 [Source:MGI Symbol;Acc:MGI:1351471]
ENSMUSG00000001052	Sec24b	2889.66	2963.92	2949.06	1428.12	1370.47	1601.46	2964.1	2914.27	3635.59	2761.33	3363.39	3213.11	2874.97	2748.61	2959.38	Sec24 related gene family, member B (S. cerevisiae) [Source:MGI Symbol;Acc:MGI:2139764]
ENSMUSG00000001053	N4bp3	220.984	224.527	225.429	258.959	237.848	253.921	208.176	186.605	230.31	256.812	236.007	241.123	191.315	201.193	215.323	NEDD4 binding protein 3 [Source:MGI Symbol;Acc:MGI:2442218]
ENSMUSG00000001054	Rmnd5b	358.427	369.695	387.639	412.629	353.721	368.573	397.132	324.963	304.502	354.524	317.756	306.403	325.211	368.458	302.047	required for meiotic nuclear division 5 homolog B [Source:MGI Symbol;Acc:MGI:1913339]
ENSMUSG00000001056	Nhp2	1049.09	1412.73	1370.62	1019.24	1142.47	1127.45	992.025	965.74	895.251	852.384	936.273	966.282	980.549	1160.67	1104.58	NHP2 ribonucleoprotein [Source:MGI Symbol;Acc:MGI:1098547]
ENSMUSG00000001062	Vps9d1	608.901	510.317	566.437	418.681	471.446	421.126	501.196	548.086	516.903	557.935	618.435	484.795	431.733	401.934	426.237	VPS9 domain containing 1 [Source:MGI Symbol;Acc:MGI:1914143]
ENSMUSG00000001065	Zfp276	461.647	391.797	430.824	470.177	381.394	415.231	491.264	332.817	398.535	443.659	493.047	405.239	506.061	499.866	450.051	zinc finger protein (C2H2 type) 276 [Source:MGI Symbol;Acc:MGI:1888495]
ENSMUSG00000001076	C1ql4	9.61671	14.2753	12.8185	0	0	4.12305	8.45437	12.5679	20.4365	3.54477	8.21026	3.76378	5.41016	8.14215	8.50217	complement component 1, q subcomponent-like 4 [Source:MGI Symbol;Acc:MGI:3579909]
ENSMUSG00000001082	Mfsd10	862.86	1021.01	884.468	1095.52	1444.31	1247.28	920.89	950.428	864.745	980.774	1018.03	1330.16	1006.13	1108.67	1092.1	major facilitator superfamily domain containing 10 [Source:MGI Symbol;Acc:MGI:1915544]
ENSMUSG00000001089	Luzp1	3099.04	3052.17	2909.75	2089.95	2049	1957.92	3434.33	2732.28	2440.74	3460.67	3623.45	3402.89	3147.1	3193.88	3320.96	leucine zipper protein 1 [Source:MGI Symbol;Acc:MGI:107629]
ENSMUSG00000001098	Kctd10	5904.2	5498.03	5572.18	4266.63	3801.04	3969.8	5899.02	5144.09	4878.49	5396.36	5080.16	5561.22	6388.11	5474.44	5226.55	potassium channel tetramerisation domain containing 10 [Source:MGI Symbol;Acc:MGI:2141207]
ENSMUSG00000001100	Poldip2	1386.34	1458.51	1392.08	1220.26	1386.67	1165.25	1262.02	1245.05	1247.49	1117.88	1055.03	1050.76	1304.45	1140.72	1176.53	polymerase (DNA-directed), delta interacting protein 2 [Source:MGI Symbol;Acc:MGI:1915061]
ENSMUSG00000001105	Ift20	642.586	660.041	629.982	704.43	707.866	641.028	607.692	655.33	572.502	622.892	611.158	683.604	526.168	689.016	633.409	intraflagellar transport 20 [Source:MGI Symbol;Acc:MGI:1915585]
ENSMUSG00000001119	Col6a1	17189.8	10016.7	12862.3	48929.9	37980.1	40453.3	19067.9	16584.5	18867.6	23085	17535.2	15039.3	22718.7	10498.9	17536.3	collagen, type VI, alpha 1 [Source:MGI Symbol;Acc:MGI:88459]
ENSMUSG00000001120	Pcbp3	759.685	572.81	660.275	693.861	1019.47	910.341	663.828	826.735	812.041	609.817	731.818	680.527	628.667	613.964	750.274	poly(rC) binding protein 3 [Source:MGI Symbol;Acc:MGI:1890470]
ENSMUSG00000001123	Lgals9	2271.01	3278.68	3581.8	1240.88	2307.99	1776.57	2809.83	3494.52	3824.18	2449.99	2989.76	3186.78	2233.32	3051.18	2530.37	lectin, galactose binding, soluble 9 [Source:MGI Symbol;Acc:MGI:109496]
ENSMUSG00000001127	Araf	1159.4	1231.38	1354.64	1385.24	1266.12	1198.18	1232.76	1325.67	1329.4	1456.76	1283.58	1287.25	1511.78	1311.56	1410.09	Araf proto-oncogene, serine/threonine kinase [Source:MGI Symbol;Acc:MGI:88065]
ENSMUSG00000001128	Cfp	84.7413	93.4324	115.816	52.5562	67.1949	48.9008	93.5716	96.5148	138.791	158.233	153.425	206.173	98.3267	109.134	117.938	complement factor properdin [Source:MGI Symbol;Acc:MGI:97545]
ENSMUSG00000001131	Timp1	6767.64	12754.2	10541.7	4497.06	8166.04	5853.56	7863.31	10590.9	13441.1	9184.37	14109.8	17347	7071.3	14700.7	12170	tissue inhibitor of metalloproteinase 1 [Source:MGI Symbol;Acc:MGI:98752]
ENSMUSG00000001134	Uxt	235.828	238.842	180.397	175.681	180.029	185.819	279.212	271.786	239.674	314.072	341.963	321.529	307.145	332.619	307.798	ubiquitously expressed prefoldin like chaperone [Source:MGI Symbol;Acc:MGI:1277988]
ENSMUSG00000001138	Cnnm3	338.79	495.825	336.75	542.462	434.78	543.305	620.027	485.826	495.561	396.306	388.982	559.785	517.935	458.211	383.852	cyclin M3 [Source:MGI Symbol;Acc:MGI:2151055]
ENSMUSG00000001143	Lman2l	434.721	360.784	412.21	528.468	414.746	434.733	535.463	509.829	560.129	431.181	398.669	393.583	319.995	385.207	322.037	lectin, mannose-binding 2-like [Source:MGI Symbol;Acc:MGI:2443010]
ENSMUSG00000001150	Mcm3ap	1908.3	2072.48	1864.81	2584.09	2358.05	2294.91	2087.82	2068.41	1914.48	1684.33	1746.66	1978.59	1746.84	1839.8	1836.09	minichromosome maintenance complex component 3 associated protein [Source:MGI Symbol;Acc:MGI:1930089]
ENSMUSG00000001151	Pcnt	2363	2425.42	2178.94	1693.61	1924.54	2067.25	2323.12	2607.15	2811.4	1762.1	2211.19	2545.61	2045.92	2343.93	2168.02	pericentrin (kendrin) [Source:MGI Symbol;Acc:MGI:102722]
ENSMUSG00000001156	Mxd1	510.508	441.053	451.164	519.965	404.083	477.95	659.429	594.327	824.334	478.733	557.198	500.181	407.632	390.28	326.301	MAX dimerization protein 1 [Source:MGI Symbol;Acc:MGI:96908]
ENSMUSG00000001157	Gmcl1	632.334	614.718	556.061	706.33	619.24	573.957	599.642	520.026	563.313	640.957	545.815	543.552	671.856	588.56	554.101	germ cell-less, spermatogenesis associated 1 [Source:MGI Symbol;Acc:MGI:1345156]
ENSMUSG00000001158	Snrnp27	754.647	703.317	812.704	595.191	549.968	567.715	742.939	793.424	831.49	790.215	840.223	871.129	851.778	828.458	822.817	small nuclear ribonucleoprotein 27 (U4/U6.U5) [Source:MGI Symbol;Acc:MGI:1913868]
ENSMUSG00000001166	Oas1c	80.5853	121.014	104.284	59.3852	55.4228	72.1725	81.6957	87.6035	109.576	45.7707	95.8644	76.9897	59.8695	100.336	95.4349	2'-5' oligoadenylate synthetase 1C [Source:MGI Symbol;Acc:MGI:2149633]
ENSMUSG00000001173	Ocrl	1367.88	1339.9	1299.36	1408.46	1385.21	1432.1	1228.53	1298.84	1507.23	1456.11	1477.12	1428	1524.07	1526.81	1533.8	OCRL, inositol polyphosphate-5-phosphatase [Source:MGI Symbol;Acc:MGI:109589]
ENSMUSG00000001175	Calm1	6762.42	6823.84	6930.15	5028.52	4498.37	5312.74	6571.96	6892.39	6647.52	6449.5	6933.4	6998.74	6760.47	6688.46	7078.9	calmodulin 1 [Source:MGI Symbol;Acc:MGI:88251]
ENSMUSG00000001211	Agpat3	2277.08	2132.9	2346.19	3189.63	3467.17	3452.75	2025.86	1954.43	2065.9	2055.92	1948.87	2000.11	2088.84	2273.79	2053.56	1-acylglycerol-3-phosphate O-acyltransferase 3 [Source:MGI Symbol;Acc:MGI:1336186]
ENSMUSG00000001227	Sema6b	56.3388	69.47	71.1094	55.7924	74.9152	88.1325	76.904	141.67	148.991	102.958	198.449	251.581	126.323	191.345	208.299	sema domain, transmembrane domain (TM), and cytoplasmic domain, (semaphorin) 6B [Source:MGI Symbol;Acc:MGI:1202889]
ENSMUSG00000001228	Uhrf1	5324.12	5614.7	5165.47	2163.99	2261.5	2495.08	4799.66	5235.24	5090.17	3966.08	4222.43	4639.43	3940.98	4407.77	4106.34	ubiquitin-like, containing PHD and RING finger domains, 1 [Source:MGI Symbol;Acc:MGI:1338889]
ENSMUSG00000001229	Dpp9	2189.04	2244.16	2153.38	1465.71	1661.78	1538.14	2164.55	2085.43	1756.24	1655.08	1710.15	1604.54	1747.73	1655.62	1752.05	dipeptidylpeptidase 9 [Source:MGI Symbol;Acc:MGI:2443967]
ENSMUSG00000001240	Ramp2	13.2268	7.26092	10.4779	78.2766	34.2923	38.5269	3.81795	12.0514	14.0931	3.54696	5.34259	3.76965	11.7111	13.1037	7.18143	receptor (calcitonin) activity modifying protein 2 [Source:MGI Symbol;Acc:MGI:1859650]
ENSMUSG00000001247	Lsr	6.97737	4.45683	9.49163	185.42	36.2468	182.132	1.85026	7.41091	9.05276	3.66033	6.33531	2.9236	17.6488	7.38984	4.85573	lipolysis stimulated lipoprotein receptor [Source:MGI Symbol;Acc:MGI:1927471]
ENSMUSG00000001248	Gramd1a	987.887	1043.91	870.243	1332.82	1383.13	1387.54	931.683	955.047	1131.45	931.792	1091.53	1086.88	1082.35	1070.18	1065.84	GRAM domain containing 1A [Source:MGI Symbol;Acc:MGI:105490]
ENSMUSG00000001249	Hpn	1.67483	3.59088	0	11.6922	2.22917	4.60853	0	0	5.47891	0.442646	1.01348	3.74807	3.60849	0	0	hepsin [Source:MGI Symbol;Acc:MGI:1196620]
ENSMUSG00000001270	Ckb	246.581	182.62	195.544	339.998	208.318	319.249	228.364	295.094	269.616	112.952	79.9227	102.673	121.535	101.114	112.703	creatine kinase, brain [Source:MGI Symbol;Acc:MGI:88407]
ENSMUSG00000001280	Sp1	4281.44	4134.01	3791.1	4255.13	4414.38	4385.2	4773.9	4683.88	4864.52	4551.09	4569.71	4816.82	3993.34	4475.94	5009.33	trans-acting transcription factor 1 [Source:MGI Symbol;Acc:MGI:98372]
ENSMUSG00000001281	Itgb7	17.9946	42.279	20.3788	23.3823	10.6325	14.6239	24.8416	39.2955	31.2167	44.3677	27.7084	40.5961	9.18044	28.38	17.5139	integrin beta 7 [Source:MGI Symbol;Acc:MGI:96616]
ENSMUSG00000001285	Myg1	882.72	791.697	825.735	756.969	793.239	701.663	783.536	816.252	678.74	700.795	714.404	767.226	749.519	752.772	845.606	melanocyte proliferating gene 1 [Source:MGI Symbol;Acc:MGI:1929864]
ENSMUSG00000001288	Rarg	3925.82	3022.63	3491.73	2567.12	2578.12	2159.85	3355.07	3490.81	3427.7	3219.56	3058.05	3305.08	3095.46	2931.5	2812.21	retinoic acid receptor, gamma [Source:MGI Symbol;Acc:MGI:97858]
ENSMUSG00000001289	Pfdn5	1644.1	1557.57	1593.14	1705.22	1599.34	1644.57	1515.71	1732.14	1767.28	1443.17	1422.14	1353.29	1427.73	1204.25	1304.01	prefoldin 5 [Source:MGI Symbol;Acc:MGI:1928753]
ENSMUSG00000001300	Efnb2	2889.08	3229.68	2922.51	3584.25	3092.36	3615.36	3131.65	3073.91	3541.43	2837.06	3980.22	3533.88	2984.68	3335.76	3618.29	ephrin B2 [Source:MGI Symbol;Acc:MGI:105097]
ENSMUSG00000001305	Rrp15	472.165	557.377	581.274	466.242	560.995	591.007	508.484	436.442	434.841	473.706	478.797	501.217	575.46	612.069	609.603	ribosomal RNA processing 15 homolog [Source:MGI Symbol;Acc:MGI:1914473]
ENSMUSG00000001313	Rnd2	214.219	172.827	221.2	159.762	117.519	140.573	227.089	216.784	198.7	187.029	192.787	144.243	197.364	121.665	142.796	Rho family GTPase 2 [Source:MGI Symbol;Acc:MGI:1338755]
ENSMUSG00000001323	Srr	467.709	557.975	592.198	429.193	341.669	407.657	594.387	559.375	536.228	548.419	353.599	333.506	498.388	424.763	513.589	serine racemase [Source:MGI Symbol;Acc:MGI:1351636]
ENSMUSG00000001333	Sync	44.7366	24.2901	17.2165	11.3849	8.83363	9.5683	44.2197	44.8965	41.5175	36.4553	22.5618	19.4822	25.0629	8.06304	10.5069	syncoilin [Source:MGI Symbol;Acc:MGI:1916078]
ENSMUSG00000001334	Fndc5	0	2.13534	2.27952	17.0222	7.51313	14.7305	1.92432	1.6926	0	3.57603	2.04704	0.947573	1.09856	0	1.87778	fibronectin type III domain containing 5 [Source:MGI Symbol;Acc:MGI:1917614]
ENSMUSG00000001348	Acp5	9.376	9.53437	22.2362	144.676	66.5929	153.167	15.4028	24.0601	37.3163	12.7564	17.7979	17.1046	11.4433	12.7852	6.77741	acid phosphatase 5, tartrate resistant [Source:MGI Symbol;Acc:MGI:87883]
ENSMUSG00000001349	Cnn1	775.712	528.616	583.8	231.241	189.545	190.618	538.276	461.181	448.521	328.38	308.097	220.118	461.195	249.389	529.511	calponin 1 [Source:MGI Symbol;Acc:MGI:104979]
ENSMUSG00000001366	Fbxo9	402.418	356.111	363.969	449.505	465.823	454.688	354.72	296.032	344.113	443.884	400.172	358.054	522.915	420.763	410.399	f-box protein 9 [Source:MGI Symbol;Acc:MGI:1918788]
ENSMUSG00000001376	Vps50	1104.24	1007.66	1081.43	745.085	707.825	778.691	1154.53	876.246	713.315	1062.12	905.644	816.888	1039.86	857.698	960.487	VPS50 EARP/GARPII complex subunit [Source:MGI Symbol;Acc:MGI:1920538]
ENSMUSG00000001380	Hars	2136.58	2330.7	2284.69	1881.02	2114.83	2006.82	2007.33	2126.75	2041.27	1694.25	1717.39	1631.26	1663.51	1793.58	1964.95	histidyl-tRNA synthetase [Source:MGI Symbol;Acc:MGI:108087]
ENSMUSG00000001383	Zmat2	1139.29	1209.68	1223.86	1266.57	1145.58	1095.17	1021.83	1278.2	1179.69	825.438	907.619	834.049	850.236	894.116	930.758	zinc finger, matrin type 2 [Source:MGI Symbol;Acc:MGI:1913742]
ENSMUSG00000001403	Ube2c	1785.14	1712.54	1748.25	765.174	699.686	900.645	1555.38	2133.7	1979.95	1744.61	1824.89	1881.47	1721.8	1996.81	1960.95	ubiquitin-conjugating enzyme E2C [Source:MGI Symbol;Acc:MGI:1915862]
ENSMUSG00000001415	Smg5	3492.09	3650.9	3422.8	1610.82	1600.06	1873.6	3091.8	2873.35	2767.12	2736.82	3051.83	2970.54	2570.78	3052.83	3088.72	Smg-5 homolog, nonsense mediated mRNA decay factor (C. elegans) [Source:MGI Symbol;Acc:MGI:2447364]
ENSMUSG00000001416	Cct3	5589.2	6173.66	6148.46	2972.46	3353.44	3593.32	4669.57	5038.48	4752.13	4191.35	4287.66	4678.53	4795.61	5366.26	5611.5	chaperonin containing Tcp1, subunit 3 (gamma) [Source:MGI Symbol;Acc:MGI:104708]
ENSMUSG00000001418	Glmp	2589.32	2755.81	2890.6	1269.65	1165.55	1357.89	3129.31	2809.96	3001.33	3554.17	3397.84	3607.91	3593.58	3175.02	2669.2	glycosylated lysosomal membrane protein [Source:MGI Symbol;Acc:MGI:1913318]
ENSMUSG00000001419	Mef2d	2345.76	2899.3	2618.61	1741.83	1694.33	2024.71	2412.6	2624.33	2756.1	2149.16	2795.71	3269.61	2054.52	2790.13	2525.6	myocyte enhancer factor 2D [Source:MGI Symbol;Acc:MGI:99533]
ENSMUSG00000001420	Tmem79	24.6228	36.6455	30.8119	34.2425	30.5256	63.3484	44.0941	49.0933	31.7782	36.7124	48.2218	52.4188	42.5924	44.1644	33.1927	transmembrane protein 79 [Source:MGI Symbol;Acc:MGI:1919163]
ENSMUSG00000001424	Snd1	4819.32	5300.08	4858.45	6301.2	6655.33	6222.08	4676.74	4454.38	4143.28	4182.94	4234.1	4407.8	4496.44	4490.15	4822.69	staphylococcal nuclease and tudor domain containing 1 [Source:MGI Symbol;Acc:MGI:1929266]
ENSMUSG00000001435	Col18a1	2002.58	1164.47	1384.33	3228.67	3622.55	3420.12	2023.37	1995.76	2453.41	1808.07	1483.88	2368.42	1553.62	1266.68	1153.65	collagen, type XVIII, alpha 1 [Source:MGI Symbol;Acc:MGI:88451]
ENSMUSG00000001436	Slc19a1	441.837	382.86	454.022	469.702	585.054	564.822	401.85	331.552	423.063	320.002	360.102	363.404	402.448	380.769	389.023	solute carrier family 19 (folate transporter), member 1 [Source:MGI Symbol;Acc:MGI:103182]
ENSMUSG00000001440	Kpnb1	14855.4	15560.1	15285.6	10731.9	11326.3	11089	13004.3	14240.6	13828.9	10584.8	11474.3	12457	10998.6	12735.8	13019	karyopherin (importin) beta 1 [Source:MGI Symbol;Acc:MGI:107532]
ENSMUSG00000001441	Npepps	3915.76	4608.74	4365.97	3049.62	3616.67	3412.96	4274.08	5319.21	5356.46	3279.36	3831.05	4167.48	3096.25	3982.75	3554.24	aminopeptidase puromycin sensitive [Source:MGI Symbol;Acc:MGI:1101358]
ENSMUSG00000001444	Tbx21	0	1.0904	3.47462	0	0	0	2.82136	2.50898	2.65188	0.885336	3.06863	5.62796	0	1.79559	1.88064	T-box 21 [Source:MGI Symbol;Acc:MGI:1888984]
ENSMUSG00000001445	Mrpl10	1050.43	1009.68	1104.54	900.746	1064.68	1018.18	1000.58	1000.86	930.519	871.813	910.857	776.354	868.887	889.968	933.189	mitochondrial ribosomal protein L10 [Source:MGI Symbol;Acc:MGI:1333801]
ENSMUSG00000001467	Cyp51	4718.12	5699.84	4630.65	4203.58	4034.76	4180.54	8487.08	8263.81	9158.78	8629.54	8156.19	9294.21	6399.28	7904.26	7688.55	cytochrome P450, family 51 [Source:MGI Symbol;Acc:MGI:106040]
ENSMUSG00000001472	Tcf25	7909.05	7892.91	8100.06	5867.11	6048.3	6231.73	9503.33	7573.99	8698.72	8796.41	10066.4	9255.83	8777.59	9120.25	8705.33	transcription factor 25 (basic helix-loop-helix) [Source:MGI Symbol;Acc:MGI:1914105]
ENSMUSG00000001473	Tubb6	6272.32	8054.07	7554.14	5532.32	6669.12	6403.73	6282.45	8075.03	7911.31	5871.47	7639.32	8130.33	5887.87	8607.9	7589.19	tubulin, beta 6 class V [Source:MGI Symbol;Acc:MGI:1915201]
ENSMUSG00000001482	Def8	1059.49	1063.12	1172.87	1066.09	1007.06	1011.41	1079.36	1022.43	863.093	1358.47	1029.47	1030.01	1316.07	1263.04	1259.09	differentially expressed in FDCP 8 [Source:MGI Symbol;Acc:MGI:1346331]
ENSMUSG00000001493	Meox1	23.2258	26.7042	27.4123	28.3578	31.3759	22.0782	67.0818	29.6134	36.8134	30.3181	40.023	38.9054	16.5124	39.1161	24.3618	mesenchyme homeobox 1 [Source:MGI Symbol;Acc:MGI:103220]
ENSMUSG00000001497	Pax9	13.8656	4.69858	8.10984	25.4164	2.21999	21.505	6.9307	5.17451	9.91572	49.9753	70.124	56.6684	49.2506	68.2685	64.1901	paired box 9 [Source:MGI Symbol;Acc:MGI:97493]
ENSMUSG00000001504	Irx2	197.225	206.483	280.438	9.47553	13.0453	31.6064	206.353	215.972	254.859	653.117	705.926	628.001	938.375	633.15	524.853	Iroquois homeobox 2 [Source:MGI Symbol;Acc:MGI:1197526]
ENSMUSG00000001506	Col1a1	116420	122506	100840	101909	104155	98536.3	156507	149095	150764	116575	116128	101133	90391.1	101009	80056.1	collagen, type I, alpha 1 [Source:MGI Symbol;Acc:MGI:88467]
ENSMUSG00000001507	Itga3	1157.33	1185.66	1223.9	1305.56	704.638	1288.86	887.199	704.457	796.007	698.414	809.204	871.421	947.524	790.269	787.986	integrin alpha 3 [Source:MGI Symbol;Acc:MGI:96602]
ENSMUSG00000001508	Sgca	1.68572	0	0	11.9563	11.7244	4.86435	2.7762	2.47293	1.52631	4.62366	3.54123	0.552041	0	3.90629	0.563648	sarcoglycan, alpha (dystrophin-associated glycoprotein) [Source:MGI Symbol;Acc:MGI:894698]
ENSMUSG00000001510	Dlx3	9.68693	2.1534	1.14794	44.2945	17.6776	39.8558	9.47871	4.214	4.40378	4.44549	3.07489	2.83514	4.3575	2.67767	1.8849	distal-less homeobox 3 [Source:MGI Symbol;Acc:MGI:94903]
ENSMUSG00000001517	Foxm1	3969.5	3435.8	3342.59	1562.22	1479.59	1788.95	3337.68	3919.31	3896.39	3428.55	3908.15	4072.57	3800.9	4526.53	3885.46	forkhead box M1 [Source:MGI Symbol;Acc:MGI:1347487]
ENSMUSG00000001518	Itfg2	431.406	436.328	484.964	496.026	496.214	642.366	428.39	404.063	391.306	721.794	504.215	484.472	489.583	556.11	469.252	integrin alpha FG-GAP repeat containing 2 [Source:MGI Symbol;Acc:MGI:1915450]
ENSMUSG00000001520	Nrip2	23.2363	6.14163	14.1762	27.1046	28.8737	21.2137	23.6486	27.4512	21.5505	5.20982	10.2126	15.969	11.4716	5.95538	6.32756	nuclear receptor interacting protein 2 [Source:MGI Symbol;Acc:MGI:1891884]
ENSMUSG00000001521	Tulp3	1747.96	1579.79	1692.58	1164.8	1107.17	1224.4	1618.76	1599.79	1567.16	1588.44	1592.58	1601.35	1800.54	1683.08	1691.9	tubby-like protein 3 [Source:MGI Symbol;Acc:MGI:1329045]
ENSMUSG00000001524	Gtf2h4	403.782	347.846	386.409	246.752	219.691	236.399	377.02	356.202	345.321	355.273	283.704	366.236	392.286	336.377	354.161	general transcription factor II H, polypeptide 4 [Source:MGI Symbol;Acc:MGI:1338799]
ENSMUSG00000001525	Tubb5	27570.5	26704.3	27370.4	16656.2	15980.4	17850.2	23539.6	29103.2	29483.7	23023	23235.8	23733.9	25284.1	23958.9	27604	tubulin, beta 5 class I [Source:MGI Symbol;Acc:MGI:107812]
ENSMUSG00000001542	Ell2	861.383	1263.82	1025.83	799.504	1227.32	980.193	845.334	923.823	1247.74	725.86	1328.06	1743.77	739.89	1477.25	1233.12	elongation factor for RNA polymerase II 2 [Source:MGI Symbol;Acc:MGI:2183438]
ENSMUSG00000001552	Jup	1206.69	755.933	732.822	2235.53	1841.39	1777.14	1043.72	696.27	708.319	643.191	519.676	411.505	710.801	359.862	439.602	junction plakoglobin [Source:MGI Symbol;Acc:MGI:96650]
ENSMUSG00000001555	Fkbp10	6140.13	6428.77	5975.97	5043.71	4973.72	4917.15	5950.97	6846.19	6724.65	5696.09	5878.25	6465.87	5420.71	6485.89	6047.03	FK506 binding protein 10 [Source:MGI Symbol;Acc:MGI:104769]
ENSMUSG00000001558	Klhl10	6.20503	2.69296	10.7997	4.78464	6.30927	2.69022	4.08476	2.47549	5.17756	0.757636	1.72643	12.3465	6.49458	2.99071	7.75739	kelch-like 10 [Source:MGI Symbol;Acc:MGI:2181067]
ENSMUSG00000001569	Nom1	1029.13	926.728	1006.27	988.097	1506.24	1116.99	771.709	950.956	767.204	1017.67	771.912	1033.18	923.976	975.356	1015.7	nucleolar protein with MIF4G domain 1 [Source:MGI Symbol;Acc:MGI:1861749]
ENSMUSG00000001576	Ergic1	4819.19	5005.33	5386.52	4423.56	4327.34	4505.9	4652.21	4531.3	4195.77	4458.08	4366.13	3938.05	5403.06	4581.23	5302	endoplasmic reticulum-golgi intermediate compartment (ERGIC) 1 [Source:MGI Symbol;Acc:MGI:1914708]
ENSMUSG00000001583	Tnk1	9.30786	0.972401	8.66854	19.7226	5.96623	14.0405	5.50295	7.97423	4.85009	4.90258	6.91754	7.06149	5.89629	7.74471	0	tyrosine kinase, non-receptor, 1 [Source:MGI Symbol;Acc:MGI:1930958]
ENSMUSG00000001588	Acap1	4.33679	1.93163	2.49125	19.2656	4.53665	9.38397	2.08015	1.83812	3.02174	0	3.34086	5.96921	1.19262	1.94135	2.04275	ArfGAP with coiled-coil, ankyrin repeat and PH domains 1 [Source:MGI Symbol;Acc:MGI:2388270]
ENSMUSG00000001604	Tcea3	113.851	103.003	105.415	175.259	124.783	172.004	82.5084	104.684	138.031	123.5	107.483	100.409	127.792	100.658	98.0049	transcription elongation factor A (SII), 3 [Source:MGI Symbol;Acc:MGI:1196908]
ENSMUSG00000001622	Csn3	0	2.03724	4.65327	3.82869	2.69359	0	3.65996	1.63169	1.67596	2.57499	0	1.08242	2.1208	3.4189	3.62169	casein kappa [Source:MGI Symbol;Acc:MGI:107461]
ENSMUSG00000001627	Ifrd1	2353.02	2679.35	2577.04	1751.84	1758.65	1773.76	4614.79	3889.57	4069.61	3577.64	3738.14	3932.66	2916.29	3299.32	2774.04	interferon-related developmental regulator 1 [Source:MGI Symbol;Acc:MGI:1316717]
ENSMUSG00000001630	Stk38l	614.384	664.564	605.57	754.693	1015.35	720.321	790.706	760.303	769.993	644.249	668.067	698.477	664.334	688.506	700.65	serine/threonine kinase 38 like [Source:MGI Symbol;Acc:MGI:1922250]
ENSMUSG00000001632	Brpf1	1249.73	1284.91	1210.66	1258.97	1250.28	1290.17	1215.8	1250.54	1175.28	1341.62	1324.84	1434.9	1276.91	1296.37	1275.06	bromodomain and PHD finger containing, 1 [Source:MGI Symbol;Acc:MGI:1926033]
ENSMUSG00000001642	Akr1b3	1885.13	2315.72	2109.06	1560.38	1656.14	1613.54	1853.03	2072.44	2067.11	1817.14	1997.02	2284.96	2050.97	2687.79	2266.34	aldo-keto reductase family 1, member B3 (aldose reductase) [Source:MGI Symbol;Acc:MGI:1353494]
ENSMUSG00000001655	Hoxc13	12.5694	10.8455	5.77774	317.307	229.625	276.858	17.8917	18.454	11.4637	115.724	95.4525	92.1675	152.313	79.9428	128.691	homeobox C13 [Source:MGI Symbol;Acc:MGI:99560]
ENSMUSG00000001656	Hoxc11	0	0	0	30.7263	16.4462	35.6669	0.949798	0	0	22.2681	31.7422	19.8508	48.9293	27.746	36.9452	homeobox C11 [Source:MGI Symbol;Acc:MGI:96193]
ENSMUSG00000001657	Hoxc8	2.80334	9.88792	3.52851	284.482	375.351	316.087	10.4712	16.3206	9.619	33.5357	29.9391	42.7595	30.685	31.5407	33.9488	homeobox C8 [Source:MGI Symbol;Acc:MGI:96198]
ENSMUSG00000001661	Hoxc6	185.4	160.375	156.907	715.696	589.697	513.568	167.037	200.961	200.499	264.896	289.769	208.886	315.449	230.095	264.175	homeobox C6 [Source:MGI Symbol;Acc:MGI:96197]
ENSMUSG00000001663	Gstt1	118.354	199.327	166.719	611.861	941.69	683.789	157.014	295.554	384.917	128.005	193.65	301.538	127.176	202.814	140.887	glutathione S-transferase, theta 1 [Source:MGI Symbol;Acc:MGI:107379]
ENSMUSG00000001665	Gstt3	116.608	109.733	130.051	350.68	343.228	338.623	131.697	129.259	142.93	81.0939	125.319	113.786	92.101	111.325	100.342	glutathione S-transferase, theta 3 [Source:MGI Symbol;Acc:MGI:2143526]
ENSMUSG00000001666	Ddt	280.033	407.613	368.005	305.593	366.35	319.035	274.547	368.893	332.058	286.958	313.98	356.213	286.379	379.876	313.329	D-dopachrome tautomerase [Source:MGI Symbol;Acc:MGI:1298381]
ENSMUSG00000001672	Marveld3	4.03084	1.43472	0	20.9144	5.74787	41.6124	0.624812	1.10393	1.16478	0.58322	0	0	1.42406	1.76263	0	MARVEL (membrane-associating) domain containing 3 [Source:MGI Symbol;Acc:MGI:1920858]
ENSMUSG00000001674	Ddx18	1279.19	1542.14	1748.92	1232.17	1304.16	1318.41	1261.82	1218.01	1189.85	1451.73	1408.92	1493.06	1431.38	1713.48	1749.47	DEAD box helicase 18 [Source:MGI Symbol;Acc:MGI:1914192]
ENSMUSG00000001687	Ubl3	908.627	772	687.432	1417.12	1124.4	1375.97	865.534	788.845	807.258	1040.55	1093.59	1111.86	1086.56	958.04	1032.03	ubiquitin-like 3 [Source:MGI Symbol;Acc:MGI:1344373]
ENSMUSG00000001700	Gramd3	214.173	240.338	244.985	264.91	306.86	304.738	241.833	250.746	246.911	199.999	219.012	227.109	169.883	214.01	189.24	GRAM domain containing 3 [Source:MGI Symbol;Acc:MGI:1914815]
ENSMUSG00000001707	Eef1e1	536.299	413.008	551.859	422.309	544.075	446.057	459.771	420.933	370.78	327.395	439.203	395.532	366.066	515.495	531.973	eukaryotic translation elongation factor 1 epsilon 1 [Source:MGI Symbol;Acc:MGI:1913393]
ENSMUSG00000001729	Akt1	6470.16	6612.66	6164.45	4112.77	3743.71	4188.03	5760.87	5653.72	5273.56	5624.79	5531.44	5626.05	6505.04	6150.99	6424.99	thymoma viral proto-oncogene 1 [Source:MGI Symbol;Acc:MGI:87986]
ENSMUSG00000001739	Cldn15	17.715	16.9233	36.1599	18.4906	21.7713	30.0615	24.6425	37.0498	19.7002	36.3353	20.3955	21.9436	62.4446	21.9499	38.3869	claudin 15 [Source:MGI Symbol;Acc:MGI:1913103]
ENSMUSG00000001741	Il16	15.8851	8.96309	5.61974	11.2036	10.3761	10.4139	21.3925	40.3957	9.36217	149.98	128.516	176.43	306.438	174.917	190.144	interleukin 16 [Source:MGI Symbol;Acc:MGI:1270855]
ENSMUSG00000001750	Tcirg1	3175.71	4152.68	3794.78	1912.3	2652.23	2377.79	3702.37	3296.34	2994.27	3590.94	3519.19	3139.67	3143.27	3566.35	3173.89	T cell, immune regulator 1, ATPase, H+ transporting, lysosomal V0 protein A3 [Source:MGI Symbol;Acc:MGI:1350931]
ENSMUSG00000001751	Naglu	471.648	498.572	568.69	602.092	502.093	560.872	642.559	693.839	913.66	547.498	562.139	840.12	605.503	613.576	463.787	alpha-N-acetylglucosaminidase (Sanfilippo disease IIIB) [Source:MGI Symbol;Acc:MGI:1351641]
ENSMUSG00000001755	Coasy	320.59	449.817	386.54	515.808	504.998	485.2	368.093	399.868	464.596	265.908	278.403	319.921	321.676	314.593	281.848	Coenzyme A synthase [Source:MGI Symbol;Acc:MGI:1918993]
ENSMUSG00000001761	Smo	4245.45	3805.62	3746.97	4290.28	4314.13	4280.58	3750.87	3557.38	3067.06	3958.67	3257.1	3000.37	4059.34	3265.01	3938.63	smoothened, frizzled class receptor [Source:MGI Symbol;Acc:MGI:108075]
ENSMUSG00000001763	Tspan33	11.3462	13.2168	17.2653	8.57164	1.34983	6.72723	14.7907	8.60349	15.5121	10.0692	21.4116	19.3371	11.7255	11.9916	23.3033	tetraspanin 33 [Source:MGI Symbol;Acc:MGI:1919012]
ENSMUSG00000001767	Crnkl1	801.739	815.117	765.83	762.224	849.47	806.543	792.138	713.778	664.502	696.291	792.418	856.366	738.748	836.509	679.845	crooked neck pre-mRNA splicing factor 1 [Source:MGI Symbol;Acc:MGI:1914127]
ENSMUSG00000001768	Rin2	1225.4	855.281	859.785	1683.01	1670.88	1461.92	1540.64	921.774	831.117	1494.66	948.448	748.944	1510.53	733.661	936.036	Ras and Rab interactor 2 [Source:MGI Symbol;Acc:MGI:1921280]
ENSMUSG00000001773	Folh1	0.871645	0.93801	1.01175	7.46125	6.52327	6.61306	0	0.755323	0	0	0	0	0	0	0	folate hydrolase 1 [Source:MGI Symbol;Acc:MGI:1858193]
ENSMUSG00000001774	Chordc1	828.147	861.412	951.799	1126	1367.44	1196.12	821.332	751.359	815.403	870.569	828.07	809.029	1012.97	990.855	955.685	cysteine and histidine-rich domain (CHORD)-containing, zinc-binding protein 1 [Source:MGI Symbol;Acc:MGI:1914167]
ENSMUSG00000001783	Rtcb	2704.56	2675.75	2730.76	3580.97	3669.19	3457.25	2314.96	2317.17	2384.41	2074.81	1950.07	2054.87	2331.44	2269.98	2280.22	RNA 2',3'-cyclic phosphate and 5'-OH ligase [Source:MGI Symbol;Acc:MGI:106379]
ENSMUSG00000001785	Pwp1	927.46	1044.29	941.381	1110.84	1181.46	1138.35	895.616	737.749	796.769	683.611	737.063	835.721	765.216	918.492	898.482	PWP1 homolog, endonuclein [Source:MGI Symbol;Acc:MGI:1914735]
ENSMUSG00000001786	Fbxo7	299.851	268.265	307.032	572.336	387.656	449.814	312.653	284.143	236.928	333.702	275.137	264.733	349.08	253.441	270.868	F-box protein 7 [Source:MGI Symbol;Acc:MGI:1917004]
ENSMUSG00000001794	Capns1	3992.46	3823.75	4055.85	5035.86	4706.68	4631	3708.17	3750.17	3434.45	3886.52	3584.71	3483.07	4234.42	3853.11	4007.25	calpain, small subunit 1 [Source:MGI Symbol;Acc:MGI:88266]
ENSMUSG00000001802	Lrp3	0.94269	5.30405	2.02144	49.8193	53.3634	70.3622	1.81188	3.2606	1.64652	8.2626	3.99229	6.39318	2.94867	5.24758	2.77085	low density lipoprotein receptor-related protein 3 [Source:MGI Symbol;Acc:MGI:3584516]
ENSMUSG00000001827	Folr1	9.06125	13.3702	5.56411	39.4916	30.5726	41.2867	6.05693	6.89709	3.88217	12.4907	4.51697	5.02916	4.40133	2.37087	2.49046	folate receptor 1 (adult) [Source:MGI Symbol;Acc:MGI:95568]
ENSMUSG00000001829	Clpb	708.39	713.58	926.74	818.585	844.64	1026.51	760.058	747.464	919.503	669.539	717.283	902.449	517.189	773.414	768.076	ClpB caseinolytic peptidase B [Source:MGI Symbol;Acc:MGI:1100517]
ENSMUSG00000001833	Septin7	4774.74	4555.53	4892.37	4671.58	4820.58	4579.74	4387.29	4475.69	4244.94	4669.34	4512.68	4446.29	5037.67	4504.61	5109.83	septin 7 [Source:MGI Symbol;Acc:MGI:1335094]
ENSMUSG00000001844	Zdhhc4	521.789	475.42	387.334	567.368	537.217	535.245	420.711	361.958	398.827	456.734	440.214	418.45	517.15	414.281	419.293	zinc finger, DHHC domain containing 4 [Source:MGI Symbol;Acc:MGI:1920131]
ENSMUSG00000001847	Rac1	7244.05	7543.61	7754.28	7258.1	7489.14	7657.17	6590.58	6974.13	6990.16	6987.15	7146.79	7546.41	7279.14	7857.61	7895.5	Rac family small GTPase 1 [Source:MGI Symbol;Acc:MGI:97845]
ENSMUSG00000001855	Nup214	1625.09	1393.31	1698.21	1261.17	1500.83	1826.27	1503.08	1613.02	1764.5	1486.02	1693.85	1602.66	1473.39	1430.26	1365.56	nucleoporin 214 [Source:MGI Symbol;Acc:MGI:1095411]
ENSMUSG00000001864	Aif1l	353.861	348.678	330.34	186.252	209.399	197.423	283.081	239.183	182.121	110.03	225.229	172.561	218.702	136.222	180.108	allograft inflammatory factor 1-like [Source:MGI Symbol;Acc:MGI:1919598]
ENSMUSG00000001870	Ltbp1	12145.9	10064.6	12075.2	10140.2	8161.49	9343.62	9635.63	7269.12	7254.15	6943.44	6353.29	4908.28	8313.38	5529.85	7832.48	latent transforming growth factor beta binding protein 1 [Source:MGI Symbol;Acc:MGI:109151]
ENSMUSG00000001891	Ugp2	1817.1	1829.39	2063.49	1586.36	1823.59	1568.99	1877.25	2127.79	2443.37	1626.61	1643.88	1636.39	1760.26	1562.42	1750.35	UDP-glucose pyrophosphorylase 2 [Source:MGI Symbol;Acc:MGI:2183447]
ENSMUSG00000001909	Trmt1	1123.46	1431.1	1112.95	1109.74	1167.49	998.29	1100.32	1017.77	994.679	1113.85	1188.37	1119.23	1219.75	1307.69	1122.52	tRNA methyltransferase 1 [Source:MGI Symbol;Acc:MGI:1289155]
ENSMUSG00000001910	Nacc1	4407.97	4531.09	4627.8	3608.99	3584.05	4107.7	4304.56	4528.5	4121.2	4802.5	5132.01	5579.42	5134.34	5328.65	5911.25	nucleus accumbens associated 1, BEN and BTB (POZ) domain containing [Source:MGI Symbol;Acc:MGI:1914080]
ENSMUSG00000001911	Nfix	9557.9	7387.16	7711.64	9463.93	8094	8630.48	9033.72	7481.35	7276.85	9795.21	8271.17	7427.2	11252.8	7398.4	8777.64	nuclear factor I/X [Source:MGI Symbol;Acc:MGI:97311]
ENSMUSG00000001918	Slc1a5	1745.44	1855.55	1683.43	1490.07	1643.8	1731.96	1911.07	1407.48	1829.14	1804.17	1471.76	1308.39	1563.05	1502.04	1682.05	solute carrier family 1 (neutral amino acid transporter), member 5 [Source:MGI Symbol;Acc:MGI:105305]
ENSMUSG00000001924	Uba1	11750.4	11822.4	12381.8	8106.7	8841.16	8721.35	10433.8	10486.5	10325.3	11459.2	11453.2	11611.3	12550.4	11749.3	12717.9	ubiquitin-like modifier activating enzyme 1 [Source:MGI Symbol;Acc:MGI:98890]
ENSMUSG00000001930	Vwf	27.9979	4.3714	41.3788	23.6216	17.9695	36.0834	9.70951	7.81928	22.7386	18.8549	9.21284	11.1998	29.2911	18.1622	23.6434	Von Willebrand factor [Source:MGI Symbol;Acc:MGI:98941]
ENSMUSG00000001942	Siae	363.642	280.671	331.834	457.219	346.493	390.916	369.918	387.746	328.185	334.706	320.885	309.747	342.954	278.12	323.059	sialic acid acetylesterase [Source:MGI Symbol;Acc:MGI:104803]
ENSMUSG00000001946	Esam	2.53055	1.86158	2.97804	7.69223	12.8298	4.59026	5.00561	2.94725	5.82902	3.88334	4.45557	3.30487	0	0	1.63915	endothelial cell-specific adhesion molecule [Source:MGI Symbol;Acc:MGI:1916774]
ENSMUSG00000001948	Spa17	16.6623	16.0287	14.7493	5.66898	12.2689	14.897	12.5042	17.7923	14.86	14.3678	7.04381	20.9583	18.437	19.6558	16.2666	sperm autoantigenic protein 17 [Source:MGI Symbol;Acc:MGI:1333778]
ENSMUSG00000001962	Fam50a	1112.94	1096.24	984.931	869.975	895.475	744.676	1279.64	1046.84	1094.07	1529.73	1339.54	1341.61	1615.65	1279.35	1244.11	family with sequence similarity 50, member A [Source:MGI Symbol;Acc:MGI:1351626]
ENSMUSG00000001964	Emd	1601.45	1672.33	1665.11	1320.22	1235.77	1208.93	1365.28	1462.68	1340.16	1789.03	1725.25	1785.1	1964.2	1694.84	1705.7	emerin [Source:MGI Symbol;Acc:MGI:108117]
ENSMUSG00000001983	Taco1	105.838	134.776	113.856	85.0416	90.1763	98.141	121.4	114.273	96.6208	65.1858	88.8489	87.2136	100.22	101.359	100.51	translational activator of mitochondrially encoded cytochrome c oxidase I [Source:MGI Symbol;Acc:MGI:1917457]
ENSMUSG00000001985	Grik3	0.966087	2.13549	0	2.27106	1.25419	1.05271	0	1.69212	0.876046	0	0	0	0	1.77608	0	glutamate receptor, ionotropic, kainate 3 [Source:MGI Symbol;Acc:MGI:95816]
ENSMUSG00000001986	Gria3	410.919	355.174	443.017	1326.92	1105.78	1448.4	518.512	290.697	351.115	433.192	360.023	257.958	713.337	361.485	634.678	glutamate receptor, ionotropic, AMPA3 (alpha 3) [Source:MGI Symbol;Acc:MGI:95810]
ENSMUSG00000001988	Npas1	0.678792	3.12724	0	0	0	0	0.649324	2.27449	15.8408	1.234	1.42986	0	0	0	0	neuronal PAS domain protein 1 [Source:MGI Symbol;Acc:MGI:109205]
ENSMUSG00000001995	Sipa1l2	5508.66	4812.3	5012.52	3284.26	3368.96	3837.29	5472.6	5162.92	5682.95	5736.22	6030.21	6959.56	6593.33	6438.69	6549.81	signal-induced proliferation-associated 1 like 2 [Source:MGI Symbol;Acc:MGI:2676970]
ENSMUSG00000001998	Ap4e1	321.735	428.777	417.424	456.965	497.453	410.834	302.31	361.043	385.809	336.412	380.785	422.437	323.818	391.566	311.252	adaptor-related protein complex AP-4, epsilon 1 [Source:MGI Symbol;Acc:MGI:1336993]
ENSMUSG00000001999	Blvra	384.248	368.989	413.795	340.333	324.364	421.143	373.487	382.621	387.091	337.454	322.849	387.069	357.089	357.141	388.747	biliverdin reductase A [Source:MGI Symbol;Acc:MGI:88170]
ENSMUSG00000002006	Pdzd4	562.121	537.564	527.273	359.189	346.096	392.656	611.74	533.597	486.303	977.594	799.135	719.378	957.099	727.139	903.625	PDZ domain containing 4 [Source:MGI Symbol;Acc:MGI:2443483]
ENSMUSG00000002010	Idh3g	1525.02	1391.65	1491.32	1721.48	1817.05	1733.18	1313.45	1302.69	1357.31	1951.86	2046.86	2082.42	2256.63	2171.57	2108.34	isocitrate dehydrogenase 3 (NAD+), gamma [Source:MGI Symbol;Acc:MGI:1099463]
ENSMUSG00000002012	Pnck	1.44291	0	1.7079	7.70769	12.595	7.62528	4.2635	1.90419	2.62429	3.34514	3.84499	6.977	0	2.67131	2.10488	pregnancy upregulated non-ubiquitously expressed CaM kinase [Source:MGI Symbol;Acc:MGI:1347357]
ENSMUSG00000002014	Ssr4	1420.24	1539.85	1481.48	1442.61	1494.83	1550.12	1299.95	1393.38	1419.47	1915.65	1917.99	2065.62	2058.18	2365.78	2198.49	signal sequence receptor, delta [Source:MGI Symbol;Acc:MGI:1099464]
ENSMUSG00000002015	Bcap31	2466.41	2453.6	2684.56	2905.02	2862.23	2908.68	2496.97	2664.41	2720.88	3100.56	3065.2	3077.04	2923.71	3081.44	3065.79	B cell receptor associated protein 31 [Source:MGI Symbol;Acc:MGI:1350933]
ENSMUSG00000002017	Fam98a	1112.61	1408.53	1316.13	785.347	967.736	832.174	1209	1150.84	1052.89	1208.66	1321.95	1173.09	1102.33	1462.29	1424.8	family with sequence similarity 98, member A [Source:MGI Symbol;Acc:MGI:1919972]
ENSMUSG00000002020	Ltbp2	16113.6	14650.7	12321.8	14084.4	14892.2	13644.9	20661	18094.4	19876.8	27582.1	20912.5	20155.3	23378.2	19367.2	24594	latent transforming growth factor beta binding protein 2 [Source:MGI Symbol;Acc:MGI:99502]
ENSMUSG00000002028	Kmt2a	3342.61	3432.07	3078	4109.09	3542.75	3827.62	4201.33	3747.99	3939.96	3047.98	3898.34	4469.58	3103.86	3741.73	3858.49	lysine (K)-specific methyltransferase 2A [Source:MGI Symbol;Acc:MGI:96995]
ENSMUSG00000002031	Ift46	773.169	720.533	830.886	627.267	746.801	655.864	742.609	916.945	877.328	807.509	713.141	793.404	857.059	774.221	704.69	intraflagellar transport 46 [Source:MGI Symbol;Acc:MGI:1923818]
ENSMUSG00000002032	Tmem25	7.84427	7.69237	3.00025	7.95916	6.60481	9.1874	11.0174	5.17485	4.15547	6.76638	4.84661	5.68606	4.62613	6.63914	14.5681	transmembrane protein 25 [Source:MGI Symbol;Acc:MGI:1918937]
ENSMUSG00000002043	Trappc6a	99.8645	105.706	143.613	256.03	222.825	262.519	113.044	177.818	206.294	125.883	127.835	129.998	115.307	125.937	118.578	trafficking protein particle complex 6A [Source:MGI Symbol;Acc:MGI:1914341]
ENSMUSG00000002052	Supt6	4755.22	4666.93	4593.61	4224.17	4413.21	4252.29	4419.57	4451.01	4260.4	3759.11	3975.66	4085.36	3794.62	3884.83	3838.45	SPT6, histone chaperone and transcription elongation factor [Source:MGI Symbol;Acc:MGI:107726]
ENSMUSG00000002055	Spag5	2097	2096.19	1829.51	769.092	874.37	924.707	1634.25	1865.62	2157.78	1713.18	1854.6	1877.29	1927.14	1923.83	1708.82	sperm associated antigen 5 [Source:MGI Symbol;Acc:MGI:1927470]
ENSMUSG00000002057	Foxn1	28.0797	20.4074	19.4586	2.27242	3.77714	9.46222	17.1265	7.60038	20.2374	14.2491	29.6741	21.7714	14.1642	19.6205	21.6784	forkhead box N1 [Source:MGI Symbol;Acc:MGI:102949]
ENSMUSG00000002058	Unc119	535.666	480.25	470.574	384.535	287.957	336.039	612.22	599.725	546.028	508.348	476.8	453.797	474.338	400.486	451.521	unc-119 lipid binding chaperone [Source:MGI Symbol;Acc:MGI:1328357]
ENSMUSG00000002059	Rab34	1656.4	1931.63	1767.7	1969.54	2311.82	1916.98	1748.8	1584.15	1745.73	1467.55	1532.25	1499.08	1452	1511.99	1570.1	RAB34, member RAS oncogene family [Source:MGI Symbol;Acc:MGI:104606]
ENSMUSG00000002064	Sdf2	722.583	700.828	678.041	963.456	1074.43	987.647	683.862	704.563	760.06	673.656	727.1	719.161	653.382	635.336	633.089	stromal cell derived factor 2 [Source:MGI Symbol;Acc:MGI:108019]
ENSMUSG00000002068	Ccne1	492.759	581.532	489.183	379.556	429.867	435.149	381.516	408.084	390.913	516.551	436.384	515.492	456.469	629.96	540.392	cyclin E1 [Source:MGI Symbol;Acc:MGI:88316]
ENSMUSG00000002076	Hsf2bp	4.01574	2.8979	6.22594	1.55551	1.1002	4.67503	3.32562	4.67267	6.82806	10.1761	5.82671	3.27554	9.0952	3.65023	5.01946	heat shock transcription factor 2 binding protein [Source:MGI Symbol;Acc:MGI:1921627]
ENSMUSG00000002083	Bbc3	226.102	237.155	182.53	370.627	376.095	418.99	245.701	234.61	270.775	186.595	154.198	199.391	164.204	147.809	161.72	BCL2 binding component 3 [Source:MGI Symbol;Acc:MGI:2181667]
ENSMUSG00000002100	Mybpc3	0	0	0	12.4704	5.02056	2.09843	0	0	0	0	0	0	0	0	0	myosin binding protein C, cardiac [Source:MGI Symbol;Acc:MGI:102844]
ENSMUSG00000002102	Psmc3	3005.21	3182.85	3243.25	2885.22	3005.11	2807.52	2988.09	2934.57	2611.37	2814.87	2772.55	2981.55	2954.54	3362.12	3085.1	proteasome (prosome, macropain) 26S subunit, ATPase 3 [Source:MGI Symbol;Acc:MGI:1098754]
ENSMUSG00000002103	Acp2	919.127	926.724	990.583	1150.64	971.997	1079.8	1117.01	940.41	803.515	896.903	962.321	807.353	934.613	856.579	971.137	acid phosphatase 2, lysosomal [Source:MGI Symbol;Acc:MGI:87882]
ENSMUSG00000002104	Rapsn	2.58574	0	0	3.38549	0	4.17691	1.88578	6.73575	8.81032	2.6399	2.04354	7.56714	3.2381	1.77661	1.89297	receptor-associated protein of the synapse [Source:MGI Symbol;Acc:MGI:99422]
ENSMUSG00000002105	Slc39a13	1290.52	1367.87	1356.06	866.719	838.165	913.894	1325.62	1459.6	1774.16	1347.39	1680.61	1657.21	1230.25	1530.92	1395.8	solute carrier family 39 (metal ion transporter), member 13 [Source:MGI Symbol;Acc:MGI:1915677]
ENSMUSG00000002107	Celf2	1779.15	1627.47	1660.54	1470.84	1276.39	1302.1	1877.23	1390.77	1338.62	1524.36	1224.51	793.92	1829.92	946.867	1498.77	CUGBP, Elav-like family member 2 [Source:MGI Symbol;Acc:MGI:1338822]
ENSMUSG00000002108	Nr1h3	18.97	12.9711	23.3683	134.015	112.725	117.228	28.0804	20.4786	30.7972	45.4608	50.7309	30.7019	48.0686	34.0851	49.3104	nuclear receptor subfamily 1, group H, member 3 [Source:MGI Symbol;Acc:MGI:1352462]
ENSMUSG00000002109	Ddb2	137.988	110.691	152.268	162.473	186.069	103.028	155.829	145.594	133.239	125.721	106.886	80.4109	110.04	94.9322	78.5784	damage specific DNA binding protein 2 [Source:MGI Symbol;Acc:MGI:1355314]
ENSMUSG00000002129	Sf3a1	3050.49	3120.92	2908.41	2302.3	2301.37	2114.04	2723.89	2870.19	2466.33	2134.86	2212.62	2314.64	2240.35	2442.06	2521.87	splicing factor 3a, subunit 1 [Source:MGI Symbol;Acc:MGI:1914715]
ENSMUSG00000002147	Stat6	1412.41	1548.94	1613.17	2242.82	2639.5	2200.12	1268.8	1633.29	1654.17	1530.27	1629.9	1850.58	1629.1	1799.67	1559.81	signal transducer and activator of transcription 6 [Source:MGI Symbol;Acc:MGI:103034]
ENSMUSG00000002190	Clgn	95.3513	61.164	69.4709	31.8134	17.338	38.4018	63.9141	91.9552	107.068	41.4416	55.824	70.0889	52.0128	56.67	63.8637	calmegin [Source:MGI Symbol;Acc:MGI:107472]
ENSMUSG00000002205	Vrk3	549.001	620.509	471.601	418.797	569.911	361.078	516.063	601.262	495.911	454.497	512.823	675.121	402.547	627.482	464.218	vaccinia related kinase 3 [Source:MGI Symbol;Acc:MGI:2182465]
ENSMUSG00000002210	Smg9	456.075	441.467	387.452	462.133	403.239	457.989	396.509	380.519	387.309	439.316	446.726	435.335	410.03	477.998	462.731	smg-9 homolog, nonsense mediated mRNA decay factor (C. elegans) [Source:MGI Symbol;Acc:MGI:1919247]
ENSMUSG00000002221	Paxip1	2270.32	2213.97	2068.52	1378.23	1597.4	1457.03	1803.98	1905.43	2046.07	1943.3	2119.76	2016.5	1966.97	2320.12	1923.2	PAX interacting (with transcription-activation domain) protein 1 [Source:MGI Symbol;Acc:MGI:1890430]
ENSMUSG00000002222	Rmnd5a	1939.35	1885.57	1737.85	2071.65	1991.17	2053.58	2446.81	2263.85	2264.44	2393.81	2252.4	2096.36	1967.23	2069.25	1785.5	required for meiotic nuclear division 5 homolog A [Source:MGI Symbol;Acc:MGI:1915727]
ENSMUSG00000002227	Mov10	971.2	1319.28	1358.07	617.541	697.468	749.681	1054.28	1183.71	1026.47	996.408	1158.5	1101.53	1079.67	1238.73	1153.3	Mov10 RISC complex RNA helicase [Source:MGI Symbol;Acc:MGI:97054]
ENSMUSG00000002228	Ppm1j	20.3752	24.9479	32.917	10.5031	5.85148	13.3866	41.0391	83.393	96.377	33.5158	42.5914	53.9784	23.0962	57.7282	41.4808	protein phosphatase 1J [Source:MGI Symbol;Acc:MGI:1919137]
ENSMUSG00000002233	Rhoc	5266.26	5591.63	5991.83	3731.28	3833.38	3842.99	5938.55	6881.83	7189.66	5895.94	6313.08	6527.66	5316.06	5957.11	6258.19	ras homolog family member C [Source:MGI Symbol;Acc:MGI:106028]
ENSMUSG00000002249	Tead3	1812.27	1779.94	1823.89	991.754	985.191	1039.45	1773.55	1709.68	1720.84	1576.68	1587.91	1286.4	1547.41	1474.69	1450.49	TEA domain family member 3 [Source:MGI Symbol;Acc:MGI:109241]
ENSMUSG00000002250	Ppard	1248.5	1433.83	1373.7	1086.54	1256.92	1221.34	1304.15	1263.81	1292.72	1382.26	1609.6	1736.76	1299.41	1648.86	1522.3	peroxisome proliferator activator receptor delta [Source:MGI Symbol;Acc:MGI:101884]
ENSMUSG00000002257	Def6	34.4299	18.8236	22.7438	255.442	294.951	264.951	26.3319	15.9566	11.6953	23.4124	22.23	30.3406	36.5483	19.9965	15.616	differentially expressed in FDCP 6 [Source:MGI Symbol;Acc:MGI:1346328]
ENSMUSG00000002265	Peg3	3.42635	12.3758	12.8725	815.924	736.716	769.608	10.1003	30.3015	8.41013	17.1517	14.5151	10.8376	10.7055	13.8649	13.9061	paternally expressed 3 [Source:MGI Symbol;Acc:MGI:104748]
ENSMUSG00000002274	Metrn	868.127	766.165	816.009	415.559	502.403	564.576	822.293	1060.32	761.428	704.324	569.324	541.479	683.764	610.644	716.274	meteorin, glial cell differentiation regulator [Source:MGI Symbol;Acc:MGI:1917333]
ENSMUSG00000002279	Lmf1	249.191	315.694	316.925	346.569	378.386	337.193	316.126	357.76	357.804	294.943	298.45	304.328	235.076	315.124	275.424	lipase maturation factor 1 [Source:MGI Symbol;Acc:MGI:1923733]
ENSMUSG00000002280	Ciao3	314.627	343.027	318.215	339.455	257.952	275.229	357.573	288.758	256.427	339.232	278.588	248.305	324.249	298.781	261.125	cytosolic iron-sulfur assembly component 3 [Source:MGI Symbol;Acc:MGI:1914813]
ENSMUSG00000002289	Angptl4	505.555	2453.58	2081.74	2167.88	2229.99	2345.52	1028.36	1698.84	1651.7	1180.53	2977.93	2908.98	1038.09	4757.31	1956.39	angiopoietin-like 4 [Source:MGI Symbol;Acc:MGI:1888999]
ENSMUSG00000002297	Dbf4	1674.05	1736.53	1706.33	1082.25	1149.15	1166.59	1584.13	1832.11	1771.73	1810.65	1867.63	2025.58	1688.63	2137.34	1983.94	DBF4 zinc finger [Source:MGI Symbol;Acc:MGI:1351328]
ENSMUSG00000002307	Daxx	853.817	1259.33	1157.39	578.489	911.951	730.024	997.64	1045.89	1115.25	1030.64	957.259	1141.3	791.968	1037.28	911.806	Fas death domain-associated protein [Source:MGI Symbol;Acc:MGI:1197015]
ENSMUSG00000002308	Cd320	610.37	809.758	687.705	322.99	392.489	349.387	647.23	615.312	657.816	611.136	588.462	679.713	621.047	772.921	632.126	CD320 antigen [Source:MGI Symbol;Acc:MGI:1860083]
ENSMUSG00000002319	Ipo4	2013.07	2445.27	2378.2	1891.71	2754.75	2409.67	2186.57	2016.5	2067.76	1801.92	2104.94	2192.4	1868.94	2385.69	2341.97	importin 4 [Source:MGI Symbol;Acc:MGI:1923001]
ENSMUSG00000002320	Tm9sf1	1792.64	1707.78	1698.93	1681	1709.49	1664.47	1687.74	1749.27	1703.16	1853.39	1743.32	1888.52	1684.63	1800.25	1707.04	transmembrane 9 superfamily member 1 [Source:MGI Symbol;Acc:MGI:1921390]
ENSMUSG00000002324	Rec8	3.04991	3.98536	3.62133	5.34527	0	10.0056	2.24278	0.661277	4.87358	1.3937	0	2.22698	3.43314	2.09597	0	REC8 meiotic recombination protein [Source:MGI Symbol;Acc:MGI:1929645]
ENSMUSG00000002325	Irf9	1470.78	1873.48	1919.23	469.304	1072.04	853.999	1800.15	1769.69	1666.67	1684.7	1849.65	1773.11	1367.62	1666.4	1536.35	interferon regulatory factor 9 [Source:MGI Symbol;Acc:MGI:107587]
ENSMUSG00000002326	Gmpr2	377.498	407.181	444.614	278.52	251.24	240.543	412.439	329.883	374.839	336.027	317.731	409.863	367.552	434.356	378.547	guanosine monophosphate reductase 2 [Source:MGI Symbol;Acc:MGI:1917903]
ENSMUSG00000002329	Mdp1	313.082	312.959	315.316	326.361	316.27	279.397	297.498	288.519	318.585	300.587	293.68	276.656	278.819	253.497	241.265	magnesium-dependent phosphatase 1 [Source:MGI Symbol;Acc:MGI:1915131]
ENSMUSG00000002332	Dhrs1	610.034	654.487	657.61	619.73	595.029	547.121	614.259	775.354	834.421	599.442	673.889	773.028	611.577	666.503	568.117	dehydrogenase/reductase (SDR family) member 1 [Source:MGI Symbol;Acc:MGI:1196314]
ENSMUSG00000002341	Ncan	0.968356	2.14153	7.99956	4.53626	0	6.32141	1.90647	7.59686	2.63368	0	0	1.892	2.18403	1.77872	3.76423	neurocan [Source:MGI Symbol;Acc:MGI:104694]
ENSMUSG00000002342	Tmem161a	804.882	895.312	817.493	830.588	732.766	696.572	760.715	832.056	844.262	794.216	908.695	865.61	895.103	787.946	887.394	transmembrane protein 161A [Source:MGI Symbol;Acc:MGI:2384577]
ENSMUSG00000002343	Armc6	349.032	244.384	231.532	113.981	154.869	157.496	258.779	201.284	194.244	260.369	255.307	304.236	270.474	274.856	253.721	armadillo repeat containing 6 [Source:MGI Symbol;Acc:MGI:1924063]
ENSMUSG00000002345	Borcs8	313.175	256.367	275.595	352.48	313.541	294.391	291.864	270.962	237.153	377.494	324.123	324.616	411.2	339.726	354.793	BLOC-1 related complex subunit 8 [Source:MGI Symbol;Acc:MGI:1919618]
ENSMUSG00000002346	Slc25a42	121.725	134.51	92.8613	107.355	107.696	97.2681	127.516	86.6835	91.0478	160.856	125.358	108.318	134.462	124.374	123.373	solute carrier family 25, member 42 [Source:MGI Symbol;Acc:MGI:1920345]
ENSMUSG00000002365	Snx9	4668.38	4606.33	4434.64	4506.9	4631.65	4303.55	4757.11	4445.09	4907.51	5155.75	5518.75	6015.22	5437.55	5606.23	5064.42	sorting nexin 9 [Source:MGI Symbol;Acc:MGI:1913866]
ENSMUSG00000002372	Ranbp3	2649.17	2541.87	2610.88	1639.47	1711.75	1698.67	2506.42	2637.03	2597.5	2007.58	2051.04	2186.89	1921.87	2002.02	2100.54	RAN binding protein 3 [Source:MGI Symbol;Acc:MGI:1919060]
ENSMUSG00000002379	Ndufa11	752.959	728.36	792.817	659.912	632.26	711.061	636.952	684.356	660.932	650.264	558.232	528.382	651.275	605.871	659.58	NADH:ubiquinone oxidoreductase subunit A11 [Source:MGI Symbol;Acc:MGI:1917125]
ENSMUSG00000002384	Bmp8b	2.88281	0	5.7007	58.8747	7.51198	52.0434	1.90261	2.5221	0.873015	0.886721	1.0232	0.942571	2.18862	1.77042	0	bone morphogenetic protein 8b [Source:MGI Symbol;Acc:MGI:107335]
ENSMUSG00000002393	Nr2f6	1887.96	1686.21	1500.13	1762.42	1692.53	1912.77	1840.13	1578.33	1433.85	1960.73	1826.42	1736.69	1900.02	1730.05	1914.95	nuclear receptor subfamily 2, group F, member 6 [Source:MGI Symbol;Acc:MGI:1352453]
ENSMUSG00000002395	Use1	623.017	541.733	603.539	932.971	1049.75	935.535	580.867	596.312	636.105	657.897	607.33	568.273	635.92	580.301	549.988	unconventional SNARE in the ER 1 homolog (S. cerevisiae) [Source:MGI Symbol;Acc:MGI:1914273]
ENSMUSG00000002396	Ocel1	130.338	82.788	104.178	61.5921	63.9854	60.4173	145.835	88.5175	119.648	138.756	181.233	125.866	192.83	145.031	130.303	occludin/ELL domain containing 1 [Source:MGI Symbol;Acc:MGI:1924340]
ENSMUSG00000002409	Dyrk1b	215.785	190.598	223.112	262.292	240.494	233.988	171.357	165.114	173.118	179.594	200.687	175.445	207.514	214.237	139.111	dual-specificity tyrosine-(Y)-phosphorylation regulated kinase 1b [Source:MGI Symbol;Acc:MGI:1330302]
ENSMUSG00000002413	Braf	803.985	1015.13	709.891	1048.15	1027.63	1116.74	1022.12	1000.45	1104.41	869.82	853.15	879.772	911.231	912.927	823.653	Braf transforming gene [Source:MGI Symbol;Acc:MGI:88190]
ENSMUSG00000002416	Ndufb2	395.03	418.538	394.42	428.665	445.876	446.387	358.203	403.54	339.733	377.296	300.296	345.258	384.548	343.39	354.241	NADH:ubiquinone oxidoreductase subunit B2 [Source:MGI Symbol;Acc:MGI:1915448]
ENSMUSG00000002428	Hltf	795.614	888.115	848.632	576.711	584.416	534.628	1107.21	932.087	830.248	853.273	792.864	809.541	744.769	848.77	792.973	helicase-like transcription factor [Source:MGI Symbol;Acc:MGI:1196437]
ENSMUSG00000002455	Prpf6	1710.28	1737.7	1731.09	1590.57	1518.33	1573.68	1610.37	1699.79	1610.52	1488.38	1445.47	1418.64	1423.21	1468.5	1407.38	pre-mRNA splicing factor 6 [Source:MGI Symbol;Acc:MGI:1922946]
ENSMUSG00000002458	Rgs19	417.275	398.225	425.638	398.179	511.807	477.466	353.436	318.88	298.599	393.525	363.33	324.793	435.36	404.854	444.403	regulator of G-protein signaling 19 [Source:MGI Symbol;Acc:MGI:1915153]
ENSMUSG00000002459	Rgs20	4.37994	0.70557	2.95847	50.3024	28.0552	40.1708	1.90873	7.45931	4.06212	1.18532	4.06665	2.51673	5.63446	6.94003	0	regulator of G-protein signaling 20 [Source:MGI Symbol;Acc:MGI:1929866]
ENSMUSG00000002475	Abhd3	22.7065	29.5426	17.7346	34.4702	6.07791	10.595	23.3691	28.576	31.3318	24.6522	11.5876	13.2049	13.4096	18.8911	15.1493	abhydrolase domain containing 3 [Source:MGI Symbol;Acc:MGI:2147183]
ENSMUSG00000002477	Snrpd1	1984.91	2080.82	2180.31	1312.69	1516.21	1371.06	1705.43	1809.29	1744.56	1281.89	1257.51	1356.24	1333.24	1352.47	1456.31	small nuclear ribonucleoprotein D1 [Source:MGI Symbol;Acc:MGI:98344]
ENSMUSG00000002486	Tchp	343.917	352.496	338.292	352.873	308.312	300.529	325.375	321.203	272.513	371.604	346.51	343.937	295.937	441.892	337.237	trichoplein, keratin filament binding [Source:MGI Symbol;Acc:MGI:1925082]
ENSMUSG00000002489	Tiam1	1692.33	1685.38	1785.11	1789.18	2324.99	1880.65	1558.32	1764.96	1946.22	2175.66	2089.47	2042.13	1599.11	1757.21	1965.57	T cell lymphoma invasion and metastasis 1 [Source:MGI Symbol;Acc:MGI:103306]
ENSMUSG00000002496	Tsc2	3649.74	3288.81	2826.1	2150.9	1797.21	2158.87	3689.72	3096.25	2661.65	3036.22	2816.17	2491.63	2849.89	2498.34	2417.34	TSC complex subunit 2 [Source:MGI Symbol;Acc:MGI:102548]
ENSMUSG00000002500	Rpl3l	5.38769	0.99656	4.7811	1.52064	2.33748	0.973586	3.56007	1.12913	1.71279	0	1.89961	0.881529	0	0	1.83914	ribosomal protein L3-like [Source:MGI Symbol;Acc:MGI:1913461]
ENSMUSG00000002504	Slc9a3r2	402.034	365.003	394.411	463.695	340.88	444.112	409.936	394.72	461.994	370.681	307.172	368.492	358.54	255.905	294.076	solute carrier family 9 (sodium/hydrogen exchanger), member 3 regulator 2 [Source:MGI Symbol;Acc:MGI:1890662]
ENSMUSG00000002524	Puf60	4040.08	3967.65	3920.95	3152.45	3126.17	3594.74	3898.76	4008.1	3981.4	3951.67	4014.64	4197.76	3705.59	4026.54	4011.46	poly-U binding splicing factor 60 [Source:MGI Symbol;Acc:MGI:1915209]
ENSMUSG00000002546	Golga2	2205.59	2214.46	2212.42	2541.7	2553.53	2181.21	2442.03	2162.18	2445.3	2307.39	2439.99	2279.61	2329.09	2291.15	2205.67	golgi autoantigen, golgin subfamily a, 2 [Source:MGI Symbol;Acc:MGI:2139395]
ENSMUSG00000002550	Uck1	847.428	733.276	746.968	1079.16	1061.89	1027.91	672.129	767.369	804.401	732.745	775.591	777.039	720.232	774.148	756.827	uridine-cytidine kinase 1 [Source:MGI Symbol;Acc:MGI:98904]
ENSMUSG00000002565	Scin	28.1174	8.35516	19.3637	448.295	403.921	283.863	58.3091	16.6988	16.3332	56.2638	37.5341	26.84	15.2014	25.281	10.1006	scinderin [Source:MGI Symbol;Acc:MGI:1306794]
ENSMUSG00000002578	Ikzf4	135.136	104.707	151.406	127.908	118.74	142.558	93.0868	125.295	257.731	81.508	72.0957	59.298	123.326	69.1601	150.446	IKAROS family zinc finger 4 [Source:MGI Symbol;Acc:MGI:1343139]
ENSMUSG00000002580	Mien1	283.822	286.886	275.914	301.027	305.769	336.692	311.969	284.116	275.545	311.09	238.809	219.739	284.964	231.851	243.206	migration and invasion enhancer 1 [Source:MGI Symbol;Acc:MGI:1913678]
ENSMUSG00000002602	Axl	19606.5	18996.4	19970.1	12374.9	12406.2	12322.3	18906.1	19241.6	21732.2	15087.2	18241.3	18352.9	15790.2	17570.9	16587.2	AXL receptor tyrosine kinase [Source:MGI Symbol;Acc:MGI:1347244]
ENSMUSG00000002603	Tgfb1	2096.47	1953.99	1496.31	2470.44	2211.09	1974.01	2988.89	2442.81	2316.18	2534.47	2516.28	2419.79	1702.9	1962.76	1808.73	transforming growth factor, beta 1 [Source:MGI Symbol;Acc:MGI:98725]
ENSMUSG00000002608	Ccdc97	739.175	883.296	752.466	767.77	788.291	771.46	928.388	854.93	843.795	827.967	866.449	958.869	848.755	970.497	910.717	coiled-coil domain containing 97 [Source:MGI Symbol;Acc:MGI:1196455]
ENSMUSG00000002617	Zfp40	95.579	108.257	102.35	96.1363	85.3051	44.3013	88.2344	100.478	83.5234	60.5828	86.8788	66.0805	53.2557	73.7705	68.746	zinc finger protein 40 [Source:MGI Symbol;Acc:MGI:99185]
ENSMUSG00000002625	Akap8l	954.454	774.136	804.348	1037.18	898.061	935.737	781.758	830.981	882.954	917.655	733.288	630.214	766.974	598.123	608.055	A kinase (PRKA) anchor protein 8-like [Source:MGI Symbol;Acc:MGI:1860606]
ENSMUSG00000002635	Pdcd2l	123.122	129.03	112.396	186.443	124.607	161.482	118.078	137.734	117.343	118.342	159.208	138.485	120.103	123.944	126.897	programmed cell death 2-like [Source:MGI Symbol;Acc:MGI:1915329]
ENSMUSG00000002658	Gtf2f1	1800.15	1983.78	2066.57	1289.98	1324.69	1315.35	1745.56	2023.3	2024.81	1337.8	1558.73	1684.42	1417.09	1683.54	1447.92	general transcription factor IIF, polypeptide 1 [Source:MGI Symbol;Acc:MGI:1923848]
ENSMUSG00000002660	Clpp	643.564	717.441	686.861	554.143	587.128	593.523	584.284	550.557	531.62	444.473	430.394	496.701	442.169	462.464	485.643	caseinolytic mitochondrial matrix peptidase proteolytic subunit [Source:MGI Symbol;Acc:MGI:1858213]
ENSMUSG00000002661	Alkbh7	130.024	116.572	105.696	104.379	102.163	120.563	107.611	128.572	139.531	99.7987	82.6661	91.2724	96.3239	118.015	105.977	alkB homolog 7 [Source:MGI Symbol;Acc:MGI:1913650]
ENSMUSG00000002664	Pspn	0.972015	7.67782	8.08973	1.14116	0	4.10911	4.62309	6.69452	15.995	0.879642	5.09656	2.82776	0	1.81595	0	persephin [Source:MGI Symbol;Acc:MGI:1201684]
ENSMUSG00000002668	Dennd1c	1.76194	0	1.03609	1.02678	1.13708	2.70637	0.868719	0.76814	0	0	0	0.861882	0	0	1.69665	DENN/MADD domain containing 1C [Source:MGI Symbol;Acc:MGI:1918035]
ENSMUSG00000002679	Med6	374.501	369.295	419.562	264.486	232.765	305.659	371.761	425.527	432.148	424.25	414.66	441.159	400.485	381.323	419.342	mediator complex subunit 6 [Source:MGI Symbol;Acc:MGI:1917042]
ENSMUSG00000002688	Prkd1	574.098	625.154	644.589	195.611	161.097	192.254	702.433	650.648	646.409	566.82	650.185	478.446	620.185	770.554	591.64	protein kinase D1 [Source:MGI Symbol;Acc:MGI:99879]
ENSMUSG00000002718	Cse1l	3126.81	3853.77	3437.47	1887.53	2047.9	2074.75	2823.84	3379.45	2996.25	2671.32	2985.7	3052.81	2615.07	3223.92	3217.03	chromosome segregation 1-like (S. cerevisiae) [Source:MGI Symbol;Acc:MGI:1339951]
ENSMUSG00000002728	Naa20	779.528	926.858	894.831	780.887	860.781	847.668	736.822	712.141	693.93	666.598	804.206	749.421	885.309	872.446	853.527	N(alpha)-acetyltransferase 20, NatB catalytic subunit [Source:MGI Symbol;Acc:MGI:1915127]
ENSMUSG00000002731	Prkra	391.95	396.126	339.505	489.321	465.818	498.902	351.899	353.403	365.179	321.977	314.966	245.629	350.009	275.153	328.877	protein kinase, interferon inducible double stranded RNA dependent activator [Source:MGI Symbol;Acc:MGI:1344375]
ENSMUSG00000002732	Fkbp7	544.706	615.644	591.736	737.688	770.953	687.499	498.725	596.48	622.138	539.67	537.493	538.166	503.365	501.066	502.052	FK506 binding protein 7 [Source:MGI Symbol;Acc:MGI:1336879]
ENSMUSG00000002733	Plekha3	1357.04	1485.85	1512.39	1356.72	1593.43	1496.41	1349.87	1380.37	1274.53	1373.29	1438.44	1472.62	1408.57	1539.56	1715.97	pleckstrin homology domain-containing, family A (phosphoinositide binding specific) member 3 [Source:MGI Symbol;Acc:MGI:1932515]
ENSMUSG00000002741	Ykt6	2354.26	2362.38	2250.57	2683.85	2638.24	2552.45	2392.45	2229.67	2004.6	1936.35	1869.41	2073.24	2013.67	1987.12	2056.78	YKT6 v-SNARE homolog (S. cerevisiae) [Source:MGI Symbol;Acc:MGI:1927550]
ENSMUSG00000002748	Baz1b	7306.75	7775.32	7224.37	6232.26	6460.23	6508.75	7662.71	7475.53	7421.39	7621.98	8034.05	8206.27	6981.76	8118.57	7843.44	bromodomain adjacent to zinc finger domain, 1B [Source:MGI Symbol;Acc:MGI:1353499]
ENSMUSG00000002763	Pex6	630.304	552.516	577.448	745.985	715.41	672.699	689.232	688.902	626.555	556.105	540.289	549.499	587.036	494.702	572.714	peroxisomal biogenesis factor 6 [Source:MGI Symbol;Acc:MGI:2385054]
ENSMUSG00000002767	Mrpl2	687.457	650.526	658.358	454.988	485.253	512.676	649.709	640.571	550.534	519.01	436.919	463.351	478.476	493.798	444.309	mitochondrial ribosomal protein L2 [Source:MGI Symbol;Acc:MGI:1351622]
ENSMUSG00000002768	Mea1	1148.65	1040.65	1158.86	744.558	648.605	685.645	1106.24	1176.73	1163.76	777.323	733.127	746.037	805.139	742.027	771.675	male enhanced antigen 1 [Source:MGI Symbol;Acc:MGI:96957]
ENSMUSG00000002769	Gnmt	1.54681	0	0.921851	4.25545	2.29861	5.58474	3.5082	4.4207	1.59691	1.6132	3.0975	5.83691	3.31138	0.719247	3.80658	glycine N-methyltransferase [Source:MGI Symbol;Acc:MGI:1202304]
ENSMUSG00000002771	Grin2d	229.517	202.729	190.306	79.4555	86.0325	79.0671	253.665	194.908	207.115	219.354	202.327	144.214	164.7	172.012	147.774	glutamate receptor, ionotropic, NMDA2D (epsilon 4) [Source:MGI Symbol;Acc:MGI:95823]
ENSMUSG00000002778	Kdelr1	2326.46	2350.86	2285.15	2478.46	2364.33	2332.97	2222.06	2555.51	2490.35	2475.99	2246.53	2166.59	2234.25	2388.66	2385.1	KDEL (Lys-Asp-Glu-Leu) endoplasmic reticulum protein retention receptor 1 [Source:MGI Symbol;Acc:MGI:1915387]
ENSMUSG00000002781	Tmem143	137.147	133.592	102.294	252.897	170.004	168.095	121.279	197.573	170.443	121.996	88.1112	73.0024	75.2187	89.7314	138.004	transmembrane protein 143 [Source:MGI Symbol;Acc:MGI:1917459]
ENSMUSG00000002791	Pdxk-ps	3.13101	3.72231	7.44077	5.7344	1.80489	10.863	3.32309	6.96751	5.92947	2.80813	4.3608	7.79441	2.12307	3.81969	8.82603	pyridoxal (pyridoxine, vitamin B6) kinase, pseudogene [Source:MGI Symbol;Acc:MGI:1933201]
ENSMUSG00000002797	Ggct	232.737	443.618	345.403	192.122	326.536	237.657	179.033	252.902	197.948	292.449	373.101	313.754	239.654	381.952	338.654	gamma-glutamyl cyclotransferase [Source:MGI Symbol;Acc:MGI:95700]
ENSMUSG00000002799	Jag2	14.6333	10.0383	13.8266	128.724	33.1504	89.1431	21.261	13.561	21.3196	9.98623	7.93434	27.7882	24.387	10.1051	27.0942	jagged 2 [Source:MGI Symbol;Acc:MGI:1098270]
ENSMUSG00000002803	Btbd6	116.033	75.9535	47.2295	91.3874	79.6697	65.1215	54.4535	88.5476	60.4685	45.5354	36.5166	43.3239	49.755	37.7678	50.5259	BTB (POZ) domain containing 6 [Source:MGI Symbol;Acc:MGI:3026623]
ENSMUSG00000002804	Nudt14	136.118	122.809	144.885	146.197	166.922	167.829	137.597	123.307	139.529	123.977	106.117	143.043	100.439	111.935	94.0428	nudix (nucleoside diphosphate linked moiety X)-type motif 14 [Source:MGI Symbol;Acc:MGI:1913424]
ENSMUSG00000002808	Epdr1	1230.25	839.16	1073.52	870.539	742.377	798.486	1104.24	1021.37	1140.49	1218.21	1078.25	986.86	1148.21	859.823	877.005	ependymin related protein 1 (zebrafish) [Source:MGI Symbol;Acc:MGI:2145369]
ENSMUSG00000002812	Flii	2694.56	2627.85	2838.48	2494.61	2181.01	2189.29	2415.9	2350.75	2421.97	2178.7	2242.62	2126.88	2290.91	1962.21	2120.27	flightless I actin binding protein [Source:MGI Symbol;Acc:MGI:1342286]
ENSMUSG00000002814	Top3a	442.721	391.764	434.976	405.686	386.043	365.208	429.63	400.979	437.352	301.852	422.791	331.772	287.778	454.151	290.843	topoisomerase (DNA) III alpha [Source:MGI Symbol;Acc:MGI:1197527]
ENSMUSG00000002820	Atg4d	364.942	414.002	320.071	272.035	219.268	252.593	333.606	307.908	258.605	338.109	396.621	328.719	357.2	434.238	357.807	autophagy related 4D, cysteine peptidase [Source:MGI Symbol;Acc:MGI:2444308]
ENSMUSG00000002825	Qtrt1	159.91	165.774	190.223	213.164	244.352	233.887	147.069	117.328	135.822	158.581	120.784	139.401	133.388	181.929	164.177	queuine tRNA-ribosyltransferase catalytic subunit 1 [Source:MGI Symbol;Acc:MGI:1931441]
ENSMUSG00000002831	Plin4	32.006	6.95002	3.71085	45.6017	13.5194	24.6257	23.496	11.5722	15.4278	40.6122	8.86592	4.63781	74.3572	5.21985	29.2078	perilipin 4 [Source:MGI Symbol;Acc:MGI:1929709]
ENSMUSG00000002833	Hdgfl2	2247.16	2326.11	2279.2	1580.87	1470.1	1538.69	2264.7	2291.25	2063.87	1707.37	1713.49	1886.74	1901.52	1715.39	1587.65	HDGF like 2 [Source:MGI Symbol;Acc:MGI:1194492]
ENSMUSG00000002835	Chaf1a	3577.74	3662.05	3677.79	1504.81	1682.84	1487.45	3703.07	4094.84	4308.12	2658.82	3427.11	3152.41	2247.75	2529.01	2506.19	chromatin assembly factor 1, subunit A (p150) [Source:MGI Symbol;Acc:MGI:1351331]
ENSMUSG00000002844	Adprh	1892.67	1845.12	1884.87	1606.52	1231.11	1521.31	1732.28	1933.5	1981.89	1769.47	1469.07	1836.07	1550.12	1606.58	1576.79	ADP-ribosylarginine hydrolase [Source:MGI Symbol;Acc:MGI:1098234]
ENSMUSG00000002845	Tmem39a	1194.2	1263.06	1239.7	947.826	1325.37	965.214	1224.78	1269.76	1386.95	1245.87	1268.71	1470.28	1084.71	1383.44	1291.79	transmembrane protein 39a [Source:MGI Symbol;Acc:MGI:1915096]
ENSMUSG00000002846	Timmdc1	390.602	385.068	389.251	376.506	366.023	338.489	410.076	394.477	426.897	346.594	361.687	379.102	389.888	341.017	392.497	translocase of inner mitochondrial membrane domain containing 1 [Source:MGI Symbol;Acc:MGI:1922139]
ENSMUSG00000002847	Pla1a	71.774	106.627	95.7503	80.1389	57.0763	53.6757	205.861	220.238	299.225	192.626	327.425	434.543	101.67	103.144	98.0347	phospholipase A1 member A [Source:MGI Symbol;Acc:MGI:1934677]
ENSMUSG00000002870	Mcm2	6726.6	6392.1	6239.05	4106.83	3949.13	4334.71	5894.7	5626.59	5442.23	6588.95	6842.12	6831.01	6706.47	6513.51	6611.35	minichromosome maintenance complex component 2 [Source:MGI Symbol;Acc:MGI:105380]
ENSMUSG00000002871	Tpra1	516.552	444.11	361.957	637.672	510.741	462.719	514.352	340.704	474.221	457.526	435.506	427.022	448.529	360.98	443.804	transmembrane protein, adipocyte asscociated 1 [Source:MGI Symbol;Acc:MGI:1345190]
ENSMUSG00000002881	Nab1	1862.54	2386.29	2262.82	2224.83	2586.4	2591.63	2010.76	2392.69	2263.41	2237.9	2544.59	2967.72	1994.47	3113.02	2499.97	Ngfi-A binding protein 1 [Source:MGI Symbol;Acc:MGI:107564]
ENSMUSG00000002885	Adgre5	885.031	764.006	724.232	1037.4	614.857	949.952	1049.82	805.648	690.937	651.455	676.617	616.63	534.268	573.273	553.712	adhesion G protein-coupled receptor E5 [Source:MGI Symbol;Acc:MGI:1347095]
ENSMUSG00000002897	Il17ra	1144.34	1252.73	1418.03	1288.7	1466.12	1205.93	1418.55	1220.41	1067.5	1489.67	1370.99	1223.73	1209.24	1246.03	1249.18	interleukin 17 receptor A [Source:MGI Symbol;Acc:MGI:107399]
ENSMUSG00000002900	Lamb1	8583.76	9891.86	9747.94	7153.08	7706.77	8245.73	10041.3	10320.1	10166.3	8594.78	10750.2	11462.7	9050.18	11916.2	10545.4	laminin B1 [Source:MGI Symbol;Acc:MGI:96743]
ENSMUSG00000002908	Kcnn1	10.1163	15.968	45.1851	31.4336	28.7225	47.4697	24.9625	23.8264	24.5583	17.6314	19.1697	23.6295	17.7707	14.84	18.3939	potassium intermediate/small conductance calcium-activated channel, subfamily N, member 1 [Source:MGI Symbol;Acc:MGI:1933993]
ENSMUSG00000002910	Arrdc2	145.307	142.954	146.1	110.797	97.9112	168.556	197.166	263.733	216.733	212.215	194.755	181.607	141.013	149.979	143.796	arrestin domain containing 2 [Source:MGI Symbol;Acc:MGI:1918057]
ENSMUSG00000002948	Map2k7	1748.25	1717.83	1545.94	1679.86	1533.01	1525.63	1659.37	1540.28	1357.69	1884.72	1816.19	1956.87	1873.54	1769.65	1887.17	mitogen-activated protein kinase kinase 7 [Source:MGI Symbol;Acc:MGI:1346871]
ENSMUSG00000002949	Timm44	975.853	990.032	886.824	1065.49	991.65	1008.42	808.212	774.646	834.877	840.207	976.462	937.87	973.792	935.685	924.746	translocase of inner mitochondrial membrane 44 [Source:MGI Symbol;Acc:MGI:1343262]
ENSMUSG00000002957	Ap2a2	3639.25	3533.19	3575.83	2828.8	2776.89	2837.07	3308.69	3207.15	3142.17	2795.58	2902.11	2804.08	3119.34	3054.58	2988.68	adaptor-related protein complex 2, alpha 2 subunit [Source:MGI Symbol;Acc:MGI:101920]
ENSMUSG00000002963	Pnkp	369.729	438.118	423.114	362.902	347.461	346.283	383.495	439.076	393.89	429.872	426.598	469.147	421.203	408.867	456.791	polynucleotide kinase 3'- phosphatase [Source:MGI Symbol;Acc:MGI:1891698]
ENSMUSG00000002968	Med25	1470.09	1298.14	1605.6	1304.25	1261.13	1677.24	1389.27	1450.76	1265.24	1211.65	1333.89	1320.61	1168.75	1389.59	1384.38	mediator complex subunit 25 [Source:MGI Symbol;Acc:MGI:1922863]
ENSMUSG00000002980	Bcam	166.749	143.402	201.22	352.59	246.731	217.603	218.141	288.007	307.049	257.937	265.545	298.779	171.006	140.88	214.848	basal cell adhesion molecule [Source:MGI Symbol;Acc:MGI:1929940]
ENSMUSG00000002981	Clptm1	3662.42	3680.92	3683.26	3344.83	3560.57	3889.15	3714.6	3582.85	4112.51	2919.93	3307.21	3592.23	3124.94	3345.7	3046.01	cleft lip and palate associated transmembrane protein 1 [Source:MGI Symbol;Acc:MGI:1927155]
ENSMUSG00000002983	Relb	1308.29	1699.7	1831.19	1230.48	1394.86	1408.22	1793.83	1603.38	1783.63	1540.83	1717.67	2050.27	1215.84	1631.31	1359.4	avian reticuloendotheliosis viral (v-rel) oncogene related B [Source:MGI Symbol;Acc:MGI:103289]
ENSMUSG00000002984	Tomm40	1208.32	1308.35	1293.44	1159.74	1236.34	1235.71	987.058	1050.2	848.616	982.42	1071.47	1075.82	1122.8	1292.79	1328.83	translocase of outer mitochondrial membrane 40 [Source:MGI Symbol;Acc:MGI:1858259]
ENSMUSG00000002985	Apoe	411.589	183.793	277.132	2644.2	913.905	1581.95	711.05	522.236	546.228	519.927	352.17	223.974	462.641	192.274	258.673	apolipoprotein E [Source:MGI Symbol;Acc:MGI:88057]
ENSMUSG00000002992	Apoc2	0	0	0	15.74	0	0	0	0	0	0	0	0	0	0	0	apolipoprotein C-II [Source:MGI Symbol;Acc:MGI:88054]
ENSMUSG00000002996	Hbp1	1008.49	1228.67	1055.37	1322.46	1280.94	1261.79	1208.04	1389.49	1768.56	1309.32	1583.08	1773.17	1050.05	1519.63	1034.43	high mobility group box transcription factor 1 [Source:MGI Symbol;Acc:MGI:894659]
ENSMUSG00000002997	Prkar2b	1532.18	1315.33	1476.61	972.953	737.223	965.777	1414.74	1600.34	2124.08	1725.45	1761.24	2175.2	2328.39	1800.62	2380.84	protein kinase, cAMP dependent regulatory, type II beta [Source:MGI Symbol;Acc:MGI:97760]
ENSMUSG00000003031	Cdkn1b	1701.8	1511.11	1501.55	1225.74	1025.47	1338.08	1638.08	1560.13	1573.79	1615.38	1494.83	1251.99	1648.53	1232.89	1220.13	cyclin-dependent kinase inhibitor 1B [Source:MGI Symbol;Acc:MGI:104565]
ENSMUSG00000003032	Klf4	2509.3	2098.38	2577.8	11256.2	10863.6	13174.9	3957.14	5657.41	6524.14	3380.23	3490.05	2928.91	2646.18	2090.95	2438.79	Kruppel-like factor 4 (gut) [Source:MGI Symbol;Acc:MGI:1342287]
ENSMUSG00000003033	Ap1m1	1440.81	1472.17	1448.41	1383.04	1583.87	1391.88	1230.72	1283.17	1233.08	1538.74	1485.3	1528.87	1733.21	1632.63	1610.94	adaptor-related protein complex AP-1, mu subunit 1 [Source:MGI Symbol;Acc:MGI:102776]
ENSMUSG00000003037	Rab8a	1188.81	1411.05	1472.26	1346.63	1365.13	1311.11	1284.77	1273.14	1281.1	1520.91	1610.56	1428.45	1542.46	1725.96	1743.63	RAB8A, member RAS oncogene family [Source:MGI Symbol;Acc:MGI:96960]
ENSMUSG00000003038	Hmgn2	9101.96	8922	8672.32	3017.41	2925.48	3329.83	7767.07	7513.85	6207.99	9612.9	8588.38	8402.07	9775.66	9028.28	9689.52	high mobility group nucleosomal binding domain 2 [Source:MGI Symbol;Acc:MGI:96136]
ENSMUSG00000003039	Fam32a	1256.57	1251.91	1254.62	1206.39	1095.62	1231.62	1248.35	1267.82	1170.99	1467.65	1371.33	1329.49	1478.71	1435.34	1470.79	family with sequence similarity 32, member A [Source:MGI Symbol;Acc:MGI:1915172]
ENSMUSG00000003051	Elf3	11.5389	5.49057	18.9549	227.128	10.318	254.047	8.79633	14.2128	7.8331	20.9166	8.37255	8.72283	48.8424	13.9573	6.89955	E74-like factor 3 [Source:MGI Symbol;Acc:MGI:1101781]
ENSMUSG00000003062	Stard3nl	648.645	645.07	689.131	539.931	543.655	514.438	701.011	737.283	724.707	703.144	700.243	718.199	662.416	611.275	677.424	STARD3 N-terminal like [Source:MGI Symbol;Acc:MGI:1923455]
ENSMUSG00000003068	Stk11	2500.14	2228.78	2267.69	2354.54	2350.21	2312.27	2056.64	2441.48	2203.44	2186.42	2213.89	2263.33	2263.9	2108.22	2079.57	serine/threonine kinase 11 [Source:MGI Symbol;Acc:MGI:1341870]
ENSMUSG00000003070	Efna2	143.947	109.923	112.616	165.026	136.394	126.593	187.304	139.86	140.526	110.47	65.1146	70.3416	74.9527	62.061	62.4965	ephrin A2 [Source:MGI Symbol;Acc:MGI:102707]
ENSMUSG00000003072	Atp5d	2743.08	2748.56	2922.03	3203.8	2904.56	3321.19	2563.43	2689.65	2833.03	2186.05	2169.41	2339.45	2353.87	2386.5	2458.71	ATP synthase, H+ transporting, mitochondrial F1 complex, delta subunit [Source:MGI Symbol;Acc:MGI:1913293]
ENSMUSG00000003099	Ppp5c	1268.01	1358.26	1274.09	960.362	1384.5	1174.34	1153.74	1087.12	1202.54	1037.58	1155.75	1018.66	1047.8	1172.67	1357.21	protein phosphatase 5, catalytic subunit [Source:MGI Symbol;Acc:MGI:102666]
ENSMUSG00000003119	Cdk12	1191.01	1415.11	1255.47	1459.08	1715.72	1742.58	1305.52	1173.57	1285.53	974.377	1167.96	1085.1	978.314	1166.51	1023.07	cyclin-dependent kinase 12 [Source:MGI Symbol;Acc:MGI:1098802]
ENSMUSG00000003123	Lipe	165.547	168.89	159.257	174.395	142.069	152.446	178.292	191.498	150.474	269.857	306.321	216.994	319.55	202.889	269.329	lipase, hormone sensitive [Source:MGI Symbol;Acc:MGI:96790]
ENSMUSG00000003131	Pafah1b2	3415.45	3307.57	3718.57	3621.1	3814.21	3512.05	3572.27	4304.04	3661.78	3541.73	3758.45	3742.97	3761.32	4144.34	4354.83	platelet-activating factor acetylhydrolase, isoform 1b, subunit 2 [Source:MGI Symbol;Acc:MGI:108415]
ENSMUSG00000003134	Tbc1d8	77.9537	67.6549	61.0846	92.4644	106.438	108.465	115.607	78.4523	54.4272	95.6088	77.058	55.8708	96.5825	58.5068	91.4303	TBC1 domain family, member 8 [Source:MGI Symbol;Acc:MGI:1927225]
ENSMUSG00000003135	Cnot11	1030.97	1090.17	884.453	891.316	925.126	916.669	1010.65	900.523	878.753	1037.29	1036.46	1097.92	1014.13	1129.26	1077.09	CCR4-NOT transcription complex, subunit 11 [Source:MGI Symbol;Acc:MGI:106580]
ENSMUSG00000003153	Slc2a3	174.195	343.582	263.992	193.559	195.218	217.529	301.462	672.406	869.835	403.002	591.453	598.917	238.432	409.13	362.361	solute carrier family 2 (facilitated glucose transporter), member 3 [Source:MGI Symbol;Acc:MGI:95757]
ENSMUSG00000003154	Foxj2	999.209	793.665	784.956	1049.78	981.005	1000.66	917.135	905.83	1136.1	1098.29	1044.56	1014.74	1110.3	1001.93	1039.79	forkhead box J2 [Source:MGI Symbol;Acc:MGI:1926805]
ENSMUSG00000003161	Sri	1215.44	946.721	1170.43	1372.98	1412.1	1395.33	1006.34	982.666	1076.57	1187.89	1157.08	1017.07	1130.37	1108.08	1211.23	sorcin [Source:MGI Symbol;Acc:MGI:98419]
ENSMUSG00000003166	Dgcr2	2298.84	2147.2	2213.97	2199.55	2324.4	2312.02	2007.79	2007.44	1937.99	2711.76	2431.12	2506.83	2679.16	2616.48	2451.63	DiGeorge syndrome critical region gene 2 [Source:MGI Symbol;Acc:MGI:892866]
ENSMUSG00000003184	Irf3	685.581	670.41	595.282	563.765	629.057	542.625	565.106	503.234	535.531	564.957	615.095	588.675	583.698	632.159	606.705	interferon regulatory factor 3 [Source:MGI Symbol;Acc:MGI:1859179]
ENSMUSG00000003190	Bcl2l12	202.32	164.205	187.234	130.783	115.967	104.276	177.889	125.367	194.894	168.683	174.258	137.401	188.722	144.607	159.776	BCL2-like 12 (proline rich) [Source:MGI Symbol;Acc:MGI:1922986]
ENSMUSG00000003198	Zfp959	195.364	216.719	220.618	149.976	160.224	163.709	168.279	180.649	203.473	175.67	148.246	155.339	142.948	132.722	147.133	zinc finger protein 959 [Source:MGI Symbol;Acc:MGI:2385058]
ENSMUSG00000003199	Mpnd	1385.07	1372.45	1421.41	797.619	743.752	803.739	1470.64	1597.4	1828.44	1133.1	1068.9	1103.67	1100.38	961.949	1095.29	MPN domain containing [Source:MGI Symbol;Acc:MGI:1915297]
ENSMUSG00000003200	Sh3gl1	2664.07	2605.03	2550.33	1806.54	1801.6	1899.43	2793.56	2670.09	2664.53	2316.11	2254.38	2188.2	2167.35	2088.06	2079.93	SH3-domain GRB2-like 1 [Source:MGI Symbol;Acc:MGI:700010]
ENSMUSG00000003208	Yju2	302.234	326.34	297.409	236.631	242.837	243.069	260.098	260.751	251.833	275.492	255.107	256.784	226.572	268.53	264.716	YJU2 splicing factor [Source:MGI Symbol;Acc:MGI:1920136]
ENSMUSG00000003226	Ranbp2	4726.28	5136.42	4572.57	7591.08	6642.32	7398.15	5356.95	5118.69	5051.11	4086.2	4733.85	4958.64	4531.57	5032.52	4954.04	RAN binding protein 2 [Source:MGI Symbol;Acc:MGI:894323]
ENSMUSG00000003228	Grk5	568.428	659.347	454.978	1028.4	1058.04	993.191	701.917	672.542	661.794	774.777	869.471	827.958	716.189	688.228	881.408	G protein-coupled receptor kinase 5 [Source:MGI Symbol;Acc:MGI:109161]
ENSMUSG00000003233	Dvl3	1028.51	1049.99	914.175	1605.78	1453.41	1537.53	1250.52	1022.96	1005.16	1309.1	1327.25	1207.98	1332.14	1172.91	1124.97	dishevelled segment polarity protein 3 [Source:MGI Symbol;Acc:MGI:108100]
ENSMUSG00000003234	Abcf3	652.25	576.774	590.768	603.63	743.395	721.907	604.982	539.164	622.258	841.177	894.618	733.254	654.655	621.125	780.486	ATP-binding cassette, sub-family F (GCN20), member 3 [Source:MGI Symbol;Acc:MGI:1351656]
ENSMUSG00000003235	Eif2b5	966.612	960.695	992.674	1351.57	1322.57	1309.82	825.007	854.008	845.028	952.178	967.788	1028.99	1020.76	1086.09	1163.24	eukaryotic translation initiation factor 2B, subunit 5 epsilon [Source:MGI Symbol;Acc:MGI:2446176]
ENSMUSG00000003269	Cyth2	1581.53	1605.71	1547.55	1882.18	1747.9	1630.85	1549.5	1626.48	1551.53	1428	1395.6	1360.13	1464.29	1466.94	1428.66	cytohesin 2 [Source:MGI Symbol;Acc:MGI:1334255]
ENSMUSG00000003271	Sult2b1	7.10173	4.70765	1.24132	19.6303	0.921493	7.42121	6.02367	2.14877	13.6244	9.3701	8.36619	7.55225	0.985482	6.58124	5.75717	sulfotransferase family, cytosolic, 2B, member 1 [Source:MGI Symbol;Acc:MGI:1926342]
ENSMUSG00000003273	Car11	36.2119	39.4293	39.0788	40.3681	73.2078	89.9065	37.9677	47.3012	41.4688	31.9378	53.0032	44.168	33.2291	44.7731	36.3896	carbonic anhydrase 11 [Source:MGI Symbol;Acc:MGI:1336193]
ENSMUSG00000003279	Dlgap1	2.45932	9.9253	1.87795	14.0326	2.16756	4.43152	2.24578	8.46764	4.30854	3.3157	1.88526	1.1353	0	3.18625	6.20142	DLG associated protein 1 [Source:MGI Symbol;Acc:MGI:1346065]
ENSMUSG00000003282	Plag1	317.109	287.463	216.482	160.728	142.347	185.055	347.307	405.926	375.299	216.447	187.456	229.85	191.969	132.118	175.621	pleiomorphic adenoma gene 1 [Source:MGI Symbol;Acc:MGI:1891916]
ENSMUSG00000003283	Hck	26.918	19.3501	29.7917	11.3778	6.30358	12.5265	31.6326	23.6457	48.3506	10.6931	15.3639	22.7334	23.0568	11.5885	12.1758	hemopoietic cell kinase [Source:MGI Symbol;Acc:MGI:96052]
ENSMUSG00000003299	Mrpl4	593.503	682.924	607.569	837.782	958.189	942.224	520.006	489.411	396.097	555.596	497.066	504.69	648.049	584.876	650.656	mitochondrial ribosomal protein L4 [Source:MGI Symbol;Acc:MGI:2137210]
ENSMUSG00000003308	Keap1	1178.81	1415.72	1311.16	1157.67	1174.7	1192.91	1349.63	1317.37	1385.04	1559	1606.09	1641.5	1489.04	1798.04	1593.41	kelch-like ECH-associated protein 1 [Source:MGI Symbol;Acc:MGI:1858732]
ENSMUSG00000003309	Ap1m2	0.834928	0	3.74496	54.4454	8.99209	67.9986	0.832916	5.12875	0	0.772815	0	0.821569	13.7681	2.30228	4.50627	adaptor protein complex AP-1, mu 2 subunit [Source:MGI Symbol;Acc:MGI:1336974]
ENSMUSG00000003316	Glg1	12135.5	11976.5	11973.3	11533.2	10468.7	11033.7	12735.9	12650.5	13181.6	14152.1	14782.5	15219.6	13650.8	14440.3	13669.9	golgi apparatus protein 1 [Source:MGI Symbol;Acc:MGI:104967]
ENSMUSG00000003341	Atp8b3	10.3688	8.82678	17.7395	14.0772	10.3615	11.1067	14.0134	24.5554	7.2429	24.9081	28.0913	34.718	15.8351	15.4113	10.8368	ATPase, class I, type 8B, member 3 [Source:MGI Symbol;Acc:MGI:1914581]
ENSMUSG00000003344	Btbd2	952.008	968.884	859.785	1316.31	1159.4	1317.35	839.305	995.193	891.568	825.142	613.172	514.256	663.236	600.262	683.949	BTB (POZ) domain containing 2 [Source:MGI Symbol;Acc:MGI:1933831]
ENSMUSG00000003345	Csnk1g2	3207.57	2949.41	2823.14	4037.43	3864.67	4226.72	2986.23	2906.21	2952.45	2833.73	2856.9	3077.97	2888.74	3054.17	2841.52	casein kinase 1, gamma 2 [Source:MGI Symbol;Acc:MGI:1920014]
ENSMUSG00000003346	Abhd17a	1333.41	1217.16	1295.92	1412.66	1252.05	1440.31	1189.89	1335.24	1131.79	1220.46	1080.34	1268.87	1353.53	1263.58	1257.41	abhydrolase domain containing 17A [Source:MGI Symbol;Acc:MGI:106388]
ENSMUSG00000003348	Mob3a	1141.54	1044.13	1067.54	1144.67	1149.49	1033.41	1088.78	922.536	914.507	1003.66	1077.01	987.074	1115.66	1009.39	1090.71	MOB kinase activator 3A [Source:MGI Symbol;Acc:MGI:3050117]
ENSMUSG00000003352	Cacnb3	2488.01	2647.49	2444.27	2352.89	2511.32	2394.32	2738.05	2795.32	2695.19	2986.89	3047.31	2579.48	2895.74	2555.15	2734.94	calcium channel, voltage-dependent, beta 3 subunit [Source:MGI Symbol;Acc:MGI:103307]
ENSMUSG00000003354	Ccdc65	13.8757	12.1952	8.67065	2.16566	9.46797	12.1286	11.0699	13.7834	13.3808	5.98917	6.83153	9.07421	7.34435	6.7666	4.50385	coiled-coil domain containing 65 [Source:MGI Symbol;Acc:MGI:2146001]
ENSMUSG00000003355	Fkbp11	405.31	553.534	497.994	449.037	568.518	434.16	456.778	523.332	504.348	354.989	425.284	427.416	363.716	446.553	410.945	FK506 binding protein 11 [Source:MGI Symbol;Acc:MGI:1913370]
ENSMUSG00000003360	Ddx23	2408.25	2459.98	2250.6	2135.93	2190.86	2410.45	2352.06	2346.57	2313.59	2198.99	2255.58	2174.11	2157.27	2421.83	2519.49	DEAD box helicase 23 [Source:MGI Symbol;Acc:MGI:1921601]
ENSMUSG00000003363	Pld3	3056.6	3015.76	2885.31	1778.73	1698.39	1702.65	3626.36	3285.98	3695.21	3088.49	2793.67	2993.79	2624.53	2227.97	2220.13	phospholipase D family, member 3 [Source:MGI Symbol;Acc:MGI:1333782]
ENSMUSG00000003378	Grik5	808.834	701.773	667.052	452.163	476.738	453.348	800.866	867.585	1096.85	293.546	304.688	336.601	291.82	221.162	258.895	glutamate receptor, ionotropic, kainate 5 (gamma 2) [Source:MGI Symbol;Acc:MGI:95818]
ENSMUSG00000003379	Cd79a	2.90247	3.21285	5.70229	4.54007	2.51251	4.20251	3.81866	4.22289	11.4094	0	7.15437	0.947795	0	2.66953	2.82424	CD79A antigen (immunoglobulin-associated alpha) [Source:MGI Symbol;Acc:MGI:101774]
ENSMUSG00000003380	Rabac1	529.285	539.306	565.538	694.151	728.645	707.043	585.802	740.375	819.245	617.544	615.669	673.887	564.041	560.314	542.038	Rab acceptor 1 (prenylated) [Source:MGI Symbol;Acc:MGI:1201692]
ENSMUSG00000003382	Etv3	616.837	597.214	526.936	692.668	740.598	771.767	718.673	627.251	692.018	583.74	610.321	612.19	582.678	628.208	577.73	ets variant 3 [Source:MGI Symbol;Acc:MGI:1350926]
ENSMUSG00000003402	Prkcsh	4201.48	4421.34	4387.26	4016.43	3956.54	4164.7	4171.6	4569.64	4771.66	4273.57	4828.32	5082.49	4149.99	4810.32	4414.19	protein kinase C substrate 80K-H [Source:MGI Symbol;Acc:MGI:107877]
ENSMUSG00000003410	Elavl3	6.07374	9.3048	7.24262	0	0	16.9229	6.70028	8.6184	4.83918	6.99018	16.2032	25.2781	9.48635	14.0374	8.09232	ELAV like RNA binding protein 3 [Source:MGI Symbol;Acc:MGI:109157]
ENSMUSG00000003411	Rab3b	266.799	144.757	226.212	1152.33	533.349	807.433	182.308	259.398	343.469	368.451	216.142	216.801	373.536	124.75	370.488	RAB3B, member RAS oncogene family [Source:MGI Symbol;Acc:MGI:1917158]
ENSMUSG00000003418	St8sia6	5.84645	2.69133	1.9603	1.90455	0	0.876382	18.6027	5.00719	3.67954	0	16.1352	0.803984	3.80882	1.50392	2.29741	ST8 alpha-N-acetyl-neuraminide alpha-2,8-sialyltransferase 6 [Source:MGI Symbol;Acc:MGI:2386797]
ENSMUSG00000003420	Fcgrt	1312.89	1200.2	1367.54	1147.19	1093.86	1063.76	1465.49	1576.52	1779.41	1813.98	1663.27	1694.18	1692.82	1362.33	1332.73	Fc fragment of IgG receptor and transporter [Source:MGI Symbol;Acc:MGI:103017]
ENSMUSG00000003421	Nosip	699.508	552.734	518.774	542.825	651.93	644.301	447.417	509.089	473.751	564.696	594.296	527.96	550.773	584.454	541.641	nitric oxide synthase interacting protein [Source:MGI Symbol;Acc:MGI:1913644]
ENSMUSG00000003423	Pih1d1	722.973	853.151	686.373	537.883	539.504	470.072	756.007	792.389	790.882	797.462	723.323	724.261	799.221	678.191	686.162	PIH1 domain containing 1 [Source:MGI Symbol;Acc:MGI:1916095]
ENSMUSG00000003429	Rps11	6748.86	6945.78	7072.59	6824.6	7584.17	7256.35	5326.72	6092.51	6708.12	5335.24	5470.04	5616.73	5580.4	5979.68	5965.56	ribosomal protein S11 [Source:MGI Symbol;Acc:MGI:1351329]
ENSMUSG00000003435	Supt5	4032.18	4111.32	4275.35	3065.78	3493.06	3182.89	4105.94	3892.19	3737.3	3577.2	3674.42	3544.42	3643.56	3762.98	3616.52	suppressor of Ty 5, DSIF elongation factor subunit [Source:MGI Symbol;Acc:MGI:1202400]
ENSMUSG00000003436	Dll3	1.49275	0	3.64521	0.889887	5.02114	0.79706	3.53247	1.29194	0.692043	0.688019	0.796338	2.17259	0	2.65538	0	delta like canonical Notch ligand 3 [Source:MGI Symbol;Acc:MGI:1096877]
ENSMUSG00000003437	Paf1	1008.86	870.704	905.274	876.215	809.763	803.963	902.223	982.789	907.096	903.064	940.59	978.838	914.39	802.384	928.676	Paf1, RNA polymerase II complex component [Source:MGI Symbol;Acc:MGI:1923988]
ENSMUSG00000003438	Timm50	1030.24	1097.92	984.333	655.442	685.39	767.031	961.408	958.784	822.778	792.054	805.043	946.519	841.614	943.169	959.029	translocase of inner mitochondrial membrane 50 [Source:MGI Symbol;Acc:MGI:1913775]
ENSMUSG00000003444	Med29	281.289	310.668	342.271	277.783	287.602	312.119	275.495	260.944	271.593	268.863	262.843	267.22	302.359	289.3	304.271	mediator complex subunit 29 [Source:MGI Symbol;Acc:MGI:1914474]
ENSMUSG00000003452	Bicd1	167.077	219.053	263.134	774.022	578.72	687.412	150.162	104.841	78.5714	153.029	160.755	90.2988	142.929	121.65	202.202	BICD cargo adaptor 1 [Source:MGI Symbol;Acc:MGI:1101760]
ENSMUSG00000003458	Ncstn	3032.4	3087.85	3198.13	2810.29	2840.37	2825.84	2946.61	3314.5	3619.72	3311.9	3643.33	3719.51	3311.41	3570.61	3305.72	nicastrin [Source:MGI Symbol;Acc:MGI:1891700]
ENSMUSG00000003464	Pex19	1329.47	1308.3	1303.41	1329.53	1248.15	1275.63	1548.27	1509.96	1378.91	1580.04	1455.62	1329.39	1509.52	1363.31	1343.62	peroxisomal biogenesis factor 19 [Source:MGI Symbol;Acc:MGI:1334458]
ENSMUSG00000003469	Phyhip	2.9129	7.51845	11.4487	30.6643	39.0818	45.2994	11.3781	10.962	17.6006	41.7467	41.9484	28.3949	29.4397	41.0326	23.5827	phytanoyl-CoA hydroxylase interacting protein [Source:MGI Symbol;Acc:MGI:1860417]
ENSMUSG00000003477	Inmt	2.7884	1.24803	1.10141	2.19142	0	1.21419	0.919252	0	0	163.376	15.7343	0	229.647	10.3276	460.06	indolethylamine N-methyltransferase [Source:MGI Symbol;Acc:MGI:102963]
ENSMUSG00000003500	Impdh1	787.217	1044.46	961.904	1111.23	1007.98	1105.8	807.575	1014.31	1066.93	868.249	1004.2	1085.64	845.998	1113.17	1106.48	inosine monophosphate dehydrogenase 1 [Source:MGI Symbol;Acc:MGI:96567]
ENSMUSG00000003518	Dusp3	379.692	373.909	343.756	496.331	469.765	410.313	303.055	246.999	302.761	340.858	356.135	330.092	371.166	366.273	251.333	dual specificity phosphatase 3 (vaccinia virus phosphatase VH1-related) [Source:MGI Symbol;Acc:MGI:1919599]
ENSMUSG00000003526	Prodh	14.2814	40.6964	17.1177	31.1531	23.7143	15.6042	10.3544	13.8659	7.20041	21.857	18.937	27.4686	44.6818	15.4971	39.2343	proline dehydrogenase [Source:MGI Symbol;Acc:MGI:97770]
ENSMUSG00000003527	Ess2	428.059	422.329	363.126	479.892	458.376	442.566	370.576	376.114	413.745	479.059	507.257	479.003	550.601	502.171	575.65	ess-2 splicing factor [Source:MGI Symbol;Acc:MGI:107854]
ENSMUSG00000003528	Slc25a1	941.77	954.311	1002.76	1249.71	1131.43	1198.71	1274.73	1620.34	1837.78	1555.06	1574.67	1715.61	1492.4	1592.74	1501.03	solute carrier family 25 (mitochondrial carrier, citrate transporter), member 1 [Source:MGI Symbol;Acc:MGI:1345283]
ENSMUSG00000003531	Dgcr6	390.048	341.829	319.387	421.088	351.947	396.53	322.99	367.51	397.167	425.179	344.949	385.34	408.669	400.825	415.163	DiGeorge syndrome critical region gene 6 [Source:MGI Symbol;Acc:MGI:1202877]
ENSMUSG00000003534	Ddr1	2780.66	2782.16	2949.2	4471.52	4286.75	4238.36	2850.75	3227.27	2959.86	2364.58	2440.47	2438.06	2303.51	2006.6	2361.01	discoidin domain receptor family, member 1 [Source:MGI Symbol;Acc:MGI:99216]
ENSMUSG00000003541	Ier3	7957.41	11835.5	12191.5	8504.31	11640.5	8320.58	10650.6	11746	12533	10133.5	10949.7	11202.9	7377.78	8581.68	9026.05	immediate early response 3 [Source:MGI Symbol;Acc:MGI:104814]
ENSMUSG00000003545	Fosb	4421.12	5225.31	5019.88	8911.01	11810.2	15758.5	14592.2	17261	19064.3	13983.3	15327	12995.5	10634.5	11959.7	9644.2	FBJ osteosarcoma oncogene B [Source:MGI Symbol;Acc:MGI:95575]
ENSMUSG00000003546	Klc4	267.608	229.544	249.792	296.241	269.264	268.049	276.216	290.337	261.18	247.263	234.159	216.574	234.929	220.722	161.881	kinesin light chain 4 [Source:MGI Symbol;Acc:MGI:1922014]
ENSMUSG00000003549	Ercc1	409.221	410.785	375.937	314.927	385.802	361.03	262.846	418.957	431.797	437.928	358.809	372.54	341.617	362.515	402.964	excision repair cross-complementing rodent repair deficiency, complementation group 1 [Source:MGI Symbol;Acc:MGI:95412]
ENSMUSG00000003559	As3mt	18.6284	16.4617	12.9994	187.021	240.073	191.965	20.5974	22.0727	34.7886	9.90483	23.1693	25.8358	13.3142	27.3295	20.2123	arsenite methyltransferase [Source:MGI Symbol;Acc:MGI:1929882]
ENSMUSG00000003573	Homer3	1703.89	1606.71	1421.08	1828.79	1730.77	1618.68	1789.32	1364.51	1164.84	1612.72	1500.73	1406.25	1578.69	1243.23	1323.86	homer scaffolding protein 3 [Source:MGI Symbol;Acc:MGI:1347359]
ENSMUSG00000003575	Crtc1	1342.91	1066.01	1000.34	827.296	713.99	856.447	1148.41	929.469	915.247	1214.18	1134.04	1121.27	1119.64	1065.8	1041.26	CREB regulated transcription coactivator 1 [Source:MGI Symbol;Acc:MGI:2142523]
ENSMUSG00000003581	Rnf215	435.412	405.478	369.484	440.317	406.782	375.652	339.127	327.512	393.309	295.592	353.134	335.134	353.032	300.552	356.936	ring finger protein 215 [Source:MGI Symbol;Acc:MGI:1918923]
ENSMUSG00000003585	Sec14l2	18.7928	31.2128	39.9536	52.857	21.9668	45.052	33.6506	37.0589	54.6268	72.9702	65.7076	96.0244	63.0979	44.1041	57.5593	SEC14-like lipid binding 2 [Source:MGI Symbol;Acc:MGI:1915065]
ENSMUSG00000003604	Aven	312.868	336.967	268.864	169.557	221.855	217.107	251.611	239.49	170.397	238.928	288.968	283.589	279.521	373.862	291.07	apoptosis, caspase activation inhibitor [Source:MGI Symbol;Acc:MGI:1921518]
ENSMUSG00000003617	Cp	2021.79	9132.83	6983.52	3152.02	9498.71	6090.49	4106.86	8391.4	8956.79	3946.49	10563.2	10388.5	3429.2	12315.6	4579.33	ceruloplasmin [Source:MGI Symbol;Acc:MGI:88476]
ENSMUSG00000003623	Crot	688.228	561.463	557.229	689.984	654.391	666.603	667.27	617.179	598.5	593.457	487.969	466.684	623.711	468.387	591.212	carnitine O-octanoyltransferase [Source:MGI Symbol;Acc:MGI:1921364]
ENSMUSG00000003644	Rps6ka1	453.334	534.887	570.323	474.837	318.106	528.689	486.998	701.385	694.688	448.461	533.749	527.357	398.282	519.637	496.481	ribosomal protein S6 kinase polypeptide 1 [Source:MGI Symbol;Acc:MGI:104558]
ENSMUSG00000003660	Snrnp200	4950.33	4856.46	4988.98	6214.21	6076.59	6428.76	4744.58	4597.81	4698.9	4607.38	4382.49	4597.1	4665.91	4619.27	4711.55	small nuclear ribonucleoprotein 200 (U5) [Source:MGI Symbol;Acc:MGI:2444401]
ENSMUSG00000003662	Ciao1	624.049	544.113	602.597	627.764	628.968	554.543	546.701	655.681	552.014	564.706	570.775	563.791	584.63	541.184	477.892	cytosolic iron-sulfur protein assembly 1 [Source:MGI Symbol;Acc:MGI:1346998]
ENSMUSG00000003665	Has1	206.123	306.88	329.248	875.167	1057.46	1011.46	168.144	241.635	299.054	111.03	202.397	346.735	63.4512	232.153	131.62	hyaluronan synthase 1 [Source:MGI Symbol;Acc:MGI:106590]
ENSMUSG00000003680	Taf6l	503.77	472.805	468.908	317.605	296.716	336.213	560.711	463.779	452.162	605.544	603.638	669.098	652.137	584.572	540.403	TATA-box binding protein associated factor 6 like [Source:MGI Symbol;Acc:MGI:2444957]
ENSMUSG00000003721	Insig2	765.335	826.489	1178.06	565.213	641.428	667.558	948.453	1182.42	1438.76	1202.69	1359.25	1281.82	1108.65	1024.67	972.574	insulin induced gene 2 [Source:MGI Symbol;Acc:MGI:1920249]
ENSMUSG00000003731	Kpna6	2697.21	2849.63	2465.99	1411.08	1365.68	1352.1	2481.66	2545.02	2134.18	2217.76	2104.63	2112.84	2463.61	2302.94	2380.29	karyopherin (importin) alpha 6 [Source:MGI Symbol;Acc:MGI:1100836]
ENSMUSG00000003746	Man1a	1540.37	1688.93	1839.22	3243.48	3086.96	2808.88	1980.26	1553.42	1499.43	1424.49	1540.88	1557.67	1294.01	1367.61	1112.95	mannosidase 1, alpha [Source:MGI Symbol;Acc:MGI:104677]
ENSMUSG00000003752	Itpkc	248.251	281.932	221.479	238.114	270.026	232.093	259.7	237.121	191.394	247.833	232.983	228.435	211.158	246.195	200.928	inositol 1,4,5-trisphosphate 3-kinase C [Source:MGI Symbol;Acc:MGI:2442554]
ENSMUSG00000003762	Coq8b	221.553	303.636	240.736	356.134	349.716	319.935	221.481	219.328	228.977	209.588	255.95	226.112	189.502	263.328	220.322	coenzyme Q8B [Source:MGI Symbol;Acc:MGI:1924139]
ENSMUSG00000003778	Brd8	2208.74	2367.1	2304.17	2451.9	2323.25	2078.78	2088.86	2065.18	2266.21	1684.78	1746.67	1728.91	1658.26	1657.66	1623.66	bromodomain containing 8 [Source:MGI Symbol;Acc:MGI:1925906]
ENSMUSG00000003779	Kif20a	3787.79	3839.47	3848.6	1817.17	2003.04	2212.09	3360.35	3737.32	3607.49	3104.32	3089.41	3190.44	3306.74	3338.39	3713.16	kinesin family member 20A [Source:MGI Symbol;Acc:MGI:1201682]
ENSMUSG00000003808	Farsa	1093.23	1178.11	1175.91	835.152	935.477	971.325	1000.56	961.703	979.502	1038.57	1090.22	1173.36	1069.97	1302.41	1249.27	phenylalanyl-tRNA synthetase, alpha subunit [Source:MGI Symbol;Acc:MGI:1913840]
ENSMUSG00000003809	Gcdh	368.927	382.3	387.182	412.071	463.704	367.232	411.11	379.714	345.004	558.84	403.392	405.861	628.944	445.364	476.357	glutaryl-Coenzyme A dehydrogenase [Source:MGI Symbol;Acc:MGI:104541]
ENSMUSG00000003810	Mast2	5723.74	5935.75	5205.89	3087.73	3166.68	3122.19	6428.2	5265.48	5105.82	5649.43	5235.64	4386.55	4644.78	4520.58	4926.45	microtubule associated serine/threonine kinase 2 [Source:MGI Symbol;Acc:MGI:894676]
ENSMUSG00000003812	Dnase2a	845.67	627.969	680.975	383.01	233.453	331.336	740.161	836.169	815.495	1020.54	874.4	848.114	1141.37	791.976	744.208	deoxyribonuclease II alpha [Source:MGI Symbol;Acc:MGI:1329019]
ENSMUSG00000003813	Rad23a	1559.6	1542.3	1533.77	1334.6	1291.86	1335.31	1511.63	1688.99	1825.72	1657.61	1789.09	2118.89	1676.86	1937.12	1910.93	RAD23 homolog A, nucleotide excision repair protein [Source:MGI Symbol;Acc:MGI:105126]
ENSMUSG00000003814	Calr	26158.9	32064.7	31237	17581.8	20290.5	18737.7	26532.1	31714.9	31164.5	30475.9	36019.9	41524.7	31728.8	41776.3	33974.6	calreticulin [Source:MGI Symbol;Acc:MGI:88252]
ENSMUSG00000003824	Syce2	281.315	346.05	350.893	209.063	198.753	216.996	346.211	407.197	505.61	509.653	627.576	604.174	417.54	590.36	538.99	synaptonemal complex central element protein 2 [Source:MGI Symbol;Acc:MGI:1919096]
ENSMUSG00000003847	Nfat5	5495.36	4589.34	3992.29	7103.48	4979.33	6053.1	6869.18	5279.02	5503.6	6395.52	5741.17	6059.82	7036.38	6052.06	6262.23	nuclear factor of activated T cells 5 [Source:MGI Symbol;Acc:MGI:1859333]
ENSMUSG00000003848	Nob1	742.094	786.44	716.537	571.137	578.767	624.426	590.536	596.592	531.445	660.789	654.921	680.803	667.272	775.587	753.594	NIN1/RPN12 binding protein 1 homolog [Source:MGI Symbol;Acc:MGI:1914869]
ENSMUSG00000003849	Nqo1	247.142	200.407	198.143	413.377	263.067	346.661	218.4	220.764	250.727	331.661	250.066	308.909	332.988	232.949	222.238	NAD(P)H dehydrogenase, quinone 1 [Source:MGI Symbol;Acc:MGI:103187]
ENSMUSG00000003863	Ppfia3	63.5097	87.987	88.3482	37.3949	26.6974	21.1836	101.718	96.7703	115.025	31.2394	42.6375	57.1089	75.727	34.8032	71.3827	protein tyrosine phosphatase, receptor type, f polypeptide (PTPRF), interacting protein (liprin), alpha 3 [Source:MGI Symbol;Acc:MGI:1924037]
ENSMUSG00000003865	Gys1	1442.74	2709.59	2543.31	1038.51	1326.55	1268.81	2079.72	3267.05	3705.52	2187.37	2963.92	2924.46	1365.27	2667.4	2424.44	glycogen synthase 1, muscle [Source:MGI Symbol;Acc:MGI:101805]
ENSMUSG00000003868	Ruvbl2	1177.35	1502.38	1542.94	826.878	1158.33	1106.89	1030.47	1310.09	1162	1009.62	1177.84	1138.39	859.34	1480.88	1379.24	RuvB-like protein 2 [Source:MGI Symbol;Acc:MGI:1342299]
ENSMUSG00000003872	Lin7b	2.78043	6.65036	7.13349	2.02268	0.875272	0	3.19311	6.60125	8.03679	1.20614	0	1.97731	3.77139	1.23497	0.792912	lin-7 homolog B (C. elegans) [Source:MGI Symbol;Acc:MGI:1330858]
ENSMUSG00000003873	Bax	1157.65	1253	1201.87	1843.05	1783.88	1968.77	1142.99	1022.61	1077.89	1112.54	958.585	1102.5	1298.79	1114.73	1279.93	BCL2-associated X protein [Source:MGI Symbol;Acc:MGI:99702]
ENSMUSG00000003923	Tfam	1129.4	1070.6	1129.77	977.823	1169.78	1020.39	970.559	1168.95	1071.71	931.799	882.613	1148.34	871.594	978.924	1089.8	transcription factor A, mitochondrial [Source:MGI Symbol;Acc:MGI:107810]
ENSMUSG00000003929	Zfp81	229.214	263	275.533	245.174	296.762	204.834	272.055	288.978	232.865	253.618	251.881	206.39	298.332	243.29	171.967	zinc finger protein 81 [Source:MGI Symbol;Acc:MGI:1890752]
ENSMUSG00000003934	Efnb3	34.6498	61.6719	56.4399	19.354	20.2806	22.9229	37.9665	40.3942	50.2904	42.6629	34.8356	36.8042	20.6985	31.3019	21.6121	ephrin B3 [Source:MGI Symbol;Acc:MGI:109196]
ENSMUSG00000003948	Mmd	2583.47	2531.67	1758.82	14195.6	14125.6	14095.5	3784.06	3798.46	2271.47	2242.15	2254.89	1820.49	1470.32	1820.78	1543.26	monocyte to macrophage differentiation-associated [Source:MGI Symbol;Acc:MGI:1914718]
ENSMUSG00000003949	Hlf	32.6052	56.2835	18.446	162.843	177.454	195.737	48.8525	47.8745	15.4066	144.546	129.054	58.4897	197.36	96.7042	159.761	hepatic leukemia factor [Source:MGI Symbol;Acc:MGI:96108]
ENSMUSG00000003955	Fam162a	1441.24	2941.56	3167.45	2012.08	3203.94	2751.48	2185.16	4192.83	5067.65	2629.49	4569.29	5174.59	1688.06	4835.51	3345.92	family with sequence similarity 162, member A [Source:MGI Symbol;Acc:MGI:1917436]
ENSMUSG00000003970	Rpl8	17473.8	17826.7	17888.4	17397.6	18590.9	18944.1	15195.9	16583.1	17221.9	14015.5	14139.5	15102.1	13534	15254.1	15373.1	ribosomal protein L8 [Source:MGI Symbol;Acc:MGI:1350927]
ENSMUSG00000003992	Ssbp2	831.701	924.154	960.464	1068.28	1312.95	1208.49	810.073	991.869	1002.26	773.203	861.683	762.363	1007.93	766.566	761.611	single-stranded DNA binding protein 2 [Source:MGI Symbol;Acc:MGI:1914220]
ENSMUSG00000004018	Fancl	158.448	150.056	168.057	121.814	116.593	118.932	132.413	124.155	104.587	138.366	85.2579	92.5047	138.316	119.891	101.582	Fanconi anemia, complementation group L [Source:MGI Symbol;Acc:MGI:1914280]
ENSMUSG00000004032	Gstm5	677.149	687.768	747.591	529.274	463.599	549.015	795.487	949.988	970.644	760.411	628.179	732.665	654.322	595.532	699.362	glutathione S-transferase, mu 5 [Source:MGI Symbol;Acc:MGI:1309466]
ENSMUSG00000004035	Gstm7	87.1574	58.9385	100.36	46.8994	23.4191	54.6238	111.084	101.514	103.193	117.123	63.1627	57.7993	119.482	50.6624	79.2077	glutathione S-transferase, mu 7 [Source:MGI Symbol;Acc:MGI:1915562]
ENSMUSG00000004040	Stat3	5299.28	6662.3	6386.31	6830.48	9298.22	8059.95	5406.73	5487.22	6028.37	5466.59	5747.35	5923.98	5031.92	5878.25	5736.67	signal transducer and activator of transcription 3 [Source:MGI Symbol;Acc:MGI:103038]
ENSMUSG00000004043	Stat5a	864.804	1516.31	1516.96	746.909	944.029	795.353	1264.62	1554.62	2095.7	1323.8	1659.13	2002.27	898.122	1414.24	1069.29	signal transducer and activator of transcription 5A [Source:MGI Symbol;Acc:MGI:103036]
ENSMUSG00000004044	Cavin1	9505.35	7045	8680.12	7420.97	4821.9	6842.23	8471.19	8011.49	8036.84	6043.25	5802.54	5657.92	7484.56	4962.27	6958.27	caveolae associated 1 [Source:MGI Symbol;Acc:MGI:1277968]
ENSMUSG00000004054	Map3k11	869.595	866.727	804.128	973.917	1054.45	929.297	746.398	716.14	778.421	761.674	854.608	885.375	786.283	991.727	932.884	mitogen-activated protein kinase kinase kinase 11 [Source:MGI Symbol;Acc:MGI:1346880]
ENSMUSG00000004056	Akt2	3206.23	3067.16	3196.53	2688.67	2770.67	2734.74	3205.24	3290.41	3014.02	3168.48	3259.61	2843.75	3003.28	2881.71	2900.25	thymoma viral proto-oncogene 2 [Source:MGI Symbol;Acc:MGI:104874]
ENSMUSG00000004069	Dnaja3	718.315	775.674	796.156	928.128	981.048	920.123	732.423	725.969	750.557	837.287	849.35	852.428	926.195	1037.37	939.854	DnaJ heat shock protein family (Hsp40) member A3 [Source:MGI Symbol;Acc:MGI:1933786]
ENSMUSG00000004070	Hmox2	753.642	866.112	827.813	725.258	926.021	821.607	839.903	774.939	874.29	981.642	993.725	1005.13	910.963	884.274	1008.6	heme oxygenase 2 [Source:MGI Symbol;Acc:MGI:109373]
ENSMUSG00000004071	Cdip1	867.856	855.68	836.206	900.962	724.612	784.527	775.454	756.506	750.736	935.509	883.66	801.456	921.725	877.742	910.473	cell death inducing Trp53 target 1 [Source:MGI Symbol;Acc:MGI:1913876]
ENSMUSG00000004085	Map3k20	895.454	934.739	906.078	1522.46	1473.74	1625.68	989.155	873.157	918.807	782.087	739.413	748.313	863.571	864.681	836.972	mitogen-activated protein kinase kinase kinase 20 [Source:MGI Symbol;Acc:MGI:2443258]
ENSMUSG00000004096	Cwc15	1325.26	1366.19	1436.96	1173.93	1177.39	1091.09	1179.96	1405.82	1343.53	1462.84	1508.87	1529.9	1501.61	1500.89	1463.36	CWC15 spliceosome-associated protein [Source:MGI Symbol;Acc:MGI:1913320]
ENSMUSG00000004098	Col5a3	1183.52	912.726	979.32	1547.98	966.769	915.944	2514.97	1665.72	2285.4	1425.75	1655.42	1671.17	804.417	744.572	467.169	collagen, type V, alpha 3 [Source:MGI Symbol;Acc:MGI:1858212]
ENSMUSG00000004099	Dnmt1	7980.39	7995.73	7895.45	4885.43	5555.96	5567.9	8055.97	7613.32	7335.8	7991.17	8409.35	8397.05	7926.46	8194.22	8137	DNA methyltransferase (cytosine-5) 1 [Source:MGI Symbol;Acc:MGI:94912]
ENSMUSG00000004100	Ppan	785.469	841.869	802.425	893.777	1059.84	1072.41	806.795	642.44	811.59	731.44	741.858	1038.7	780.853	1074.38	1031.07	peter pan homolog [Source:MGI Symbol;Acc:MGI:2178445]
ENSMUSG00000004105	Angptl2	2674.34	1648.25	1746.5	1617.23	1353.35	1449.62	2129.06	1928.94	1977.17	2637.75	2380.51	2575.53	2602.58	2079.91	2288.11	angiopoietin-like 2 [Source:MGI Symbol;Acc:MGI:1347002]
ENSMUSG00000004113	Cacna1b	3.60161	1.63195	2.37906	4.32757	3.82982	8.86046	9.94149	8.3952	45.5032	7.79488	13.0673	9.3121	7.45199	6.48289	2.9449	calcium channel, voltage-dependent, N type, alpha 1B subunit [Source:MGI Symbol;Acc:MGI:88296]
ENSMUSG00000004127	Trmt10a	207.247	366.768	259.556	286.823	254.232	280.592	326.873	346.147	280.366	230.51	284.43	183.214	302.845	253.275	258.639	tRNA methyltransferase 10A [Source:MGI Symbol;Acc:MGI:1920421]
ENSMUSG00000004151	Etv1	826.006	1204.37	1113.78	111.127	146.206	193.786	1494.91	1799.92	1727.09	818.9	1438.69	1414.53	877.841	1513.63	1134.37	ets variant 1 [Source:MGI Symbol;Acc:MGI:99254]
ENSMUSG00000004187	Kifc2	85.8752	66.8138	78.4806	89.3588	104.487	71.9067	110.997	100.676	110.047	92.8047	101.441	52.2251	92.4465	51.3222	58.5547	kinesin family member C2 [Source:MGI Symbol;Acc:MGI:109187]
ENSMUSG00000004207	Psap	26492.8	24970.8	24350.2	29764.4	28597.8	29141.9	27287.4	25526.9	30065.2	29695.6	29681.9	32421.7	30972	27956.1	24760.8	prosaposin [Source:MGI Symbol;Acc:MGI:97783]
ENSMUSG00000004221	Ikbkg	782.569	723.049	891.43	1533.67	1330.15	1239.13	666.476	855.458	680.266	1119.86	852.081	1171.43	1156.97	988.002	1028.79	inhibitor of kappaB kinase gamma [Source:MGI Symbol;Acc:MGI:1338074]
ENSMUSG00000004233	Wars2	228.176	222.414	201.777	257.062	143.582	208.4	172.267	139.873	121.839	198.474	128.612	145.978	128.921	156.245	210.443	tryptophanyl tRNA synthetase 2 (mitochondrial) [Source:MGI Symbol;Acc:MGI:1917810]
ENSMUSG00000004263	Atn1	7313.74	6463.82	6665.25	6096.12	5598.77	6503.25	6771.61	7186.3	7238.17	6481.78	7761.2	7571.97	6521.19	7052.17	6968.39	atrophin 1 [Source:MGI Symbol;Acc:MGI:104725]
ENSMUSG00000004264	Phb2	2973.85	3189.03	3246.21	2474.84	2915.38	2948.95	2739.97	2826.69	2811.7	2399.62	2486.28	2674.67	2525.83	2691.79	2861.01	prohibitin 2 [Source:MGI Symbol;Acc:MGI:102520]
ENSMUSG00000004266	Ptpn6	17.1024	49.9744	95.6685	27.9496	14.0218	28.9662	25.7893	61.9109	96.9689	50.0459	64.2349	34.7034	51.4129	29.2248	39.2696	protein tyrosine phosphatase, non-receptor type 6 [Source:MGI Symbol;Acc:MGI:96055]
ENSMUSG00000004267	Eno2	668.658	649.49	607.861	693.52	613.84	626.713	665.747	719.927	722.608	852.87	948.16	783.091	816.93	733.703	759.09	enolase 2, gamma neuronal [Source:MGI Symbol;Acc:MGI:95394]
ENSMUSG00000004268	Emg1	1323.34	1504.49	1561.47	1026.62	1215.48	1163.28	1296.9	1309.1	1319.47	1201.21	1244.19	1321.15	1199.8	1415.24	1363.99	EMG1 N1-specific pseudouridine methyltransferase [Source:MGI Symbol;Acc:MGI:1315195]
ENSMUSG00000004270	Lpcat3	1319.45	1800.61	1702.36	2080.35	1919.39	2129.93	1576.08	1951.51	1866.52	1580.95	1692.64	1814.73	1320.73	1819.75	1750.31	lysophosphatidylcholine acyltransferase 3 [Source:MGI Symbol;Acc:MGI:1315211]
ENSMUSG00000004285	Atp6v1f	892.891	901.884	862.122	841.109	837.593	934.485	966.757	966.723	933.227	1015.75	1004.79	960.41	1042.71	967.382	857.181	ATPase, H+ transporting, lysosomal V1 subunit F [Source:MGI Symbol;Acc:MGI:1913394]
ENSMUSG00000004317	Clcn5	1214.44	1289.06	1136.61	1509.43	1398.8	1410.61	1390.33	1189.86	1320.28	1505.53	1545.63	1627.63	1587.5	1745.75	1742.47	chloride channel, voltage-sensitive 5 [Source:MGI Symbol;Acc:MGI:99486]
ENSMUSG00000004319	Clcn3	407.22	523.852	524.314	934.057	1037.66	1042.29	445.999	467.309	492.846	551.753	636.78	736.574	509.288	712.776	525.616	chloride channel, voltage-sensitive 3 [Source:MGI Symbol;Acc:MGI:103555]
ENSMUSG00000004328	Hif3a	2.6297	5.75577	2.04931	3.17699	0	0.957312	0.862556	0.762563	0.789203	2.41459	6.44471	2.56228	0.983041	1.59855	2.55936	hypoxia inducible factor 3, alpha subunit [Source:MGI Symbol;Acc:MGI:1859778]
ENSMUSG00000004341	Gpx6	0.862834	0	0	0	0	0	1.71824	1.51016	1.55434	0	4.52628	0	0	1.56761	0	glutathione peroxidase 6 [Source:MGI Symbol;Acc:MGI:1922762]
ENSMUSG00000004347	Pde1c	3.83742	4.31033	8.14664	4.1461	7.17085	1.18034	2.83837	1.42407	4.85942	14.3188	3.66911	0.532124	7.51012	2.02457	2.58504	phosphodiesterase 1C [Source:MGI Symbol;Acc:MGI:108413]
ENSMUSG00000004356	Utp20	2348.46	2451.43	2260.68	3184.9	3324.47	3135.12	2150.42	1481.88	1877.86	1479.59	1872.39	1630.43	1810.27	1715.81	2178.31	UTP20 small subunit processome component [Source:MGI Symbol;Acc:MGI:1917933]
ENSMUSG00000004359	Spic	0.973448	0	1.1322	4.50911	2.47581	0	0.970267	1.70317	1.74847	0	1.0226	0	1.09737	0	0	Spi-C transcription factor (Spi-1/PU.1 related) [Source:MGI Symbol;Acc:MGI:1341168]
ENSMUSG00000004360	9330159F19Rik	6.14659	3.84255	1.26112	57.5057	15.1227	34.4134	9.24449	1.69514	9.01965	1.08249	0	0	1.34672	1.07484	0	RIKEN cDNA 9330159F19 gene [Source:MGI Symbol;Acc:MGI:3036239]
ENSMUSG00000004364	Cul3	3917.98	3599.02	3717.01	3690.45	4067.22	3745.26	3427.9	3763.23	4058.96	3813.65	3674.26	4262.57	4071.16	4479.23	3960.17	cullin 3 [Source:MGI Symbol;Acc:MGI:1347360]
ENSMUSG00000004371	Il11	52.7142	86.8345	89.3192	33.6145	43.4001	19.8119	65.312	93.7646	153.352	12.3708	63.8214	398.351	30.234	150.84	43.0904	interleukin 11 [Source:MGI Symbol;Acc:MGI:107613]
ENSMUSG00000004383	Large1	1333.04	1198.87	1118.61	1394.05	1294.02	1321.41	1458.98	1013.69	1070.43	1573.55	1324.09	1213.38	1716.26	1291.79	1453.18	LARGE xylosyl- and glucuronyltransferase 1 [Source:MGI Symbol;Acc:MGI:1342270]
ENSMUSG00000004393	Ddx56	940.313	1034.35	1062.87	596.909	720.64	774.542	819.444	755.658	676.203	622.111	663.638	660.767	704.177	763.834	777.763	DEAD box helicase 56 [Source:MGI Symbol;Acc:MGI:1277172]
ENSMUSG00000004394	Tmed4	1177.2	1289.01	1293.6	975.996	1121.33	1155.64	1368.23	1406.49	1681.91	1035.26	1174.71	1237.21	978.244	1248.4	974.781	transmembrane p24 trafficking protein 4 [Source:MGI Symbol;Acc:MGI:1915070]
ENSMUSG00000004415	Col26a1	0	0	0	0	2.72093	0	3.89021	0	0	0.312389	9.09391	0	0.770632	4.33466	1.04977	collagen, type XXVI, alpha 1 [Source:MGI Symbol;Acc:MGI:2155345]
ENSMUSG00000004446	Bid	315.713	285.196	264.356	305.872	290.525	258.593	292.182	195.564	204.562	379.385	347.021	354.377	477.235	374.029	346.288	BH3 interacting domain death agonist [Source:MGI Symbol;Acc:MGI:108093]
ENSMUSG00000004451	Ralb	880.468	850.833	829.275	1048.03	934.384	1024.73	842.385	782.558	812.432	972.083	930.213	938.547	1093.06	981.784	965.39	v-ral simian leukemia viral oncogene B [Source:MGI Symbol;Acc:MGI:1927244]
ENSMUSG00000004455	Ppp1cc	6097.02	6772.2	6656.81	4958.19	5044.72	5002.92	5609	6410.9	6296.46	5684.86	6282.07	6605.25	5963.66	6615.17	6201.02	protein phosphatase 1 catalytic subunit gamma [Source:MGI Symbol;Acc:MGI:104872]
ENSMUSG00000004460	Dnajb11	1978.3	2207.4	2045.41	2376.06	2515.85	2321.03	2182.91	2321.08	2199.45	2870.48	3195.6	3551.37	2994.59	3557.49	3286.43	DnaJ heat shock protein family (Hsp40) member B11 [Source:MGI Symbol;Acc:MGI:1915088]
ENSMUSG00000004462	Tbccd1	267.88	312.298	298.006	343.412	291.688	313.709	296.627	296.88	255.371	416.521	345.977	398.235	436.164	342.632	344.812	TBCC domain containing 1 [Source:MGI Symbol;Acc:MGI:1917823]
ENSMUSG00000004473	Clec11a	18.4087	11.7798	15.9947	29.457	17.5524	25.2847	17.2033	16.9137	30.7603	56.2383	33.7864	31.2539	35.9914	22.244	31.1774	C-type lectin domain family 11, member a [Source:MGI Symbol;Acc:MGI:1298219]
ENSMUSG00000004500	Zfp324	137.488	118.01	125.976	130.261	109.517	102.465	119.918	123.561	87.6409	155.753	167.447	130.71	170.046	143.036	114.185	zinc finger protein 324 [Source:MGI Symbol;Acc:MGI:2444641]
ENSMUSG00000004508	Gab2	650.448	652.373	672.158	1108.91	853.262	855.881	728.796	654.937	620.799	757.275	674.032	673.613	646.699	627.511	667.636	growth factor receptor bound protein 2-associated protein 2 [Source:MGI Symbol;Acc:MGI:1333854]
ENSMUSG00000004530	Coro1c	3867.11	3923.91	3328.42	3846.74	3592.23	3897.05	3868.05	3821.33	3695.68	3593.92	3855.95	3766.66	3861.37	3855.33	3791.86	coronin, actin binding protein 1C [Source:MGI Symbol;Acc:MGI:1345964]
ENSMUSG00000004535	Tax1bp1	3139.33	3581.01	3511.49	4274.68	4534.3	4311.59	3464.47	3652.13	3734.04	3569.27	3942.06	4173.07	3528.82	4140.75	3645.6	Tax1 (human T cell leukemia virus type I) binding protein 1 [Source:MGI Symbol;Acc:MGI:1289308]
ENSMUSG00000004540	Psg17	0.972672	2.12177	1.13415	1.13085	2.48657	5.31307	0	0	0	2.69056	2.04727	1.90256	3.29609	0.885394	0.945821	pregnancy specific glycoprotein 17 [Source:MGI Symbol;Acc:MGI:1347250]
ENSMUSG00000004552	Ctse	5.30219	0	0	206.835	0	2.31087	4.21755	3.71103	2.4434	0.832944	0	1.76986	1.20457	0	0	cathepsin E [Source:MGI Symbol;Acc:MGI:107361]
ENSMUSG00000004558	Ndrg2	320.66	338.829	345.418	981.03	803.597	920.867	640.6	982.678	1182.31	1371.18	1446.75	1376.55	1100.6	1469.75	1233.05	N-myc downstream regulated gene 2 [Source:MGI Symbol;Acc:MGI:1352498]
ENSMUSG00000004561	Mettl17	112.273	106.864	122.68	99.5829	159.375	106.385	122.205	94.6861	106.214	110.94	170.044	89.7449	95.268	80.2867	108.031	methyltransferase like 17 [Source:MGI Symbol;Acc:MGI:1098577]
ENSMUSG00000004562	Arhgef40	3432.29	2499.03	2795.37	4211.46	3534.91	3647.52	3759.31	2726.17	2821.04	3312.23	3045.98	3412.39	3317.89	2610.73	2734.38	Rho guanine nucleotide exchange factor (GEF) 40 [Source:MGI Symbol;Acc:MGI:2685515]
ENSMUSG00000004565	Pnpla6	457.703	517.763	514.107	785.299	754.659	545.827	642.038	526.297	381.279	779.189	611.348	604.82	576.846	754.556	741.17	patatin-like phospholipase domain containing 6 [Source:MGI Symbol;Acc:MGI:1354723]
ENSMUSG00000004567	Mcoln1	1039.13	750.422	979.308	902.151	701.638	606.822	1066.07	1058.73	1081.99	1270.11	1152.25	1386.06	1342.08	1397.1	1002.11	mucolipin 1 [Source:MGI Symbol;Acc:MGI:1890498]
ENSMUSG00000004568	Arhgef18	939.954	1203.04	909.403	989.309	891.45	991.254	1142.45	991.059	829.685	1240.45	1271.27	1114.91	1253.28	1218.29	1061.96	rho/rac guanine nucleotide exchange factor (GEF) 18 [Source:MGI Symbol;Acc:MGI:2142567]
ENSMUSG00000004591	Pkn2	2702.24	2866.04	2694.53	1556	1554.15	1703.24	2961.19	2857.61	3061.68	2395.34	2850.53	2957.8	2508.42	2477.69	2452.78	protein kinase N2 [Source:MGI Symbol;Acc:MGI:109211]
ENSMUSG00000004609	Cd33	12.6035	37.1818	24.8552	16.5426	20.9838	5.09772	69.8825	114.416	137.821	38.1647	116.307	180.774	13.3117	63.4281	19.5051	CD33 antigen [Source:MGI Symbol;Acc:MGI:99440]
ENSMUSG00000004610	Etfb	779.246	703.911	854.163	783.003	720.395	760.725	721.739	785.2	646.877	499.091	485.615	444.395	580.196	512.059	699.77	electron transferring flavoprotein, beta polypeptide [Source:MGI Symbol;Acc:MGI:106098]
ENSMUSG00000004626	Stxbp2	556.66	531.27	681.548	500.242	461.782	515.724	424.989	582.125	640.284	510.412	508.707	709.31	571.838	879.344	622.433	syntaxin binding protein 2 [Source:MGI Symbol;Acc:MGI:107370]
ENSMUSG00000004631	Sgce	1290.97	1042.94	1218.89	1100.93	996.24	977.63	1439.59	1320.34	1437.23	1239.85	1071.6	1067.56	1195.81	895.025	926.899	sarcoglycan, epsilon [Source:MGI Symbol;Acc:MGI:1329042]
ENSMUSG00000004633	Chn2	2.18805	4.15949	5.91981	284.865	277.962	292.746	4.70425	5.05621	1.64886	6.64887	19.9513	1.62312	5.59767	2.27273	4.253	chimerin 2 [Source:MGI Symbol;Acc:MGI:1917243]
ENSMUSG00000004637	Wwox	188.585	215.597	250.424	250.658	256.978	310.804	188.596	222.617	300.818	187.908	195.082	205.607	192.418	188.24	177.006	WW domain-containing oxidoreductase [Source:MGI Symbol;Acc:MGI:1931237]
ENSMUSG00000004642	Slbp	3317.23	3500.03	3432.27	1777.01	1963.75	1960.24	3685.71	4192.87	4322.43	3646.89	3976.3	4081.01	3204.78	3583.86	3644.22	stem-loop binding protein [Source:MGI Symbol;Acc:MGI:108402]
ENSMUSG00000004655	Aqp1	461.889	372.196	473.499	577.173	287.512	537.722	436.552	627.604	813.222	854.186	684.516	959.067	716.497	442.78	836.186	aquaporin 1 [Source:MGI Symbol;Acc:MGI:103201]
ENSMUSG00000004661	Arid3b	51.2146	75.3644	58.8422	55.5474	47.0639	35.5148	64.4479	52.6404	55.6071	49.9068	62.0346	86.0245	80.8691	57.1027	86.399	AT rich interactive domain 3B (BRIGHT-like) [Source:MGI Symbol;Acc:MGI:1930768]
ENSMUSG00000004665	Cnn2	7590.94	5530.27	5951.33	4423.5	2999.5	3941.46	6319.8	4489.23	4013.88	5011.34	4001.56	3371.04	7542.75	4025.75	5828.41	calponin 2 [Source:MGI Symbol;Acc:MGI:105093]
ENSMUSG00000004667	Polr2e	1457.7	1419.57	1416.76	1836.93	1616.05	1640.63	1196.9	1258.22	1170.72	1106.21	1139.66	1115.28	1224.95	1181.14	1286.86	polymerase (RNA) II (DNA directed) polypeptide E [Source:MGI Symbol;Acc:MGI:1913670]
ENSMUSG00000004668	Abca13	0	1.05448	0	10.1289	21.1217	13.7907	0	0	0	0.89502	0	0	0	0	0.935372	ATP-binding cassette, sub-family A (ABC1), member 13 [Source:MGI Symbol;Acc:MGI:2388707]
ENSMUSG00000004677	Myo9b	3739.66	4003.08	4191.17	3595.79	4066.32	4049.36	4705.61	4439.29	4376.33	4071.94	4354.2	4223.26	4329.46	3714.38	4901.99	myosin IXb [Source:MGI Symbol;Acc:MGI:106624]
ENSMUSG00000004698	Hdac9	73.877	44.0278	56.541	91.4176	78.8458	57.2618	57.3089	34.8193	56.7049	83.505	40.8751	48.1194	121.23	43.6879	99.4151	histone deacetylase 9 [Source:MGI Symbol;Acc:MGI:1931221]
ENSMUSG00000004707	Ly9	0	0	0	5.78605	0	6.33368	1.35582	0	0	0	0	0	0	0	0	lymphocyte antigen 9 [Source:MGI Symbol;Acc:MGI:96885]
ENSMUSG00000004709	Cd244a	1.06555	0	0	17.3899	12.7957	10.2233	0	0.655348	0	0	0	0	0	0	0	CD244 molecule A [Source:MGI Symbol;Acc:MGI:109294]
ENSMUSG00000004748	Mtfp1	29.8247	35.8831	23.6168	46.9186	38.3719	60.0984	36.5738	41.7701	23.3694	36.8074	32.2036	27.9733	21.4821	23.6943	28.8846	mitochondrial fission process 1 [Source:MGI Symbol;Acc:MGI:1916686]
ENSMUSG00000004768	Rab23	619.865	489.386	528.316	467.746	492.727	553.691	642.01	556.125	529.636	648.887	664.466	773.353	731.852	762.635	841.192	RAB23, member RAS oncogene family [Source:MGI Symbol;Acc:MGI:99833]
ENSMUSG00000004771	Rab11a	1195.88	1299.14	1410.3	1961.5	2229.41	2006.02	1078.64	1503.33	1516.99	1218.19	1509.05	1556.03	1384.24	1402.15	1434.85	RAB11A, member RAS oncogene family [Source:MGI Symbol;Acc:MGI:1858202]
ENSMUSG00000004788	Eif2b2	952.615	883.928	806.262	531.12	421.604	508.908	1056.38	737.722	740.551	927.974	854.913	948.364	835.798	711.351	890.828	eukaryotic translation initiation factor 2B, subunit 2 beta [Source:MGI Symbol;Acc:MGI:2145118]
ENSMUSG00000004789	Dlst	3215.28	3094.58	3005.72	1709.61	1728.62	1860.72	2582.92	2805.58	2718.52	2658.53	2639.18	3067.31	2569.94	3104.93	3136.52	dihydrolipoamide S-succinyltransferase (E2 component of 2-oxo-glutarate complex) [Source:MGI Symbol;Acc:MGI:1926170]
ENSMUSG00000004791	Pgf	396.439	167.117	190.367	58.2437	39.8208	29.1571	379.151	230.967	266.856	576.932	451.551	440.619	559.651	314.292	470.44	placental growth factor [Source:MGI Symbol;Acc:MGI:105095]
ENSMUSG00000004798	Ulk2	1101.71	1011.72	1046.94	1396.14	1369.98	1294.62	1009.89	1107.74	1180.54	1009.92	1037.48	879.088	1000.9	974.213	777.53	unc-51 like kinase 2 [Source:MGI Symbol;Acc:MGI:1352758]
ENSMUSG00000004815	Dgkq	369.45	302.586	494.592	373.455	360.72	491.978	327.829	312.73	343.687	471.421	319.848	311.793	405.747	331.24	299.275	diacylglycerol kinase, theta [Source:MGI Symbol;Acc:MGI:102918]
ENSMUSG00000004837	Grap	3.85565	25.7954	14.8876	14.798	17.6655	6.27222	30.5694	49.7929	20.2064	59.5923	67.5556	41.7173	25.2254	113.412	67.4965	GRB2-related adaptor protein [Source:MGI Symbol;Acc:MGI:1918770]
ENSMUSG00000004843	Chmp2b	853.947	735.225	844.544	871.978	798.593	840.334	863.466	884.251	979.712	1568.09	1183.81	1310.18	1568.73	1223.73	1486.09	charged multivesicular body protein 2B [Source:MGI Symbol;Acc:MGI:1916192]
ENSMUSG00000004846	Plod3	4912.82	5400.92	5670.7	3565.65	4209.63	3877.82	5056.07	5934.75	7147.36	5134.68	5732.79	6389.59	5257.13	5627.2	5636.04	procollagen-lysine, 2-oxoglutarate 5-dioxygenase 3 [Source:MGI Symbol;Acc:MGI:1347008]
ENSMUSG00000004849	Ap1s1	1432.67	1496.51	1559.22	1261.31	1172.35	1660.74	1429.6	1495.2	1503.77	1724.84	1705.11	1645.07	1872.34	1730.66	1901.78	adaptor protein complex AP-1, sigma 1 [Source:MGI Symbol;Acc:MGI:1098244]
ENSMUSG00000004864	Mapk13	64.0297	75.2505	84.6121	156.112	129.066	133.01	76.4318	145.043	185.094	68.1817	89.3971	141.727	104.504	115.036	111.864	mitogen-activated protein kinase 13 [Source:MGI Symbol;Acc:MGI:1346864]
ENSMUSG00000004865	Srpk1	1854.42	1948.38	1636.38	1310.53	1599.88	1626.82	1572.12	1768.7	1536.38	1624.17	1870.27	1916.37	1823.35	2164.64	1982.24	serine/arginine-rich protein specific kinase 1 [Source:MGI Symbol;Acc:MGI:106908]
ENSMUSG00000004872	Pax3	1327.72	1070.3	1113.22	472.955	463.585	480.697	1265.32	1350.75	1203.68	1425.45	1532.19	1299.16	1433.23	1273.97	1259.7	paired box 3 [Source:MGI Symbol;Acc:MGI:97487]
ENSMUSG00000004880	Lbr	2024.01	2056.27	2017.09	1277.64	1382.81	1509.91	2071.15	2303.32	2329.28	2674.41	3061.29	3180.35	2509.31	3240.29	2883.99	lamin B receptor [Source:MGI Symbol;Acc:MGI:2138281]
ENSMUSG00000004885	Crabp2	26.2965	67.3183	54.5292	12.3477	17.6309	17.5756	40.4711	37.3672	75.3702	59.0509	131.031	133.736	49.7687	111.736	24.232	cellular retinoic acid binding protein II [Source:MGI Symbol;Acc:MGI:88491]
ENSMUSG00000004891	Nes	4654.95	4604.25	4633.34	576.255	608.313	704.843	4568.01	4217.91	3975.34	2295.91	2761.56	2319.38	2274.89	2200.28	2684.67	nestin [Source:MGI Symbol;Acc:MGI:101784]
ENSMUSG00000004892	Bcan	6.94202	0	4.25788	2.63874	1.17889	0.634686	0.99122	0	1.07387	0	1.9	0	0	4.13489	4.5652	brevican [Source:MGI Symbol;Acc:MGI:1096385]
ENSMUSG00000004895	Prcc	1057.8	1084.89	1088.67	748.623	692.184	745.387	1033.74	1174.97	1232.43	1036.19	1114.92	1202.49	997.452	1125.69	1036.36	papillary renal cell carcinoma (translocation-associated) [Source:MGI Symbol;Acc:MGI:2137738]
ENSMUSG00000004896	Rrnad1	338.668	357.053	362.529	138.889	218.441	229.76	234.989	245.82	216.558	323.775	310.64	240.276	301.379	258.683	292.547	ribosomal RNA adenine dimethylase domain containing 1 [Source:MGI Symbol;Acc:MGI:2387197]
ENSMUSG00000004897	Hdgf	8518.65	8798.15	8743.63	4344.49	4216.42	4892.44	7781.55	8685.12	9117.14	7873.03	8716.62	9260.3	8508.08	9625.34	9475.09	heparin binding growth factor [Source:MGI Symbol;Acc:MGI:1194494]
ENSMUSG00000004929	Thop1	1321.83	1486.77	1518.6	1052.58	1197.34	1179.67	1241.74	1054.63	1028.68	1075.64	1101.65	1108.36	1118.51	1153.55	1298.79	thimet oligopeptidase 1 [Source:MGI Symbol;Acc:MGI:1354165]
ENSMUSG00000004931	Apba3	1038.05	1191.07	1101.05	862.197	1059	1094.52	962.714	1077.56	1246.43	1226.67	1237.5	1118.77	1024	1072.06	1081	amyloid beta (A4) precursor protein-binding, family A, member 3 [Source:MGI Symbol;Acc:MGI:1888527]
ENSMUSG00000004933	Matk	15.8589	17.1057	18.0711	8.60262	7.10972	4.87089	10.4077	7.04433	5.76864	2.99163	5.73538	7.93751	7.87603	3.9185	6.3232	megakaryocyte-associated tyrosine kinase [Source:MGI Symbol;Acc:MGI:99259]
ENSMUSG00000004934	Pias4	657.046	554.604	600.9	665.683	557.523	612.869	647.872	610.503	651.561	576.141	621.493	621.928	610.332	609.398	537.793	protein inhibitor of activated STAT 4 [Source:MGI Symbol;Acc:MGI:2136940]
ENSMUSG00000004936	Map2k1	2016.76	3333.41	3332.47	3559.3	4192.34	3516.04	2719.47	3969.55	4246.95	2985.71	4138.64	4647.12	2322.45	4416.7	3673.74	mitogen-activated protein kinase kinase 1 [Source:MGI Symbol;Acc:MGI:1346866]
ENSMUSG00000004937	Sgta	2441.91	2317.45	2495.08	2738.38	2691.27	2706.33	2445.6	2388.22	2285.9	2213.42	2109.5	2248.07	2387.2	2219.87	2233.73	small glutamine-rich tetratricopeptide repeat (TPR)-containing, alpha [Source:MGI Symbol;Acc:MGI:1098703]
ENSMUSG00000004939	Nmrk2	0.971751	0	3.40988	0	0	1.06177	0.965664	2.54721	0	0	1.02097	0	2.19258	0.88922	0	nicotinamide riboside kinase 2 [Source:MGI Symbol;Acc:MGI:1916814]
ENSMUSG00000004945	Tmem242	690.238	590.096	684.844	485.28	398.578	418.212	577.689	641.925	596.372	589.815	515.768	542.509	620.976	570.811	585.5	transmembrane protein 242 [Source:MGI Symbol;Acc:MGI:1917794]
ENSMUSG00000004947	Dtx2	537.752	486.015	433.813	456.317	435.996	429.364	604.334	514.371	552.743	580.846	610.306	686.846	540.339	519.748	520.139	deltex 2, E3 ubiquitin ligase [Source:MGI Symbol;Acc:MGI:1921448]
ENSMUSG00000004948	Zp3	0	0	1.93242	0	0	0.850172	1.58377	0	2.85111	1.44147	0	2.30415	3.64628	0.723479	2.29269	zona pellucida glycoprotein 3 [Source:MGI Symbol;Acc:MGI:99215]
ENSMUSG00000004951	Hspb1	657.637	576.024	668.014	3114.88	3311.4	2739.59	792.723	890.859	1071.92	680.844	647.889	671.788	650.336	492.207	633.782	heat shock protein 1 [Source:MGI Symbol;Acc:MGI:96240]
ENSMUSG00000004952	Rasa4	404.379	321.378	347.941	297.335	190.422	269.625	369.889	353.072	459.907	420.763	299.369	330.647	309.046	149.263	234.149	RAS p21 protein activator 4 [Source:MGI Symbol;Acc:MGI:1858600]
ENSMUSG00000004961	Syt5	8.26241	5.35546	9.98098	9.84006	7.20468	0.653614	12.6763	19.618	46.8837	9.23139	25.7817	17.9137	3.40218	12.2851	11.7067	synaptotagmin V [Source:MGI Symbol;Acc:MGI:1926368]
ENSMUSG00000004980	Hnrnpa2b1	18932.1	19906.2	20315.5	15530.2	17182.9	15958	16570.3	16680.8	14926.3	17099.8	16945.6	17336.5	18019.8	18740.1	19288.5	heterogeneous nuclear ribonucleoprotein A2/B1 [Source:MGI Symbol;Acc:MGI:104819]
ENSMUSG00000004994	Ccdc130	185.234	200.147	169.135	212.167	154.887	179.065	168.424	223.83	167.403	200.379	245.931	254.569	163.853	244.482	207.203	coiled-coil domain containing 130 [Source:MGI Symbol;Acc:MGI:1914986]
ENSMUSG00000004996	Mri1	525.491	493.395	414.513	506.963	511.573	483.823	439.454	477.703	448.662	480.461	420.016	397.287	425.579	487.296	579.965	methylthioribose-1-phosphate isomerase 1 [Source:MGI Symbol;Acc:MGI:1915123]
ENSMUSG00000005034	Prkacb	2802.65	2865.48	3108.42	1903.92	1961.4	1950.79	2957.91	3157.72	3362.26	2827.53	2646.23	2805.83	2440.96	2469.18	2570.09	protein kinase, cAMP dependent, catalytic, beta [Source:MGI Symbol;Acc:MGI:97594]
ENSMUSG00000005043	Sgsh	299.347	253.37	197.755	339.086	186.205	315.869	213.059	236.352	247.6	211.053	221.172	344.192	263.145	255.102	305.444	N-sulfoglucosamine sulfohydrolase (sulfamidase) [Source:MGI Symbol;Acc:MGI:1350341]
ENSMUSG00000005045	Chd5	46.9645	68.8614	53.9931	46.7913	40.4623	32.1083	92.7018	161.059	233.483	62.2967	94.6968	113.034	44.1451	66.8034	100.895	chromodomain helicase DNA binding protein 5 [Source:MGI Symbol;Acc:MGI:3036258]
ENSMUSG00000005054	Cstb	2530.31	2600.86	2590.14	2681.91	3291.48	2908.54	2442.86	2449.67	2139.13	2550.42	2455.45	2330.7	2502.93	2595.65	2273.78	cystatin B [Source:MGI Symbol;Acc:MGI:109514]
ENSMUSG00000005057	Sh2b2	313.786	388.019	291.614	339.905	416.19	299.778	341.084	353.322	361.565	327.122	402.43	324.612	237.144	352.309	302.972	SH2B adaptor protein 2 [Source:MGI Symbol;Acc:MGI:1345171]
ENSMUSG00000005069	Pex5	1370.15	1589.31	1556.29	1574.74	1680	1776.56	1574.77	1897.35	2385.91	1532.08	1680.22	2066.05	1371.56	1677.75	1599.69	peroxisomal biogenesis factor 5 [Source:MGI Symbol;Acc:MGI:1098808]
ENSMUSG00000005078	Jkamp	453.099	473.428	469.943	495.64	442.279	519.249	500.299	460.781	504.505	489.96	485.714	458.455	480.43	475.18	502.19	JNK1/MAPK8-associated membrane protein [Source:MGI Symbol;Acc:MGI:1915057]
ENSMUSG00000005087	Cd44	6394.91	8002.09	8072.86	11034.1	11361	11577.6	6738.29	6558.19	6954.02	5962.41	6211.84	6821.34	5789.69	6090.28	6664.03	CD44 antigen [Source:MGI Symbol;Acc:MGI:88338]
ENSMUSG00000005089	Slc1a2	1.05367	2.28584	17.004	12.7755	13.4376	8.57413	3.10372	21.8892	1.41157	1.44729	1.11288	6.14928	14.7729	0.47792	13.5725	solute carrier family 1 (glial high affinity glutamate transporter), member 2 [Source:MGI Symbol;Acc:MGI:101931]
ENSMUSG00000005102	Eif2ak4	845.828	849.98	918.325	908.976	1033.39	978.751	911.404	824.332	876.836	773.145	754.468	687.073	765.043	724.023	764.842	eukaryotic translation initiation factor 2 alpha kinase 4 [Source:MGI Symbol;Acc:MGI:1353427]
ENSMUSG00000005103	Wdr1	7880	7320.12	7274.27	6520.63	6664.46	6766.69	6985.06	6759.77	6242.22	5740.85	5969.54	6073.73	6730.9	6154.77	7348.38	WD repeat domain 1 [Source:MGI Symbol;Acc:MGI:1337100]
ENSMUSG00000005107	Slc2a9	70.3111	51.1338	23.498	113.774	95.4246	99.9727	43.0595	55.5509	41.9831	42.4394	21.709	54.8078	76.3624	18.2274	55.9505	solute carrier family 2 (facilitated glucose transporter), member 9 [Source:MGI Symbol;Acc:MGI:2152844]
ENSMUSG00000005124	Ccn4	3419.44	4119.5	3248.12	3562.72	4626.42	3690.34	4256.18	2488.03	2219.86	2278.07	2462.34	2396.53	2400.31	3078.23	2109.53	cellular communication network factor 4 [Source:MGI Symbol;Acc:MGI:1197008]
ENSMUSG00000005125	Ndrg1	959.825	1357.62	1516.14	2780.31	3203.79	2743.37	1991.23	2220.8	4210.61	1857.72	2999.11	3662.52	1401.96	2039.14	1233.68	N-myc downstream regulated gene 1 [Source:MGI Symbol;Acc:MGI:1341799]
ENSMUSG00000005131	4930550C14Rik	8.80513	5.25656	6.02943	30.229	30.935	19.0794	18.3509	6.7461	8.03565	6.8528	5.39565	2.60406	7.84588	3.32225	3.59394	RIKEN cDNA 4930550C14 gene [Source:MGI Symbol;Acc:MGI:1922561]
ENSMUSG00000005142	Man2b1	1758.9	1703.44	1620.46	1306.88	1323.69	1214.71	1853.54	1843.19	1774.32	2105.36	1900.56	1902.7	1899.23	1740.53	1651.6	mannosidase 2, alpha B1 [Source:MGI Symbol;Acc:MGI:107286]
ENSMUSG00000005148	Klf5	405.382	377.466	368.155	287.513	174.451	388.442	439.169	476.976	631.937	311.968	447.008	561.444	256.815	319.989	223.175	Kruppel-like factor 5 [Source:MGI Symbol;Acc:MGI:1338056]
ENSMUSG00000005150	Wdr83	211.723	198.444	188.013	203.715	181.223	226.057	177.894	186.189	177.584	222.457	194.761	296.506	233.626	222.223	224.147	WD repeat domain containing 83 [Source:MGI Symbol;Acc:MGI:1915086]
ENSMUSG00000005161	Prdx2	3908.99	3874.41	3957.14	3612.09	3440.53	3612.69	3661.04	3900.25	3793.1	3782.67	3597.2	3657.86	4161.89	4032.34	3940.77	peroxiredoxin 2 [Source:MGI Symbol;Acc:MGI:109486]
ENSMUSG00000005198	Polr2a	9684.64	10550.6	9805.64	5917.75	6393.65	5759.44	9544.5	9621.24	8766.81	7306.71	7882.71	7974.33	6948.78	7136.92	6462.24	polymerase (RNA) II (DNA directed) polypeptide A [Source:MGI Symbol;Acc:MGI:98086]
ENSMUSG00000005202	Shbg	1.62619	0.900626	0.959452	0.955626	0	2.73429	4.02789	10.6663	6.64405	4.67395	3.43851	7.20508	0	5.24121	3.16712	sex hormone binding globulin [Source:MGI Symbol;Acc:MGI:98295]
ENSMUSG00000005204	Senp3	2199.65	2416.62	2442.97	2309.35	2331.85	2263.08	2390.12	2149.24	2170.02	1866.85	1880.57	1946.13	1879.68	1968.47	1976.15	SUMO/sentrin specific peptidase 3 [Source:MGI Symbol;Acc:MGI:2158736]
ENSMUSG00000005225	Plekha8	458.51	422.178	454.624	593.611	446.103	484.354	444.702	423.462	408.474	431.862	376.565	368.465	440.314	439.648	489.697	pleckstrin homology domain containing, family A (phosphoinositide binding specific) member 8 [Source:MGI Symbol;Acc:MGI:2681164]
ENSMUSG00000005233	Spc25	806.648	828.506	796.576	460.421	531.434	550.035	782.982	830.956	884.138	957.024	942.549	833.742	976.55	1005.3	1022.04	SPC25, NDC80 kinetochore complex component, homolog (S. cerevisiae) [Source:MGI Symbol;Acc:MGI:1913692]
ENSMUSG00000005237	Dnah2	24.3941	10.8096	5.63489	6.82352	2.31195	13.0595	1.78605	19.8439	51.6054	4.39235	8.32133	1.31777	0.509952	2.45813	11.3682	dynein, axonemal, heavy chain 2 [Source:MGI Symbol;Acc:MGI:107731]
ENSMUSG00000005251	Ripk4	0	0	4.56711	34.0454	2.50814	45.1353	0	0	0	0	0	0	4.39114	0.890082	0.936915	receptor-interacting serine-threonine kinase 4 [Source:MGI Symbol;Acc:MGI:1919638]
ENSMUSG00000005262	Ufd1	1015.74	1024.63	1067.86	1297.68	1440.94	1356.56	909.029	944.942	926.344	1091.61	1065.96	1213.49	1181.77	1163.3	1203.47	ubiquitin recognition factor in ER-associated degradation 1 [Source:MGI Symbol;Acc:MGI:109353]
ENSMUSG00000005267	Zfp287	224.226	191.711	216.067	151.467	166.552	130.56	235.214	235.903	248.12	212.532	219.645	225.139	165.843	217.329	195.064	zinc finger protein 287 [Source:MGI Symbol;Acc:MGI:2176561]
ENSMUSG00000005268	Prlr	7.13944	18.7191	4.12954	1.00492	0	4.65389	6.71751	0.758364	2.32485	22.9878	19.0409	15.351	14.2287	11.077	7.26083	prolactin receptor [Source:MGI Symbol;Acc:MGI:97763]
ENSMUSG00000005299	Letm1	969.878	1016.42	1071.16	1026.36	1113.61	991.902	1110.06	872.575	850.682	983.271	1164.95	1160.3	1234.28	1399.6	1384.9	leucine zipper-EF-hand containing transmembrane protein 1 [Source:MGI Symbol;Acc:MGI:1932557]
ENSMUSG00000005312	Ubqln1	3175.2	3502.54	3234.64	2991.43	3204.58	3212.28	3172.37	3327.88	3522.42	2825.33	3058.23	3523.44	2949.26	3232.54	3318.42	ubiquilin 1 [Source:MGI Symbol;Acc:MGI:1860276]
ENSMUSG00000005320	Fgfr4	0.867489	0	0	8.18674	0	2.81702	1.70263	0.756194	5.91233	2.39368	0.92041	1.69757	0.979112	3.21737	2.53401	fibroblast growth factor receptor 4 [Source:MGI Symbol;Acc:MGI:95525]
ENSMUSG00000005338	Cadm3	25.7606	32.9298	18.8059	5.7591	4.84909	9.85353	16.6632	39.4532	39.4937	12.8532	11.4797	22.5349	24.079	19.835	14.6639	cell adhesion molecule 3 [Source:MGI Symbol;Acc:MGI:2137858]
ENSMUSG00000005354	Txn2	1786.94	1883.29	1743.93	1609.76	1752.65	1675.36	1563.39	1567.16	1418.79	1420.19	1557.87	1607.4	1619.08	1629.87	1747.78	thioredoxin 2 [Source:MGI Symbol;Acc:MGI:1929468]
ENSMUSG00000005355	Casp14	0.97134	0	3.38942	0	0	0	0.968497	2.54728	0	1.79328	3.05603	0.949722	2.18991	0	1.89783	caspase 14 [Source:MGI Symbol;Acc:MGI:1335092]
ENSMUSG00000005357	Slc1a6	30.7929	27.9797	29.8039	18.2046	5.04618	8.35602	55.4647	13.504	16.7121	48.1045	26.6276	22.7223	84.3533	19.6192	53.4643	solute carrier family 1 (high affinity aspartate/glutamate transporter), member 6 [Source:MGI Symbol;Acc:MGI:1096331]
ENSMUSG00000005360	Slc1a3	76.5551	46.7702	62.1069	55.0502	23.7673	41.0999	113.041	68.9419	60.1224	110.568	69.7943	88.759	210.926	61.9576	91.179	solute carrier family 1 (glial high affinity glutamate transporter), member 3 [Source:MGI Symbol;Acc:MGI:99917]
ENSMUSG00000005362	Crbn	530.042	536.244	507.919	614.049	648.596	657.805	557.097	513.934	468.338	467.703	475.184	449.28	422.794	469.388	424.116	cereblon [Source:MGI Symbol;Acc:MGI:1913277]
ENSMUSG00000005364	Il5ra	0	1.58923	1.70618	36.9529	12.104	124.07	0	2.55995	3.23558	2.9611	3.36698	0	11.5118	6.66787	3.1464	interleukin 5 receptor, alpha [Source:MGI Symbol;Acc:MGI:96558]
ENSMUSG00000005370	Msh6	2496.59	2856.67	2604.87	1730.86	1881.78	1839.35	2778.87	2820.35	2923.19	2716.81	2999.72	3109.6	2550.09	3026.95	2769.21	mutS homolog 6 [Source:MGI Symbol;Acc:MGI:1343961]
ENSMUSG00000005371	Fbxo11	2271.66	2097.76	2088.58	2138.57	1859.51	2002.64	2282.78	2214	2405	1887.38	1741.6	1816.28	1853.02	1729.05	1694.14	F-box protein 11 [Source:MGI Symbol;Acc:MGI:2147134]
ENSMUSG00000005373	Mlxipl	0	0.689437	0	28.8517	23.2204	6.02943	2.98176	4.29185	6.38044	5.67447	7.19217	7.01294	10.5521	11.395	10.189	MLX interacting protein-like [Source:MGI Symbol;Acc:MGI:1927999]
ENSMUSG00000005374	Tbl2	1218.52	1794.83	1483.15	1322.86	1400.69	1587.96	1468.96	2197.8	2215.57	1694.47	2169.13	1990.54	1327.73	1774.56	1886.07	transducin (beta)-like 2 [Source:MGI Symbol;Acc:MGI:1351652]
ENSMUSG00000005378	Bud23	446.789	569.442	519.898	522.613	601.201	508.572	368.884	389.188	480.024	476.639	690.097	620.292	734.734	720.814	611.284	BUD23, rRNA methyltransferase and ribosome maturation factor [Source:MGI Symbol;Acc:MGI:1913388]
ENSMUSG00000005397	Nid1	18978.1	20031.1	19996.9	17358.2	17613.7	22240.1	18047.7	15140.5	16823	12531.3	12124.4	10159	13393.9	11475.8	14210.7	nidogen 1 [Source:MGI Symbol;Acc:MGI:97342]
ENSMUSG00000005410	Mcm5	4799.2	4986.84	4707.44	2484.31	2702.14	2914.4	4459.39	4596.56	4679.27	5110.78	5377.71	6075.16	5319.64	5961.32	5542.52	minichromosome maintenance complex component 5 [Source:MGI Symbol;Acc:MGI:103197]
ENSMUSG00000005413	Hmox1	2523.5	2625.06	2805.39	3921.12	3270.87	4025.6	4607.12	6752.24	9688.2	4408.93	4833.22	7087.58	2827.33	3700.45	3193.44	heme oxygenase 1 [Source:MGI Symbol;Acc:MGI:96163]
ENSMUSG00000005417	Mprip	13078.8	11907.4	12086.8	11757.8	10210.2	11036.9	13044.5	11332.1	11002.4	10939.8	10523.3	9566.88	11524.5	9757.14	10843.9	myosin phosphatase Rho interacting protein [Source:MGI Symbol;Acc:MGI:1349438]
ENSMUSG00000005442	Cic	6528.17	5412.6	5403.37	5003.47	4574.64	4772.3	6260.01	5868.29	6742.96	6842.37	6291.94	6131.77	5892.88	6008.88	5951.42	capicua transcriptional repressor [Source:MGI Symbol;Acc:MGI:1918972]
ENSMUSG00000005447	Pafah1b3	681.948	805.153	841.287	486.811	428.627	538.637	701.179	903.365	892.396	611.396	671.526	650.061	501.158	683.388	586.413	platelet-activating factor acetylhydrolase, isoform 1b, subunit 3 [Source:MGI Symbol;Acc:MGI:108414]
ENSMUSG00000005465	Il27ra	159.694	119.691	148.89	152.758	117.988	127.413	213.498	163.936	175.935	148.007	118.473	105.705	117.502	79.7756	111.958	interleukin 27 receptor, alpha [Source:MGI Symbol;Acc:MGI:1355318]
ENSMUSG00000005469	Prkaca	3552.61	3447.82	3339.15	2871.01	2823.7	2965.66	3379.88	3533.53	3375.23	3505.65	3391.25	3454.21	3752.06	3408.41	3727.45	protein kinase, cAMP dependent, catalytic, alpha [Source:MGI Symbol;Acc:MGI:97592]
ENSMUSG00000005470	Asf1b	795.673	869.98	759.168	321.177	341.285	376.935	758.557	868.575	787.023	965.76	1012.91	1204.58	1108.61	1329.94	1228.71	anti-silencing function 1B histone chaperone [Source:MGI Symbol;Acc:MGI:1914179]
ENSMUSG00000005474	Myl10	1.21854	1.10568	0	0.960191	2.12132	0	0	1.06377	1.48573	0.917009	0	0.976125	0	0	0.803082	myosin, light chain 10, regulatory [Source:MGI Symbol;Acc:MGI:1891705]
ENSMUSG00000005481	Ddx39a	1791.35	1794.69	1816.47	996.665	1102.92	1305.05	1369.69	1236.55	1023.44	1532.77	1634.7	1798.29	1843.29	2015.9	2034.31	DEAD box helicase 39a [Source:MGI Symbol;Acc:MGI:1915528]
ENSMUSG00000005483	Dnajb1	1820.11	1820.11	1872.26	1441.18	1469.62	1418.62	2540.68	2496.39	2462.91	2589.96	2789.41	2365.44	2158.03	2170.25	2239.26	DnaJ heat shock protein family (Hsp40) member B1 [Source:MGI Symbol;Acc:MGI:1931874]
ENSMUSG00000005493	Msh4	3.71701	4.23769	2.16412	2.13918	1.2967	3.23356	5.34248	0.88578	6.35581	2.6621	0	2.45369	2.3179	3.25617	0	mutS homolog 4 [Source:MGI Symbol;Acc:MGI:1860077]
ENSMUSG00000005501	Usp40	955.054	994.796	871.963	843.815	750.718	729.933	892.736	837.775	800.451	939.235	824.698	833.456	906.657	991.161	972.518	ubiquitin specific peptidase 40 [Source:MGI Symbol;Acc:MGI:2443184]
ENSMUSG00000005505	Kbtbd4	334.568	333.808	374.22	304.86	365.569	356.683	402.193	362.169	355.616	368.386	472.952	419.534	374.984	467.898	360.171	kelch repeat and BTB (POZ) domain containing 4 [Source:MGI Symbol;Acc:MGI:1914386]
ENSMUSG00000005506	Celf1	2919.17	3042.49	2729.28	2797.69	3092.37	3491.36	2742.73	2784.3	2499.74	2610.87	2506.15	2886.31	2229.16	3056.11	2780.92	CUGBP, Elav-like family member 1 [Source:MGI Symbol;Acc:MGI:1342295]
ENSMUSG00000005510	Ndufs3	750.565	764.58	786.115	835.559	847.214	869.01	735.953	781.329	791.768	704.347	674.314	695.177	706.765	727.575	733.684	NADH:ubiquinone oxidoreductase core subunit S3 [Source:MGI Symbol;Acc:MGI:1915599]
ENSMUSG00000005514	Por	5099.23	5610.01	5604.63	8410.7	10813.3	9537.01	6676	7128.4	6049.7	7093	7375.36	6297.38	5159.28	5860.8	6169.74	P450 (cytochrome) oxidoreductase [Source:MGI Symbol;Acc:MGI:97744]
ENSMUSG00000005533	Igf1r	1853.88	1499.36	1520.3	3111.91	2501.49	2880.74	1708.19	1576.38	1796.01	1553.8	1512.31	1612.63	1782.63	1363.77	1377.71	insulin-like growth factor I receptor [Source:MGI Symbol;Acc:MGI:96433]
ENSMUSG00000005534	Insr	1420.72	1599.97	1729.02	1808.67	2205.14	1928.29	1562.76	1566.72	1916.45	1796.09	1880.41	1896.57	1826.59	1885.03	1829.55	insulin receptor [Source:MGI Symbol;Acc:MGI:96575]
ENSMUSG00000005566	Trim28	6483.77	7099.73	5851.81	4979.18	5247.32	5504.36	5875.06	5853.61	6294.38	5184.56	6070.61	5513.48	5674.78	5622.05	5403.99	tripartite motif-containing 28 [Source:MGI Symbol;Acc:MGI:109274]
ENSMUSG00000005575	Ube2m	1732.59	1753.29	1723.78	1459.49	1494.02	1540.05	1576.08	1638.92	1581.7	1481.73	1447.13	1450.09	1528.85	1715.33	1637.23	ubiquitin-conjugating enzyme E2M [Source:MGI Symbol;Acc:MGI:108278]
ENSMUSG00000005580	Adcy9	215.223	179.637	198.488	347.277	263.495	252.825	238.794	230.06	198.342	325.918	313.38	283.249	285.447	258.081	280.043	adenylate cyclase 9 [Source:MGI Symbol;Acc:MGI:108450]
ENSMUSG00000005583	Mef2c	839.03	565.71	556.328	591.48	432.724	516.4	661.917	465.097	461.512	792.696	566.734	663.962	748.072	400.718	560.983	myocyte enhancer factor 2C [Source:MGI Symbol;Acc:MGI:99458]
ENSMUSG00000005609	Ctr9	1971.58	1751.42	1755.48	4672.37	2695.17	2977.69	2169.49	1772.56	1663.21	1931.55	1357.74	1344.91	1999.53	1388.48	1574.55	CTR9 homolog, Paf1/RNA polymerase II complex component [Source:MGI Symbol;Acc:MGI:109345]
ENSMUSG00000005610	Eif4g2	20184.3	20431.1	19673.1	21212.6	20160.1	20946.1	19074.3	18348.8	16029.5	18332.1	16887.4	16246	18355.8	17835.6	19552.4	eukaryotic translation initiation factor 4, gamma 2 [Source:MGI Symbol;Acc:MGI:109207]
ENSMUSG00000005611	Irag1	137.803	5.64473	68.3333	1317.79	309.344	501.961	168.228	11.2495	4.46185	382.81	12.9228	10.8373	447.59	2.01608	177.428	inositol 1,4,5-triphosphate receptor associated 1 [Source:MGI Symbol;Acc:MGI:1338023]
ENSMUSG00000005615	Pcyt1a	1330.58	1168.3	1162.83	1739.55	1615.71	1428.52	1368.15	1262.67	1339.76	1519.84	1595.77	1426.36	1634.87	1416.34	1390.81	phosphate cytidylyltransferase 1, choline, alpha isoform [Source:MGI Symbol;Acc:MGI:88557]
ENSMUSG00000005621	Zfp592	1371	1307.35	1056.04	953.763	1354	969.274	1268.7	1087.42	1376.33	1354.03	1360.7	1115.1	986.36	1057.11	967.854	zinc finger protein 592 [Source:MGI Symbol;Acc:MGI:2443541]
ENSMUSG00000005625	Psmd4	2430.72	2623.34	2625.59	1428.17	1285.86	1496.79	2599.93	2675.8	2543.24	2482.68	2624	2913.69	2487.34	2926.01	2737.13	proteasome (prosome, macropain) 26S subunit, non-ATPase, 4 [Source:MGI Symbol;Acc:MGI:1201670]
ENSMUSG00000005628	Tmod4	3.04624	3.12766	0	1.16473	2.57927	4.27009	1.26648	4.05555	0.758185	2.59374	1.44393	3.58328	0	6.94094	6.89492	tropomodulin 4 [Source:MGI Symbol;Acc:MGI:1355285]
ENSMUSG00000005640	Insrr	2.78045	1.02928	2.19635	4.06973	7.76902	4.9093	0	1.61967	4.21421	0.85351	2.70488	0	0	0	1.65002	insulin receptor-related receptor [Source:MGI Symbol;Acc:MGI:1346037]
ENSMUSG00000005649	Cabp5	0	2.64102	11.6711	0.703586	0	0	0.603099	0	0	1.11853	10.4142	0	0	2.20678	1.7684	calcium binding protein 5 [Source:MGI Symbol;Acc:MGI:1352746]
ENSMUSG00000005656	Snx6	1236.34	1381.83	1309.69	691.498	801.92	834.904	1304.15	1318.91	1318.17	1103.92	1160.42	1190.14	1075.09	1192.51	1165.44	sorting nexin 6 [Source:MGI Symbol;Acc:MGI:1919433]
ENSMUSG00000005667	Mthfd2	2055.81	2089.4	2170.94	1159.89	1091.94	974.109	2659.71	2377.59	2617.14	1970.86	1911.17	2042.7	1864.62	1899.19	1967.74	methylenetetrahydrofolate dehydrogenase (NAD+ dependent), methenyltetrahydrofolate cyclohydrolase [Source:MGI Symbol;Acc:MGI:1338850]
ENSMUSG00000005672	Kit	0	0	2.02737	2.68944	1.32101	1.88725	0.999461	0	3.83052	0.531645	0	4.15293	1.17957	0.525542	0	KIT proto-oncogene receptor tyrosine kinase [Source:MGI Symbol;Acc:MGI:96677]
ENSMUSG00000005674	Tomm40l	334.109	419.408	244.051	282.611	256.403	304.961	348.662	264.489	300.579	423.855	321.743	335.575	352.05	379.253	483.772	translocase of outer mitochondrial membrane 40-like [Source:MGI Symbol;Acc:MGI:3589112]
ENSMUSG00000005681	Apoa2	10.2787	8.00857	3.98537	6.03417	3.58553	2.19878	5.05101	3.58654	1.86923	5.66476	1.07909	4.97283	4.74978	12.3539	3.33628	apolipoprotein A-II [Source:MGI Symbol;Acc:MGI:88050]
ENSMUSG00000005682	Pan2	974.102	853.469	890.801	729.52	790.738	682.637	948.563	832.806	858.872	908.463	845.328	830.104	865.089	829.805	769.008	PAN2 poly(A) specific ribonuclease subunit [Source:MGI Symbol;Acc:MGI:1918984]
ENSMUSG00000005683	Cs	5867.51	6091.83	5729.31	6346.37	7093.51	6693.62	5208.69	5118.88	4969.34	4607.25	4464.65	4690.92	5016.58	4944.38	5371.78	citrate synthase [Source:MGI Symbol;Acc:MGI:88529]
ENSMUSG00000005686	Ampd3	77.8668	96.2033	135.996	278.576	247.185	248.987	139.352	296.114	291.465	452.902	473.263	582.231	404.674	661.074	637.62	adenosine monophosphate deaminase 3 [Source:MGI Symbol;Acc:MGI:1096344]
ENSMUSG00000005687	Bcas2	1130.15	1089.28	1128.42	575.956	554.313	601.03	1108.39	1125.57	1113.44	972.375	1002.36	1057.27	1080.84	1056	1059.3	breast carcinoma amplified sequence 2 [Source:MGI Symbol;Acc:MGI:1915433]
ENSMUSG00000005698	Ctcf	2412.09	2534.75	2134.89	1710.12	1939.62	1927.4	2142.42	2449.51	2006.09	2236.98	2573.69	2631.81	2322.99	2888.22	2234.95	CCCTC-binding factor [Source:MGI Symbol;Acc:MGI:109447]
ENSMUSG00000005699	Pard6a	108.202	81.9958	127.649	51.5792	98.0779	80.4144	118.922	115.635	153.593	135.279	109.178	132.105	142.911	139.52	105.284	par-6 family cell polarity regulator alpha [Source:MGI Symbol;Acc:MGI:1927223]
ENSMUSG00000005705	Agrp	3.63814	0	2.17066	0	0	1.12381	2.69962	1.7857	3.32835	1.92899	0	0	4.13399	3.91457	2.77911	agouti related neuropeptide [Source:MGI Symbol;Acc:MGI:892013]
ENSMUSG00000005718	Tfap4	200.403	181.993	171.959	112.48	137.268	178.321	146.226	131.636	133.22	205.386	152.027	214.391	192.514	192.074	171.551	transcription factor AP4 [Source:MGI Symbol;Acc:MGI:103239]
ENSMUSG00000005732	Ranbp1	3788.31	3980.79	3807.8	3035.56	3234.44	3267.59	3154.44	3402.28	3099.74	3541.99	3965.71	3978.94	4227.13	4156.49	4420.24	RAN binding protein 1 [Source:MGI Symbol;Acc:MGI:96269]
ENSMUSG00000005763	Cd247	0.588136	1.61459	0	0.684069	0	0	2.51607	0	1.31643	0	1.53101	0	0	1.34199	1.22827	CD247 antigen [Source:MGI Symbol;Acc:MGI:88334]
ENSMUSG00000005774	Rfx5	736.58	679.016	617.727	497.156	457.678	482.377	738.222	627.625	605.02	714.132	673.117	644.023	691.464	671.067	659.921	regulatory factor X, 5 (influences HLA class II expression) [Source:MGI Symbol;Acc:MGI:1858421]
ENSMUSG00000005779	Psmb4	3357.54	3529.23	3435.46	1768.21	1746.74	2098.96	3217.79	3529.42	3231.9	3107.03	3111.77	3410.54	3199.79	3495.37	3343.47	proteasome (prosome, macropain) subunit, beta type 4 [Source:MGI Symbol;Acc:MGI:1098257]
ENSMUSG00000005800	Mmp8	0	1.05647	0	9.02073	21.1856	13.7867	1.9114	0	1.74137	4.46925	10.3627	2.85506	3.3227	5.31206	1.87398	matrix metallopeptidase 8 [Source:MGI Symbol;Acc:MGI:1202395]
ENSMUSG00000005802	Slc30a4	2401.97	2416.73	2484.59	2462.74	2234.98	2516.68	2701.89	2637.45	2974.12	2092.02	1785.25	1881.22	2379.07	1838.15	2351.62	solute carrier family 30 (zinc transporter), member 4 [Source:MGI Symbol;Acc:MGI:1345282]
ENSMUSG00000005803	Sqor	367.29	420.436	474.176	905.657	993.904	1089.83	365.346	588.225	878.078	453.672	718.44	932.909	402.318	754.722	476.944	sulfide quinone oxidoreductase [Source:MGI Symbol;Acc:MGI:1929899]
ENSMUSG00000005804	Bloc1s6	367.173	292.367	412.733	427.959	450.76	356.749	325.809	365.161	407.77	255.506	296.456	277.546	282.024	335.471	240.335	biogenesis of lysosomal organelles complex-1, subunit 6, pallidin [Source:MGI Symbol;Acc:MGI:1927580]
ENSMUSG00000005813	Metap1	1075.28	1248.58	1289.75	835.209	663.94	809.635	1053.88	1090.2	1086.73	1107.32	1167.75	1197.97	1016.21	1425.04	1373.37	methionyl aminopeptidase 1 [Source:MGI Symbol;Acc:MGI:1922874]
ENSMUSG00000005823	Gpr108	843.482	988.603	973.067	1035.53	1125	1063.45	1061.92	1086.34	1218.75	940.427	971.909	1103.13	895.686	998.719	935.535	G protein-coupled receptor 108 [Source:MGI Symbol;Acc:MGI:1925558]
ENSMUSG00000005836	Gata6	1273.69	1089.76	981.401	5792.45	4474.43	4725.28	1915.6	1487.43	1295.31	887.071	917.374	673.222	735.476	747.604	675.585	GATA binding protein 6 [Source:MGI Symbol;Acc:MGI:107516]
ENSMUSG00000005846	Rsl1d1	2075.1	2492.67	2573.56	2640.74	2989.18	2820	2020.54	2075.86	2220.51	2089.26	2253.1	2670.13	2387.16	2814.77	2685.89	ribosomal L1 domain containing 1 [Source:MGI Symbol;Acc:MGI:1913659]
ENSMUSG00000005864	Cnga2	0	2.12123	3.39613	0	0	1.06836	1.93825	1.70303	1.75031	0	1.02093	0	3.28935	0.884788	0	cyclic nucleotide gated channel alpha 2 [Source:MGI Symbol;Acc:MGI:108040]
ENSMUSG00000005871	Apc	3009.57	2834.01	2677.57	3275.52	2935.09	2690.86	3566.49	2965.93	2926.54	2753.67	2334.51	2172.38	2441.36	2535.03	2669.2	APC, WNT signaling pathway regulator [Source:MGI Symbol;Acc:MGI:88039]
ENSMUSG00000005873	Reep5	2399.94	3148.19	2835.41	3274.04	3512.48	3321.74	2654.46	2894.04	3193.15	2554.42	2528.61	2869.44	2042.69	2901.9	2653.42	receptor accessory protein 5 [Source:MGI Symbol;Acc:MGI:1270152]
ENSMUSG00000005881	Ergic3	2097.93	2315.3	2302.61	2586.79	2397.84	2466.32	2377.6	2723.25	2838.73	2156.82	2095.46	2524.46	2074.11	2024.63	1919.94	ERGIC and golgi 3 [Source:MGI Symbol;Acc:MGI:1913616]
ENSMUSG00000005882	Uqcc1	532.684	457.187	501.27	533.263	525.102	564.503	436.32	598.151	426.522	428.832	401.353	405.729	579.018	380.104	443.701	ubiquinol-cytochrome c reductase complex assembly factor 1 [Source:MGI Symbol;Acc:MGI:1929472]
ENSMUSG00000005886	Ncoa2	1570.58	1135.89	1198.15	1952.25	1741.23	1705.67	1554.67	1408.66	1440.66	1551.99	1450.99	1417.06	1486.55	1336.98	1337.41	nuclear receptor coactivator 2 [Source:MGI Symbol;Acc:MGI:1276533]
ENSMUSG00000005893	Nr2c2	1897.61	2069.29	1898.92	2312.62	2299.09	2410.03	1911.45	1933.87	1925.21	1935.67	2017.31	2090.29	1959.56	2059.69	1918.65	nuclear receptor subfamily 2, group C, member 2 [Source:MGI Symbol;Acc:MGI:1352466]
ENSMUSG00000005897	Nr2c1	327.586	313.658	348.493	560.117	568.464	504.678	376.771	344.7	378.496	383.294	351.171	345.632	379.388	383.904	335.344	nuclear receptor subfamily 2, group C, member 1 [Source:MGI Symbol;Acc:MGI:1352465]
ENSMUSG00000005899	Smpd4	1056.79	1096.08	1033.01	1100.66	1032.87	987.567	1006.92	1086.87	925.347	1161.76	1160.38	1159.05	1172.67	1074.45	1124.93	sphingomyelin phosphodiesterase 4 [Source:MGI Symbol;Acc:MGI:1924876]
ENSMUSG00000005907	Pex1	300.241	286.104	186.629	219.257	254.688	307.043	248.237	294.511	248.797	368.948	348.564	302.413	354.338	267.193	236.081	peroxisomal biogenesis factor 1 [Source:MGI Symbol;Acc:MGI:1918632]
ENSMUSG00000005917	Otx1	9.93915	11.0196	7.07881	2.26247	6.30318	3.13459	13.1714	28.1545	18.8368	12.3998	16.6225	11.3107	8.79373	29.3247	16.8878	orthodenticle homeobox 1 [Source:MGI Symbol;Acc:MGI:97450]
ENSMUSG00000005936	Kctd20	1811.87	1913.45	1510.84	1518.83	1667.82	1487.13	1835.18	1929.29	1865.41	1595.95	1661.06	1823.87	1623.07	1745.21	1652.52	potassium channel tetramerisation domain containing 20 [Source:MGI Symbol;Acc:MGI:1914239]
ENSMUSG00000005947	Itgae	0	4.25062	1.14205	1.13224	2.49179	0	1.92622	0.846342	4.3677	2.67933	0	3.7926	2.20717	0.885819	2.81964	integrin alpha E, epithelial-associated [Source:MGI Symbol;Acc:MGI:1298377]
ENSMUSG00000005949	Ctns	365.1	245.244	224.02	202.915	191.727	192.737	420.56	253.509	293.539	382.544	337.551	312.137	472.856	297.567	251.385	cystinosis, nephropathic [Source:MGI Symbol;Acc:MGI:1932872]
ENSMUSG00000005950	P2rx5	82.2841	51.9787	58.8236	18.021	13.6855	18.7593	59.9647	35.2156	62.6158	52.2049	32.4422	33.822	94.4418	44.9403	44.694	purinergic receptor P2X, ligand-gated ion channel, 5 [Source:MGI Symbol;Acc:MGI:2137026]
ENSMUSG00000005951	Shpk	23.2157	19.2416	33.0593	49.9405	50.1201	33.7469	40.303	27.0826	22.8064	33.0399	30.6853	10.4345	29.5886	16.8839	27.2902	sedoheptulokinase [Source:MGI Symbol;Acc:MGI:1921887]
ENSMUSG00000005958	Ephb3	627.112	513.467	505.957	801.31	627.182	687.814	643.589	514.461	514.162	883.864	704.777	615.555	911.518	650.384	704.566	Eph receptor B3 [Source:MGI Symbol;Acc:MGI:104770]
ENSMUSG00000005968	Tuft1	177.338	121.22	125.855	234.509	153.823	239.104	176.289	96.829	221.652	152.903	160.599	205.118	128.87	114.598	176.467	tuftelin 1 [Source:MGI Symbol;Acc:MGI:109572]
ENSMUSG00000005973	Rcn1	4762.75	4830.08	4984.67	4120.92	4129.96	3775.34	4634.43	5083.77	5086.83	3888.56	3758.87	3844.69	4129.84	4241.82	4060.15	reticulocalbin 1 [Source:MGI Symbol;Acc:MGI:104559]
ENSMUSG00000005981	Trap1	1257.24	1320.67	1344.29	1638.8	1952.91	1781.68	1089.14	1106.06	1106.86	1161.66	1154.96	1145.96	1271.07	1244.92	1320.92	TNF receptor-associated protein 1 [Source:MGI Symbol;Acc:MGI:1915265]
ENSMUSG00000005982	Naa60	634.363	644.508	685.772	994.353	1050.44	804.007	748.689	673.181	669.705	960.298	756.378	793.596	822.797	826.287	716.257	N(alpha)-acetyltransferase 60, NatF catalytic subunit [Source:MGI Symbol;Acc:MGI:1922013]
ENSMUSG00000005983	1700037C18Rik	52.6937	40.7442	50.3155	35.1981	14.9691	42.3368	40.3229	37.1594	32.9985	48.2271	52.0127	54.9923	46.3616	49.129	50.8413	RIKEN cDNA 1700037C18 gene [Source:MGI Symbol;Acc:MGI:1920511]
ENSMUSG00000005986	Ankrd13d	109.508	148.959	107.905	127.208	156.739	126.546	160.796	157.048	172.177	136.568	142.195	146.415	109.835	102.505	88.0909	ankyrin repeat domain 13 family, member D [Source:MGI Symbol;Acc:MGI:1915673]
ENSMUSG00000006005	Tpr	6074.41	6245.59	6678.45	5816.88	6108.37	6104.85	6176.87	6186.28	6759.68	6326.96	7499.92	7058.27	7167.75	7856.6	7064.6	translocated promoter region, nuclear basket protein [Source:MGI Symbol;Acc:MGI:1922066]
ENSMUSG00000006010	Odr4	768.175	726.459	861.498	1190.03	1013.7	1081.79	579.099	762.694	878.31	907.854	733.548	912.928	777.92	796.498	681.19	odr4 GPCR localization factor homolog [Source:MGI Symbol;Acc:MGI:2385108]
ENSMUSG00000006014	Prg4	2.71113	3.31443	2.09454	195.392	361.796	244.893	6.42245	2.33056	4.06181	6.2169	30.477	100.559	15.7829	96.0026	31.4159	proteoglycan 4 (megakaryocyte stimulating factor, articular superficial zone protein) [Source:MGI Symbol;Acc:MGI:1891344]
ENSMUSG00000006019	Dhx34	348.054	339.116	246.138	350.908	317.788	302.157	250.994	230.683	228.743	245.379	249.052	279.392	341.108	265.375	300.989	DEAH (Asp-Glu-Ala-His) box polypeptide 34 [Source:MGI Symbol;Acc:MGI:1918973]
ENSMUSG00000006021	Kptn	191.408	157.103	158.3	158.641	114.709	116.745	176.227	140.746	127.703	151.185	102.849	121.604	131.144	99.6482	111.546	kaptin [Source:MGI Symbol;Acc:MGI:1890380]
ENSMUSG00000006024	Napa	1979.28	1679.25	1658.2	1919.36	2263.24	2187.54	1869.06	1654.08	1925.01	1596.92	1606.6	1659.01	1635.42	1805.17	1532.07	N-ethylmaleimide sensitive fusion protein attachment protein alpha [Source:MGI Symbol;Acc:MGI:104563]
ENSMUSG00000006050	Sra1	864.936	1056.14	1081.43	1130.73	1229.23	1155.58	882.893	1091.37	1067.37	810.542	937.472	853.2	821.833	982.348	898.902	steroid receptor RNA activator 1 [Source:MGI Symbol;Acc:MGI:1344414]
ENSMUSG00000006057	Atp5g1	1290.07	1350.47	1338.7	1157.37	1125.55	1280.1	1155.4	1060.94	876.568	1024.14	905.537	921.581	1124.67	1048.75	1121.09	ATP synthase, H+ transporting, mitochondrial F0 complex, subunit C1 (subunit 9) [Source:MGI Symbol;Acc:MGI:107653]
ENSMUSG00000006058	Snf8	848.53	900.601	900.638	688.553	785.354	683.64	827.385	811.074	699.544	660.241	739.574	712.181	695.864	769.795	693.834	SNF8, ESCRT-II complex subunit, homolog (S. cerevisiae) [Source:MGI Symbol;Acc:MGI:1343161]
ENSMUSG00000006095	Tbcb	680.198	732.782	721.071	671.767	606.66	664.867	653.33	686.172	626.759	565.494	597.086	720.198	743.084	715.437	676.179	tubulin folding cofactor B [Source:MGI Symbol;Acc:MGI:1913661]
ENSMUSG00000006127	Inpp5k	444.518	361.699	394.952	503.042	469.088	452.438	411.705	453.254	455.3	367.864	428.014	393.987	395.123	328.827	255.195	inositol polyphosphate 5-phosphatase K [Source:MGI Symbol;Acc:MGI:1194899]
ENSMUSG00000006134	Crkl	1573.56	1587.42	1760.45	1524.94	1655.79	1569.5	1785.25	1630.67	1724.78	1700.86	1977.22	1963.63	1646.98	1839.2	1766.96	v-crk avian sarcoma virus CT10 oncogene homolog-like [Source:MGI Symbol;Acc:MGI:104686]
ENSMUSG00000006143	Upk3bl	1.23418	1.35692	0	6.79957	0	10.3772	0	0.617173	0	0	1.27791	0	1.36906	0.657918	3.53514	uroplakin 3B-like [Source:MGI Symbol;Acc:MGI:1916915]
ENSMUSG00000006154	Eps8l1	32.7853	3.58659	6.52655	18.0929	1.79491	5.56748	41.7397	14.2513	13.2205	12.4359	25.4043	27.0917	15.288	13.6667	4.81768	EPS8-like 1 [Source:MGI Symbol;Acc:MGI:1914675]
ENSMUSG00000006169	Clint1	3418.38	3571.43	3654.32	3511.48	3728.8	3756.47	3364.64	3679.24	3576.04	2690.94	2914.7	3180.7	2650.63	3108.7	2813.45	clathrin interactor 1 [Source:MGI Symbol;Acc:MGI:2144243]
ENSMUSG00000006179	Prss16	68.1999	64.7893	49.1315	14.1248	10.3913	18.8338	65.3105	89.6809	70.7691	99.3301	125.649	99.6533	105.248	117.925	79.4761	protease, serine 16 (thymus) [Source:MGI Symbol;Acc:MGI:1859181]
ENSMUSG00000006191	Cdkal1	206.883	209.281	234.265	306.515	340.775	342.393	254.605	251.481	232.755	262.998	288.208	239.591	232.196	220.408	227.31	CDK5 regulatory subunit associated protein 1-like 1 [Source:MGI Symbol;Acc:MGI:1921765]
ENSMUSG00000006204	Cdcp3	0	0	0	3.81019	1.05077	0	2.44752	0	0	6.79239	0.861137	0.797201	0	0	0	CUB domain containing protein 3 [Source:MGI Symbol;Acc:MGI:1918645]
ENSMUSG00000006205	Htra1	769.079	677.744	698.543	1327.28	1163.23	1114.69	1115.94	1166.7	726.402	1015.1	838.957	338.341	548.566	230.162	499.972	HtrA serine peptidase 1 [Source:MGI Symbol;Acc:MGI:1929076]
ENSMUSG00000006215	Zbtb17	728.459	651.181	748.875	420.61	429.562	509.987	798.921	612.691	619.926	635.606	793.775	522.476	565.097	637.433	587.716	zinc finger and BTB domain containing 17 [Source:MGI Symbol;Acc:MGI:107410]
ENSMUSG00000006216	Clcnkb	0.430504	7.81629	1.53359	0.507891	0.563045	0	0	3.37938	0.784149	3.90653	1.36985	4.10348	4.77418	0	1.67268	chloride channel, voltage-sensitive Kb [Source:MGI Symbol;Acc:MGI:1930643]
ENSMUSG00000006218	Fam131c	13.6242	13.0495	15.0035	20.4541	11.4593	15.6759	21.4017	26.0034	45.2314	27.3956	36.8575	57.4636	18.2499	24.2596	20.9324	family with sequence similarity 131, member C [Source:MGI Symbol;Acc:MGI:2685539]
ENSMUSG00000006219	Fblim1	2527.83	3423.73	2982.86	2157.17	3120.12	2736.84	2789.37	3565.55	2953.74	2912.58	3232.94	2763	2448.7	3754.98	3215.39	filamin binding LIM protein 1 [Source:MGI Symbol;Acc:MGI:1921452]
ENSMUSG00000006221	Hspb7	162.229	117.26	133.037	430.103	445.823	514.252	83.7505	107.934	201.461	336.793	350.138	514.085	462.731	503.758	492.753	heat shock protein family, member 7 (cardiovascular) [Source:MGI Symbol;Acc:MGI:1352494]
ENSMUSG00000006235	Epor	15.0274	22.0844	17.0108	35.569	33.9038	29.2973	34.708	38.0652	33.9762	16.0175	15.3669	5.56743	8.97008	11.5925	11.6637	erythropoietin receptor [Source:MGI Symbol;Acc:MGI:95408]
ENSMUSG00000006241	Ccdc159	44.7444	39.8565	43.4429	55.7244	62.4206	52.3411	71.2057	75.085	73.5021	61.2846	48.2768	44.0325	50.6906	39.3264	43.1327	coiled-coil domain containing 159 [Source:MGI Symbol;Acc:MGI:1914369]
ENSMUSG00000006262	Mob1b	1529.34	1494.86	1399.34	2447.95	1871.49	2290.51	1822.8	1524.5	1444.43	1645.23	1742.21	1664.44	1671.98	1788.24	1745.37	MOB kinase activator 1B [Source:MGI Symbol;Acc:MGI:1915723]
ENSMUSG00000006269	Atp6v1b1	10.5368	0.842032	8.55868	13.6267	9.43785	10.4947	4.84221	4.8479	10.2854	10.0173	14.5968	10.8657	12.6218	14.591	7.05968	ATPase, H+ transporting, lysosomal V1 subunit B1 [Source:MGI Symbol;Acc:MGI:103285]
ENSMUSG00000006273	Atp6v1b2	1255.45	1145.72	1129.18	2381.2	2177.58	1969.07	1211.89	1008.77	1104.98	1454.74	1427.06	1371.36	1685.91	1554.17	1198.94	ATPase, H+ transporting, lysosomal V1 subunit B2 [Source:MGI Symbol;Acc:MGI:109618]
ENSMUSG00000006276	Eps15l1	1431.4	1465.44	1464.53	1268.99	1392.11	1324.47	1384.51	1385.1	1257.62	1459.07	1435.91	1318.14	1517.36	1314.29	1472.84	epidermal growth factor receptor pathway substrate 15-like 1 [Source:MGI Symbol;Acc:MGI:104582]
ENSMUSG00000006281	Tep1	492.556	712.715	450.779	465.964	434.731	453.908	465.913	531.747	685.116	476.743	471.746	523.712	488.853	438.483	413.431	telomerase associated protein 1 [Source:MGI Symbol;Acc:MGI:109573]
ENSMUSG00000006288	Ttc5	303.312	238.343	253.945	363.244	305.375	300.127	300.415	265.1	234.727	242.142	225.386	226.347	237.94	223.81	219.238	tetratricopeptide repeat domain 5 [Source:MGI Symbol;Acc:MGI:2683584]
ENSMUSG00000006289	Osgep	594.275	483.323	489.498	479.181	371.73	373.799	536.511	543.557	484.44	531.797	458.572	453.222	502.734	359.037	405.106	O-sialoglycoprotein endopeptidase [Source:MGI Symbol;Acc:MGI:1913496]
ENSMUSG00000006299	Aamp	2172	2383.06	2337.44	2831.97	2839.83	2813.29	2268.55	2301.82	2283.18	2313.27	2363.88	2586.68	2191.1	2568.57	2435.83	angio-associated migratory protein [Source:MGI Symbol;Acc:MGI:107809]
ENSMUSG00000006301	Tmbim1	823.104	1040.75	760.68	1826.73	1737.13	1730.6	839.465	817.51	972.916	926.024	981.36	1379.7	979.937	1156.77	960.493	transmembrane BAX inhibitor motif containing 1 [Source:MGI Symbol;Acc:MGI:1916910]
ENSMUSG00000006304	Arpc2	4911.27	4724.65	4721.16	7554.37	6761.24	6820.58	4743.01	4658.12	4498.99	4946.18	5038.14	5008.28	5470.67	5066.37	5506.32	actin related protein 2/3 complex, subunit 2 [Source:MGI Symbol;Acc:MGI:1923959]
ENSMUSG00000006307	Kmt2b	1869.93	1800.18	2050.8	1645.43	1711.5	1617.2	1423.3	1542.9	1462.42	1475.47	1576.44	1632.5	1353.88	1658.95	1338.32	lysine (K)-specific methyltransferase 2B [Source:MGI Symbol;Acc:MGI:109565]
ENSMUSG00000006310	Zbtb32	0	0	3.75728	23.9736	0	9.25843	4.51013	6.87175	2.88261	1.81721	2.78966	1.54201	3.5389	0	1.27951	zinc finger and BTB domain containing 32 [Source:MGI Symbol;Acc:MGI:1891838]
ENSMUSG00000006311	Etv2	0.963978	1.09106	0	0	1.27723	1.03341	0	0.838412	2.65972	0.884025	0	0.942199	2.15839	0	0	ets variant 2 [Source:MGI Symbol;Acc:MGI:99253]
ENSMUSG00000006313	Upk1a	4.80327	10.7437	9.1615	17.0979	11.3611	8.33575	19.1948	3.3771	1.75516	6.22799	4.09184	9.48464	11.0101	5.36047	2.8038	uroplakin 1A [Source:MGI Symbol;Acc:MGI:98911]
ENSMUSG00000006315	Tmem147	420.774	451.767	513.222	511.056	589.657	610.269	436.641	458.534	440.616	436.244	416.23	425.788	428.378	473.377	507.251	transmembrane protein 147 [Source:MGI Symbol;Acc:MGI:1915011]
ENSMUSG00000006333	Rps9	11358.8	11379.5	11946	12277.9	13158.9	12265.3	9514.63	10623.4	10533.4	8982.89	8653.78	9224.03	9211.96	10054.5	9729.27	ribosomal protein S9 [Source:MGI Symbol;Acc:MGI:1924096]
ENSMUSG00000006335	Tfpt	191.535	198.952	208.004	158.486	190.788	164.472	200.316	192.058	184.776	176.773	179.522	198.994	207.305	174.729	173.656	TCF3 (E2A) fusion partner [Source:MGI Symbol;Acc:MGI:1916964]
ENSMUSG00000006342	Susd2	46.3353	62.3057	69.122	39.1947	19.2732	34.2829	70.2696	122.753	216.913	77.447	48.5846	117.167	65.1146	44.8977	37.5685	sushi domain containing 2 [Source:MGI Symbol;Acc:MGI:1918983]
ENSMUSG00000006344	Ggt5	0.432943	1.47804	3.4087	161.578	58.3351	149.173	1.31799	15.4205	2.93715	11.1008	6.36455	1.95997	20.0231	3.13126	5.30949	gamma-glutamyltransferase 5 [Source:MGI Symbol;Acc:MGI:1346063]
ENSMUSG00000006345	Ggt1	3.1623	0	2.05555	9.93663	2.20211	2.23737	1.00978	0	2.89505	0	0	3.04775	0	0	1.62884	gamma-glutamyltransferase 1 [Source:MGI Symbol;Acc:MGI:95706]
ENSMUSG00000006356	Crip2	586.19	447.473	507.85	972.675	624.196	763.305	428.551	327.065	439.113	493.509	368.506	392.925	586.522	394.939	467.04	cysteine rich protein 2 [Source:MGI Symbol;Acc:MGI:1915587]
ENSMUSG00000006360	Crip1	263.571	177.417	208.337	536.841	329.777	417.415	305.452	254.271	277.725	412.633	391.024	390.327	308.773	239.607	197.516	cysteine-rich protein 1 (intestinal) [Source:MGI Symbol;Acc:MGI:88501]
ENSMUSG00000006362	Cbfa2t3	12.8326	3.17172	3.37094	3.44933	0	2.65995	2.46415	0.854705	0.889561	2.2533	16.4207	47.5765	0	3.92521	0.949667	CBFA2/RUNX1 translocation partner 3 [Source:MGI Symbol;Acc:MGI:1338013]
ENSMUSG00000006369	Fbln1	2876.32	2902.16	3073.01	341.127	454.535	392.407	3051.77	3442.6	4383.16	3532.18	4266.56	4666.81	4114.22	4374.51	3369.35	fibulin 1 [Source:MGI Symbol;Acc:MGI:95487]
ENSMUSG00000006373	Pgrmc1	3416.54	3417.81	3516.82	3249.34	3196.59	3228.13	3823.28	4410.92	4907.01	4016.61	4024.09	4234.12	4032.47	3864.21	4155.11	progesterone receptor membrane component 1 [Source:MGI Symbol;Acc:MGI:1858305]
ENSMUSG00000006378	Gcat	541.63	591.631	526.051	286.683	320.597	281.301	652.252	567.806	475.693	588.964	481.689	547.509	638.671	640.356	652.68	glycine C-acetyltransferase (2-amino-3-ketobutyrate-coenzyme A ligase) [Source:MGI Symbol;Acc:MGI:1349389]
ENSMUSG00000006386	Tek	0	29.3358	2.26491	13.7127	6.91842	5.11754	13.3928	1.69819	1.74426	10.5184	4.77961	5.15623	9.33176	4.36499	5.79733	TEK receptor tyrosine kinase [Source:MGI Symbol;Acc:MGI:98664]
ENSMUSG00000006390	Elovl1	1632.59	1624.1	1587.24	1005.09	1028.2	999.151	1444.95	1472.98	1473.05	1712.44	1604.15	1517.74	1772.2	1646.95	1938.32	elongation of very long chain fatty acids (FEN1/Elo2, SUR4/Elo3, yeast)-like 1 [Source:MGI Symbol;Acc:MGI:1858959]
ENSMUSG00000006392	Med8	633.682	627.847	648.465	336.091	373.412	367.364	520.486	549.594	516.415	599.955	627.46	662.472	635.646	718.467	678.988	mediator complex subunit 8 [Source:MGI Symbol;Acc:MGI:1915269]
ENSMUSG00000006395	Hyi	96.0309	93.5523	108.478	73.542	73.4437	84.6892	86.887	96.84	97.0343	107.331	79.3672	64.509	101.017	85.519	97.878	hydroxypyruvate isomerase (putative) [Source:MGI Symbol;Acc:MGI:1915430]
ENSMUSG00000006398	Cdc20	2367.34	2320.17	2289.17	615.568	623.043	799.424	1855.7	2201.14	1981.32	2063.23	2022.92	2157.42	2446.41	2419.42	2550.8	cell division cycle 20 [Source:MGI Symbol;Acc:MGI:1859866]
ENSMUSG00000006403	Adamts4	1086.31	1967.27	1890.4	911.987	1480.65	1335.8	1469.84	1988.67	2658.82	1575.88	2425.59	3120.06	1147.27	2399.46	2153.27	a disintegrin-like and metallopeptidase (reprolysin type) with thrombospondin type 1 motif, 4 [Source:MGI Symbol;Acc:MGI:1339949]
ENSMUSG00000006411	Nectin4	4.87589	4.2985	3.44113	52.696	6.30722	14.8576	1.9173	4.24491	4.41047	5.36777	0	0	6.5135	3.53635	2.83973	nectin cell adhesion molecule 4 [Source:MGI Symbol;Acc:MGI:1918990]
ENSMUSG00000006412	Pfdn2	917.3	984.967	935.314	838.866	918.77	864.388	949.926	850.002	926.804	907.115	951.224	881.532	894.596	955.866	1027.9	prefoldin 2 [Source:MGI Symbol;Acc:MGI:1276111]
ENSMUSG00000006418	Rnf114	1074.49	1171.92	1203.7	871.568	1234.03	1033.17	1037.65	1102.11	1171.65	846.581	871.989	797.254	816.559	772.878	751.734	ring finger protein 114 [Source:MGI Symbol;Acc:MGI:1933159]
ENSMUSG00000006423	C330007P06Rik	1552.59	1366.43	1489	1345.35	1347.57	1268.55	1588.72	1587.24	1545.27	1946.89	1862.01	1890	1921.17	1898.73	1882.63	RIKEN cDNA C330007P06 gene [Source:MGI Symbol;Acc:MGI:1924894]
ENSMUSG00000006435	Neurl1a	113.253	51.2838	72.108	296.319	355.189	439.981	96.0209	92.9883	105.613	146.364	179.05	156.987	108.102	100.075	91.8298	neuralized E3 ubiquitin protein ligase 1A [Source:MGI Symbol;Acc:MGI:1334263]
ENSMUSG00000006442	Srm	2494.8	3077.3	2723.89	970.778	1134.32	1188.47	2280.28	1941.82	1565.93	2028.88	2159.73	2369.58	2517.73	2967.2	3048.77	spermidine synthase [Source:MGI Symbol;Acc:MGI:102690]
ENSMUSG00000006445	Epha2	2831.8	2150.45	2232.9	2715.51	2208.26	2740.45	2822.02	2745.67	3469.38	2446.95	2685.34	3151.7	2818.71	2681.06	3117.12	Eph receptor A2 [Source:MGI Symbol;Acc:MGI:95278]
ENSMUSG00000006456	Rbm14	1321.06	1450.63	1340.87	920.673	984.828	1025.87	1549.29	1246.09	980.484	1117.42	1187.03	1197.98	1241.77	1329.54	1343.15	RNA binding motif protein 14 [Source:MGI Symbol;Acc:MGI:1929092]
ENSMUSG00000006457	Actn3	226.783	150.312	181.675	140.46	111.113	119.204	254.86	310.26	355.006	212.757	197.548	168.049	162.393	150.251	195.572	actinin alpha 3 [Source:MGI Symbol;Acc:MGI:99678]
ENSMUSG00000006462	A530013C23Rik	20.4817	18.2028	17.1546	13.7734	11.2974	13.8255	15.4314	19.5685	21.9973	8.07726	10.2739	20.0312	16.5109	9.81929	12.3337	RIKEN cDNA A530013C23 gene [Source:MGI Symbol;Acc:MGI:3041178]
ENSMUSG00000006463	Zdhhc24	106.745	115.826	96.57	257.297	251.047	232.646	99.4178	110.495	107.474	118.735	115.722	92.2418	135.676	119.382	119.138	zinc finger, DHHC domain containing 24 [Source:MGI Symbol;Acc:MGI:1917855]
ENSMUSG00000006464	Bbs1	300.685	322.389	210.4	198.184	371.7	235.374	313.299	159.513	174.091	231.523	138.878	132.18	296.894	158.293	135.422	Bardet-Biedl syndrome 1 (human) [Source:MGI Symbol;Acc:MGI:1277215]
ENSMUSG00000006471	Ndor1	305.409	263.728	357.286	515.724	503.909	516.777	356.788	306.891	241.783	330.537	395.868	305.414	345.941	323.835	349.961	NADPH dependent diflavin oxidoreductase 1 [Source:MGI Symbol;Acc:MGI:1926047]
ENSMUSG00000006476	Nsmf	1180.33	959.509	1004.98	1730.39	1483.38	1782.19	1170.36	1000.12	1009.52	1103.4	984.737	985.538	1092.45	862.743	895.991	NMDA receptor synaptonuclear signaling and neuronal migration factor [Source:MGI Symbol;Acc:MGI:1861755]
ENSMUSG00000006488	Prl7a1	0.976005	0	2.22098	0	0	1.04802	0	2.54904	0	0	4.15841	0.954765	0	0	1.87688	prolactin family 7, subfamily a, member 1 [Source:MGI Symbol;Acc:MGI:1206572]
ENSMUSG00000006494	Pdk1	1384.86	2625.96	2666.49	2029.76	2486.7	2341.11	2182.02	3860.98	4453.97	2357.64	3294.98	3417.47	1494.53	3263.34	2767.54	pyruvate dehydrogenase kinase, isoenzyme 1 [Source:MGI Symbol;Acc:MGI:1926119]
ENSMUSG00000006498	Ptbp1	12631.9	13299.5	12244.9	11153.9	11127.4	11061.6	11503.3	10951.6	10612.6	11290.3	10136.8	11506.6	10593.9	11582.5	11386.8	polypyrimidine tract binding protein 1 [Source:MGI Symbol;Acc:MGI:97791]
ENSMUSG00000006517	Mvd	643.3	766.293	736.444	437.481	340.095	490.861	1134.15	1265.02	1219.83	1491.08	1237.62	1156.56	1283.59	1342.15	1425.16	mevalonate (diphospho) decarboxylase [Source:MGI Symbol;Acc:MGI:2179327]
ENSMUSG00000006519	Cyba	828.453	799.475	989.755	652.228	594.13	687.023	867.253	810.362	983.203	831.989	773.446	740.402	787.594	701.47	739.081	cytochrome b-245, alpha polypeptide [Source:MGI Symbol;Acc:MGI:1316658]
ENSMUSG00000006522	Itih3	1.32811	1.94644	6.97522	0.467159	2.28204	9.38215	4.07636	2.21621	2.40345	5.01001	5.49814	8.7687	2.21105	0	1.16322	inter-alpha trypsin inhibitor, heavy chain 3 [Source:MGI Symbol;Acc:MGI:96620]
ENSMUSG00000006526	Stimate	457.509	519.716	415.14	439.608	481.679	505.116	502.276	408.64	454.056	472.944	447.768	519.31	511.48	522.87	564.379	STIM activating enhancer [Source:MGI Symbol;Acc:MGI:1921500]
ENSMUSG00000006527	Sfmbt1	642.113	633.722	645.255	542.307	566.883	461.957	607.842	513.226	483.829	498.572	484.346	521.117	555.876	490.768	504.972	Scm-like with four mbt domains 1 [Source:MGI Symbol;Acc:MGI:1859609]
ENSMUSG00000006529	Itih1	0.800959	0	1.88707	16.6472	0	0	0.801359	1.40734	0	2.22727	2.54797	0.788512	3.65791	1.47049	1.55547	inter-alpha trypsin inhibitor, heavy chain 1 [Source:MGI Symbol;Acc:MGI:96618]
ENSMUSG00000006538	Ihh	1.76276	4.00371	4.24299	7.28483	4.68068	16.3585	1.62187	0.75765	3.15315	4.03074	4.65721	3.39881	3.88382	0.823304	6.94896	Indian hedgehog [Source:MGI Symbol;Acc:MGI:96533]
ENSMUSG00000006542	Prkag3	5.10595	3.23421	1.2415	2.87074	3.79567	8.74337	4.16569	10.6923	1.32586	2.02314	8.15379	1.4352	1.66246	13.4305	16.7111	protein kinase, AMP-activated, gamma 3 non-catalytic subunit [Source:MGI Symbol;Acc:MGI:1891343]
ENSMUSG00000006567	Atp7b	29.9967	89.5873	104.849	53.3219	55.0791	79.2047	110.531	212.597	217.326	108.98	207.97	163.232	53.9135	131.277	124.692	ATPase, Cu++ transporting, beta polypeptide [Source:MGI Symbol;Acc:MGI:103297]
ENSMUSG00000006575	Rundc3a	3.15117	9.80214	19.9809	43.3126	24.0023	26.2788	3.83579	2.74135	3.61993	4.34329	10.2696	11.5399	4.49833	3.2437	5.39658	RUN domain containing 3A [Source:MGI Symbol;Acc:MGI:1858752]
ENSMUSG00000006576	Slc4a3	266.682	217.185	304.12	656.502	628.989	548.336	281.337	315.557	319.211	247.544	346.079	223.515	263.98	297.22	257.597	solute carrier family 4 (anion exchanger), member 3 [Source:MGI Symbol;Acc:MGI:109350]
ENSMUSG00000006585	Cdt1	2203.53	2114.2	2278.25	1593.77	1872.19	1811.7	2117.01	2326.88	2517.26	2380.66	2516.54	2944.74	2147.18	2573.05	2397.33	chromatin licensing and DNA replication factor 1 [Source:MGI Symbol;Acc:MGI:1914427]
ENSMUSG00000006586	Runx1t1	604.035	759.465	470.368	220.514	112.303	125.051	600.451	456.507	556.799	433.526	430.008	459.421	651.611	375.639	348.381	RUNX1 translocation partner 1 [Source:MGI Symbol;Acc:MGI:104793]
ENSMUSG00000006587	Snai3	0	0	0	7.91901	0	9.51374	0.938285	0	0	0	2.04152	0	1.07886	0	0	snail family zinc finger 3 [Source:MGI Symbol;Acc:MGI:1353563]
ENSMUSG00000006589	Aprt	1345.39	1297.07	1330.83	1946.75	1872.83	2048	1111.38	1101.71	1039.3	1197.98	1101.28	1174.19	1448.12	1283.34	1501.45	adenine phosphoribosyl transferase [Source:MGI Symbol;Acc:MGI:88061]
ENSMUSG00000006599	Gtf2h1	1049.03	985.3	1092.26	787.611	887.112	837.424	983.619	927.453	986.474	903.88	1023.42	1133.76	909.801	1026.24	819.229	general transcription factor II H, polypeptide 1 [Source:MGI Symbol;Acc:MGI:1277216]
ENSMUSG00000006611	Hfe	42.2194	48.6139	93.128	153.568	179.157	172.548	68.4885	78.0465	86.7431	63.7293	68.2543	114.314	82.0313	67.9523	41.059	homeostatic iron regulator [Source:MGI Symbol;Acc:MGI:109191]
ENSMUSG00000006638	Abhd1	74.1789	45.0527	59.4302	35.2842	18.8916	24.0527	46.0451	59.9936	72.8362	60.559	48.0666	50.2783	59.3473	43.6995	50.6326	abhydrolase domain containing 1 [Source:MGI Symbol;Acc:MGI:1931013]
ENSMUSG00000006641	Slc5a6	169.45	178.752	137.396	128.984	155.887	174.83	137.386	129.328	118.84	183.805	147.006	151.925	198.194	228.399	172.201	solute carrier family 5 (sodium-dependent vitamin transporter), member 6 [Source:MGI Symbol;Acc:MGI:2660847]
ENSMUSG00000006642	Tcf23	20.3712	17.0317	11.3637	103.089	66.1188	101.802	20.2096	19.5012	18.3967	26.8383	16.3552	13.2889	25.2181	4.43056	22.6387	transcription factor 23 [Source:MGI Symbol;Acc:MGI:1934960]
ENSMUSG00000006649	Nphs1	18.461	8.48719	22.666	15.8211	22.3452	15.9474	11.5994	8.48814	9.61106	11.6498	13.26	16.1583	8.76171	15.0744	1.89774	nephrosis 1, nephrin [Source:MGI Symbol;Acc:MGI:1859637]
ENSMUSG00000006651	Aplp1	68.6147	65.0192	69.183	463.722	401.463	431.709	76.2127	202.251	234.856	116.058	116.44	136.6	94.1996	108.539	123.594	amyloid beta (A4) precursor-like protein 1 [Source:MGI Symbol;Acc:MGI:88046]
ENSMUSG00000006673	Qrich1	2611.85	2397.72	2527.67	2302.12	2443.6	2633.35	2714.16	2476.29	2641.38	2527.8	2772.16	2887.97	2540.67	2460.91	2367.68	glutamine-rich 1 [Source:MGI Symbol;Acc:MGI:1916482]
ENSMUSG00000006675	P4htm	35.3886	8.87291	22.0663	44.2669	42.3711	40.3769	18.8901	14.3183	17.0399	14.5327	10.1078	15.9852	16.6365	8.85824	6.70871	prolyl 4-hydroxylase, transmembrane (endoplasmic reticulum) [Source:MGI Symbol;Acc:MGI:1921693]
ENSMUSG00000006676	Usp19	3630.08	3838.18	3606.06	4118.51	4169.59	4479.16	3746.22	3489.49	3372.61	3894.53	3754.27	4122.62	3488.42	4094.47	3519.45	ubiquitin specific peptidase 19 [Source:MGI Symbol;Acc:MGI:1918722]
ENSMUSG00000006678	Pola1	2744.15	2682.21	2538.31	1748.85	1584.66	1666.78	2934.96	2884.62	2813.47	3294.55	3183.17	3294.39	3305.7	3210.38	3635.33	polymerase (DNA directed), alpha 1 [Source:MGI Symbol;Acc:MGI:99660]
ENSMUSG00000006699	Cdc42	7703.58	8135.11	8085.99	4842.54	5015.45	5107.25	7785.96	8381.36	8547.95	7409.73	7303.33	7505.71	7242.6	7511.2	8254.27	cell division cycle 42 [Source:MGI Symbol;Acc:MGI:106211]
ENSMUSG00000006705	Pknox1	1035.39	1076.54	929.874	730.199	768.879	711.75	1144.81	1092.83	1262.2	1018.79	1146.78	1185.43	844.332	1030.53	1097.46	Pbx/knotted 1 homeobox [Source:MGI Symbol;Acc:MGI:1201409]
ENSMUSG00000006711	D130043K22Rik	3.98802	22.2985	0	2.00047	18.5499	0.622766	14.4703	1.49531	2.57576	0	0	0	1.25252	1.0434	1.10724	RIKEN cDNA D130043K22 gene [Source:MGI Symbol;Acc:MGI:3036268]
ENSMUSG00000006715	Gmnn	574.778	617.769	571.976	365.789	407.353	414.754	543.225	674.367	686.541	580.818	616.503	713.684	574.939	616.64	602.133	geminin [Source:MGI Symbol;Acc:MGI:1927344]
ENSMUSG00000006717	Acot13	349.973	262.736	288.784	281.006	216.904	219.492	330.432	353.224	328.673	425.331	323.22	306.215	485.082	327.622	355.63	acyl-CoA thioesterase 13 [Source:MGI Symbol;Acc:MGI:1914084]
ENSMUSG00000006720	Zfp184	94.2516	133.056	85.1101	138.974	85.6405	109.035	83.3916	113.519	64.6933	96.0187	84.4123	72.7122	83.3716	63.1785	88.5522	zinc finger protein 184 (Kruppel-like) [Source:MGI Symbol;Acc:MGI:1922244]
ENSMUSG00000006724	Cyp27b1	2.74044	6.04985	5.64556	28.8917	23.0389	13.7626	2.03563	13.4277	1.24169	5.51117	12.8759	13.6792	0	29.4991	6.66392	cytochrome P450, family 27, subfamily b, polypeptide 1 [Source:MGI Symbol;Acc:MGI:1098274]
ENSMUSG00000006728	Cdk4	8703.47	8710.68	8368.11	8332.19	8536.51	8692.99	7422.66	6925.28	6553.82	7063.39	6423.96	6388.26	8049.53	7283.07	7636.89	cyclin-dependent kinase 4 [Source:MGI Symbol;Acc:MGI:88357]
ENSMUSG00000006731	B4galnt1	1751.79	1663.73	1762.04	2414.81	2796.92	2685.78	1768.56	1698.7	1558.36	2342.59	1756.72	1586.95	1822.16	1411.04	1942.48	beta-1,4-N-acetyl-galactosaminyl transferase 1 [Source:MGI Symbol;Acc:MGI:1342057]
ENSMUSG00000006732	Mettl1	311.994	306.144	380.342	355.878	449.361	464.861	306.853	262.668	255.232	244.995	318.863	451.293	344.976	502.676	387.344	methyltransferase like 1 [Source:MGI Symbol;Acc:MGI:1339986]
ENSMUSG00000006736	Tspan31	2903.62	2894.06	2948.29	2959.04	2878.63	2743.84	2982.69	2992.86	2788.28	2429.17	2330.31	2151.16	2363.51	2113.68	2485.17	tetraspanin 31 [Source:MGI Symbol;Acc:MGI:1914375]
ENSMUSG00000006740	Kif5b	4595.93	5046.82	4995.35	6570.53	6295.71	6129.29	5009.62	4859.94	4403.44	4122.01	4098.48	4169.9	4421.89	4039.78	4477.55	kinesin family member 5B [Source:MGI Symbol;Acc:MGI:1098268]
ENSMUSG00000006763	Saal1	462.287	473.922	549.275	387.587	349.081	393.48	428.483	517.605	605.175	461.584	400.74	354.493	396.417	362.635	416.531	serum amyloid A-like 1 [Source:MGI Symbol;Acc:MGI:1926185]
ENSMUSG00000006764	Tph2	6.00828	3.75262	8.04113	3.99446	0	6.57307	37.3673	6.77787	3.09689	2.38398	7.25894	10.1201	13.6516	9.41536	6.68722	tryptophan hydroxylase 2 [Source:MGI Symbol;Acc:MGI:2651811]
ENSMUSG00000006777	Krt23	0	0	0	52.1701	15.0194	31.6508	0.959567	0.846757	6.14007	0.89342	1.02189	2.84581	5.4676	2.66738	0	keratin 23 [Source:MGI Symbol;Acc:MGI:2148866]
ENSMUSG00000006782	Cnp	469.015	377.036	454.461	267.247	253.937	310.375	466.057	495.959	460.785	391.015	386.872	333.025	346.202	247.17	311.64	2',3'-cyclic nucleotide 3' phosphodiesterase [Source:MGI Symbol;Acc:MGI:88437]
ENSMUSG00000006784	Odad4	12.6283	14.6587	2.65291	10.7869	6.52159	10.3399	10.0322	10.742	9.57381	8.53531	3.54409	14.8182	5.22765	6.72057	6.28263	outer dynein arm complex subunit 4 [Source:MGI Symbol;Acc:MGI:1921657]
ENSMUSG00000006800	Sulf2	848.471	609.418	878.696	4686.27	3726.6	4878.78	666.845	267.63	296.622	1476.34	504.143	391.937	2432.06	392.413	1453.95	sulfatase 2 [Source:MGI Symbol;Acc:MGI:1919293]
ENSMUSG00000006818	Sod2	3305.6	8690.53	8117.08	4202.27	10125.8	6799.21	4805.99	7054.98	7922.08	7333.82	9684.41	11504.3	5276.7	12101.6	8926.92	superoxide dismutase 2, mitochondrial [Source:MGI Symbol;Acc:MGI:98352]
ENSMUSG00000006850	Tmco6	126.404	138.311	146.718	145.369	236.693	154.083	169	168.791	179.85	176.202	203.775	160.415	152.103	189.427	153.039	transmembrane and coiled-coil domains 6 [Source:MGI Symbol;Acc:MGI:1919233]
ENSMUSG00000006906	Stambp	409.561	411.302	424.119	486.048	437.023	412.291	429.243	445.296	490.528	466.615	489.479	461.807	461.964	433.175	416.311	STAM binding protein [Source:MGI Symbol;Acc:MGI:1917777]
ENSMUSG00000006920	Ezh1	447.796	419.89	384.908	336.527	386.052	416.761	380.177	464.208	596.245	443.829	516.187	500.028	362.924	350.755	349.202	enhancer of zeste 1 polycomb repressive complex 2 subunit [Source:MGI Symbol;Acc:MGI:1097695]
ENSMUSG00000006930	Hap1	315.055	653.079	518.923	128.117	125.692	109.591	502.444	425.105	441.714	317.544	443.425	472.922	302.931	447.805	276.424	huntingtin-associated protein 1 [Source:MGI Symbol;Acc:MGI:1261831]
ENSMUSG00000006931	P3h4	2062.14	2405.34	2058.46	2819.19	2618.17	2554.98	2223.15	2371.1	2769.15	2056.44	2100.08	2175.16	1974.98	2206.87	2015.41	prolyl 3-hydroxylase family member 4 (non-enzymatic) [Source:MGI Symbol;Acc:MGI:1913430]
ENSMUSG00000006932	Ctnnb1	10251.5	9987.78	9779.51	19867	20452.8	20463	10701.1	9754.04	8889.73	11569.7	9742.2	9990.88	11203.3	10644.7	10269.4	catenin (cadherin associated protein), beta 1 [Source:MGI Symbol;Acc:MGI:88276]
ENSMUSG00000006941	Eif1b	468.443	574.362	534.971	565.717	531.441	527.613	449.987	543.885	649.976	625.955	603.885	662.764	662.835	621.672	677.21	eukaryotic translation initiation factor 1B [Source:MGI Symbol;Acc:MGI:1916219]
ENSMUSG00000006958	Chrd	63.7677	67.3892	71.0505	201.812	213.727	160.59	62.7282	85.2476	90.3799	92.2242	91.1736	103.267	80.0945	67.6548	69.5148	chordin [Source:MGI Symbol;Acc:MGI:1313268]
ENSMUSG00000006998	Psmd2	6132.1	6563.57	6658.63	6041.71	6426.15	6525.41	6170.07	6586.5	6170.73	7285.4	7521.59	7956.2	7511.11	8401.91	8724.34	proteasome (prosome, macropain) 26S subunit, non-ATPase, 2 [Source:MGI Symbol;Acc:MGI:1096584]
ENSMUSG00000007021	Syngr3	78.4708	70.564	74.1298	18.0409	12.0809	14.664	114.507	107.289	99.0094	56.4987	63.5237	46.4494	38.9392	33.7367	19.7583	synaptogyrin 3 [Source:MGI Symbol;Acc:MGI:1341881]
ENSMUSG00000007029	Vars	4795.36	5514.09	4853.28	3017.47	3688.34	3701.16	4544.79	5263.55	4967.02	3583.42	4062.14	4626.75	3692.9	4680.46	4774.17	valyl-tRNA synthetase [Source:MGI Symbol;Acc:MGI:90675]
ENSMUSG00000007030	Vwa7	3.05581	2.25407	5.4999	23.9599	13.31	6.6218	10.9017	7.06798	2.7697	6.81883	7.51603	7.26004	4.18011	6.54826	6.33509	von Willebrand factor A domain containing 7 [Source:MGI Symbol;Acc:MGI:1306798]
ENSMUSG00000007033	Hspa1l	17.4734	18.1426	18.213	5.66788	10.0069	8.46735	7.66668	31.328	23.6847	8.03748	16.3477	21.8101	14.2127	11.5444	10.3944	heat shock protein 1-like [Source:MGI Symbol;Acc:MGI:96231]
ENSMUSG00000007034	Slc44a4	5.76606	0	12.5163	153.131	2.50377	151.84	1.95677	0	1.77928	0.907052	0	0	21.9774	3.54806	0.950093	solute carrier family 44, member 4 [Source:MGI Symbol;Acc:MGI:1917379]
ENSMUSG00000007035	Msh5	49.5696	53.9896	60.7305	39.6911	37.3161	42.6835	40.2874	33.8202	39.1356	43.7833	52.273	50.7723	37.9722	56.232	65.2876	mutS homolog 5 [Source:MGI Symbol;Acc:MGI:1329021]
ENSMUSG00000007036	Abhd16a	805.437	893.889	855.002	842.17	824.946	883.366	918.933	867.073	707.885	970.027	963.542	788.711	1005.38	924.084	851.197	abhydrolase domain containing 16A [Source:MGI Symbol;Acc:MGI:99476]
ENSMUSG00000007038	Neu1	345.104	382.901	332.8	348.692	249.749	510.519	426.606	347.712	467.882	487.818	369.772	380.11	585.015	453.462	326.714	neuraminidase 1 [Source:MGI Symbol;Acc:MGI:97305]
ENSMUSG00000007039	Ddah2	1535.42	1229.9	1325.59	938.621	681.301	858.716	1521.12	1572.86	1642.12	1056.4	911.795	804.699	1073.96	592.002	863.68	dimethylarginine dimethylaminohydrolase 2 [Source:MGI Symbol;Acc:MGI:1859016]
ENSMUSG00000007041	Clic1	4478.83	4420.36	4647.51	5341.4	5238.03	5152.68	4421.82	5197.74	5435.7	4420.92	4907.65	5553.05	4230.42	4768.04	4836.16	chloride intracellular channel 1 [Source:MGI Symbol;Acc:MGI:2148924]
ENSMUSG00000007050	Lsm2	971.05	1012.63	955.134	460.627	563.386	598.691	978.97	925.162	983.612	841.008	943.493	846.955	908.783	967.693	946.988	LSM2 homolog, U6 small nuclear RNA and mRNA degradation associated [Source:MGI Symbol;Acc:MGI:90676]
ENSMUSG00000007080	Pole	2967.07	2791.04	2985.53	1372.38	1249.81	1621.3	3117.38	2889.73	2898.01	2583.44	2762.14	3022.21	2635.1	2984.89	2919.22	polymerase (DNA directed), epsilon [Source:MGI Symbol;Acc:MGI:1196391]
ENSMUSG00000007097	Atp1a2	8.89595	7.293	4.53699	134.159	71.3948	52.5385	12.0773	8.09516	13.1969	18.4265	10.7222	12.4361	12.7673	10.5951	11.099	ATPase, Na+/K+ transporting, alpha 2 polypeptide [Source:MGI Symbol;Acc:MGI:88106]
ENSMUSG00000007122	Casq1	0	0	2.96521	2.15554	9.18166	7.54735	3.66078	1.07429	1.10982	0	1.29391	2.4067	4.28313	12.613	5.70618	calsequestrin 1 [Source:MGI Symbol;Acc:MGI:1309468]
ENSMUSG00000007207	Stx1a	303.945	203.739	223.946	261.423	191.173	178.651	305.448	251.449	202.57	295.728	281.316	240.091	197.283	190.778	265.859	syntaxin 1A (brain) [Source:MGI Symbol;Acc:MGI:109355]
ENSMUSG00000007216	Zfp775	98.6153	52.7898	49.6291	45.1273	31.8415	87.1931	41.9085	101.103	70.6617	90.9538	131.524	112.905	86.5027	179.015	111.275	zinc finger protein 775 [Source:MGI Symbol;Acc:MGI:2683557]
ENSMUSG00000007279	Scube2	2.92371	2.14222	3.4278	12.6854	7.04941	10.6993	6.83947	4.09778	3.53117	8.67617	8.24119	5.60271	2.59242	4.45572	3.79723	signal peptide, CUB domain, EGF-like 2 [Source:MGI Symbol;Acc:MGI:1928765]
ENSMUSG00000007338	Mrpl49	1089.2	992.533	1061.62	703.233	653.63	660.161	897.199	918.942	860.019	1141.46	1018.97	954.488	1065.56	1021.94	1079.27	mitochondrial ribosomal protein L49 [Source:MGI Symbol;Acc:MGI:108180]
ENSMUSG00000007379	Dennd2c	286.747	303.388	286.016	235.533	180.561	239.207	280.26	279.662	305.641	269.886	236.965	268.643	300.545	218.886	250.673	DENN/MADD domain containing 2C [Source:MGI Symbol;Acc:MGI:3036254]
ENSMUSG00000007411	Mark3	2042.26	1799.65	2016.14	1303	1327.45	1296.49	1924.21	1845.86	1854.14	2014.89	1860.71	1853.18	1767.73	1921.14	1811.99	MAP/microtubule affinity regulating kinase 3 [Source:MGI Symbol;Acc:MGI:1341865]
ENSMUSG00000007415	Gatad1	1622.64	1782.99	1751.38	1534.14	1575.92	1539.38	1664.97	1609.87	1707.37	1740.92	1617.66	1774.26	1616.67	1737.48	1821.7	GATA zinc finger domain containing 1 [Source:MGI Symbol;Acc:MGI:1914460]
ENSMUSG00000007440	Pcdha11	0	4.25621	8.04476	6.79244	0	4.21996	0	1.69762	0	1.78441	0	0	0	0	0	protocadherin alpha 11 [Source:MGI Symbol;Acc:MGI:1298372]
ENSMUSG00000007458	M6pr	2579.5	3057.66	2902.83	2329.76	2565.04	2537.59	2622.41	2669.78	2693.89	2430.3	2708.11	3036.23	2827.06	3180.12	3036.13	mannose-6-phosphate receptor, cation dependent [Source:MGI Symbol;Acc:MGI:96904]
ENSMUSG00000007476	Lrrc8a	804.881	774.949	785.827	1129.02	1115.28	1128.67	827.51	821	873.508	887.364	939.722	867.815	902.937	944.719	888.118	leucine rich repeat containing 8A VRAC subunit A [Source:MGI Symbol;Acc:MGI:2652847]
ENSMUSG00000007480	Mc5r	3.49146	2.26271	4.06496	0	1.77605	5.50036	16.8844	7.98791	8.70735	3.19741	5.16464	7.30222	2.80932	1.89458	0.669868	melanocortin 5 receptor [Source:MGI Symbol;Acc:MGI:99420]
ENSMUSG00000007564	Ppp2r1a	5572.21	5470.24	5712.73	4324.22	4399.5	4585.32	4968.92	5305.22	5637.02	5015.72	5146.56	5184.66	5077.31	5099.83	5396.06	protein phosphatase 2, regulatory subunit A, alpha [Source:MGI Symbol;Acc:MGI:1926334]
ENSMUSG00000007570	Fance	467.828	435.296	388.325	296.42	343.334	325.249	444.332	387.971	428.679	362.423	406.889	419.392	378.791	369.225	441.505	Fanconi anemia, complementation group E [Source:MGI Symbol;Acc:MGI:1920025]
ENSMUSG00000007589	Tinf2	825.847	785.587	754.156	361.335	457.399	418.086	755.901	831.687	949.711	712.479	783.626	956.709	661.199	833.494	790.094	Terf1 (TRF1)-interacting nuclear factor 2 [Source:MGI Symbol;Acc:MGI:107246]
ENSMUSG00000007591	Tssk4	7.88161	15.5082	14.0972	11.99	5.68437	9.18662	10.9515	11.9875	10.2688	10.484	12.5349	14.9105	8.9744	14.2945	14.9062	testis-specific serine kinase 4 [Source:MGI Symbol;Acc:MGI:1918349]
ENSMUSG00000007594	Hapln4	90.6204	119.546	95.7264	50.3157	72.7613	216.183	158.963	192.892	272.582	122.567	136.286	178.493	71.3706	180.988	87.3699	hyaluronan and proteoglycan link protein 4 [Source:MGI Symbol;Acc:MGI:2679531]
ENSMUSG00000007603	Dus3l	680.048	659.604	619.762	583.595	557.368	627.153	623.023	545.302	438.469	542.025	444.821	445.534	504.052	440.93	453.043	dihydrouridine synthase 3-like (S. cerevisiae) [Source:MGI Symbol;Acc:MGI:2147092]
ENSMUSG00000007610	Gtpbp3	523.515	570.757	576.629	386.705	383.839	342.45	468.142	502.46	418.311	521.046	576.124	510.637	626.629	635.372	577.883	GTP binding protein 3 [Source:MGI Symbol;Acc:MGI:1917609]
ENSMUSG00000007613	Tgfbr1	1551.09	1533.87	1531.2	4634.79	4566.51	4714.73	2057	1693.61	1698.89	2018.98	2418.92	2625.41	1817.49	2534.64	2310.82	transforming growth factor, beta receptor I [Source:MGI Symbol;Acc:MGI:98728]
ENSMUSG00000007617	Homer1	466.836	512.822	532.17	465.77	580.945	597.181	716.507	735.917	769.539	433.416	619.344	587.346	391.983	639.916	551.434	homer scaffolding protein 1 [Source:MGI Symbol;Acc:MGI:1347345]
ENSMUSG00000007646	Rad51c	342.324	297.202	389.442	168.872	183.724	148.933	473.68	366.104	463.561	365.447	396.535	347.881	350.279	301.945	403.3	RAD51 paralog C [Source:MGI Symbol;Acc:MGI:2150020]
ENSMUSG00000007653	Gabrb2	0	0	1.80981	18.2225	2.73478	5.29296	1.14542	0	0	0	0	0	1.13322	0	2.24191	gamma-aminobutyric acid (GABA) A receptor, subunit beta 2 [Source:MGI Symbol;Acc:MGI:95620]
ENSMUSG00000007655	Cav1	1142.5	453.378	732.631	3532.74	2334.57	4187.96	806.966	605.139	855.403	915.673	1029.13	920.09	1527.4	711.017	1004.8	caveolin 1, caveolae protein [Source:MGI Symbol;Acc:MGI:102709]
ENSMUSG00000007656	Arpp19	1897.76	1782.91	1727.12	1588.43	1483.92	1755.22	1626.72	1766.36	1725.37	1881.13	1894.22	1783.02	1822.95	1932.48	1964.18	cAMP-regulated phosphoprotein 19 [Source:MGI Symbol;Acc:MGI:1891691]
ENSMUSG00000007659	Bcl2l1	745.9	812.515	733.057	1450.47	1198.62	1467.98	650.446	574.367	623.543	681.342	747.106	1036.32	907.459	949.565	906.858	BCL2-like 1 [Source:MGI Symbol;Acc:MGI:88139]
ENSMUSG00000007670	Khsrp	6290.72	6269.76	6133.78	3966.9	3996.68	4219.99	6637.7	6474.68	6186.61	5805.13	5722.51	5998	5490.3	5755.58	5963.55	KH-type splicing regulatory protein [Source:MGI Symbol;Acc:MGI:1336214]
ENSMUSG00000007682	Dio2	7.83478	13.7304	13.7067	23.6564	11.2273	5.27422	36.3603	32.249	20.0111	3.57045	9.34993	8.56746	4.45497	3.54181	3.71343	deiodinase, iodothyronine, type II [Source:MGI Symbol;Acc:MGI:1338833]
ENSMUSG00000007721	Ccdc124	824.218	720.012	741.512	711.587	582.57	715.414	655.847	755.553	613.973	835.522	871.691	956.267	942.352	881.35	998.936	coiled-coil domain containing 124 [Source:MGI Symbol;Acc:MGI:1916403]
ENSMUSG00000007739	Cct4	4216.23	4433.7	4468.46	4762.72	5619.24	4993.49	3638.61	3487.41	4012.35	2575.14	2721.14	2712.29	2780.39	2871.23	3251.41	chaperonin containing Tcp1, subunit 4 (delta) [Source:MGI Symbol;Acc:MGI:104689]
ENSMUSG00000007777	0610009B22Rik	211.498	214.476	216.126	235.38	239.868	216.378	203.183	191.795	196.215	159.754	178.234	168.053	221.065	205.893	148.77	RIKEN cDNA 0610009B22 gene [Source:MGI Symbol;Acc:MGI:1913300]
ENSMUSG00000007783	Cpt1c	1000	1061.62	1069.76	1453.63	1312.61	1318.35	1075.31	872.715	980.2	1129.75	868.825	797.592	975.862	659.597	855.207	carnitine palmitoyltransferase 1c [Source:MGI Symbol;Acc:MGI:2446526]
ENSMUSG00000007805	Twist2	1304.5	2013.48	1676.62	428.974	432.446	526.236	1186.89	1571.34	1222.42	1734.47	2248.18	3319.34	2049.46	4011.36	2492.67	twist basic helix-loop-helix transcription factor 2 [Source:MGI Symbol;Acc:MGI:104685]
ENSMUSG00000007812	Zfp655	725.672	910.963	941.387	1018.88	1196.39	1260.89	1163.21	970.682	865.653	1028.48	1134.69	1203.16	900.547	1063.45	739.906	zinc finger protein 655 [Source:MGI Symbol;Acc:MGI:1919861]
ENSMUSG00000007815	Rhoa	6894.22	7396.35	7071.27	8449.9	8652.82	7757.69	6677.71	7405.27	7873.25	7544.84	7639.11	8091.04	7428.98	7970.92	7927.19	ras homolog family member A [Source:MGI Symbol;Acc:MGI:1096342]
ENSMUSG00000007817	Zmiz1	5123.41	4923.27	4395.81	7054.34	7417.43	7306.65	5932.75	5106.02	5511.15	4667.17	4743.56	4759.59	4445.07	4421.36	4434.47	zinc finger, MIZ-type containing 1 [Source:MGI Symbol;Acc:MGI:3040693]
ENSMUSG00000007827	Ankrd26	833.332	753.596	817.241	582.652	636.986	523.205	702.87	791.737	720.011	741.496	882.067	653.052	762.452	838.074	761.654	ankyrin repeat domain 26 [Source:MGI Symbol;Acc:MGI:1917887]
ENSMUSG00000007833	Aldh16a1	833.951	792.15	640.65	585.318	644.944	653.622	685.979	813.979	676.956	784.9	704.063	771.036	937.934	731.834	784.718	aldehyde dehydrogenase 16 family, member A1 [Source:MGI Symbol;Acc:MGI:1916998]
ENSMUSG00000007836	Hnrnpa0	6575.44	6423.42	6733.59	6318.83	5951.45	6570.3	7223.79	6885.59	6575.51	5940.74	5708.69	6075.5	6154.04	5709.58	5960.91	heterogeneous nuclear ribonucleoprotein A0 [Source:MGI Symbol;Acc:MGI:1924384]
ENSMUSG00000007837	Prrg2	200.206	221.898	258.149	132.763	108.21	123.878	299.355	285.764	260.058	227.604	186.338	171.913	271.983	164.111	195.212	proline-rich Gla (G-carboxyglutamic acid) polypeptide 2 [Source:MGI Symbol;Acc:MGI:1929596]
ENSMUSG00000007850	Hnrnph1	8976.79	8636.7	9285.29	5730.88	7581.97	5865.67	7128.27	7381.44	7876.24	6362.94	5710.52	6415.93	5770.41	5647.41	6945.36	heterogeneous nuclear ribonucleoprotein H1 [Source:MGI Symbol;Acc:MGI:1891925]
ENSMUSG00000007867	Ift43	255.297	254.775	243.641	262.672	233.72	229.741	230.907	261.755	305.279	315.745	292.749	287.928	316.647	245.391	274.798	intraflagellar transport 43 [Source:MGI Symbol;Acc:MGI:1923661]
ENSMUSG00000007872	Id3	9471.77	8111.21	8593.78	5991.33	6571.38	5856.54	8064.76	7758.15	5257.75	8189.05	6077.77	3813.61	7534.11	4621.97	6487.33	inhibitor of DNA binding 3 [Source:MGI Symbol;Acc:MGI:96398]
ENSMUSG00000007880	Arid1a	5133.47	4854.69	4830.61	2908.97	2688.72	3123.21	5535.09	5651.51	6038.07	4467.54	4857.15	4867.06	3752.78	4207.87	4329.93	AT rich interactive domain 1A (SWI-like) [Source:MGI Symbol;Acc:MGI:1935147]
ENSMUSG00000007888	Crlf1	8107.08	5589.77	4982.56	339.306	322.106	381.815	6295.32	7730.59	8591.31	5342	4599.73	4661.89	4957.81	3534.42	6243.56	cytokine receptor-like factor 1 [Source:MGI Symbol;Acc:MGI:1340030]
ENSMUSG00000007891	Ctsd	9588.01	9309.29	8849.66	12793	12441.5	12103.7	11576.5	11307.2	12883.9	12616.4	12193.5	12810.6	11856.4	11730.3	10234.4	cathepsin D [Source:MGI Symbol;Acc:MGI:88562]
ENSMUSG00000007892	Rplp1	12582.8	11918	12299.9	15590.4	16836.2	18157	10144.9	10353.3	10219.1	11355	10017.9	10768.7	11531	11451.5	12284.6	ribosomal protein, large, P1 [Source:MGI Symbol;Acc:MGI:1927099]
ENSMUSG00000007908	Hmgcll1	4.18586	3.5764	0	13.5098	4.43764	12.5109	10.805	0	0.734922	1.49847	0.894434	0	3.95668	1.9022	0	3-hydroxymethyl-3-methylglutaryl-Coenzyme A lyase-like 1 [Source:MGI Symbol;Acc:MGI:2446108]
ENSMUSG00000007944	Ttc9b	2.87305	4.35081	1.15469	1.13475	0	0	0	0	0	0	0	1.86691	1.07056	1.79263	0.939969	tetratricopeptide repeat domain 9B [Source:MGI Symbol;Acc:MGI:1920282]
ENSMUSG00000007946	Phox2a	2.77316	3.24946	1.1416	3.32011	1.26011	4.97998	1.75763	3.18862	5.19067	1.70304	2.97036	2.6806	1.01215	0	1.84384	paired-like homeobox 2a [Source:MGI Symbol;Acc:MGI:106633]
ENSMUSG00000007950	Abhd8	1034.52	992.019	888.579	968.029	869.693	1027.64	1051.17	1178.08	1009.03	1319.93	1104.3	1291.93	1312.13	1203.93	1355.04	abhydrolase domain containing 8 [Source:MGI Symbol;Acc:MGI:1918946]
ENSMUSG00000007987	Ift22	330.603	299.665	330.74	305.112	236.851	244.682	268.04	321.714	307.45	230.423	303.822	284.208	306.388	299.422	282.472	intraflagellar transport 22 [Source:MGI Symbol;Acc:MGI:1914536]
ENSMUSG00000007989	Fzd3	605.405	449.717	373.581	156.018	150.536	201.311	464.175	446.843	355.942	364.075	321.288	331.165	383.297	309.973	315.901	frizzled class receptor 3 [Source:MGI Symbol;Acc:MGI:108476]
ENSMUSG00000008035	Mid1ip1	1068.88	1161.42	973.621	1254.94	1314.35	1260.44	1574.38	1297.11	1295.22	2004.79	2172.04	2371.42	2103.23	2386.82	2332.61	Mid1 interacting protein 1 (gastrulation specific G12-like (zebrafish)) [Source:MGI Symbol;Acc:MGI:1915291]
ENSMUSG00000008036	Ap2s1	1182.18	1204.66	1202.97	1030.38	1069.61	1055.98	1320.12	1259.87	1201.52	1271.67	1186.95	1268.48	1198.09	1318.92	1226.86	adaptor-related protein complex 2, sigma 1 subunit [Source:MGI Symbol;Acc:MGI:2141861]
ENSMUSG00000008090	Fgfrl1	599.824	453.105	513.193	1017.41	696.696	950.792	702.428	673.793	706.687	623.945	442.513	629.399	682.003	402.83	617.376	fibroblast growth factor receptor-like 1 [Source:MGI Symbol;Acc:MGI:2150920]
ENSMUSG00000008129	Brme1	49.6824	44.2649	44.009	39.8738	29.0717	26.0427	53.0181	47.5743	63.255	48.4673	43.386	67.7663	52.233	50.625	47.7249	break repair meiotic recombinase recruitment factor 1 [Source:MGI Symbol;Acc:MGI:1921916]
ENSMUSG00000008136	Fhl2	1127.24	818.386	908.786	900.659	725.527	952.447	1075.68	699.675	657.845	1111.05	921.925	678.152	1809.11	853.825	1393.32	four and a half LIM domains 2 [Source:MGI Symbol;Acc:MGI:1338762]
ENSMUSG00000008140	Emc10	1823.21	1861.44	1850.31	1332.55	1373.94	1366.48	1596.9	1736.32	1909.14	1829.42	1771.3	1957.45	1868.82	1944.81	1881.56	ER membrane protein complex subunit 10 [Source:MGI Symbol;Acc:MGI:1916933]
ENSMUSG00000008153	Clstn3	45.6617	12.9657	14.3519	11.2306	14.5019	13.123	30.3992	48.2472	67.6789	26.246	27.8608	46.181	64.5999	30.9889	26.4959	calsyntenin 3 [Source:MGI Symbol;Acc:MGI:2178323]
ENSMUSG00000008167	Fbxw9	132.975	123.943	124.719	408.43	340.498	423.036	99.3326	75.5844	122.218	118.084	114.672	112.098	105.373	124.667	98.0323	F-box and WD-40 domain protein 9 [Source:MGI Symbol;Acc:MGI:1915878]
ENSMUSG00000008193	Spib	60.0959	125.491	138.961	53.6536	106.966	57.0871	86.464	34.2259	29.2047	81.7916	66.2725	24.294	34.4897	30.356	19.7499	Spi-B transcription factor (Spi-1/PU.1 related) [Source:MGI Symbol;Acc:MGI:892986]
ENSMUSG00000008200	Fnbp4	2062.8	2105.46	2366.41	2201.38	2592.05	2039.14	1739.56	1747.33	1953.84	1659.75	1804.43	1642.61	1676.7	1759.27	1305.52	formin binding protein 4 [Source:MGI Symbol;Acc:MGI:1860513]
ENSMUSG00000008206	Cers4	302.776	243.361	291.942	422.416	432.744	512.116	326.088	413.66	491.23	401.766	425.792	415.8	401.448	433.97	332.995	ceramide synthase 4 [Source:MGI Symbol;Acc:MGI:1914510]
ENSMUSG00000008226	Scrn3	292.175	267.586	327.987	230.833	256.698	247.407	232.156	354.141	265.572	273.638	263.294	194.267	239.37	264.521	313.686	secernin 3 [Source:MGI Symbol;Acc:MGI:1921866]
ENSMUSG00000008301	Phax	801.209	764.27	780.46	786.614	895.264	704.021	611.084	812.981	666.364	542.783	574.177	617.371	601.197	661.634	573.707	phosphorylated adaptor for RNA export [Source:MGI Symbol;Acc:MGI:1891839]
ENSMUSG00000008305	Tle1	2129.58	1661.62	1741.04	780.411	619.756	725.484	2330.11	1597.74	1812.03	1038.5	1022.71	976.068	977.537	737.013	864.687	transducin-like enhancer of split 1 [Source:MGI Symbol;Acc:MGI:104636]
ENSMUSG00000008307	1700109H08Rik	45.8768	44.7381	70.3131	104.483	98.4652	149.232	44.8484	51.1847	89.9772	112.777	86.9491	85.5091	90.7267	78.7604	54.0796	RIKEN cDNA 1700109H08 gene [Source:MGI Symbol;Acc:MGI:1924286]
ENSMUSG00000008318	Relt	358.518	417.476	309.846	338.105	392.295	440.279	360.609	330.564	288.579	358.45	369.879	308.756	223.9	274.506	438.835	RELT tumor necrosis factor receptor [Source:MGI Symbol;Acc:MGI:2443373]
ENSMUSG00000008333	Snrpb2	859.197	1013.75	942.538	974.501	916.749	973.33	854.811	865.86	801.771	697.711	740.338	878.861	746.966	898.935	868.228	U2 small nuclear ribonucleoprotein B [Source:MGI Symbol;Acc:MGI:104805]
ENSMUSG00000008348	Ubc	45018.1	46030.3	47258.1	52468.7	54640.3	57564.3	68494.7	73758.7	83390	67822	66676	67458.1	52177.1	54011.7	54771.1	ubiquitin C [Source:MGI Symbol;Acc:MGI:98889]
ENSMUSG00000008373	Prpf31	1059.86	1070.12	1079.55	753.885	778.687	802.003	864.287	856.725	730.018	829.067	867.108	920.012	905.039	953.548	1062.65	pre-mRNA processing factor 31 [Source:MGI Symbol;Acc:MGI:1916238]
ENSMUSG00000008384	Sertad1	1392.31	1365.95	1634.67	969.317	1180.66	940.127	1501.26	1984.25	2319.33	1280.98	1441.47	1469.16	983.666	1033.05	1096.19	SERTA domain containing 1 [Source:MGI Symbol;Acc:MGI:1913438]
ENSMUSG00000008393	Carhsp1	2623.52	2976.7	2955.26	4234.24	4676.65	4179.49	2712.08	3058.31	3460.04	2927.42	3465.66	3464.42	2781.77	3266.8	3183.65	calcium regulated heat stable protein 1 [Source:MGI Symbol;Acc:MGI:1196368]
ENSMUSG00000008398	Elk3	3348.09	3751.31	3761.56	5398.75	5631.49	5512	4507.95	4420.57	4175.13	4152.46	4218.38	4121.46	3411.42	3763.68	3817.83	ELK3, member of ETS oncogene family [Source:MGI Symbol;Acc:MGI:101762]
ENSMUSG00000008429	Herpud2	723.469	727.165	748.893	906.067	894.024	914.828	908.818	824.625	939.718	839.979	812.664	870.711	774.994	715.499	769.18	HERPUD family member 2 [Source:MGI Symbol;Acc:MGI:1915393]
ENSMUSG00000008435	Rdh13	330.722	319.259	273.643	225.046	236.479	271.28	233.738	268.979	192.321	200.174	266.459	230.438	201.973	180.256	210.519	retinol dehydrogenase 13 (all-trans and 9-cis) [Source:MGI Symbol;Acc:MGI:1918732]
ENSMUSG00000008438	Adam21	2.92212	2.11181	3.39134	2.25234	0	0	0.970504	1.7018	0.872469	0	2.04171	0.951837	1.09613	1.7691	0.951205	a disintegrin and metallopeptidase domain 21 [Source:MGI Symbol;Acc:MGI:1861229]
ENSMUSG00000008450	Nutf2	532.351	418.453	491.126	428.518	314.04	420.151	293.438	385.865	343.377	464.156	429.081	477.917	593.696	544.436	645.085	nuclear transport factor 2 [Source:MGI Symbol;Acc:MGI:1915301]
ENSMUSG00000008461	Fut1	0.720903	12.1056	0.8458	0	0	0	1.43591	1.89409	0	1.33231	1.95369	0	0	1.97972	0	fucosyltransferase 1 [Source:MGI Symbol;Acc:MGI:109375]
ENSMUSG00000008475	Arpc5	2454.46	2492.41	2624.77	2765.56	2669.3	2739.75	2352	2303.6	2222.82	2554.81	2615.57	2513.8	2881.85	2624.88	2960.73	actin related protein 2/3 complex, subunit 5 [Source:MGI Symbol;Acc:MGI:1915021]
ENSMUSG00000008482	Rnf151	1.47447	0	1.76302	0	1.91671	0.814384	1.47052	0	0	0	0	1.42677	1.68134	0	2.93212	ring finger protein 151 [Source:MGI Symbol;Acc:MGI:1914754]
ENSMUSG00000008489	Elavl2	153.799	131.569	179.379	44.368	14.7276	41.0664	112.166	49.7501	67.5487	2.84482	7.57063	3.14945	2.32378	3.73877	0.592081	ELAV like RNA binding protein 1 [Source:MGI Symbol;Acc:MGI:1100887]
ENSMUSG00000008496	Pou2f2	0.693877	14.5375	13.1231	30.2681	45.0393	27.7124	30.4509	54.261	58.4263	10.6398	96.8942	138.731	10.9864	122.584	39.7802	POU domain, class 2, transcription factor 2 [Source:MGI Symbol;Acc:MGI:101897]
ENSMUSG00000008540	Mgst1	651.429	909.675	961.052	4174	5156.05	4459.08	1103.62	1458.12	1105.37	1147.92	1474.65	955.561	622.667	829.966	705.171	microsomal glutathione S-transferase 1 [Source:MGI Symbol;Acc:MGI:1913850]
ENSMUSG00000008575	Nfib	1441.17	1570.11	1466.76	3749.75	2567.96	3249.61	1875.17	1704.54	2156.95	1902.7	1824.1	1966.07	2352.74	2036.59	1845.7	nuclear factor I/B [Source:MGI Symbol;Acc:MGI:103188]
ENSMUSG00000008601	Rab25	3.66012	4.89355	7.50264	89.0889	14.4827	126.248	2.59188	4.72782	9.82731	5.10022	10.1917	4.44796	11.6604	5.86081	3.93679	RAB25, member RAS oncogene family [Source:MGI Symbol;Acc:MGI:1858203]
ENSMUSG00000008604	Ubqln4	2228.64	2456.33	2201.95	1011.3	1096.42	1103.09	2261.01	1949.85	1917.61	2019.47	2140.82	2186.18	1968.98	2217.98	2111.41	ubiquilin 4 [Source:MGI Symbol;Acc:MGI:2150152]
ENSMUSG00000008658	Rbfox1	125.558	83.6428	50.3956	220.726	234.897	165.95	260.026	366.552	219.945	213.934	215.378	136.563	122.336	158.758	146.798	RNA binding protein, fox-1 homolog (C. elegans) 1 [Source:MGI Symbol;Acc:MGI:1926224]
ENSMUSG00000008668	Rps18	10303.2	10248	10665.1	10698.4	11723.5	12001.2	8599.92	10014.6	10732.4	8070.4	8273.51	8738	7794.95	8910.43	8901.71	ribosomal protein S18 [Source:MGI Symbol;Acc:MGI:98146]
ENSMUSG00000008682	Rpl10	3734.93	3593	3801.63	3959.98	3810.37	3948.77	3339.84	4225.93	4197.07	3786.86	3469.05	3935.79	4198.55	3892.78	3947.32	ribosomal protein L10 [Source:MGI Symbol;Acc:MGI:105943]
ENSMUSG00000008683	Rps15a	5156.03	5164.2	5443.84	5856.9	6362.04	6692.32	4514.75	5368.39	5351.51	4200.01	3817.58	4315.84	4245.43	4276.33	4169.86	ribosomal protein S15A [Source:MGI Symbol;Acc:MGI:2389091]
ENSMUSG00000008690	Ncaph2	4966.67	4988.02	4896.83	3268.15	3085.04	3221.51	4848.22	5442.42	5847.58	4618.64	4769.76	4888.93	4498.54	4453.86	4321.81	non-SMC condensin II complex, subunit H2 [Source:MGI Symbol;Acc:MGI:1289164]
ENSMUSG00000008730	Hipk1	3255.21	3525.74	3305.79	2992.01	3030.46	3364.35	3867.36	4252.67	4434.41	3655.43	4295.24	4425.35	3348.47	4265.38	4032.32	homeodomain interacting protein kinase 1 [Source:MGI Symbol;Acc:MGI:1314873]
ENSMUSG00000008734	Gprc5b	1285.2	2040.01	1852.94	5386.91	6968.6	6144.71	2265.1	2400.42	1566.12	1568.64	1387.23	832.728	1076.41	1113.6	1323.49	G protein-coupled receptor, family C, group 5, member B [Source:MGI Symbol;Acc:MGI:1927596]
ENSMUSG00000008763	Man1a2	3404.89	3300.67	3499.46	1930.47	2176.87	2252.72	3857.31	3736.27	3304.91	3809.05	3637.24	3555.3	4328.89	3578.99	3287.54	mannosidase, alpha, class 1A, member 2 [Source:MGI Symbol;Acc:MGI:104676]
ENSMUSG00000008822	Acyp1	128.218	110.06	97.938	90.0274	59.3832	76.8198	128.173	124.661	143.961	95.5346	111.325	111.551	119.074	101.765	110.111	acylphosphatase 1, erythrocyte (common) type [Source:MGI Symbol;Acc:MGI:1913454]
ENSMUSG00000008855	Hdac5	2615.71	2740.34	2645.98	2555.33	2360.55	2916.65	2443.12	2725.08	3282.49	1995	2496.48	3041.48	1880.13	2244.51	1994.82	histone deacetylase 5 [Source:MGI Symbol;Acc:MGI:1333784]
ENSMUSG00000008859	Rala	1192.74	972.829	1283.97	1150.24	1111.75	1019.18	1090.44	1188.86	1412.28	950.704	1032.72	1142.64	999.692	1073.53	1059.2	v-ral simian leukemia viral oncogene A (ras related) [Source:MGI Symbol;Acc:MGI:1927243]
ENSMUSG00000008892	Vdac3	2616.47	2869.27	2984.01	2347.02	2455.65	2305.54	2661.42	2747.86	2960.34	2811.5	2835.06	2866.82	2982.94	3112.15	3171.04	voltage-dependent anion channel 3 [Source:MGI Symbol;Acc:MGI:106922]
ENSMUSG00000008932	Slc1a7	2.84346	2.837	2.01881	1.66364	3.33081	3.72109	1.69622	2.24256	3.10137	2.36417	6.3288	4.18981	3.20999	13.1681	1.65929	solute carrier family 1 (glutamate transporter), member 7 [Source:MGI Symbol;Acc:MGI:2444087]
ENSMUSG00000008958	Vps72	1341.13	1245.98	1246.37	680.137	675.602	682.814	1224.5	1268.48	1127.12	1184.86	918.868	1001.92	1100.64	1009.54	1060.95	vacuolar protein sorting 72 [Source:MGI Symbol;Acc:MGI:1202305]
ENSMUSG00000008976	Gabpa	2111.27	1998.73	2165.48	1857.6	2166.83	1937.57	2119.44	2255.16	2160.94	2332.03	2421.51	2247.77	2283.57	2197.28	2251.19	GA repeat binding protein, alpha [Source:MGI Symbol;Acc:MGI:95610]
ENSMUSG00000009013	Dynll1	3441.63	3338.23	3507.68	3179.65	3156.16	3194.2	3262.85	3635.04	3498.65	3425.08	3324.51	3344.15	3183.31	3165.03	3398.75	dynein light chain LC8-type 1 [Source:MGI Symbol;Acc:MGI:1861457]
ENSMUSG00000009030	Pdcl	521.252	506.575	628.363	1032.11	1028.33	969.818	547.21	582.152	536.285	550.233	450.703	417.849	542.92	473.358	468.49	phosducin-like [Source:MGI Symbol;Acc:MGI:1914716]
ENSMUSG00000009035	Tmem184b	4034.33	3587.64	3033.34	3201.66	3371.83	3350.64	3840.23	3554.29	3571.4	3713.61	3408.14	3251.4	3978.81	3444.84	3675.78	transmembrane protein 184b [Source:MGI Symbol;Acc:MGI:2445179]
ENSMUSG00000009073	Nf2	2100.28	2304.99	2047.55	2414.77	2522.43	2310.23	2218.75	2100.35	1999.59	2002.82	1897.34	1941.27	1952.88	1858.51	2050.57	neurofibromin 2 [Source:MGI Symbol;Acc:MGI:97307]
ENSMUSG00000009075	Cabp7	1.94146	0	1.1473	0	1.26262	2.10186	1.89438	1.6875	0.880509	1.7775	0	0	2.18397	0.892618	4.7	calcium binding protein 7 [Source:MGI Symbol;Acc:MGI:2183437]
ENSMUSG00000009076	Zmat5	182.111	172.004	196.579	231.118	178.669	171.206	174.569	173.703	184.186	171.45	153.938	121.726	132.835	125.499	151.691	zinc finger, matrin type 5 [Source:MGI Symbol;Acc:MGI:1914428]
ENSMUSG00000009079	Ewsr1	7070.77	7213.7	7568.79	6808.16	7394.66	7359.05	6359.43	6308.86	7087.67	5611.76	5737.83	5512.33	5345.02	5699.58	5373.16	Ewing sarcoma breakpoint region 1 [Source:MGI Symbol;Acc:MGI:99960]
ENSMUSG00000009090	Ap1b1	1716.31	1701.49	2028.04	1448.32	1751.72	1638.61	1722.65	1539.62	1493.19	1369.26	1358	1387.38	1359.1	1497.42	1366.14	adaptor protein complex AP-1, beta 1 subunit [Source:MGI Symbol;Acc:MGI:1096368]
ENSMUSG00000009092	Derl3	1.00067	0	0	1.18151	0	0	0	3.02256	0.914073	0	1.05818	2.71625	1.26406	0	2.93702	Der1-like domain family, member 3 [Source:MGI Symbol;Acc:MGI:1917627]
ENSMUSG00000009093	Gstt4	2.88097	10.5343	2.31351	6.87394	21.419	5.22439	2.94032	5.87248	1.73353	1.77016	13.32	14.1591	1.11417	15.8424	14.2059	glutathione S-transferase, theta 4 [Source:MGI Symbol;Acc:MGI:1923136]
ENSMUSG00000009108	Gnat2	28.5217	33.7894	19.2411	35.532	24.2476	8.20981	29.2825	6.81898	7.36188	12.5159	20.8102	9.29936	16.1058	10.7237	26.7057	guanine nucleotide binding protein, alpha transducing 2 [Source:MGI Symbol;Acc:MGI:95779]
ENSMUSG00000009112	Bcl2l13	1814.82	2021.52	1602.97	1193.39	1603.92	1642.17	2040.44	1857.08	1740.47	1936.86	1949.04	1804.29	1665.15	1542.07	1771.51	BCL2-like 13 (apoptosis facilitator) [Source:MGI Symbol;Acc:MGI:2136959]
ENSMUSG00000009145	Dqx1	8.38214	13.4403	18.7866	34.0705	19.4393	51.2102	15.8132	21.255	16.092	21.4095	39.6174	46.7939	38.4172	29.2621	27.987	DEAQ RNA-dependent ATPase [Source:MGI Symbol;Acc:MGI:2136388]
ENSMUSG00000009185	Ccl8	3.88504	11.8038	15.8843	4.53961	5.01924	2.08829	6.69599	13.5516	10.557	44.6255	46.7729	52.1291	10.8417	48.148	38.3853	chemokine (C-C motif) ligand 8 [Source:MGI Symbol;Acc:MGI:101878]
ENSMUSG00000009207	Lnpk	604.062	664.331	571.343	502.035	511.726	595.233	651.548	610.586	650.407	608.523	511.896	538.817	617.336	615.694	700.455	lunapark, ER junction formation factor [Source:MGI Symbol;Acc:MGI:1918115]
ENSMUSG00000009248	Ascl2	0.883595	0	0	0	4.69345	6.60309	0	0	2.44046	1.87087	0	0	1.96933	1.64937	0.864098	achaete-scute family bHLH transcription factor 2 [Source:MGI Symbol;Acc:MGI:96920]
ENSMUSG00000009281	Rarres2	43.4218	149.639	153.024	80.2735	102.354	119.42	59.9288	369.32	532.19	103.112	1051.74	2565.78	102.95	1685.15	274.822	retinoic acid receptor responder (tazarotene induced) 2 [Source:MGI Symbol;Acc:MGI:1918910]
ENSMUSG00000009291	Pttg1ip	3519.68	3899.22	3619.7	6226.49	5888.69	6176.6	4223.14	4108.66	4133.67	3539.64	3579.95	3496.26	3284.23	3385.2	3040.62	pituitary tumor-transforming 1 interacting protein [Source:MGI Symbol;Acc:MGI:2652132]
ENSMUSG00000009292	Trpm2	0	0	9.40004	10.5158	0	5.16374	0	1.79658	4.65392	0.323158	1.21275	11.8686	0.534175	0.862495	7.83945	transient receptor potential cation channel, subfamily M, member 2 [Source:MGI Symbol;Acc:MGI:1351901]
ENSMUSG00000009293	Ube2g2	1237.94	1289.58	1240.21	1751.11	2116.07	1847.39	1189.17	1104.49	1142.98	1013.65	970.313	1022.73	934.191	1013.3	957.557	ubiquitin-conjugating enzyme E2G 2 [Source:MGI Symbol;Acc:MGI:1343188]
ENSMUSG00000009350	Mpo	10.1415	0.786662	7.99479	0	0	0	12.1543	7.30489	8.97588	4.68181	1.12832	8.42704	0	1.30869	4.99413	myeloperoxidase [Source:MGI Symbol;Acc:MGI:97137]
ENSMUSG00000009376	Met	1041.36	959.403	1054.53	902.383	514.793	813.897	708.829	637.51	534.202	538.398	465.963	355.889	819.851	598.839	732.577	met proto-oncogene [Source:MGI Symbol;Acc:MGI:96969]
ENSMUSG00000009378	Slc16a12	4.69943	0	0.913537	8.11351	1.99881	3.36161	3.03748	2.70656	0.695969	2.84781	0	14.015	0.886846	0.707631	0.740683	solute carrier family 16 (monocarboxylic acid transporters), member 12 [Source:MGI Symbol;Acc:MGI:2147716]
ENSMUSG00000009394	Syn2	1.00946	1.12192	4.91895	40.6439	18.9443	23.2277	2.57957	8.24983	2.91987	4.8591	0	1.54417	2.25811	0	0.684735	synapsin II [Source:MGI Symbol;Acc:MGI:103020]
ENSMUSG00000009406	Elk1	986.311	1023.37	940.061	875.153	866.768	783.803	1208.95	1067.29	1046.17	1463.63	1340.46	1378.77	1410.77	1337.15	1256.26	ELK1, member of ETS oncogene family [Source:MGI Symbol;Acc:MGI:101833]
ENSMUSG00000009418	Nav1	2034.08	1972.59	2244.17	7216.87	5658.26	5580.3	3143.67	2609.96	2339.6	3544.05	3521.04	3093.48	3114.09	2985.58	3169.23	neuron navigator 1 [Source:MGI Symbol;Acc:MGI:2183683]
ENSMUSG00000009470	Tnpo1	4397.15	5071.85	4034.69	3872.04	3455.79	4032.43	4843.54	4225.46	4202.76	3511.11	3592.02	4045.66	3909.43	4345.53	4159.02	transportin 1 [Source:MGI Symbol;Acc:MGI:2681523]
ENSMUSG00000009471	Myod1	1.92139	3.26967	0	2.27736	6.37174	9.30049	6.58166	15.9418	5.31631	2.65821	4.09845	0.94132	0	10.7818	9.4236	myogenic differentiation 1 [Source:MGI Symbol;Acc:MGI:97275]
ENSMUSG00000009535	Rnmt	808.509	974.069	948.829	1074.91	1212.21	1139.23	831.488	899.471	897.015	656.076	671.629	749.873	646.396	742.083	713.283	RNA (guanine-7-) methyltransferase [Source:MGI Symbol;Acc:MGI:1915147]
ENSMUSG00000009545	Kcnq1	0	0	2.13035	33.7746	0	24.1538	0	1.62052	0	0	0	0	3.03818	0.828177	0	potassium voltage-gated channel, subfamily Q, member 1 [Source:MGI Symbol;Acc:MGI:108083]
ENSMUSG00000009549	Srp14	935.068	810.084	808.133	1085.93	953.285	1134.15	916.118	988.413	928.324	944.895	931.947	964.305	993.244	799.926	897.383	signal recognition particle 14 [Source:MGI Symbol;Acc:MGI:107169]
ENSMUSG00000009555	Cdk9	1285.09	1337.73	1257.55	1474.84	1590.75	1513.51	1410.72	1252.68	1267.28	1180.98	1372.06	1465.48	1208.05	1362.79	1284.61	cyclin-dependent kinase 9 (CDC2-related kinase) [Source:MGI Symbol;Acc:MGI:1328368]
ENSMUSG00000009563	Tor2a	491.577	621.689	511.942	395.89	424.362	449.036	503.195	470.503	476.186	582.093	523.782	540.143	558.432	530.261	510.836	torsin family 2, member A [Source:MGI Symbol;Acc:MGI:1353596]
ENSMUSG00000009566	Fpgs	406.908	514.939	455.052	413.116	464.347	524.078	410.432	372.953	354.049	349.178	365.321	365.537	386.156	422.951	377.65	folylpolyglutamyl synthetase [Source:MGI Symbol;Acc:MGI:95576]
ENSMUSG00000009569	Mrtfb	922.118	946.201	1046.55	1471.13	1231.16	1478.05	1089.2	1038.38	1213.98	1109.89	1226.69	1179.77	978.624	986.074	1041.6	myocardin related transcription factor B [Source:MGI Symbol;Acc:MGI:3050795]
ENSMUSG00000009575	Cbx5	8142.3	7570.71	6636.48	7111.48	6299.32	6432.21	8258.99	7477.31	6668.12	6725.82	6971.28	6940.74	7170.82	6902.94	7454.74	chromobox 5 [Source:MGI Symbol;Acc:MGI:109372]
ENSMUSG00000009585	Apobec3	153.158	175.956	223.849	212.323	162.029	279.75	194.841	202.017	174.606	229.881	201.735	214.767	221.582	181.364	200.102	apolipoprotein B mRNA editing enzyme, catalytic polypeptide 3 [Source:MGI Symbol;Acc:MGI:1933111]
ENSMUSG00000009596	Taf7l	3.46625	0	0	0.777206	1.46063	1.26494	0	0	2.06442	2.12173	0	0	0	0	0.648079	TATA-box binding protein associated factor 7 like [Source:MGI Symbol;Acc:MGI:1921719]
ENSMUSG00000009614	Sardh	1073.3	596.363	770.799	2285.1	1864.45	2011.67	1010.19	1009.35	701.125	1158.84	542.541	708.711	747.072	472.894	520.731	sarcosine dehydrogenase [Source:MGI Symbol;Acc:MGI:2183102]
ENSMUSG00000009621	Vav2	622.683	689.263	595.646	1271.96	1216.71	1269.29	674.781	676.264	625.458	619.573	581.958	542.35	443.754	529.227	561.107	vav 2 oncogene [Source:MGI Symbol;Acc:MGI:102718]
ENSMUSG00000009628	Tex15	124.177	55.1241	59.2993	59.5537	25.6509	53.43	96.9051	107.161	94.0501	142.444	141.224	183.62	229.254	124.06	144.494	testis expressed gene 15 [Source:MGI Symbol;Acc:MGI:1934816]
ENSMUSG00000009630	Ppp2cb	1766.78	1774.19	1747.4	1657.23	1522.6	1514.91	1634.72	1689.25	1770.85	1774.1	1844.43	1976.52	1684.05	1810.82	1595.18	protein phosphatase 2 (formerly 2A), catalytic subunit, beta isoform [Source:MGI Symbol;Acc:MGI:1321161]
ENSMUSG00000009633	G0s2	9.74618	3.25583	6.9079	32.922	12.7124	28.1927	5.59456	6.71775	9.73812	56.5791	24.5598	17.9257	83.8879	24.259	42.8942	G0/G1 switch gene 2 [Source:MGI Symbol;Acc:MGI:1316737]
ENSMUSG00000009640	Dmap1	412.22	453.649	428.639	199.498	205.369	225.014	495.39	473.421	436.141	490.837	447.715	477.409	479.811	438.153	448.336	DNA methyltransferase 1-associated protein 1 [Source:MGI Symbol;Acc:MGI:1913483]
ENSMUSG00000009647	Mcu	773.503	750.344	748.252	1277.67	1217.7	1282.28	849.165	757.648	800.784	783.67	753.216	746.695	864.529	836.734	840.407	mitochondrial calcium uniporter [Source:MGI Symbol;Acc:MGI:3026965]
ENSMUSG00000009654	Oit3	4.2615	2.81758	4.04053	26.9811	16.644	32.7574	10.0851	2.9755	7.69121	4.69452	5.4657	32.5151	1.95888	7.04639	4.06435	oncoprotein induced transcript 3 [Source:MGI Symbol;Acc:MGI:1201782]
ENSMUSG00000009681	Bcr	1554.18	1662.24	1449.29	3941.01	4037.85	3729.58	1439.87	1439.44	1395.31	1394.69	1320.72	1435.78	1434.28	1460.85	1477.77	BCR activator of RhoGEF and GTPase [Source:MGI Symbol;Acc:MGI:88141]
ENSMUSG00000009687	Fxyd5	278.928	430.261	398.905	975.611	1112.18	733.911	428.766	353.934	451.379	801.464	938.049	880.792	651.46	878.963	785.731	FXYD domain-containing ion transport regulator 5 [Source:MGI Symbol;Acc:MGI:1201785]
ENSMUSG00000009731	Kcnd1	334.52	388.103	295.237	288.542	388.492	342.371	393.016	469.434	401.12	338.32	393.354	364.963	325.963	370.962	317.5	potassium voltage-gated channel, Shal-related family, member 1 [Source:MGI Symbol;Acc:MGI:96671]
ENSMUSG00000009733	Tfcp2	649.387	484.085	504.122	539.819	350.577	420.139	581.14	691.14	553.115	645.288	565.358	546.037	532.06	514.152	542.363	transcription factor CP2 [Source:MGI Symbol;Acc:MGI:98509]
ENSMUSG00000009739	Pou6f1	433.852	494.051	390.742	617.48	528.703	564.502	584.213	657.627	835.547	621.02	660.506	613.925	626.741	590.338	606.248	POU domain, class 6, transcription factor 1 [Source:MGI Symbol;Acc:MGI:102935]
ENSMUSG00000009741	Ubp1	2197.57	1982.31	1917.02	1946.62	1905.61	1849.01	2268.43	1791.14	1785	1802.04	1747.41	1799.47	1864.39	1684.74	1713.21	upstream binding protein 1 [Source:MGI Symbol;Acc:MGI:104889]
ENSMUSG00000009772	Nuak2	118.287	147.287	104.107	159.793	114.879	75.6812	159.492	64.6363	69.9589	148.187	101.484	105.903	219.83	120.383	135.187	NUAK family, SNF1-like kinase, 2 [Source:MGI Symbol;Acc:MGI:1921387]
ENSMUSG00000009828	Cilk1	667.72	625.754	496.633	767.567	639.698	786.158	534.874	601.52	566.184	680.085	690.503	639.817	697.076	662.577	617.098	ciliogenesis associated kinase 1 [Source:MGI Symbol;Acc:MGI:1934157]
ENSMUSG00000009863	Sdhb	1398.63	1349.01	1512.43	867.258	853.815	950.427	1326.17	1316.4	1269.22	1151.02	1182.43	1212.76	1334.24	1234.44	1302.39	succinate dehydrogenase complex, subunit B, iron sulfur (Ip) [Source:MGI Symbol;Acc:MGI:1914930]
ENSMUSG00000009876	Cox4i2	60.9931	63.7782	87.1547	1.13864	2.53621	4.16306	108.719	291.255	407.246	130.253	185.63	261.252	94.5058	157.978	143.089	cytochrome c oxidase subunit 4I2 [Source:MGI Symbol;Acc:MGI:2135755]
ENSMUSG00000009894	Snap47	874.997	827.323	855.189	1112.58	1227.91	1164.99	983.284	1010.72	920.388	737.978	791.309	719.141	896.262	754.578	861.989	synaptosomal-associated protein, 47 [Source:MGI Symbol;Acc:MGI:1915076]
ENSMUSG00000009905	Kdsr	574.013	536.798	403.896	1084.66	902.41	879.876	647.956	398.952	400.533	522.957	554.24	508.904	541.827	512.401	421.895	3-ketodihydrosphingosine reductase [Source:MGI Symbol;Acc:MGI:1918000]
ENSMUSG00000009907	Vps4b	1328.79	1421.43	1307.09	1947.99	1872.42	2002.14	1508.99	1442.47	1693.07	1457.44	1579.9	1898.9	1373.41	1804.38	1580.26	vacuolar protein sorting 4B [Source:MGI Symbol;Acc:MGI:1100499]
ENSMUSG00000009927	Rps25	5456.72	6038.08	6101.29	7532.05	8649.2	7937.89	4652.5	5549.52	5804.62	4800.71	4976.97	5388.96	4904.26	5574.95	5799.89	ribosomal protein S25 [Source:MGI Symbol;Acc:MGI:1922867]
ENSMUSG00000009941	Nxf2	2.79029	0	5.36502	16.0155	1.4967	8.12685	7.30841	7.06782	9.99453	14.903	13.146	9.6783	12.0118	12.9147	6.32409	nuclear RNA export factor 2 [Source:MGI Symbol;Acc:MGI:1933192]
ENSMUSG00000009995	Taz	357.886	296.459	342.363	453.659	337.864	396.877	333.913	302.598	396.531	422.215	305.723	341.771	432.664	389.107	345.895	tafazzin [Source:MGI Symbol;Acc:MGI:109626]
ENSMUSG00000010021	Kif19a	2.26942	1.87437	5.42779	26.7398	17.0034	25.5655	5.9875	8.70553	20.6091	13.4599	4.81331	7.75095	10.9372	8.79245	11.1803	kinesin family member 19A [Source:MGI Symbol;Acc:MGI:2447024]
ENSMUSG00000010025	Aldh3a2	1274.9	1248.21	1328.6	1523.28	1763.53	1553.12	1225.45	1264.62	1241.99	1282.14	1168.1	1175.91	1201.33	1242.47	1200.76	aldehyde dehydrogenase family 3, subfamily A2 [Source:MGI Symbol;Acc:MGI:1353452]
ENSMUSG00000010044	Zmynd10	0	3.71345	1.96777	2.42868	2.18042	0.635152	1.16595	0.51382	2.13798	0.82222	3.11469	1.73202	2.28973	0.544013	2.03049	zinc finger, MYND domain containing 10 [Source:MGI Symbol;Acc:MGI:2387863]
ENSMUSG00000010045	Tmem115	630.929	753.774	654.505	752.528	773.728	728.318	673.967	660.416	588.234	715.755	839.811	830.455	791.654	840.516	764.528	transmembrane protein 115 [Source:MGI Symbol;Acc:MGI:1930765]
ENSMUSG00000010047	Hyal2	392.389	431.877	483.214	565.169	489.52	552.799	332.119	430.792	350.371	396.502	387.766	392.544	412.434	533.485	458.054	hyaluronoglucosaminidase 2 [Source:MGI Symbol;Acc:MGI:1196334]
ENSMUSG00000010048	Ifrd2	519.34	641.478	568.841	375.246	465.896	417.222	418.929	503.769	494.402	505.369	610.187	768.1	591.97	974.359	712.19	interferon-related developmental regulator 2 [Source:MGI Symbol;Acc:MGI:1316708]
ENSMUSG00000010051	Hyal1	94.4958	92.7615	84.9848	119.845	110.948	76.3179	129.978	93.1209	153.663	158.399	116.096	119.94	126.516	46.6633	105.919	hyaluronoglucosaminidase 1 [Source:MGI Symbol;Acc:MGI:96298]
ENSMUSG00000010054	Tusc2	253.913	284.118	260.728	192.632	174.764	183.81	227.571	187.934	176.822	212.858	224.91	183.672	231.419	178.176	206.426	tumor suppressor 2, mitochondrial calcium regulator [Source:MGI Symbol;Acc:MGI:1931086]
ENSMUSG00000010057	Nprl2	151.843	193.571	167.075	170.644	224.98	190.091	214.917	204.314	222.083	242.315	240.477	263.131	174.929	203.924	225.652	NPR2 like, GATOR1 complex subunit [Source:MGI Symbol;Acc:MGI:1914482]
ENSMUSG00000010064	Slc38a3	8.46267	16.247	18.1159	0	12.5867	2.38516	26.6834	25.8054	48.6635	17.789	25.4142	31.6979	17.4795	17.1806	20.8662	solute carrier family 38, member 3 [Source:MGI Symbol;Acc:MGI:1923507]
ENSMUSG00000010066	Cacna2d2	1.12554	2.34703	6.03754	0	0	0	2.16328	1.47671	2.47066	2.08336	14.7662	12.5025	0.637871	5.00614	6.71446	calcium channel, voltage-dependent, alpha 2/delta subunit 2 [Source:MGI Symbol;Acc:MGI:1929813]
ENSMUSG00000010067	Rassf1	1218.24	1366.6	1325.65	954.922	1262.59	961.65	1177.55	1149.44	1300.99	1401.84	1533.56	1429.75	1310.57	1365.06	1363.68	Ras association (RalGDS/AF-6) domain family member 1 [Source:MGI Symbol;Acc:MGI:1928386]
ENSMUSG00000010080	Epn3	4.68022	8.9816	14.3567	183.754	28.4883	86.2814	3.89626	11.304	1.2171	13.8426	2.01236	5.85405	12.7203	3.08528	8.98535	epsin 3 [Source:MGI Symbol;Acc:MGI:1919139]
ENSMUSG00000010086	Rnf112	0	1.07677	0	3.4153	2.527	3.14071	1.90658	0	0	1.77927	0	0	0	0	0	ring finger protein 112 [Source:MGI Symbol;Acc:MGI:106611]
ENSMUSG00000010095	Slc3a2	3986.85	4028.49	3898.14	5079.56	5621.48	5466.89	4461.88	4026.17	4902.14	4555.17	4491.91	4860.84	4315.64	4203.52	4171.09	solute carrier family 3 (activators of dibasic and neutral amino acid transport), member 2 [Source:MGI Symbol;Acc:MGI:96955]
ENSMUSG00000010097	Nxf1	3185.84	3346.7	3420.8	3193.24	3703.92	3289.43	3027.98	3132.47	3063.46	3201.63	3337.67	3138.06	2996.95	3089.54	3186.59	nuclear RNA export factor 1 [Source:MGI Symbol;Acc:MGI:1858330]
ENSMUSG00000010110	Stx5a	1659.95	1512.22	1641.37	1875.47	2001.13	1926.17	1743.88	1762.09	1778.58	2008.26	2227.84	2030.37	1662.41	2173.62	1632.69	syntaxin 5A [Source:MGI Symbol;Acc:MGI:1928483]
ENSMUSG00000010122	Slc47a1	0	0	0	0	0.938185	5.93811	0	1.9168	1.31786	0	4.83675	0.715394	0	0.667211	1.42044	solute carrier family 47, member 1 [Source:MGI Symbol;Acc:MGI:1914723]
ENSMUSG00000010154	Spire2	60.7846	71.9903	96.6012	113.994	65.1197	115.132	63.5917	70.3295	65.5477	73.4819	93.2037	93.0217	138.884	116.081	143.583	spire type actin nucleation factor 2 [Source:MGI Symbol;Acc:MGI:2446256]
ENSMUSG00000010175	Prox1	3.01116	3.95872	0	0	0.961563	0	3.66346	3.91169	3.35208	0	1.79821	1.67151	0	4.09204	2.14121	prospero homeobox 1 [Source:MGI Symbol;Acc:MGI:97772]
ENSMUSG00000010205	Raver1	3733.21	4009.68	3561.18	3186.54	3108.48	3338.82	3782.61	3696.47	3683.29	3876.42	4342.54	4424.13	3990.26	4330.08	4294.3	ribonucleoprotein, PTB-binding 1 [Source:MGI Symbol;Acc:MGI:1919016]
ENSMUSG00000010277	2610507B11Rik	6878.98	6902.32	7713.81	7013.88	5730.62	6322.72	6903.23	5920.8	5829.19	5680.05	5677.25	5146.49	5860.9	5462.23	6110.6	RIKEN cDNA 2610507B11 gene [Source:MGI Symbol;Acc:MGI:1919753]
ENSMUSG00000010290	AI597479	336.101	308.874	304.213	419.4	417.11	334.028	299.658	325.723	357.988	307.697	295.548	324.488	277.032	303.121	339.237	expressed sequence AI597479 [Source:MGI Symbol;Acc:MGI:2138299]
ENSMUSG00000010307	Tmem86a	654.269	284.961	314.768	951.523	607.342	705.95	739.052	463.772	365.65	704.002	484.737	355.572	670.649	362.23	571.948	transmembrane protein 86A [Source:MGI Symbol;Acc:MGI:1915143]
ENSMUSG00000010311	Optc	2.14097	10.4584	4.11237	6.71923	4.76468	1.32166	5.08829	5.72723	6.59258	15.4596	10.4592	12.338	17.3392	18.3435	13.0701	opticin [Source:MGI Symbol;Acc:MGI:2151113]
ENSMUSG00000010342	Tex14	0.590087	0.642969	2.06341	0.686237	0.753126	0	2.939	18.0779	5.79355	5.44669	10.5073	4.04132	2.00229	3.22207	3.44165	testis expressed gene 14 [Source:MGI Symbol;Acc:MGI:1933227]
ENSMUSG00000010358	Ifi35	1090.82	1432.2	1328.35	476.17	876.565	687.492	1248.62	1234.95	1210.16	950.187	983.792	998.291	778.389	1008.92	887.575	interferon-induced protein 35 [Source:MGI Symbol;Acc:MGI:1917360]
ENSMUSG00000010362	Rdm1	199.014	224.952	190.401	88.7628	82.0139	69.2198	237.335	264.126	339.662	220.839	254.231	219.334	218.871	156.838	156.514	RAD52 motif 1 [Source:MGI Symbol;Acc:MGI:1913849]
ENSMUSG00000010376	Nedd8	1348.27	1230.68	1328.54	1204.79	1159.42	1096.92	1106.17	1150.86	1077.49	1206.34	1158.49	1315.85	1168.6	1159.22	1274.73	neural precursor cell expressed, developmentally down-regulated gene 8 [Source:MGI Symbol;Acc:MGI:97301]
ENSMUSG00000010392	Gosr1	1481.26	1419.75	1418.26	1651.56	1193.83	1392.36	1538.65	1833.43	1528.11	1252.23	1465.61	1595.96	1384.06	1514.33	1006.8	golgi SNAP receptor complex member 1 [Source:MGI Symbol;Acc:MGI:1858260]
ENSMUSG00000010406	Mrpl52	535.306	543.502	572.958	561.408	595.01	558.689	442.268	541.812	555.555	486.911	496.237	559.735	530.976	642.92	592.096	mitochondrial ribosomal protein L52 [Source:MGI Symbol;Acc:MGI:1916086]
ENSMUSG00000010453	Kansl3	1769.65	1824.77	1758.28	2185.77	2142.26	2102.15	1805.71	1883.88	2067.06	1867.54	1880.52	1899.74	1547.77	1705.45	1722.88	KAT8 regulatory NSL complex subunit 3 [Source:MGI Symbol;Acc:MGI:1918055]
ENSMUSG00000010461	Eya4	199.699	122.225	143.979	953.709	966.426	881.134	168.819	145.221	142.446	179.858	143.227	146.853	163.016	90.5589	143.995	EYA transcriptional coactivator and phosphatase 4 [Source:MGI Symbol;Acc:MGI:1337104]
ENSMUSG00000010476	Ebf3	12.713	0	1.9499	11.4723	14.5164	10.5505	2.06664	2.84669	0	2.25498	0	2.39425	0.931161	1.5052	3.91714	early B cell factor 3 [Source:MGI Symbol;Acc:MGI:894289]
ENSMUSG00000010517	Faf1	1392.85	1158.56	1412.75	1425.64	1246.82	1308.45	1201.6	1278.11	1315.62	1197.58	1301.33	1313.61	1687.08	1476.99	1281.33	Fas-associated factor 1 [Source:MGI Symbol;Acc:MGI:109419]
ENSMUSG00000010529	Gm266	4.81836	1.10104	3.49463	1.13803	7.68416	4.12729	4.65669	6.66808	8.00447	2.65321	5.10677	21.5067	1.06446	4.5236	0.95799	predicted gene 266 [Source:MGI Symbol;Acc:MGI:2685112]
ENSMUSG00000010538	Tsacc	19.6912	22.3985	21.4871	7.46123	16.6763	7.88553	12.5334	4.76057	12.4889	21.895	14.4063	8.36273	19.4278	15.222	18.9199	TSSK6 activating co-chaperone [Source:MGI Symbol;Acc:MGI:1924177]
ENSMUSG00000010554	Mettl16	1222.58	1184.9	1130.44	1010.65	1145.98	820.828	1175.6	1180.47	894.329	812.618	943.334	1022.55	885.793	1102.76	998.869	methyltransferase like 16 [Source:MGI Symbol;Acc:MGI:1914743]
ENSMUSG00000010601	Apol7a	15.652	14.6022	23.7575	31.484	16.9233	18.5792	12.0005	18.2116	30.1965	18.6033	9.30696	15.5171	14.5361	26.0762	14.0039	apolipoprotein L 7a [Source:MGI Symbol;Acc:MGI:1923011]
ENSMUSG00000010607	Pigyl	104.61	100.956	80.5806	196.914	186.924	235.408	110.757	127.585	115.078	146.854	122.962	126.806	152.762	134.883	155.022	phosphatidylinositol glycan anchor biosynthesis, class Y-like [Source:MGI Symbol;Acc:MGI:1913518]
ENSMUSG00000010608	Rbm25	2877.32	2757.74	3034.21	2321.09	2274.08	2496.16	2714.09	2774.56	2863.91	2565.64	2772.96	2829.2	2648.57	2890.64	2786.13	RNA binding motif protein 25 [Source:MGI Symbol;Acc:MGI:1914289]
ENSMUSG00000010609	Psen2	113.735	120.8	119.019	424.988	448.58	416.141	114.052	106.405	101.641	127.092	129.332	117.146	135.516	133.644	122.209	presenilin 2 [Source:MGI Symbol;Acc:MGI:109284]
ENSMUSG00000010651	Acaa1b	2.69826	2.02074	4.29873	48.8424	19.8314	16.5059	3.73188	0	6.58535	3.30551	5.72504	2.63832	14.174	0	7.02649	acetyl-Coenzyme A acyltransferase 1B [Source:MGI Symbol;Acc:MGI:3605455]
ENSMUSG00000010660	Plcd1	408.35	373.931	364.362	494.939	463.475	406.14	441.91	390.491	383.463	481.016	442.117	436.036	497.081	312.506	461.78	phospholipase C, delta 1 [Source:MGI Symbol;Acc:MGI:97614]
ENSMUSG00000010663	Fads1	5801.64	6316.56	5729.3	5215.98	5512.03	4831.93	8283.65	9706.58	10559.2	7495.38	8112.37	8370.89	6053.93	7357.08	6666.13	fatty acid desaturase 1 [Source:MGI Symbol;Acc:MGI:1923517]
ENSMUSG00000010721	Lmbr1	158.548	206.446	183.154	548.383	613.582	491.848	224.071	252.747	282.216	253.18	305.671	308.099	251.73	289.898	239.244	limb region 1 [Source:MGI Symbol;Acc:MGI:1861746]
ENSMUSG00000010751	Tnfrsf22	272.689	174.24	261.262	612.253	322.703	446.239	283.581	199.353	178.562	611.495	485.249	410.338	511.432	480.632	479.823	tumor necrosis factor receptor superfamily, member 22 [Source:MGI Symbol;Acc:MGI:1930270]
ENSMUSG00000010755	Cars	1699.11	1714.51	1648.15	1483.58	1458.49	1450.91	1714.99	1995.08	2146.47	1440.4	1661.04	1764.86	1438.15	1714.51	1454.48	cysteinyl-tRNA synthetase [Source:MGI Symbol;Acc:MGI:1351477]
ENSMUSG00000010760	Phlda2	4.72382	2.32998	0	5.11664	0	6.19533	0	0	0.662546	1.32289	2.166	0.706122	0.807409	0	0	pleckstrin homology like domain, family A, member 2 [Source:MGI Symbol;Acc:MGI:1202307]
ENSMUSG00000010797	Wnt2	78.6796	26.7223	30.9354	131.333	85.559	94.4155	226.84	76.0327	19.2897	184.328	118.619	18.9427	103.452	6.21809	40.2834	wingless-type MMTV integration site family, member 2 [Source:MGI Symbol;Acc:MGI:98954]
ENSMUSG00000010803	Gabra1	0	0	0	41.224	26.2172	41.5443	0	0	0	0	0	0	0	0	0	gamma-aminobutyric acid (GABA) A receptor, subunit alpha 1 [Source:MGI Symbol;Acc:MGI:95613]
ENSMUSG00000010825	Grid2ip	3.37382	0	2.00926	4.94751	0	0	10.5938	3.65143	5.39206	13.1519	0	0.819681	4.6982	2.34118	0.823013	glutamate receptor, ionotropic, delta 2 (Grid2) interacting protein 1 [Source:MGI Symbol;Acc:MGI:2176213]
ENSMUSG00000010830	Kdelr3	1900.81	2250.94	1989.99	1185.32	1161.51	1124.35	2245.2	2301.47	2509.55	2120.02	2195.66	2311.04	1809.77	2334.25	2056.65	KDEL (Lys-Asp-Glu-Leu) endoplasmic reticulum protein retention receptor 3 [Source:MGI Symbol;Acc:MGI:2145953]
ENSMUSG00000010911	Apip	311.258	257.535	205.546	207.977	333.718	256.35	185.19	196.77	195.163	196.367	206.601	190.404	219.939	238.396	197.875	APAF1 interacting protein [Source:MGI Symbol;Acc:MGI:1926788]
ENSMUSG00000010914	Pdhx	347.703	433.152	354.418	344.172	507.89	397.973	329.22	447.151	451.698	406.953	339.04	340.419	361.048	315.991	383.966	pyruvate dehydrogenase complex, component X [Source:MGI Symbol;Acc:MGI:1351627]
ENSMUSG00000010936	Vac14	1326.15	1276.79	1258.15	930.767	1014.44	928.494	1376.55	1164.39	1129.47	1651.04	1456.91	1371.07	1718.07	1547.03	1532.58	Vac14 homolog (S. cerevisiae) [Source:MGI Symbol;Acc:MGI:2157980]
ENSMUSG00000011008	Mcoln2	6.10314	41.8032	41.2727	0	6.68404	2.49446	25.1929	13.8126	37.3073	20.9534	39.3267	33.8365	24.7664	37.716	32.5817	mucolipin 2 [Source:MGI Symbol;Acc:MGI:1915529]
ENSMUSG00000011096	Akt1s1	1282.23	1281.26	1310.07	1238.07	1429.03	1285.92	1145.58	1192.55	1157.67	1137.82	1191.62	1359.27	1613.35	1388.66	1105.48	AKT1 substrate 1 (proline-rich) [Source:MGI Symbol;Acc:MGI:1914855]
ENSMUSG00000011114	Tbrg1	1735.11	1950.2	1841.03	2076.09	2286.2	2304.56	1640.98	1905.52	2027.53	2197.35	2677.41	2907.23	2481.24	3090.32	2712.68	transforming growth factor beta regulated gene 1 [Source:MGI Symbol;Acc:MGI:1100877]
ENSMUSG00000011148	Adssl1	34.0473	37.0064	39.0611	51.6624	21.1318	48.162	51.0417	103.017	174.09	71.3478	62.4622	122.276	73.1384	48.9535	55.9069	adenylosuccinate synthetase like 1 [Source:MGI Symbol;Acc:MGI:87947]
ENSMUSG00000011154	Cfap161	0	0	1.73132	1.30327	5.69408	2.4249	1.10925	0	0	0	0.720735	3.28509	2.51073	2.04555	1.09384	cilia and flagella associated protein 161 [Source:MGI Symbol;Acc:MGI:1922806]
ENSMUSG00000011158	Brf1	784.662	715.325	757.97	645.167	592.241	598.444	722.556	700.644	662.282	854.365	802.776	786.154	853.398	802.965	763.984	BRF1, RNA polymerase III transcription initiation factor 90 kDa subunit [Source:MGI Symbol;Acc:MGI:1919558]
ENSMUSG00000011171	Vipr2	2.98244	24.27	3.53754	0.881961	0	2.47878	6.0234	5.29287	16.0602	7.67975	9.57038	1.43976	6.86208	2.75725	8.06889	vasoactive intestinal peptide receptor 2 [Source:MGI Symbol;Acc:MGI:107166]
ENSMUSG00000011179	Odc1	2962.51	3671.7	3389.42	2970.72	3746.75	3568.51	3104.13	3457.85	3626.79	3515.54	4280.22	4745.93	3863.74	5031.18	4386.97	ornithine decarboxylase, structural 1 [Source:MGI Symbol;Acc:MGI:97402]
ENSMUSG00000011254	Thg1l	264.366	268.9	320.467	206.871	305.801	243.054	198.336	196.632	207.548	167.93	199.532	259.76	254.619	264.94	245.704	tRNA-histidine guanylyltransferase 1-like (S. cerevisiae) [Source:MGI Symbol;Acc:MGI:1913878]
ENSMUSG00000011256	Adam19	4395.61	5555.94	4858.65	3977.94	5356.61	4826.5	4816.05	5399.88	4185.34	2533.14	3129.9	2719.85	2250.76	2847.35	3303.8	a disintegrin and metallopeptidase domain 19 (meltrin beta) [Source:MGI Symbol;Acc:MGI:105377]
ENSMUSG00000011257	Pabpc4	4544.84	4709.97	4322.84	2926.25	2890.3	3167.22	3679.97	3297.19	3227.74	3520.73	3334	3646.73	3825.33	4065.2	4337.95	poly(A) binding protein, cytoplasmic 4 [Source:MGI Symbol;Acc:MGI:2385206]
ENSMUSG00000011263	Exoc3l2	1.41881	1.42286	0	4.21312	0	2.76574	1.24677	2.22114	1.16322	0	0	0.689262	0	0	0	exocyst complex component 3-like 2 [Source:MGI Symbol;Acc:MGI:1921713]
ENSMUSG00000011267	Zfp296	25.2301	29.2407	18.4181	19.3342	19.043	11.4964	20.6479	21.0162	13.2601	15.0553	10.2369	18.8804	15.1341	11.6598	8.51862	zinc finger protein 296 [Source:MGI Symbol;Acc:MGI:1926956]
ENSMUSG00000011306	Sugp1	860.453	855.092	800.329	688.701	777.062	746.498	837.997	894.117	840.128	939.764	942.27	917.647	842.802	925.341	932.298	SURP and G patch domain containing 1 [Source:MGI Symbol;Acc:MGI:1917866]
ENSMUSG00000011382	Dhdh	22.9293	21.6078	21.0319	117.102	93.5535	93.8617	23.3856	33.0485	55.1735	13.0521	31.2192	39.8181	12.9781	36.162	25.4211	dihydrodiol dehydrogenase (dimeric) [Source:MGI Symbol;Acc:MGI:1919005]
ENSMUSG00000011427	Zfp790	154.21	123.787	134.626	134.183	107.125	92.1492	136.388	146.735	138.333	138.524	173.901	140.611	145.834	128.436	123.979	zinc finger protein 790 [Source:MGI Symbol;Acc:MGI:1923431]
ENSMUSG00000011463	Cpb1	0	0.888361	0	1.89453	0	5.5123	0	0	0	0.750054	0	0	0.935746	0	3.11532	carboxypeptidase B1 (tissue) [Source:MGI Symbol;Acc:MGI:1923953]
ENSMUSG00000011589	Fsd1	133.899	141.687	104.016	19.6427	26.5239	9.98668	155.672	170.292	179.658	56.7998	32.6941	47.4584	34.9121	40.8895	59.8404	fibronectin type 3 and SPRY domain-containing protein [Source:MGI Symbol;Acc:MGI:1934858]
ENSMUSG00000011658	Fuz	175.152	141.228	173.943	155.388	101.891	149.896	145.121	208.046	133.609	121.776	110.757	125.288	109.049	100.896	154.321	fuzzy planar cell polarity protein [Source:MGI Symbol;Acc:MGI:1917550]
ENSMUSG00000011751	Sptbn4	9.10587	5.19747	28.7012	2.40049	19.3935	13.3478	36.4821	7.43849	58.8006	2.78419	6.99868	6.87209	9.49006	2.6694	4.97505	spectrin beta, non-erythrocytic 4 [Source:MGI Symbol;Acc:MGI:1890574]
ENSMUSG00000011752	Pgam1	13259.6	18741.5	19027.8	12829.4	15219.4	14132.3	15251.7	21723.4	21078.1	17251.4	21773.6	22823.5	13529	22581.3	22724.6	phosphoglycerate mutase 1 [Source:MGI Symbol;Acc:MGI:97552]
ENSMUSG00000011831	Evi5	1638.85	1636.7	1768.05	2050.94	1707.46	2026.05	1999.71	1768	1640.12	1815.57	1893.4	1911.94	1784.62	1762.09	1856.69	ecotropic viral integration site 5 [Source:MGI Symbol;Acc:MGI:104736]
ENSMUSG00000011832	Evi5l	678.177	533.971	559.192	729.843	623.308	697.208	637.11	693.747	713.322	719.368	582.379	507.13	631.638	600.337	673.51	ecotropic viral integration site 5 like [Source:MGI Symbol;Acc:MGI:2442167]
ENSMUSG00000011837	Snapc2	521.954	511.17	600.835	454.267	512.999	493.933	535.101	506.123	492.068	536.837	551.567	480.779	609.733	532.39	497.049	small nuclear RNA activating complex, polypeptide 2 [Source:MGI Symbol;Acc:MGI:1914861]
ENSMUSG00000011877	Git1	2478.92	2467.73	2281.76	2312.29	2343.17	2458.98	2474.2	2182.62	2110.55	2204.51	1975.92	2016.2	2099.6	1939.56	2073.67	GIT ArfGAP 1 [Source:MGI Symbol;Acc:MGI:1927140]
ENSMUSG00000011884	Gltp	1091.57	1114.56	1127.32	885.935	680.724	886.752	1045.87	1101.19	1186.53	1367.24	1445.5	1541.11	1419.1	1405.47	1423.17	glycolipid transfer protein [Source:MGI Symbol;Acc:MGI:1929253]
ENSMUSG00000011958	Bnip2	2470.22	2233.34	2176.89	2515.55	2452.83	2522.84	2096.38	2136.31	2045.32	2352.03	2469.94	2576.05	2648.11	2451.44	2469.94	BCL2/adenovirus E1B interacting protein 2 [Source:MGI Symbol;Acc:MGI:109327]
ENSMUSG00000011960	Ccnt1	1607.9	1664.62	1732.03	1747.86	1841.08	2158.74	1784.72	1501.03	1535.56	1450.28	1388.91	1411.29	1314.6	1381.83	1478.18	cyclin T1 [Source:MGI Symbol;Acc:MGI:1328363]
ENSMUSG00000012017	Scarf2	3239.14	2316.62	2235.88	3043.81	1984.83	2623.74	3076.92	2184.26	2159	3908.98	2961.85	2990.18	4721.53	2547.95	3731.24	scavenger receptor class F, member 2 [Source:MGI Symbol;Acc:MGI:1858430]
ENSMUSG00000012076	Brms1l	917.881	892.596	925.783	535.205	563.265	540.36	922.465	868.042	843.429	825.947	863.219	827.077	808.024	932.19	923.14	breast cancer metastasis-suppressor 1-like [Source:MGI Symbol;Acc:MGI:1196337]
ENSMUSG00000012114	Med15	1684.09	1588.33	1459.5	1526.01	1587.02	1575.09	1703.64	1485.38	1496.87	2152.4	2060.41	1813.96	1619.18	1765.99	1918.02	mediator complex subunit 15 [Source:MGI Symbol;Acc:MGI:2137379]
ENSMUSG00000012117	Dhdds	932.962	996.785	894.135	594.387	596.455	607.668	911.351	1145.37	997.864	1012	1010.37	951.458	972.593	1099.18	1028.65	dehydrodolichyl diphosphate synthase [Source:MGI Symbol;Acc:MGI:1914672]
ENSMUSG00000012123	Crybg2	0	0.850034	4.85328	5.38735	0.99757	9.91705	0	1.13646	3.7404	0	1.61848	4.19893	3.79705	2.52497	1.49063	crystallin beta-gamma domain containing 2 [Source:MGI Symbol;Acc:MGI:1334463]
ENSMUSG00000012126	Ubxn11	60.1657	14.1833	25.3412	22.1847	16.0702	19.3287	16.3182	11.9841	17.7766	7.35937	10.2201	39.0925	20.2898	14.87	8.37573	UBX domain protein 11 [Source:MGI Symbol;Acc:MGI:1914836]
ENSMUSG00000012296	Tjap1	1717.86	1588.32	1366.96	1098.86	963.609	1296.89	1487.86	1743.52	1789.75	1105.79	1274.16	1248.27	1110.46	1016.6	1165.9	tight junction associated protein 1 [Source:MGI Symbol;Acc:MGI:1921344]
ENSMUSG00000012350	Ehf	8.33756	0.786682	12.277	68.8631	53.9023	131.548	2.85876	3.80007	3.24323	5.33099	14.7191	17.7505	35.3173	52.3503	3.33848	ets homologous factor [Source:MGI Symbol;Acc:MGI:1270840]
ENSMUSG00000012396	Nanog	6.21258	7.58987	2.3261	9.2327	8.90883	10.6453	10.572	9.54324	8.92555	9.15034	7.35026	9.72663	4.51006	6.34906	0.964079	Nanog homeobox [Source:MGI Symbol;Acc:MGI:1919200]
ENSMUSG00000012405	Rpl15	5681.89	5640.82	5629.41	5680.49	6380.34	5853.66	4357.56	5024.76	5507.34	4261.53	4051.8	4679.16	4040.66	4856.57	4580.19	ribosomal protein L15 [Source:MGI Symbol;Acc:MGI:1913730]
ENSMUSG00000012422	Tmem167	1507.04	1494.84	1469.69	1614.03	1735.74	1747.57	1286.53	1411.4	1195.48	1467.28	1396.22	1479.9	1429.78	1663.61	1399.7	transmembrane protein 167 [Source:MGI Symbol;Acc:MGI:1913324]
ENSMUSG00000012428	Steap4	80.2536	585.568	413.757	2083.94	3361.5	2312.14	282.99	504.857	563.004	1777.38	3516.3	3737.82	1183.65	4489.28	1512.68	STEAP family member 4 [Source:MGI Symbol;Acc:MGI:1923560]
ENSMUSG00000012429	Mplkip	229.101	288.71	220.118	245.665	269.505	203.624	240.066	242.629	163.235	271.07	281.452	167.475	199.764	311.219	247.496	M-phase specific PLK1 intereacting protein [Source:MGI Symbol;Acc:MGI:1913558]
ENSMUSG00000012443	Kif11	3793.89	3605.37	3540.36	1747.24	1990.99	2012.74	3419.31	4101.99	4192.37	4257.77	4449.03	4650.85	4240.71	4963.71	4821	kinesin family member 11 [Source:MGI Symbol;Acc:MGI:1098231]
ENSMUSG00000012483	Rpa3	655.689	556.609	598.644	361.177	339.618	351.307	572.849	613.399	655.747	543.607	544.574	560.404	542.043	520.158	526.058	replication protein A3 [Source:MGI Symbol;Acc:MGI:1915490]
ENSMUSG00000012519	Mlkl	711.838	1089	1089.08	573.916	677.469	670.022	890.261	958.654	867.505	1004.17	1174.92	1314.25	1010.96	1353.14	1122.92	mixed lineage kinase domain-like [Source:MGI Symbol;Acc:MGI:1921818]
ENSMUSG00000012535	Tnpo3	2919.34	2762.7	2735.57	2470.39	2442.57	2525	2663.05	2803.12	2796.84	2526.89	2593.14	2732.36	2628.36	2626.4	2678.92	transportin 3 [Source:MGI Symbol;Acc:MGI:1196412]
ENSMUSG00000012609	Ttll5	662.693	630.5	619.392	1000.09	714.243	700.194	852.262	506.05	399.405	518.923	538.498	461.125	676.659	470.403	426.491	tubulin tyrosine ligase-like family, member 5 [Source:MGI Symbol;Acc:MGI:2443657]
ENSMUSG00000012640	Zfp715	226.639	290.253	237.078	335.301	320.9	386.566	301.899	264.619	246.934	226.696	307.095	235.18	194.142	262.669	215.632	zinc finger protein 715 [Source:MGI Symbol;Acc:MGI:1917180]
ENSMUSG00000012705	Retn	38.2607	101.093	79.8094	1.17542	8.68798	6.14026	8.48775	41.3311	66.6609	16.6395	21.7518	50.0997	24.5214	40.8268	33.0128	resistin [Source:MGI Symbol;Acc:MGI:1888506]
ENSMUSG00000012819	Cdh23	22.2893	33.2281	19.91	64.0624	228.378	158.19	28.8597	30.6279	136.571	33.3987	99.3841	193.512	45.5006	148.6	66.9742	cadherin 23 (otocadherin) [Source:MGI Symbol;Acc:MGI:1890219]
ENSMUSG00000012848	Rps5	8330.44	8621.02	8958.18	9309.83	10423.9	9779.97	7093.33	7911.18	8815.6	6772.45	6216.38	6882.7	6440.23	7121.07	7296	ribosomal protein S5 [Source:MGI Symbol;Acc:MGI:1097682]
ENSMUSG00000012889	Podnl1	287.374	155.271	211.936	146.857	122.904	142.704	262.673	276.038	301.415	217.873	151.983	194.666	176.012	120.764	170.686	podocan-like 1 [Source:MGI Symbol;Acc:MGI:2685352]
ENSMUSG00000013033	Adgrl1	2283.49	2085.73	1783.99	3493.1	2822.67	2649.89	3187.41	2615.11	2332.5	3040.81	2962.85	3001.56	2242.21	2658.74	2984.3	adhesion G protein-coupled receptor L1 [Source:MGI Symbol;Acc:MGI:1929461]
ENSMUSG00000013076	Amotl1	4675.07	4131.52	3886.95	5383.74	5850.11	5191.12	4882.47	4722.54	4553.62	4564.96	5075.4	4345.95	4391.38	4262.43	4990.84	angiomotin-like 1 [Source:MGI Symbol;Acc:MGI:1922973]
ENSMUSG00000013089	Etv5	1558.12	1364.55	1375.12	1825.85	1702.39	1867.84	1689.54	1893.34	1707.6	1845.64	1980.16	1894.42	1572.61	1722.01	2012.91	ets variant 5 [Source:MGI Symbol;Acc:MGI:1096867]
ENSMUSG00000013150	Gfod2	297.332	352.362	258.145	169.548	209.233	236.014	287.815	300.8	299.118	375.583	412.874	304.54	373.667	359.944	331.679	glucose-fructose oxidoreductase domain containing 2 [Source:MGI Symbol;Acc:MGI:1917825]
ENSMUSG00000013155	Enkd1	396.358	452.836	474.606	346.574	357.246	381.56	426.008	381.172	470.372	502.031	516.587	580.598	495.346	552.582	506.554	enkurin domain containing 1 [Source:MGI Symbol;Acc:MGI:2142593]
ENSMUSG00000013158	4933405L10Rik	6.07284	3.01668	0	1.05889	0	0.967469	0	3.43245	0.820011	6.5849	0.950372	2.6359	0	0.73605	0.877378	RIKEN cDNA 4933405L10 gene [Source:MGI Symbol;Acc:MGI:1918296]
ENSMUSG00000013160	Atp6v0d1	1700.29	1505.03	1399.81	1508.58	1392.95	1437.15	1700.82	1398.53	1376.82	2059.1	1725.98	1652.03	2228.81	1832.07	1645.42	ATPase, H+ transporting, lysosomal V0 subunit D1 [Source:MGI Symbol;Acc:MGI:1201778]
ENSMUSG00000013236	Ptprs	10069.8	9250.85	9268.02	6602.83	5726.45	6556.47	10060.5	10776	11037.3	6750.93	7100.46	6512.32	6817.11	6853.79	6251.73	protein tyrosine phosphatase, receptor type, S [Source:MGI Symbol;Acc:MGI:97815]
ENSMUSG00000013275	Slc41a1	1036.88	1316.49	1255.19	1326.03	1532.14	1420	1271.19	1396.83	1580.32	1579.55	1883.02	1736.43	1392.01	1661.94	1599.82	solute carrier family 41, member 1 [Source:MGI Symbol;Acc:MGI:2444823]
ENSMUSG00000013338	Fer1l4	6.95894	0	3.07549	88.7499	0.846359	37.3634	0	0	1.8012	0	0	0	5.1435	1.19726	0	fer-1-like 4 (C. elegans) [Source:MGI Symbol;Acc:MGI:1921812]
ENSMUSG00000013353	4931406B18Rik	4.33594	0.890791	0	0	0	0	0	2.08564	1.45008	2.20191	0	0.777006	1.28677	0	0	RIKEN cDNA 4931406B18 gene [Source:MGI Symbol;Acc:MGI:1921304]
ENSMUSG00000013367	Iglon5	621.281	538.192	593.543	457.42	478.091	401.72	846.538	1099.51	1045.82	318.797	521.818	425.129	201.17	227.764	195.354	IgLON family member 5 [Source:MGI Symbol;Acc:MGI:2686277]
ENSMUSG00000013415	Igf2bp1	695.289	631.948	746.557	339.626	250.363	521.786	959.477	1151.59	1081.42	94.0172	261.166	266.471	249.404	98.4065	118.186	insulin-like growth factor 2 mRNA binding protein 1 [Source:MGI Symbol;Acc:MGI:1890357]
ENSMUSG00000013418	B4galnt2	0.970364	2.12821	1.13451	1.13393	1.24625	31.8121	3.86552	2.54867	1.7516	1.79343	2.04269	0	1.09709	1.77276	0	beta-1,4-N-acetyl-galactosaminyl transferase 2 [Source:MGI Symbol;Acc:MGI:1342058]
ENSMUSG00000013419	Zfp651	603.225	469.442	492.829	1208.82	1167.33	1000.05	632.932	390.542	393.008	658.05	411.707	357.735	680.584	313.06	421.941	zinc finger protein 651 [Source:MGI Symbol;Acc:MGI:2670992]
ENSMUSG00000013465	Nelfb	810.565	817.54	986.309	1225.41	1185.71	1142.86	772.737	971.061	1089.26	934.488	896.789	906.841	819.515	832.332	870.867	negative elongation factor complex member B [Source:MGI Symbol;Acc:MGI:1931035]
ENSMUSG00000013495	Tmem175	305.465	272.199	245.426	210.62	222.24	219.793	324.011	287.291	299.792	316.301	286.43	273.012	322.165	279.663	251.39	transmembrane protein 175 [Source:MGI Symbol;Acc:MGI:1919642]
ENSMUSG00000013523	Bcas1	0	2.34033	4.08243	39.2812	0	4.56065	3.3737	1.24106	0.640791	0.654269	2.25405	2.08787	3.74366	5.97988	10.2626	breast carcinoma amplified sequence 1 [Source:MGI Symbol;Acc:MGI:1924210]
ENSMUSG00000013539	Tango2	257.5	198.635	228.876	296.686	255.806	267.47	244.115	203.603	221.744	345.486	276.703	225.534	356.175	300.821	304.323	transport and golgi organization 2 [Source:MGI Symbol;Acc:MGI:101825]
ENSMUSG00000013584	Aldh1a2	84.3768	48.9318	42.07	363.535	134.749	190.419	159.011	135.634	136.464	77.8352	84.9508	84.4886	81.3434	26.5933	79.1432	aldehyde dehydrogenase family 1, subfamily A2 [Source:MGI Symbol;Acc:MGI:107928]
ENSMUSG00000013593	Ndufs2	2404.26	2427.67	2510.05	2142.1	2460.83	2342.68	2194.69	2522.6	2423.59	2441.86	2439.19	2555.3	2453.81	2690.4	2646.29	NADH:ubiquinone oxidoreductase core subunit S2 [Source:MGI Symbol;Acc:MGI:2385112]
ENSMUSG00000013611	Snx31	2.95557	0	1.14798	7.99366	0	2.83283	0.968745	0	0	0.903383	0	0.960052	0	0	0.945927	sorting nexin 31 [Source:MGI Symbol;Acc:MGI:1913946]
ENSMUSG00000013622	Atraid	452.842	372.985	443.161	677.996	668.481	610.83	422.733	359.153	414.452	498.374	387.894	397.978	547.837	443.889	362.071	all-trans retinoic acid induced differentiation factor [Source:MGI Symbol;Acc:MGI:1918918]
ENSMUSG00000013629	Cad	3278.78	3629.16	3155.17	3013.18	2944.99	2779.97	2936.58	2787.26	2300.24	2718.4	2649.18	3044.76	2952.84	3206.46	3407.03	carbamoyl-phosphate synthetase 2, aspartate transcarbamylase, and dihydroorotase [Source:MGI Symbol;Acc:MGI:1916969]
ENSMUSG00000013643	Lypd8	4.21286	4.63214	42.1688	51.915	29.72	230.473	0	0	0	0	0	0	20.9083	14.454	0	LY6/PLAUR domain containing 8 [Source:MGI Symbol;Acc:MGI:1917413]
ENSMUSG00000013646	Sh3bp5l	496.012	590.475	475.352	585.301	553.891	531.617	488.359	433.991	389.3	433.234	499.917	442.004	431.983	423.379	380.048	SH3 binding domain protein 5 like [Source:MGI Symbol;Acc:MGI:1933124]
ENSMUSG00000013662	Atad1	1708	1992.22	2008.65	2691.45	2800.69	2483.25	1821.49	1677.17	1745.61	1773.7	1760.62	2129.97	1953.38	2074.95	1965.71	ATPase family, AAA domain containing 1 [Source:MGI Symbol;Acc:MGI:1915229]
ENSMUSG00000013663	Pten	3193.9	3010.78	3036.08	3993.29	3528.54	3748.55	3246.87	2928.35	3010.34	4015.01	3900.91	4523.91	4375.32	4638.53	4218.85	phosphatase and tensin homolog [Source:MGI Symbol;Acc:MGI:109583]
ENSMUSG00000013698	Pea15a	3483.31	2799.01	2811.55	2214.65	1997.57	2057.7	3304.25	2887.63	3053.48	3834	3668.59	3384.58	4456.31	3414.66	3874.21	phosphoprotein enriched in astrocytes 15A [Source:MGI Symbol;Acc:MGI:104799]
ENSMUSG00000013701	Timm23	1259.24	1364.13	1384.66	1375.52	1439.03	1393.09	1001.12	1093.26	1039.09	1060.32	1212.79	1257.67	1156.28	1396.19	1291.25	translocase of inner mitochondrial membrane 23 [Source:MGI Symbol;Acc:MGI:1858317]
ENSMUSG00000013736	Trnt1	998.249	1057.66	1031.49	1262.04	1095.86	1129.88	889.394	785.5	789.519	895.533	900.929	879.273	836.378	937.91	900.039	tRNA nucleotidyl transferase, CCA-adding, 1 [Source:MGI Symbol;Acc:MGI:1917297]
ENSMUSG00000013787	Ehmt2	4243.09	3833.05	4256.56	3758.16	3862.7	3792.46	4224.87	4378.03	4112.83	4166.6	3836.24	3735.55	4051.67	3777.87	4058.2	euchromatic histone lysine N-methyltransferase 2 [Source:MGI Symbol;Acc:MGI:2148922]
ENSMUSG00000013822	Elof1	662.496	666.917	723.544	526.162	488.53	557.648	632.579	644.315	662.639	690.639	761.303	739.99	682.822	753.538	743.944	ELF1 homolog, elongation factor 1 [Source:MGI Symbol;Acc:MGI:1913376]
ENSMUSG00000013833	Med16	924.065	877.65	826.207	859.561	887.575	1068.67	790.015	799.835	780.76	848.704	686.314	644.988	884.76	663.039	673.637	mediator complex subunit 16 [Source:MGI Symbol;Acc:MGI:2158394]
ENSMUSG00000013846	St3gal1	7210.31	8502.71	8607.23	4356.82	4742.63	4268.81	6152.79	9283.84	8704	5705.28	6721.11	7615	7371.13	8351	8736.58	ST3 beta-galactoside alpha-2,3-sialyltransferase 1 [Source:MGI Symbol;Acc:MGI:98304]
ENSMUSG00000013858	Tmem259	3014.51	3045.36	3154.36	3774.05	3446.72	3628.41	3134.25	3180.16	3474.2	2789.16	2826.82	3100.34	2820.31	2770.83	2927.08	transmembrane protein 259 [Source:MGI Symbol;Acc:MGI:2177957]
ENSMUSG00000013878	Rnf170	474.778	455.926	440.297	612.571	610.591	616.452	505.24	467.898	481.386	519.345	571.219	550.216	529.301	575.406	495.556	ring finger protein 170 [Source:MGI Symbol;Acc:MGI:1924983]
ENSMUSG00000013921	Clip3	2785.43	2292.32	2155.39	1591.03	1743.61	1304.51	2660.93	2632.44	2853.58	2384.22	2078.91	2233.82	2166.79	1567.48	1968.97	CAP-GLY domain containing linker protein 3 [Source:MGI Symbol;Acc:MGI:1923936]
ENSMUSG00000013928	1700020L13Rik	1.04495	5.32037	2.11154	1.23913	3.6988	2.11326	0	6.6791	2.44058	2.7569	0	3.08059	4.22744	0.827702	2.92525	RIKEN cDNA 1700020L13 gene [Source:MGI Symbol;Acc:MGI:1922879]
ENSMUSG00000013973	Dedd	552.825	609.135	608.419	531.001	602.046	639.169	581.339	662.332	728.955	676.966	752.552	790.815	608.615	765.585	670.983	death effector domain-containing [Source:MGI Symbol;Acc:MGI:1333874]
ENSMUSG00000013974	Mcemp1	1.94488	6.36324	10.1728	1.13118	0	0	0.966778	4.25089	8.74937	1.79522	2.03838	2.84919	8.74994	5.30261	6.65148	mast cell expressed membrane protein 1 [Source:MGI Symbol;Acc:MGI:1916439]
ENSMUSG00000013997	Nit1	312.749	315.541	286.642	298.881	265.557	301.662	273.025	336.988	310.726	319.615	321.834	357.885	335.164	325.687	312.14	nitrilase 1 [Source:MGI Symbol;Acc:MGI:1350916]
ENSMUSG00000014030	Pax5	4.6109	42.3243	8.11614	2.68734	13.8522	10.8485	8.32886	6.70004	5.53149	5.64524	3.25534	4.50527	22.9995	4.2044	2.21231	paired box 5 [Source:MGI Symbol;Acc:MGI:97489]
ENSMUSG00000014039	Prdm15	334.913	349.379	386.827	212.126	228.149	223.748	415.913	328.671	374.061	345.539	367.159	366.67	303.346	305.232	274.016	PR domain containing 15 [Source:MGI Symbol;Acc:MGI:1930121]
ENSMUSG00000014074	Rnf168	969.919	917.456	919.219	1222.6	1147.4	1059.86	1043.59	893.684	899.88	1123.91	1263.39	1253.55	1126.05	1128.47	1192.41	ring finger protein 168 [Source:MGI Symbol;Acc:MGI:1917488]
ENSMUSG00000014075	Dynlt2b	108.902	95.5523	94.4872	87.376	81.2725	84.5418	71.5541	87.1956	93.3412	101.328	131.98	130.842	106.938	137.244	142.672	dynein light chain Tctex-type 2B [Source:MGI Symbol;Acc:MGI:1913311]
ENSMUSG00000014077	Chp1	2507.19	2521.92	2554.49	4137.5	4321.17	4083	2377.33	2983.52	3212.24	2636.07	2616.23	2844.76	2596.66	2796.1	2673.19	calcineurin-like EF hand protein 1 [Source:MGI Symbol;Acc:MGI:1927185]
ENSMUSG00000014158	Trpv4	50.6235	66.0404	50.3262	47.7622	34.1964	39.0722	98.1801	86.4303	94.0902	78.747	59.2216	45.9356	80.7505	41.6939	56.3223	transient receptor potential cation channel, subfamily V, member 4 [Source:MGI Symbol;Acc:MGI:1926945]
ENSMUSG00000014164	Klhl3	25.8158	15.7089	24.5249	12.2606	12.814	16.2538	27.3482	48.3379	43.0534	16.4699	14.145	23.3558	14.0892	15.7071	18.2325	kelch-like 3 [Source:MGI Symbol;Acc:MGI:2445185]
ENSMUSG00000014177	Tvp23b	430.267	493.345	434.266	626.558	641.645	576.223	516.774	560.712	581.331	421.325	429.525	403.72	394.359	420.797	394.922	trans-golgi network vesicle protein 23B [Source:MGI Symbol;Acc:MGI:1914760]
ENSMUSG00000014195	Dnajc7	2066.04	2308.98	2152.78	2230.97	2389.83	2247.87	1862.31	1936.22	1787.94	1531.06	1579.78	1553.99	1438.61	1659.64	1685.23	DnaJ heat shock protein family (Hsp40) member C7 [Source:MGI Symbol;Acc:MGI:1928373]
ENSMUSG00000014198	Zfp385c	1.7286	0	0	14.4035	10.916	11.6142	3.95586	6.95171	2.09397	8.4686	3.04452	3.72213	5.83159	1.59158	1.68217	zinc finger protein 385C [Source:MGI Symbol;Acc:MGI:3608347]
ENSMUSG00000014226	Cacybp	1911.2	2108.02	2033.38	1711.51	1603.69	1747.9	1604.17	1573.44	1523.42	1729.13	1709.57	1763.89	2028.75	1812.6	2404.18	calcyclin binding protein [Source:MGI Symbol;Acc:MGI:1270839]
ENSMUSG00000014232	Cluap1	173.312	164.207	205.117	223.301	308.043	241.951	193.32	170.543	158.966	196.874	190.541	170.571	235.536	210.653	190.067	clusterin associated protein 1 [Source:MGI Symbol;Acc:MGI:1924029]
ENSMUSG00000014243	Zswim7	107.559	147.87	147.847	124.862	171.906	160.324	114.004	158.35	130.125	79.4602	76.4983	54.0209	63.2215	90.743	85.5457	zinc finger SWIM-type containing 7 [Source:MGI Symbol;Acc:MGI:1916997]
ENSMUSG00000014245	Pigl	99.9965	111.739	119.786	113.74	107.269	81.694	110.436	87.3713	116.705	85.9407	121.204	122.105	101.987	128.049	107.459	phosphatidylinositol glycan anchor biosynthesis, class L [Source:MGI Symbol;Acc:MGI:2681271]
ENSMUSG00000014294	Ndufa2	1237.88	1246.79	1342.11	1027.91	1109.9	1217.25	1340.52	1356.03	1412.56	1097.37	1103.88	1193.56	1077.3	1157.72	1090.7	NADH:ubiquinone oxidoreductase subunit A2 [Source:MGI Symbol;Acc:MGI:1343103]
ENSMUSG00000014301	Pam16	82.4433	129.988	44.1757	118.092	74.4551	43.417	97.1888	98.601	52.4684	143.196	89.8249	76.668	54.3054	141.564	147.185	presequence translocase-asssociated motor 16 homolog (S. cerevisiae) [Source:MGI Symbol;Acc:MGI:1913699]
ENSMUSG00000014303	Glis2	1057.1	1050.55	942.171	1328.12	1344.92	1164.04	1131.44	860.667	1006.03	1126.04	1269.37	836.631	1166.13	918.058	1055.55	GLIS family zinc finger 2 [Source:MGI Symbol;Acc:MGI:1932535]
ENSMUSG00000014313	Cox6c	2188.24	2081.97	2253.63	2300.43	2386.67	2343.09	1950.9	2177.42	2286.46	1888.5	1811.66	1907.52	1981.05	1972.08	1900.24	cytochrome c oxidase subunit 6C [Source:MGI Symbol;Acc:MGI:104614]
ENSMUSG00000014329	Bicc1	3787.55	3204.36	3446.98	14240.6	15675	13816.1	4185.79	3895.3	3681.83	5451.96	5290.77	4173.14	4886.16	4129.26	4591.02	BicC family RNA binding protein 1 [Source:MGI Symbol;Acc:MGI:1933388]
ENSMUSG00000014349	Ube2z	3755.66	4069.55	3968.46	3189.38	3249.78	3346.86	4021	4319.48	4186.46	3052.33	3389.63	3639.04	2780.44	3250.42	3287.91	ubiquitin-conjugating enzyme E2Z [Source:MGI Symbol;Acc:MGI:1343160]
ENSMUSG00000014353	Tmem87b	708.722	702.179	707.242	1099.6	1399.55	1090.87	797.768	668.038	775.205	768.434	707.475	633.013	711.445	687.653	622.965	transmembrane protein 87B [Source:MGI Symbol;Acc:MGI:1919727]
ENSMUSG00000014355	Anapc1	5412.23	5007.78	4959.73	5095.82	5637.51	5298.57	5274.72	5324.1	5032.74	4005.2	4093.77	4538.26	4210.93	5019.22	5129.05	anaphase promoting complex subunit 1 [Source:MGI Symbol;Acc:MGI:103097]
ENSMUSG00000014361	Mertk	203.908	135.198	158.096	81.1448	50.7123	60.6399	205.78	127.922	121.057	188.69	124.331	64.4617	223.241	71.4228	161.257	MER proto-oncogene tyrosine kinase [Source:MGI Symbol;Acc:MGI:96965]
ENSMUSG00000014402	Tsg101	1418.95	1638.8	1445.44	1281.96	1647.32	1319.57	1387.38	1540.88	1370.77	1282.16	1381.15	1353.3	1271.63	1461.28	1366.79	tumor susceptibility gene 101 [Source:MGI Symbol;Acc:MGI:106581]
ENSMUSG00000014418	Hps5	668.914	829.453	628.754	816.288	827.539	758.351	792.177	695.265	752.557	744.131	839.055	1032.61	752.296	746.23	831.034	HPS5, biogenesis of lysosomal organelles complex 2 subunit 2 [Source:MGI Symbol;Acc:MGI:2180307]
ENSMUSG00000014426	Map3k4	888.294	981.05	1009.92	939.402	793.269	1010.18	1093.72	1227.66	1087.7	793.42	1079.83	917.588	792.672	752.784	992.942	mitogen-activated protein kinase kinase kinase 4 [Source:MGI Symbol;Acc:MGI:1346875]
ENSMUSG00000014444	Piezo1	6740.85	5510.22	5737.97	7471.75	6297.58	7432.66	6165.13	5457.88	5378.82	5612.66	5531.32	6216.24	6227.96	5775.86	5850.18	piezo-type mechanosensitive ion channel component 1 [Source:MGI Symbol;Acc:MGI:3603204]
ENSMUSG00000014470	Rnf166	526.82	613.984	460.281	672.899	644.397	670.686	505.152	517.751	477.034	891.886	619.452	613.515	824.071	704.602	678.109	ring finger protein 166 [Source:MGI Symbol;Acc:MGI:1915968]
ENSMUSG00000014496	Ankrd28	2250.07	1445.94	1704.24	3951.73	3194.04	3667.78	2166.63	1844.42	2161.42	1987.74	1536.55	1600.67	1974.87	1463.76	1752.08	ankyrin repeat domain 28 [Source:MGI Symbol;Acc:MGI:2145661]
ENSMUSG00000014498	Ankrd52	3562.89	3388.83	3088.04	3299.67	3411.99	3505.47	3185.09	2985.76	2676.38	2934.14	2925.25	2722.48	2967.6	3219.86	3110.79	ankyrin repeat domain 52 [Source:MGI Symbol;Acc:MGI:2444029]
ENSMUSG00000014503	Pkd2l2	0.778648	3.35218	2.7171	3.86601	1.80065	3.52309	2.3161	1.3563	4.27494	0.71533	1.64135	0	3.19732	0.70598	2.2574	polycystic kidney disease 2-like 2 [Source:MGI Symbol;Acc:MGI:1858231]
ENSMUSG00000014504	Srp19	990.922	1098.03	1074.69	945.928	1033.87	928.508	889.227	1074.93	1042.08	896.528	880.969	955.634	888.986	961.9	945.843	signal recognition particle 19 [Source:MGI Symbol;Acc:MGI:1913634]
ENSMUSG00000014543	Klra17	0	0	3.42024	2.19232	0	0	4.82031	0.849811	0	3.58186	1.0338	0	3.31395	0	0.945177	killer cell lectin-like receptor, subfamily A, member 17 [Source:MGI Symbol;Acc:MGI:2180674]
ENSMUSG00000014547	Wdfy2	1074.43	741.209	911.804	2763.54	2598.08	2798.93	874.016	970.641	851.288	893.69	781.693	806.704	757.76	671.788	860.673	WD repeat and FYVE domain containing 2 [Source:MGI Symbol;Acc:MGI:2442811]
ENSMUSG00000014550	Rbsn	1541.63	1628.41	1583.32	1396.97	1482.37	1543.32	1484.15	1625.02	1671.46	1480.57	1618	1511.03	1430.95	1728.11	1648.21	rabenosyn, RAB effector [Source:MGI Symbol;Acc:MGI:1925537]
ENSMUSG00000014551	Mrps25	621.94	580.152	488.843	311.045	319.634	335.555	469.184	436.855	343.413	446.459	468.625	429.04	501.951	501.574	485.272	mitochondrial ribosomal protein S25 [Source:MGI Symbol;Acc:MGI:1928140]
ENSMUSG00000014554	Dguok	308.113	267.242	267.806	286.228	306.505	254.857	379.408	366.206	305.811	342.278	295.726	261.801	367.181	248.269	307.356	deoxyguanosine kinase [Source:MGI Symbol;Acc:MGI:1351602]
ENSMUSG00000014592	Camta1	183.506	159.939	172.568	121.131	155.746	119.267	176.871	219.958	287.842	235.76	200.119	227.187	141.014	211.952	185.883	calmodulin binding transcription activator 1 [Source:MGI Symbol;Acc:MGI:2140230]
ENSMUSG00000014599	Csf1	14288.5	12713	12496.4	8864.18	8205.68	8434.04	11454.2	12640	15339.6	14994	12160.2	14703	16613.5	11101.6	18103.5	colony stimulating factor 1 (macrophage) [Source:MGI Symbol;Acc:MGI:1339753]
ENSMUSG00000014601	Strip1	1263.71	1187.97	1247.29	805.286	799.337	858.587	1185.53	1335.26	1278.1	1154.01	1092.32	1103.62	1049.79	1097.14	1202.74	striatin interacting protein 1 [Source:MGI Symbol;Acc:MGI:2443884]
ENSMUSG00000014602	Kif1a	56.0524	55.6585	33.4876	15.7701	4.75967	15.1871	155.216	109.708	214.861	248.967	173.545	181.191	318.148	114.678	122.042	kinesin family member 1A [Source:MGI Symbol;Acc:MGI:108391]
ENSMUSG00000014603	Alx3	2.61109	5.9177	0	0	0	0	0.59696	0	0.567531	2.38412	0	0.599208	0.685922	1.15693	0.607673	aristaless-like homeobox 3 [Source:MGI Symbol;Acc:MGI:1277097]
ENSMUSG00000014606	Slc25a11	1511.17	1435.32	1551.43	1043.43	1026.25	998.116	1561.79	1572.49	1466.43	1269.66	1197.57	1258.46	1324.59	1191.22	1310.06	solute carrier family 25 (mitochondrial carrier oxoglutarate carrier), member 11 [Source:MGI Symbol;Acc:MGI:1915113]
ENSMUSG00000014633	Cmc2	290.27	238.452	321.629	182.814	156.105	177.943	233.652	288.334	240.943	375.18	268.767	291.455	360.301	341.354	369.758	COX assembly mitochondrial protein 2 [Source:MGI Symbol;Acc:MGI:1913781]
ENSMUSG00000014668	Chfr	576.297	517.676	579.979	526.154	532.004	512.329	551.83	506.436	540.121	609.607	602.382	536.715	637.461	567.362	604.936	checkpoint with forkhead and ring finger domains [Source:MGI Symbol;Acc:MGI:2444898]
ENSMUSG00000014704	Hoxa2	53.3324	41.7278	32.1098	161.795	208.755	177.831	43.8619	54.1083	28.0804	41.9183	25.7888	30.3058	40.661	23.1236	28.1212	homeobox A2 [Source:MGI Symbol;Acc:MGI:96174]
ENSMUSG00000014725	Adam28	0.951435	3.08653	1.10323	13.7622	0	6.23167	1.87854	1.65408	0	2.61836	2.99346	2.77748	4.28075	0.86101	0.921271	a disintegrin and metallopeptidase domain 28 [Source:MGI Symbol;Acc:MGI:105988]
ENSMUSG00000014748	Tex261	1840.38	2027.23	2265.07	2269.91	2116.2	1986.79	1909.92	1592.54	1594.7	1849.67	1878.69	2027.04	2056.49	1905.83	1955.14	testis expressed gene 261 [Source:MGI Symbol;Acc:MGI:1096575]
ENSMUSG00000014763	Fam120b	671.963	676.028	681.297	908.302	878.207	759.16	759.351	728.246	677.209	801.606	743.742	705.823	789.046	687.829	743.596	family with sequence similarity 120, member B [Source:MGI Symbol;Acc:MGI:1914794]
ENSMUSG00000014767	Tbp	731.122	628.564	599.389	581.389	625.208	493.902	572.663	717.849	711.025	615.131	690.791	615.34	701.206	674.865	599.835	TATA box binding protein [Source:MGI Symbol;Acc:MGI:101838]
ENSMUSG00000014769	Psmb1	3459.3	3588.79	3620.71	3096.02	3244.29	3216.73	3448.31	3624.8	3746.91	3272.32	3191.07	3254.56	3191.13	3293.13	3471.68	proteasome (prosome, macropain) subunit, beta type 1 [Source:MGI Symbol;Acc:MGI:104884]
ENSMUSG00000014771	Pdcd2	312.314	311.624	316.609	245.14	229.042	233.405	307.044	229.271	211.158	244.954	207.066	237.11	355.534	266.786	281.394	programmed cell death 2 [Source:MGI Symbol;Acc:MGI:104643]
ENSMUSG00000014773	Dll1	23.565	16.0541	14.0417	28.5282	40.0354	43.8382	8.32743	17.0624	30.2496	34.3833	62.2071	63.611	31.6152	88.9728	49.8396	delta like canonical Notch ligand 1 [Source:MGI Symbol;Acc:MGI:104659]
ENSMUSG00000014776	Nol3	105.472	124.519	118.924	283.779	260.216	269.265	111.583	143.65	212.899	49.0442	75.7524	86.1717	40.3473	57.8755	50.9089	nucleolar protein 3 (apoptosis repressor with CARD domain) [Source:MGI Symbol;Acc:MGI:1925938]
ENSMUSG00000014778	Fhod1	790.515	580.958	640.571	814.436	668.476	580.706	750.476	702.868	620.626	927.706	899.326	932.95	1042.75	927.262	854.688	formin homology 2 domain containing 1 [Source:MGI Symbol;Acc:MGI:2679008]
ENSMUSG00000014782	Plekhg4	74.2299	22.0877	46.4533	146.474	82.3881	120.844	69.2595	39.6365	38.1102	52.8421	24.0542	56.3169	46.2806	33.0892	41.1748	pleckstrin homology domain containing, family G (with RhoGef domain) member 4 [Source:MGI Symbol;Acc:MGI:2142544]
ENSMUSG00000014786	Slc9a5	468.524	347.872	398.081	446.989	398.63	456.82	452.094	437.19	542.253	385.524	326.236	357.329	380.984	282.369	333.126	solute carrier family 9 (sodium/hydrogen exchanger), member 5 [Source:MGI Symbol;Acc:MGI:2685542]
ENSMUSG00000014791	Elmo3	50.2877	32.1307	41.243	46.9281	20.6475	46.3928	54.7269	79.5414	61.855	62.7395	38.4854	45.6761	29.941	32.0692	62.1062	engulfment and cell motility 3 [Source:MGI Symbol;Acc:MGI:2679007]
ENSMUSG00000014813	Stc1	70.8734	304.003	344.747	389.876	115.535	210.172	261.476	701.531	868.066	463.317	695.902	856.814	326.911	907.905	621.43	stanniocalcin 1 [Source:MGI Symbol;Acc:MGI:109131]
ENSMUSG00000014837	4931428F04Rik	167.797	151.003	141.085	311.654	269.208	251.073	147.596	120.992	94.6812	98.4428	59.1569	47.3482	106.085	59.6102	91.2592	RIKEN cDNA 4931428F04 gene [Source:MGI Symbol;Acc:MGI:1921606]
ENSMUSG00000014846	Tppp3	145.494	108.468	140.591	78.3893	60.7471	90.475	186.597	206.726	199.966	137.144	126.435	131.043	111.115	93.3139	152.999	tubulin polymerization-promoting protein family member 3 [Source:MGI Symbol;Acc:MGI:1915221]
ENSMUSG00000014850	Msh3	777.48	837.68	850.743	744.711	712.707	630.343	637.749	686.919	761.078	812.86	831.508	827.343	825.185	923.897	760.532	mutS homolog 3 [Source:MGI Symbol;Acc:MGI:109519]
ENSMUSG00000014852	Adamts13	0	1.07153	4.56854	4.53582	0	1.05801	0.949004	0.844137	0.879238	1.77877	0	0.947459	1.09026	3.5603	0	a disintegrin-like and metallopeptidase (reprolysin type) with thrombospondin type 1 motif, 13 [Source:MGI Symbol;Acc:MGI:2685556]
ENSMUSG00000014856	Tmem208	323.259	376.848	343.59	416.369	360.476	407.449	351.144	310.015	247.401	417.267	359.957	402.245	400.421	383.396	437.42	transmembrane protein 208 [Source:MGI Symbol;Acc:MGI:1913570]
ENSMUSG00000014859	E2f4	1166.08	1335.23	1240.98	913.717	1091.69	1079.72	978.392	1032.41	1036.16	1349.52	1542.22	1612.42	1501.58	1761.93	1733.81	E2F transcription factor 4 [Source:MGI Symbol;Acc:MGI:103012]
ENSMUSG00000014867	Surf4	6809.89	8726.33	8489.02	8908.54	10073	9392.71	7547.51	8241.31	7925.52	7280.52	8396.56	9041.48	7100.11	9064.17	8063.58	surfeit gene 4 [Source:MGI Symbol;Acc:MGI:98445]
ENSMUSG00000014873	Surf2	372.284	296.971	377.972	264.222	303.654	282.643	266.082	264.119	254.389	309.919	325.696	264.845	323.889	293.58	290.266	surfeit gene 2 [Source:MGI Symbol;Acc:MGI:98444]
ENSMUSG00000014905	Dnajb9	1030.61	1181.1	1100.52	972.808	1082.59	945.462	1924.12	2020.04	2301.63	1395.92	1488.73	1389.15	828.918	960.841	906.564	DnaJ heat shock protein family (Hsp40) member B9 [Source:MGI Symbol;Acc:MGI:1351618]
ENSMUSG00000014907	Naf1	997.974	1019.31	1153.72	1008.36	1069.79	1057.14	1083.08	919.511	783.911	791.42	803.298	723.004	869.634	851.84	911.04	nuclear assembly factor 1 ribonucleoprotein [Source:MGI Symbol;Acc:MGI:2682306]
ENSMUSG00000014932	Yes1	864.084	799.586	861.233	1025.18	1057.53	988.952	960.153	960.82	881.653	880.258	950.331	977.095	890.332	966.75	921.658	YES proto-oncogene 1, Src family tyrosine kinase [Source:MGI Symbol;Acc:MGI:99147]
ENSMUSG00000014956	Ppp1cb	4031.91	4601.73	4554.73	4589.37	4765.79	4709.6	4617.28	5266.48	5816.96	4891.69	5063.41	6193.39	4636.16	6151.07	5468.75	protein phosphatase 1 catalytic subunit beta [Source:MGI Symbol;Acc:MGI:104871]
ENSMUSG00000014959	Gorasp2	3244.81	3690.13	3317.33	3510.85	3845.76	3501.11	3175.85	3452.56	3794.78	3243.03	3575.79	3874.86	3269.78	4028.11	3603.39	golgi reassembly stacking protein 2 [Source:MGI Symbol;Acc:MGI:2135962]
ENSMUSG00000014980	Tsen15	355.528	378.201	319.887	365.513	332.965	355.737	292.089	286.219	290.542	401.037	372.593	423.538	378.523	404.917	384.067	tRNA splicing endonuclease subunit 15 [Source:MGI Symbol;Acc:MGI:1913887]
ENSMUSG00000015002	Efr3a	3601.2	3009.89	3192.31	2458.42	3033.21	2838.41	3445.71	3446.35	3121.94	2507.9	2502.67	2718.11	2632.72	2560.27	2573.77	EFR3 homolog A [Source:MGI Symbol;Acc:MGI:1923990]
ENSMUSG00000015013	Trappc2l	358.831	323.98	272.474	343.941	373.884	328.01	329.54	284.176	287.635	462.362	373.156	382.383	424.473	344.509	409.472	trafficking protein particle complex 2-like [Source:MGI Symbol;Acc:MGI:1916295]
ENSMUSG00000015016	Acsf3	224.428	227.664	194.292	199.383	188.963	224.322	195.355	217.783	199.797	223.271	221.883	239.78	293.205	333.986	241.838	acyl-CoA synthetase family member 3 [Source:MGI Symbol;Acc:MGI:2182591]
ENSMUSG00000015023	Ddx19a	1733.22	1760.61	1670.23	1491.83	1429.07	1573.55	1555.81	1648.13	1625.73	1840.66	1813.16	2007.84	1814.28	1867.18	1880.74	DEAD box helicase 19a [Source:MGI Symbol;Acc:MGI:99526]
ENSMUSG00000015027	Galns	506.707	616.748	540.224	529.852	417.9	556.81	607.909	682.428	779.669	652.25	704.21	748.124	685.818	638.627	643.328	galactosamine (N-acetyl)-6-sulfate sulfatase [Source:MGI Symbol;Acc:MGI:1355303]
ENSMUSG00000015053	Gata2	1263.81	1040.54	1165.59	1068.77	1157.97	1472.57	998.338	1548.36	1281.77	1703.4	1614.68	1620.38	1789.92	1544.48	1658.67	GATA binding protein 2 [Source:MGI Symbol;Acc:MGI:95662]
ENSMUSG00000015083	C8g	8.74272	33.4736	12.4868	6.57362	24.8882	5.17368	9.8345	20.5202	5.79224	12.5019	4.69717	3.91298	8.15719	4.41391	12.8816	complement component 8, gamma polypeptide [Source:MGI Symbol;Acc:MGI:88237]
ENSMUSG00000015085	Entpd2	10.3552	14.8163	19.1656	30.4658	5.41946	15.4501	3.73213	9.74638	16.4381	20.0737	25.1441	33.8328	23.599	28.104	9.24711	ectonucleoside triphosphate diphosphohydrolase 2 [Source:MGI Symbol;Acc:MGI:1096863]
ENSMUSG00000015087	Rabl6	2018.97	2424.17	2160.03	2169.14	2437.24	2072.66	2420.02	2547.74	2542.07	2461.59	2614.8	2241.54	2048.16	2188.42	2494.91	RAB, member RAS oncogene family-like 6 [Source:MGI Symbol;Acc:MGI:2442633]
ENSMUSG00000015092	Edf1	2672.58	2455.39	2568.84	2389.9	2752.28	2599.04	2367.72	2858.93	2659.8	2292.62	2054.81	2089.12	2210	2002.51	2247.86	endothelial differentiation-related factor 1 [Source:MGI Symbol;Acc:MGI:1891227]
ENSMUSG00000015093	Clic3	1.78274	1.11815	0	5.17639	0	2.43773	0	0	0	0	0	0	6.69934	0.928566	0	chloride intracellular channel 3 [Source:MGI Symbol;Acc:MGI:1916704]
ENSMUSG00000015094	Npdc1	1158.69	1117.76	1097.33	1846.88	1868.02	1744.42	1101.11	1003.06	1160.44	1372.97	1249.01	1268.49	1280.58	1204.73	1167.47	neural proliferation, differentiation and control 1 [Source:MGI Symbol;Acc:MGI:1099802]
ENSMUSG00000015095	Fbxw5	919.517	1067.21	976.836	1178.52	1317.95	1294.08	940.498	1130.92	1059.02	968.83	820.579	830.519	1021.66	875.199	918.746	F-box and WD-40 domain protein 5 [Source:MGI Symbol;Acc:MGI:1354731]
ENSMUSG00000015112	Slc25a13	248.794	277.767	301.767	411.8	404.234	469.787	221.412	232.102	244.336	206.407	262.714	290.069	281.803	288.792	282.946	solute carrier family 25 (mitochondrial carrier, adenine nucleotide translocator), member 13 [Source:MGI Symbol;Acc:MGI:1354721]
ENSMUSG00000015120	Ube2i	4701.84	4857.24	4932.84	4491.14	4722.35	4547.59	4359.72	4541.9	4485.7	4023.91	4017.51	3922.02	4286.1	4235.52	4639.51	ubiquitin-conjugating enzyme E2I [Source:MGI Symbol;Acc:MGI:107365]
ENSMUSG00000015126	Tsr3	320.86	313.901	348.389	268.903	340.974	283.162	283.142	348.654	310.285	277.46	282.352	294.199	293.768	310.67	333.306	TSR3 20S rRNA accumulation [Source:MGI Symbol;Acc:MGI:1915577]
ENSMUSG00000015127	Unkl	606.206	655.019	522.129	577.572	624.449	499.333	595.829	664.921	634.839	590.275	591.842	657.615	527.987	584.115	443.449	unkempt family like zinc finger [Source:MGI Symbol;Acc:MGI:1921404]
ENSMUSG00000015133	Lrrk1	1611.51	1409.67	1023.05	1557.39	1164.79	1589.79	1117.87	1026.17	885.543	1243.78	1269.29	1030.43	2186.98	861.765	1101.94	leucine-rich repeat kinase 1 [Source:MGI Symbol;Acc:MGI:2142227]
ENSMUSG00000015134	Aldh1a3	20.101	12.6734	13.5754	231.004	349.188	325.072	51.9677	15.4361	15.3163	15.5718	16.106	11.8157	26.591	12.5155	13.91	aldehyde dehydrogenase family 1, subfamily A3 [Source:MGI Symbol;Acc:MGI:1861722]
ENSMUSG00000015143	Actn1	9032.39	9762.71	8788.04	6288.71	6043.04	6384.02	9163.33	7817.18	7334.92	7133.09	7872.05	7407.43	7961.73	7771.94	8248.84	actinin, alpha 1 [Source:MGI Symbol;Acc:MGI:2137706]
ENSMUSG00000015149	Sirt2	1011.74	1026.56	962.661	904.145	861.066	882.364	1007.94	941.439	1068.39	1218.45	1126.01	1138.37	1227.79	1000.43	913.974	sirtuin 2 [Source:MGI Symbol;Acc:MGI:1927664]
ENSMUSG00000015165	Hnrnpl	7067.34	7342.27	7312.86	6546.43	6852.26	7044.38	6546.17	7163.23	7543.73	6533.12	6590.45	6882.81	6545.98	7072.99	6884.87	heterogeneous nuclear ribonucleoprotein L [Source:MGI Symbol;Acc:MGI:104816]
ENSMUSG00000015176	Nolc1	3260.77	4042.54	3829.73	3449.08	4158.82	4128.03	2978.18	3008.99	2866.5	3153.36	3489.11	3693.65	3156.95	4130.82	4271.58	nucleolar and coiled-body phosphoprotein 1 [Source:MGI Symbol;Acc:MGI:1918019]
ENSMUSG00000015189	Casd1	975.695	1040.98	808.067	949.652	917.185	1040.09	903.669	884.766	849.436	772.278	744.811	796.253	680.155	962.853	890.477	CAS1 domain containing 1 [Source:MGI Symbol;Acc:MGI:2384865]
ENSMUSG00000015202	Cnksr3	312.484	213.674	247.896	284.013	224.9	339.311	339.133	290.247	317.891	310.988	291.962	293.579	449.33	222.502	285.71	Cnksr family member 3 [Source:MGI Symbol;Acc:MGI:2674130]
ENSMUSG00000015214	Mtmr1	502.313	499.796	519.992	530.125	656.94	638.194	583.821	479.127	418.381	680.137	572.036	514.958	718.029	616.479	709.375	myotubularin related protein 1 [Source:MGI Symbol;Acc:MGI:1858271]
ENSMUSG00000015217	Hmgb3	720.407	645.93	675.903	571.58	492.163	514.126	389.59	492.308	552.546	476.876	444.192	572.763	545.93	573.445	522.765	high mobility group box 3 [Source:MGI Symbol;Acc:MGI:1098219]
ENSMUSG00000015222	Map2	439.15	282.564	263.634	312.413	176.074	221.908	492.134	394.313	328.491	469.884	292.397	285.196	453.268	245.131	488.201	microtubule-associated protein 2 [Source:MGI Symbol;Acc:MGI:97175]
ENSMUSG00000015224	Cyp2j9	34.967	39.8303	42.5334	113.68	91.3459	63.6233	87.9698	45.0187	50.7296	15.2883	12.8248	2.89618	10.0016	3.60122	11.5749	cytochrome P450, family 2, subfamily j, polypeptide 9 [Source:MGI Symbol;Acc:MGI:1921769]
ENSMUSG00000015243	Abca1	2233.12	3906.37	3076.64	1590.25	2437.02	2287.98	3486.83	3308.25	2518.3	3165.55	3378.29	2897.33	2680.87	3282.71	2817.42	ATP-binding cassette, sub-family A (ABC1), member 1 [Source:MGI Symbol;Acc:MGI:99607]
ENSMUSG00000015247	Nipsnap3b	567.13	504.582	478.703	414.606	448.37	484.034	506.019	551.192	585.363	443.228	489.428	471.681	441.093	469.831	429.103	nipsnap homolog 3B [Source:MGI Symbol;Acc:MGI:1913786]
ENSMUSG00000015289	Lage3	422.151	353.03	383.366	261.263	277.726	276.923	362.688	357.159	330.878	454.864	402.674	344.545	457.546	454.409	449.017	L antigen family, member 3 [Source:MGI Symbol;Acc:MGI:1913442]
ENSMUSG00000015290	Ubl4a	828.846	838.738	814.608	481.597	470.388	489.448	790.567	708.066	788.021	856.885	1011.84	943.363	1016.62	1141.79	1049.56	ubiquitin-like 4A [Source:MGI Symbol;Acc:MGI:95049]
ENSMUSG00000015291	Gdi1	3713.23	3531.37	3357.71	3173.87	2887.5	2691.69	3520.51	3730.43	4626.68	4255.47	3685.3	3740.34	3731.26	3943.75	4138.15	guanosine diphosphate (GDP) dissociation inhibitor 1 [Source:MGI Symbol;Acc:MGI:99846]
ENSMUSG00000015305	Sash1	3506.51	3907.42	3876.68	2679.17	2805.03	2880.81	3822.99	4741.79	5329.64	3385.22	3396.76	4072.69	3345.23	3197.29	3262.55	SAM and SH3 domain containing 1 [Source:MGI Symbol;Acc:MGI:1917347]
ENSMUSG00000015312	Gadd45b	2359.74	2177.07	2501.87	1378.17	1252.17	1133.91	2586.56	2480.42	2852.56	1920.9	1806.89	1799.7	1282.41	1050.06	1272.65	growth arrest and DNA-damage-inducible 45 beta [Source:MGI Symbol;Acc:MGI:107776]
ENSMUSG00000015316	Slamf1	5.82322	1.03519	1.13145	0	1.2348	1.02567	1.85655	1.6654	1.7039	0.872356	0	3.58329	1.11076	0	0.894432	signaling lymphocytic activation molecule family member 1 [Source:MGI Symbol;Acc:MGI:1351314]
ENSMUSG00000015335	Zdhhc12	175.117	227.934	190.752	239.055	252.192	207.367	180.568	218.859	206.002	166.161	194.825	217.547	200.962	231.277	190.515	zinc finger, DHHC domain containing 12 [Source:MGI Symbol;Acc:MGI:1913470]
ENSMUSG00000015337	Endog	66.0499	72.9227	85.1185	127.504	99.3984	115.315	81.4162	77.5147	84.9973	94.1695	99.2079	81.4633	71.7118	78.6724	86.9329	endonuclease G [Source:MGI Symbol;Acc:MGI:1261433]
ENSMUSG00000015340	Cybb	0	0	0.922521	19.1013	114.055	77.7423	0	0	0.702787	0	0	0	0	0.714218	0.752905	cytochrome b-245, beta polypeptide [Source:MGI Symbol;Acc:MGI:88574]
ENSMUSG00000015341	Golga7	1529.08	1459.79	1483.91	2155.73	2000.57	1938.26	1520.36	1489.98	1432.35	1575.48	1429.94	1529.94	1545.4	1574.74	1663.57	golgi autoantigen, golgin subfamily a, 7 [Source:MGI Symbol;Acc:MGI:1931029]
ENSMUSG00000015342	Xk	49.5835	49.8009	53.536	77.7387	47.0655	78.2628	71.565	53.202	36.4743	92.7277	81.4478	67.4204	105.719	80.7107	90.6108	X-linked Kx blood group [Source:MGI Symbol;Acc:MGI:103569]
ENSMUSG00000015354	Pcolce2	67.4994	47.9282	26.4011	498.877	300.072	340.851	22.7325	20.2407	12.0959	54.2893	42.2642	68.7508	163.911	34.1198	45.0653	procollagen C-endopeptidase enhancer 2 [Source:MGI Symbol;Acc:MGI:1923727]
ENSMUSG00000015357	Clpx	659.127	758.91	740.054	701.074	790.836	757.999	692.265	701.516	676.413	767.798	781.374	730.967	794.793	811.693	760.549	caseinolytic mitochondrial matrix peptidase chaperone subunit [Source:MGI Symbol;Acc:MGI:1346017]
ENSMUSG00000015363	Trabd	910.043	958.238	973.23	872.586	941.024	932.097	821.555	847.351	833.075	895.218	951.003	977.575	918.41	943.148	985.508	TraB domain containing [Source:MGI Symbol;Acc:MGI:1915226]
ENSMUSG00000015377	Dennd6b	121.809	160.567	194.828	154.903	152.571	143.157	149.813	146.749	159.673	119.227	114.17	116.158	116.239	142.562	102.769	DENN/MADD domain containing 6B [Source:MGI Symbol;Acc:MGI:1916690]
ENSMUSG00000015396	Cd83	0	1.07548	0	0	0	1.07095	4.83816	0	4.42525	7.22946	1.03596	2.50536	4.42103	0.896442	2.86937	CD83 antigen [Source:MGI Symbol;Acc:MGI:1328316]
ENSMUSG00000015451	C4a	15.1067	12.8216	15.0307	13.7205	24.3274	17.2316	17.5726	28.8415	28.9004	50.8123	18.99	20.7696	11.7567	10.7259	24.798	complement component 4A (Rodgers blood group) [Source:MGI Symbol;Acc:MGI:98320]
ENSMUSG00000015452	Ager	29.7331	42.9865	45.0132	98.346	93.5269	96.3384	50.4968	46.7299	74.4392	55.1543	56.7115	47.1033	27.5035	35.0145	43.8762	advanced glycosylation end product-specific receptor [Source:MGI Symbol;Acc:MGI:893592]
ENSMUSG00000015461	Atf6b	1747.32	1961.62	1617.27	1223.13	1182.41	1360.47	1276.59	1281.52	1312.65	1440.77	1628.17	1942.29	1764.25	1820.57	1926.86	activating transcription factor 6 beta [Source:MGI Symbol;Acc:MGI:105121]
ENSMUSG00000015467	Egfl8	9.55686	11.5009	4.06142	29.3293	20.4682	8.99895	12.5484	7.72896	15.6336	11.5126	15.6423	15.4181	14.435	10.0516	9.482	EGF-like domain 8 [Source:MGI Symbol;Acc:MGI:1932094]
ENSMUSG00000015468	Notch4	62.5934	83.653	101.779	227.26	241.081	220.119	38.977	116.103	79.3528	96.5745	95.6399	42.1475	22.4563	92.2574	29.8406	notch 4 [Source:MGI Symbol;Acc:MGI:107471]
ENSMUSG00000015474	Ppt2	468.837	511.087	467.992	390.882	458.849	388.548	504.358	452.277	472.656	471.768	490.217	539.109	546.162	498.103	461.762	palmitoyl-protein thioesterase 2 [Source:MGI Symbol;Acc:MGI:1860075]
ENSMUSG00000015476	Prrt1	8.50306	4.3398	3.44256	29.1366	37.9906	35.4302	8.13918	9.77774	16.601	16.8398	15.5054	10.9608	16.6604	10.6643	14.0188	proline-rich transmembrane protein 1 [Source:MGI Symbol;Acc:MGI:1932118]
ENSMUSG00000015478	Rnf5	543.928	521.577	544.283	520.276	544.152	553.158	557.363	600.938	606.081	541.548	523.043	526.098	496.644	573.15	498.843	ring finger protein 5 [Source:MGI Symbol;Acc:MGI:1860076]
ENSMUSG00000015484	Fam163a	0	1.06581	1.13992	39.6554	17.5174	13.7147	4.79314	2.54132	2.62803	1.78648	4.10595	5.69358	1.09927	0	0	family with sequence similarity 163, member A [Source:MGI Symbol;Acc:MGI:3618859]
ENSMUSG00000015488	Cacfd1	725.788	830.19	732.152	943.496	940.67	862.077	736.155	697.528	706.064	815.615	712.405	705.895	718.878	702.542	814.574	calcium channel flower domain containing 1 [Source:MGI Symbol;Acc:MGI:1924317]
ENSMUSG00000015501	Hivep2	1475.83	1638.14	1652.29	1587.16	2143.49	1709.81	1911.36	1843.24	2023.28	1210.47	1527.82	1958.34	1090.87	1630.89	1232.53	human immunodeficiency virus type I enhancer binding protein 2 [Source:MGI Symbol;Acc:MGI:1338076]
ENSMUSG00000015522	Arnt	2643.07	2783.57	2908.53	1655.83	1599.13	1479.2	2867.59	2883.57	3041.44	2962.48	3068.25	3051.81	2755.74	2868.24	2444.47	aryl hydrocarbon receptor nuclear translocator [Source:MGI Symbol;Acc:MGI:88071]
ENSMUSG00000015533	Itga2	206.47	294.199	202.354	1080.99	1186.66	1164.44	416.506	353.212	505.446	246.819	325.824	307.129	213.827	309.972	351.371	integrin alpha 2 [Source:MGI Symbol;Acc:MGI:96600]
ENSMUSG00000015536	Mocs2	616.524	662.184	712.419	535.827	708.577	694.702	570.264	576.844	534.292	596.669	626.512	620.077	567.902	602.234	637.815	molybdenum cofactor synthesis 2 [Source:MGI Symbol;Acc:MGI:1336894]
ENSMUSG00000015542	Nat9	136.808	78.8755	156.265	237.449	170.719	187.798	114.951	106.475	138.505	98.1515	84.2404	72.5196	102.465	76.0132	123.401	N-acetyltransferase 9 (GCN5-related, putative) [Source:MGI Symbol;Acc:MGI:1913426]
ENSMUSG00000015568	Lpl	667.502	841.454	859.921	13602.8	16955.1	14080.3	803.409	1221.5	1338.93	898.059	838.129	1027.76	1487.88	1099.07	1238.81	lipoprotein lipase [Source:MGI Symbol;Acc:MGI:96820]
ENSMUSG00000015575	Atp6v0e	1083.13	1104.09	1172.67	1338.96	1270.09	1304.4	1170.78	1201.62	1122.04	1191	1167.06	1170.89	1164.15	1264.47	1190.64	ATPase, H+ transporting, lysosomal V0 subunit E [Source:MGI Symbol;Acc:MGI:1328318]
ENSMUSG00000015579	Nkx2-5	55.7597	44.8157	45.9835	5.67803	4.54581	4.98077	42.1006	65.9934	44.8889	34.6728	17.2434	20.1041	39.3727	30.854	34.9297	NK2 homeobox 5 [Source:MGI Symbol;Acc:MGI:97350]
ENSMUSG00000015597	Zfp318	795.348	835.672	630.874	733.928	675.336	563.972	955.365	902.676	933.009	603.086	685.798	553.378	632.34	570.393	577.394	zinc finger protein 318 [Source:MGI Symbol;Acc:MGI:1889348]
ENSMUSG00000015599	Ttbk1	182.103	148.91	168.355	40.6942	9.12429	21.7366	155.562	146.022	81.5971	85.5205	103.521	127.135	105.107	119.923	95.174	tau tubulin kinase 1 [Source:MGI Symbol;Acc:MGI:2147036]
ENSMUSG00000015605	Srf	2062.64	1706.18	1531.2	1884.29	2279.44	2248.69	1912.81	1769.76	1915.86	1750.85	1771.23	1821.48	1864.22	1524.57	1763.6	serum response factor [Source:MGI Symbol;Acc:MGI:106658]
ENSMUSG00000015619	Gata3	318.111	233.632	250.699	149.122	125.697	107.46	302.42	246.077	218.099	363.198	246.505	183.273	329.225	193.682	226.031	GATA binding protein 3 [Source:MGI Symbol;Acc:MGI:95663]
ENSMUSG00000015627	Gata5	0	0	0	29.5603	1.26373	9.43338	0	0.842362	0	0.890171	0	0	6.52485	0	0	GATA binding protein 5 [Source:MGI Symbol;Acc:MGI:109497]
ENSMUSG00000015647	Lama5	3388.38	2555.54	3248.97	3814.84	2383.9	3370.02	2948.18	2023.6	2865.54	3737.85	3188.53	2293.37	2986.98	2019.44	2630.51	laminin, alpha 5 [Source:MGI Symbol;Acc:MGI:105382]
ENSMUSG00000015652	Steap1	443.088	675.337	785.718	473.306	807.218	703.811	613.691	914.141	1066.38	1188.79	1572.21	1522.68	1121.02	1772.81	1729.06	six transmembrane epithelial antigen of the prostate 1 [Source:MGI Symbol;Acc:MGI:1917608]
ENSMUSG00000015653	Steap2	2754.94	3269.1	3422.77	3315.73	3925.13	4079.93	3640	4463.88	4723.19	5514.07	6021.89	6148.78	4959.3	6527.05	6614.14	six transmembrane epithelial antigen of prostate 2 [Source:MGI Symbol;Acc:MGI:1921301]
ENSMUSG00000015656	Hspa8	46867.1	51036.3	52374.8	43736.5	48205.1	45985.9	48255.7	52943.7	57585.9	47649.4	48571.3	49720.8	43984.3	48642.4	50372.7	heat shock protein 8 [Source:MGI Symbol;Acc:MGI:105384]
ENSMUSG00000015659	Serac1	121.402	111.999	95.5875	116.881	93.68	86.4815	173.142	121.899	135.815	128.63	151.023	111.465	209.704	152.468	123.226	serine active site containing 1 [Source:MGI Symbol;Acc:MGI:2447813]
ENSMUSG00000015668	Pdzd11	850.901	834.228	823.179	492.617	492.215	496.956	756.153	688.756	767.2	935.242	903.468	888.753	986.927	989.533	1009.88	PDZ domain containing 11 [Source:MGI Symbol;Acc:MGI:1919871]
ENSMUSG00000015671	Psma2	2169.53	2149.67	2216.81	2171.02	2354.51	2127.01	1999.56	2209.28	2207.98	2084.19	2309.26	2277.74	2137.36	2169.56	2204.34	proteasome subunit alpha 2 [Source:MGI Symbol;Acc:MGI:104885]
ENSMUSG00000015672	Mrpl32	332.617	326.76	327.053	405.314	400.658	402.535	341.405	342.314	324.867	282.005	320.891	335.925	345.503	340.136	355.904	mitochondrial ribosomal protein L32 [Source:MGI Symbol;Acc:MGI:2137226]
ENSMUSG00000015697	Setdb1	1797.13	1894.73	1755.42	910.555	1010.36	964.026	1751.45	1798.93	1596.34	1621.02	1975.83	2104.42	1586.12	2205.1	1730.88	SET domain, bifurcated 1 [Source:MGI Symbol;Acc:MGI:1934229]
ENSMUSG00000015702	Anxa9	63.5814	49.8881	68.7173	27.6765	25.5914	33.9937	38.6438	64.5795	63.476	52.4096	76.8155	75.9959	59.0408	76.0667	62.427	annexin A9 [Source:MGI Symbol;Acc:MGI:1923711]
ENSMUSG00000015709	Arnt2	323.755	345.083	323.883	762.317	664.014	644.448	264.413	300.402	400.088	434.96	409.297	461.566	752.049	479.637	472.865	aryl hydrocarbon receptor nuclear translocator 2 [Source:MGI Symbol;Acc:MGI:107188]
ENSMUSG00000015711	Prune1	918.131	926.792	906.091	478.941	462.908	558.717	900.225	985.391	929.342	968.315	919.97	913.28	773.345	775.489	767.118	prune exopolyphosphatase [Source:MGI Symbol;Acc:MGI:1925152]
ENSMUSG00000015714	Cers2	3476.22	3647.01	3878.46	2238.56	2370.16	2481.02	2925.9	3334.65	3203.18	2915.11	3174.7	3831.32	2988.35	3893.27	3316.55	ceramide synthase 2 [Source:MGI Symbol;Acc:MGI:1924143]
ENSMUSG00000015733	Capza2	3312.7	3579.83	3557.61	3685.61	3202.61	2976.75	3467.81	3372.38	3460.69	3271.02	3027.31	3279.25	3321.01	3061.53	3514.7	capping protein (actin filament) muscle Z-line, alpha 2 [Source:MGI Symbol;Acc:MGI:106222]
ENSMUSG00000015745	Plekho1	811.896	689.879	773.145	260.088	298.048	332.801	727.081	771.31	827.68	692.199	724.293	682.754	778.57	784.92	762.788	pleckstrin homology domain containing, family O member 1 [Source:MGI Symbol;Acc:MGI:1914470]
ENSMUSG00000015747	Vps45	340.893	376.22	341.099	204.401	297.324	240.113	350.733	374.084	543.853	363.947	417.414	284.014	331.417	422.735	336.461	vacuolar protein sorting 45 [Source:MGI Symbol;Acc:MGI:891965]
ENSMUSG00000015748	Prpf3	1121.03	1043.98	1108.45	567.346	663.818	505.421	968.557	938.64	855.495	1004.3	1111.87	1187	1120.84	1273.29	1084.17	pre-mRNA processing factor 3 [Source:MGI Symbol;Acc:MGI:1918017]
ENSMUSG00000015749	Anp32e	4326.64	4486.62	4345.05	1775.31	1552.14	1676.84	3744.67	4528.91	4347.9	3533.22	3975.98	4009.06	3421.73	4167.12	4179.54	acidic (leucine-rich) nuclear phosphoprotein 32 family, member E [Source:MGI Symbol;Acc:MGI:1913721]
ENSMUSG00000015750	Aph1a	2055.53	2258.53	2259.77	1555.43	1252.34	1831.66	2181.26	2467.81	2073.41	2200.35	1884.53	1806.73	1995.48	1744.92	2055.4	aph1 homolog A, gamma secretase subunit [Source:MGI Symbol;Acc:MGI:2385110]
ENSMUSG00000015755	Tab2	3887.59	4106.83	4214.56	4798.43	4943.73	4813.09	3876.47	4245.1	4840.8	3609.9	3883.2	4218.67	3244.86	3836.03	3643.38	TGF-beta activated kinase 1/MAP3K7 binding protein 2 [Source:MGI Symbol;Acc:MGI:1915902]
ENSMUSG00000015757	Ppil4	837.628	944.95	840.753	1113.58	1332.73	1134.67	762.011	802.396	720.536	744.823	765.562	771.027	685.333	753.545	753.892	peptidylprolyl isomerase (cyclophilin)-like 4 [Source:MGI Symbol;Acc:MGI:1914668]
ENSMUSG00000015759	Cnih1	1595.86	1493.53	1671.87	1635.14	1453.74	1498.47	1427.39	1511.6	1688.95	1300.46	1245.56	1447.09	1535.93	1505.93	1466.23	cornichon family AMPA receptor auxiliary protein 1 [Source:MGI Symbol;Acc:MGI:1277202]
ENSMUSG00000015766	Eps8	3404.49	3256.34	3647.38	4328.35	4119.31	4785.13	2444.3	2002.98	2258.96	2122.56	2937.2	2641.2	3067.1	3265.08	2917.65	epidermal growth factor receptor pathway substrate 8 [Source:MGI Symbol;Acc:MGI:104684]
ENSMUSG00000015776	Med22	1046.55	1074.18	1004.33	1166.96	1087.63	1049.29	871.106	803.36	687.814	766.46	744.384	763.495	953.887	771.753	836.536	mediator complex subunit 22 [Source:MGI Symbol;Acc:MGI:98446]
ENSMUSG00000015790	Surf1	432.264	339.453	419.118	432.09	442.694	375.208	361.056	356.878	330.559	343.457	338.748	347.256	383.577	339.602	341.661	surfeit gene 1 [Source:MGI Symbol;Acc:MGI:98443]
ENSMUSG00000015804	Med28	981.676	937.752	942.827	807.937	792.077	796.4	1102.48	1014.52	1003.35	1146.11	995.437	1049.48	1130.06	947.871	1061.75	mediator complex subunit 28 [Source:MGI Symbol;Acc:MGI:1914249]
ENSMUSG00000015806	Qdpr	632.005	628.39	682.012	562.35	532.255	590.616	778.172	623.75	652.817	733.86	597.15	585.294	823.358	658.509	735.46	quinoid dihydropteridine reductase [Source:MGI Symbol;Acc:MGI:97836]
ENSMUSG00000015812	Gnrh1	8.22864	16.9661	8.6636	2.49671	12.1295	5.30982	9.91695	12.8794	19.6041	5.46121	14.237	12.1083	2.70288	7.22294	11.127	gonadotropin releasing hormone 1 [Source:MGI Symbol;Acc:MGI:95789]
ENSMUSG00000015829	Tnr	4.09043	0	0.860943	1026.08	211.005	423.697	22.3563	4.51718	3.31535	6.13115	1.55456	1.44465	1.67087	1.87413	7.17402	tenascin R [Source:MGI Symbol;Acc:MGI:99516]
ENSMUSG00000015837	Sqstm1	8163.11	7383.54	7679.45	11270.1	10169.1	10504.1	13157.1	10225.1	11447.7	9034.36	9212.92	9263.14	8218.08	7456.7	6390.77	sequestosome 1 [Source:MGI Symbol;Acc:MGI:107931]
ENSMUSG00000015839	Nfe2l2	3555.78	4230.06	4139.63	5828.86	6999.28	6348.57	3496.87	3713.89	4023.06	3496.67	3564.46	3942.49	3641.45	3533.38	3614.36	nuclear factor, erythroid derived 2, like 2 [Source:MGI Symbol;Acc:MGI:108420]
ENSMUSG00000015843	Rxrg	0	0	0	0	0	0	0	0	0	8.3188	10.5949	3.93333	3.4125	3.68583	5.83834	retinoid X receptor gamma [Source:MGI Symbol;Acc:MGI:98216]
ENSMUSG00000015846	Rxra	1654.14	1448.82	1524.24	2591.67	2167.62	2424.05	1549.71	1706.25	1639.61	2180.43	1930.2	1985.84	2074.28	1974.08	2007.48	retinoid X receptor alpha [Source:MGI Symbol;Acc:MGI:98214]
ENSMUSG00000015850	Adamtsl4	703.546	384.417	556.719	265.244	146.766	277.248	553.492	488.327	622.929	630.862	449.997	303.804	604.769	287.97	301.138	ADAMTS-like 4 [Source:MGI Symbol;Acc:MGI:2389008]
ENSMUSG00000015869	Prpsap1	1335.4	1442.7	1474.52	1012.55	1039.28	920.589	1232	1341.47	1160.07	1037.32	1109.41	1028.71	1126.38	1097.9	1083.09	phosphoribosyl pyrophosphate synthetase-associated protein 1 [Source:MGI Symbol;Acc:MGI:1915013]
ENSMUSG00000015879	Fam184b	0	4.30735	5.76522	1.14327	0	1.06037	1.92769	6.35444	5.92335	1.79793	2.07341	5.73921	1.10941	0.89643	3.77366	family with sequence similarity 184, member B [Source:MGI Symbol;Acc:MGI:2442958]
ENSMUSG00000015880	Ncapg	1770.02	1805.26	1639.19	541.713	555.79	664.548	1523.84	1921.12	1771.29	1434.67	1550.44	1700.21	1466	1738.88	1706.87	non-SMC condensin I complex, subunit G [Source:MGI Symbol;Acc:MGI:1930197]
ENSMUSG00000015882	Lcorl	371.53	287.456	232.96	363.709	305.95	289.912	356.333	287.717	482.373	390.468	379.284	347.129	340.064	409.568	337.956	ligand dependent nuclear receptor corepressor-like [Source:MGI Symbol;Acc:MGI:2651932]
ENSMUSG00000015889	Lta4h	1259.43	1263.91	1432.26	1451.52	1579.49	1459.68	1370.66	1345.71	1368.17	1215.02	1156.17	1147.55	1308.49	1165.95	1223.44	leukotriene A4 hydrolase [Source:MGI Symbol;Acc:MGI:96836]
ENSMUSG00000015890	Amdhd1	1.9439	1.06345	4.56941	1.12854	1.25086	2.10749	5.74915	1.69223	6.99527	2.67526	0	4.74492	4.41129	2.66278	2.81514	amidohydrolase domain containing 1 [Source:MGI Symbol;Acc:MGI:1919011]
ENSMUSG00000015932	Dstn	4483.09	3956.58	4302.97	6714.09	5239.13	6104.25	4065.37	3542.42	3621.57	3683.3	3182.52	3094.51	4645.04	3207.13	4173.78	destrin [Source:MGI Symbol;Acc:MGI:1929270]
ENSMUSG00000015937	Macroh2a1	2536.55	2973.76	2823.2	2413.18	2701.03	2927.48	2584.7	2825.08	2706.26	2426.91	2657.81	2870.12	2463.98	2761.85	2708.38	macroH2A.1 histone [Source:MGI Symbol;Acc:MGI:1349392]
ENSMUSG00000015942	Gtf2ird2	319.367	293.545	263.2	504.417	378.205	353.219	281.583	329.301	264.645	435.826	426.675	419.011	501.788	463.745	406.819	GTF2I repeat domain containing 2 [Source:MGI Symbol;Acc:MGI:2149780]
ENSMUSG00000015943	Bola1	180.818	141.77	161.148	81.9951	81.5079	97.8705	154.154	171.463	168.53	150.354	125.975	177.712	159.459	169.794	158.797	bolA-like 1 (E. coli) [Source:MGI Symbol;Acc:MGI:1916418]
ENSMUSG00000015944	Castor2	1787.32	1438.59	1406.92	1427.68	1461.36	1416.9	1802.8	1816.12	1727.15	1838.39	1914.05	1822.78	1702.79	1682.04	1410.3	cytosolic arginine sensor for mTORC1 subunit 2 [Source:MGI Symbol;Acc:MGI:1933384]
ENSMUSG00000015947	Fcgr1	0.926089	2.03698	0	0	0	0	0	0.810473	0	0	1.95422	2.72292	1.04837	7.62723	5.40639	Fc receptor, IgG, high affinity I [Source:MGI Symbol;Acc:MGI:95498]
ENSMUSG00000015950	Ncf1	0.93178	2.7551	1.71587	1.92485	3.22135	0	4.85525	3.39293	2.24329	1.34207	0	0.475372	0	0.445641	0	neutrophil cytosolic factor 1 [Source:MGI Symbol;Acc:MGI:97283]
ENSMUSG00000015957	Wnt11	116.557	65.1401	52.2245	283.063	246.465	142.317	248.003	139.334	143.525	126.65	95.7062	52.7233	81.5198	39.1304	49.9369	wingless-type MMTV integration site family, member 11 [Source:MGI Symbol;Acc:MGI:101948]
ENSMUSG00000015961	Adss	1686.75	1626.87	1872.19	1947.6	2009.19	2041.62	1584.71	1515.93	1419.98	1610.96	1547.58	1432.36	1752.6	1539.29	1833.12	adenylosuccinate synthetase, non muscle [Source:MGI Symbol;Acc:MGI:87948]
ENSMUSG00000015962	1700016C15Rik	0.975821	0	0	38.4287	1.24283	5.30712	0	1.6909	0.873622	0	1.01315	0	3.24594	0	0.961998	RIKEN cDNA 1700016C15 gene [Source:MGI Symbol;Acc:MGI:1916678]
ENSMUSG00000015970	Chdh	0	0	0	7.87419	1.83912	6.42529	0	2.47538	3.85871	2.32397	0	0	14.3087	0	0	choline dehydrogenase [Source:MGI Symbol;Acc:MGI:1860776]
ENSMUSG00000015971	Actr8	465.868	367.846	399.934	492.51	463.368	482.786	401.655	445.529	421.319	463.956	421.85	437.072	516.212	465.579	460.162	ARP8 actin-related protein 8 [Source:MGI Symbol;Acc:MGI:1860775]
ENSMUSG00000015980	Lrrc27	17.4774	22.2593	28.6789	38.9131	95.3033	59.9194	33.7893	38.8125	35.4222	61.6756	39.8083	25.3557	67.2867	57.0579	60.6744	leucine rich repeat containing 27 [Source:MGI Symbol;Acc:MGI:1923862]
ENSMUSG00000015981	Stk32c	2.55974	2.19561	4.09091	5.49427	1.28866	1.07126	0.977884	2.59124	1.79667	0.910387	2.09344	0.969627	2.24337	0.912146	1.91863	serine/threonine kinase 32C [Source:MGI Symbol;Acc:MGI:2385336]
ENSMUSG00000015994	Fnta	1385.03	1207.22	1281.21	1403.29	1479.82	1325.44	1184.34	1150.81	1037.39	1419.4	1152.7	1182.4	1460.1	1206.54	1419.86	farnesyltransferase, CAAX box, alpha [Source:MGI Symbol;Acc:MGI:104683]
ENSMUSG00000016018	Mtrex	1824.07	2021.56	2035.7	1486.55	1793.79	1666.72	1928.02	1816.46	1821.63	1507.31	1607.94	1639.2	1528.9	1743.48	1737.19	Mtr4 exosome RNA helicase [Source:MGI Symbol;Acc:MGI:1919448]
ENSMUSG00000016024	Lbp	120.693	482.936	428.236	3525.36	6824.76	4067.72	252.73	357.055	464.595	447.506	780.196	523.318	251.578	400.42	227.301	lipopolysaccharide binding protein [Source:MGI Symbol;Acc:MGI:1098776]
ENSMUSG00000016028	Celsr1	21.9541	15.5659	28.0769	242.082	77.6687	215.83	16.4615	12.6121	43.7958	17.2389	9.31052	7.13944	65.7792	9.49687	13.5482	cadherin, EGF LAG seven-pass G-type receptor 1 [Source:MGI Symbol;Acc:MGI:1100883]
ENSMUSG00000016087	Fli1	15.7039	18.5966	4.33937	138.904	146.261	145.34	10.4957	12.6904	9.79325	25.684	25.8218	29.4314	38.152	37.2979	35.383	Friend leukemia integration 1 [Source:MGI Symbol;Acc:MGI:95554]
ENSMUSG00000016128	Stard13	789.659	745.576	790.738	659.42	693.196	804.63	756.354	764.458	824.055	620.579	700.928	607.833	607.741	537.327	693.214	StAR-related lipid transfer (START) domain containing 13 [Source:MGI Symbol;Acc:MGI:2385331]
ENSMUSG00000016150	Tenm1	0	0	0	7.14288	0	2.71615	0	0	0.736655	0	0	0	2.63258	0	0	teneurin transmembrane protein 1 [Source:MGI Symbol;Acc:MGI:1345185]
ENSMUSG00000016179	Camk1g	4.41738	1.21879	0	17.2778	21.1327	30.8704	2.57808	0.757823	0.785317	3.99581	1.16746	0	1.96406	0	2.52664	calcium/calmodulin-dependent protein kinase I gamma [Source:MGI Symbol;Acc:MGI:2388073]
ENSMUSG00000016181	Utp25	440.279	529.035	388.744	326.407	431.37	414.723	323.37	225.579	293.364	308.757	338.324	450.377	288.723	380.735	421.837	UTP25 small subunit processome component [Source:MGI Symbol;Acc:MGI:2138080]
ENSMUSG00000016194	Hsd11b1	10.1067	7.26031	15.3226	75.5424	192.801	126.799	10.9878	11.6829	12.9422	60.6414	181.449	147.281	73.6425	91.0206	45.6432	hydroxysteroid 11-beta dehydrogenase 1 [Source:MGI Symbol;Acc:MGI:103562]
ENSMUSG00000016200	Syt14	0.597505	0	0	2.06338	1.51441	5.25818	0	1.0396	4.22792	4.52281	2.51908	4.98754	0	1.0824	1.15014	synaptotagmin XIV [Source:MGI Symbol;Acc:MGI:2444490]
ENSMUSG00000016206	H2-M3	198.779	194.451	219.207	86.3682	92.9362	102.598	269.224	247.25	317.013	213.217	217.498	213.723	224.272	196.563	186.704	histocompatibility 2, M region locus 3 [Source:MGI Symbol;Acc:MGI:95915]
ENSMUSG00000016239	Lonrf3	315.965	486.697	453.564	88.2798	119.953	130.871	532.071	734.363	818.886	671.234	819.034	930.719	573.677	745.571	777.546	LON peptidase N-terminal domain and ring finger 3 [Source:MGI Symbol;Acc:MGI:1921615]
ENSMUSG00000016252	Atp5e	630.799	631.495	640.383	795.322	815.483	866.329	587.339	579.095	616.998	583.741	539.436	556.498	581.802	595.023	629.018	ATP synthase, H+ transporting, mitochondrial F1 complex, epsilon subunit [Source:MGI Symbol;Acc:MGI:1855697]
ENSMUSG00000016253	Nelfcd	1110.59	1108.03	1068.94	788.797	714.244	841.715	1039.53	1101.59	1180.69	955.192	877.587	966.843	984.653	944.726	993.037	negative elongation factor complex member C/D, Th1l [Source:MGI Symbol;Acc:MGI:1926424]
ENSMUSG00000016256	Ctsz	1981.72	2295.07	2379.11	3180.02	3239.18	3215.85	2361.28	3021.96	3568.9	2503.78	2898.21	3463.37	2303.46	2828.65	2372.52	cathepsin Z [Source:MGI Symbol;Acc:MGI:1891190]
ENSMUSG00000016257	Prelid3b	1102.31	1162.78	1138.77	1179.45	1173.84	1306.46	1186.28	1136.21	1070.62	1015.07	1173.41	1268.77	1014.26	1122.53	1279.55	PRELI domain containing 3B [Source:MGI Symbol;Acc:MGI:1913640]
ENSMUSG00000016262	Sertad4	428.344	386.104	295.285	495.273	483.104	347.016	386.903	240.599	266.08	386.05	294.527	330.595	490.043	304.227	246.625	SERTA domain containing 4 [Source:MGI Symbol;Acc:MGI:2443496]
ENSMUSG00000016283	H2-M2	0	0	1.17014	0	6.59657	2.16387	2.96552	0	0	0	3.17007	0	0	0	0	histocompatibility 2, M region locus 2 [Source:MGI Symbol;Acc:MGI:95914]
ENSMUSG00000016308	Ube2a	1146.5	1092.68	1173.26	698.109	731.59	688.086	1061.73	1208.87	1265.12	1260.89	1319.5	1394.48	1245.91	1269.31	1366.38	ubiquitin-conjugating enzyme E2A [Source:MGI Symbol;Acc:MGI:102959]
ENSMUSG00000016319	Slc25a5	5964.57	7000.98	6435.36	5538.17	6280.09	6471.8	4988.36	5717.23	4951.59	7022.96	7345.05	8499.28	8206.56	9798.96	10016.6	solute carrier family 25 (mitochondrial carrier, adenine nucleotide translocator), member 5 [Source:MGI Symbol;Acc:MGI:1353496]
ENSMUSG00000016344	Ppdpf	283.034	340.489	301.461	531.335	515.193	523.815	282.342	292.131	280.405	253.507	226.14	226.919	284.551	230.959	294.851	pancreatic progenitor cell differentiation and proliferation factor [Source:MGI Symbol;Acc:MGI:1913746]
ENSMUSG00000016349	Eef1a2	0	0	0	0	2.54315	0	0	1.67088	3.52461	2.65327	3.06414	9.37682	0	3.58531	0.937298	eukaryotic translation elongation factor 1 alpha 2 [Source:MGI Symbol;Acc:MGI:1096317]
ENSMUSG00000016356	Col20a1	17.9265	11.0127	20.2838	212.896	158.975	171.057	23.3634	11.4765	17.999	46.1454	32.8618	21.1251	65.0626	38.1665	22.6465	collagen, type XX, alpha 1 [Source:MGI Symbol;Acc:MGI:1920618]
ENSMUSG00000016382	Pls3	4918.28	4141.85	4492.5	5561.97	5121.9	5053.14	4812.61	3512.63	3453.78	7847.57	5816.15	4266.15	8283.94	4564.12	7582.27	plastin 3 (T-isoform) [Source:MGI Symbol;Acc:MGI:104807]
ENSMUSG00000016386	Mpped2	70.9468	27.2968	14.5294	90.4929	53.9604	49.9638	24.8509	71.1915	50.6472	37.6582	28.7499	49.8841	74.4984	28.3425	76.5513	metallophosphoesterase domain containing 2 [Source:MGI Symbol;Acc:MGI:1924265]
ENSMUSG00000016409	Nkap	545.639	682.499	612.873	638.76	724.722	587.398	695.592	571.282	622.894	662.996	895.545	876.011	849.199	1032.98	693.072	NFKB activating protein [Source:MGI Symbol;Acc:MGI:1914300]
ENSMUSG00000016427	Ndufa1	516.395	530.48	569.511	555.286	540.136	576.272	461.639	583.911	565.93	666.278	632.395	773.409	695.182	726.335	645.217	NADH:ubiquinone oxidoreductase subunit A1 [Source:MGI Symbol;Acc:MGI:1929511]
ENSMUSG00000016458	Wt1	39.4158	55.6321	54.4305	1152.7	1275.89	1066.34	64.4125	91.4091	92.7285	83.983	162.813	106.201	49.8308	100.707	55.6632	Wilms tumor 1 homolog [Source:MGI Symbol;Acc:MGI:98968]
ENSMUSG00000016477	E2f3	656.847	670.166	704.166	879.076	935.408	962.833	647.657	725.134	685.003	602.583	688.334	741.455	581.244	660.307	685.808	E2F transcription factor 3 [Source:MGI Symbol;Acc:MGI:1096340]
ENSMUSG00000016481	Cr1l	590.92	644.473	574.288	854.853	942.917	842.086	651.172	577.091	640.579	676.579	629.986	654.274	621.097	721.771	685.638	complement component (3b/4b) receptor 1-like [Source:MGI Symbol;Acc:MGI:88513]
ENSMUSG00000016487	Ppfibp1	5605.76	4410.51	4501.32	7447.68	6783.18	6384.81	5243.38	4934.06	4657.19	4607.63	4150.73	4140.93	4704.88	3820.42	4330.45	PTPRF interacting protein, binding protein 1 (liprin beta 1) [Source:MGI Symbol;Acc:MGI:1914783]
ENSMUSG00000016493	Cd46	24.665	24.0931	12.8882	16.4142	17.2872	20.4109	17.8131	10.943	9.69324	18.3171	13.695	42.4009	26.7499	22.079	19.4895	CD46 antigen, complement regulatory protein [Source:MGI Symbol;Acc:MGI:1203290]
ENSMUSG00000016494	Cd34	31.1212	30.0263	46.0932	4150.51	3323.54	4140.15	32.733	40.389	36.0694	229.27	223.654	195.033	443.253	142.204	348.175	CD34 antigen [Source:MGI Symbol;Acc:MGI:88329]
ENSMUSG00000016495	Plgrkt	560.955	563.966	591.743	553.629	606.421	571.493	563.844	537.684	476.261	644.302	561.405	566.61	614.07	557.72	550.173	plasminogen receptor, C-terminal lysine transmembrane protein [Source:MGI Symbol;Acc:MGI:1915009]
ENSMUSG00000016496	Cd274	127.103	244.184	232.464	34.9721	97.226	65.5439	239.788	191.02	176.807	228.773	260.957	215.011	188.947	231.593	170.385	CD274 antigen [Source:MGI Symbol;Acc:MGI:1926446]
ENSMUSG00000016498	Pdcd1lg2	0	0	0	0	0	2.10644	1.93036	0	0.874404	4.47116	3.0669	3.79759	1.09947	0	2.81853	programmed cell death 1 ligand 2 [Source:MGI Symbol;Acc:MGI:1930125]
ENSMUSG00000016503	Gtf3a	890.24	1027.06	903.89	855.618	934.598	979.987	819.842	830.34	787.377	897.176	885.491	821.382	916.536	1045.73	1072.82	general transcription factor III A [Source:MGI Symbol;Acc:MGI:1913846]
ENSMUSG00000016510	Mtif3	128.375	148.821	137.164	109.666	140.023	114.902	119.004	132.912	147.558	158.554	150.199	135.163	183.575	143.187	178.211	mitochondrial translational initiation factor 3 [Source:MGI Symbol;Acc:MGI:1923616]
ENSMUSG00000016520	Lnx2	366.779	398.361	326.324	449.849	455.815	498.868	452.383	558.425	380.563	469.786	525.415	443.717	422.976	431.187	391.116	ligand of numb-protein X 2 [Source:MGI Symbol;Acc:MGI:2155959]
ENSMUSG00000016524	Il19	0	0	1.31312	2.60316	8.74918	0	0	0	0	2.06254	1.18572	1.09745	0	2.89067	1.67313	interleukin 19 [Source:MGI Symbol;Acc:MGI:1890472]
ENSMUSG00000016526	Dyrk3	40.8468	66.2007	49.2026	122.237	153.467	204.752	58.5195	62.2254	26.7408	49.4696	34.5084	53.4354	56.931	47.4872	59.8788	dual-specificity tyrosine-(Y)-phosphorylation regulated kinase 3 [Source:MGI Symbol;Acc:MGI:1330300]
ENSMUSG00000016528	Mapkapk2	3329	5001.82	4543.5	2823.04	3574.73	3319.99	3939.81	3820.7	4338.6	5215.25	6052.87	6984.83	4837.9	6791.27	5104.49	MAP kinase-activated protein kinase 2 [Source:MGI Symbol;Acc:MGI:109298]
ENSMUSG00000016529	Il10	0	0	0	5.65103	2.50173	2.11109	0	0	0.873084	0	2.07128	0	0	0	0	interleukin 10 [Source:MGI Symbol;Acc:MGI:96537]
ENSMUSG00000016534	Lamp2	11398.6	12204.1	12569.8	8835.22	9130.98	8478.94	13216.4	11931.9	13317.6	16819.5	15770.9	15341.9	15910.6	14669.4	13804.7	lysosomal-associated membrane protein 2 [Source:MGI Symbol;Acc:MGI:96748]
ENSMUSG00000016541	Atxn10	3367.28	3129.23	3285.14	3662.57	3561.44	3342.25	3160.43	3209.33	3390.65	2865.4	2826.52	2741.97	2830.81	2328.28	2677.12	ataxin 10 [Source:MGI Symbol;Acc:MGI:1859293]
ENSMUSG00000016552	Foxred2	418.761	613.528	614.482	145.403	177.521	181.574	560.15	666.863	829.808	558.475	706.411	787.145	528.019	682.173	617.931	FAD-dependent oxidoreductase domain containing 2 [Source:MGI Symbol;Acc:MGI:106315]
ENSMUSG00000016554	Eif3d	4122.38	4190.26	4024.76	3624.37	3948.27	3859.43	3766.71	3820.52	3715.95	3158.27	3534.03	3676.63	3593.88	3696.31	3746.37	eukaryotic translation initiation factor 3, subunit D [Source:MGI Symbol;Acc:MGI:1933181]
ENSMUSG00000016559	H3f3b	16332.4	19152.2	19269.9	13456.3	15681.5	13630.5	19508.4	21480.9	19259.4	15108.7	16930.5	16712.4	14177.7	16041	14683.3	H3.3 histone B [Source:MGI Symbol;Acc:MGI:1101768]
ENSMUSG00000016619	Nup50	2124.03	2571.09	2337.47	1518.02	1676.73	1878.95	2263.41	2475.9	2551.11	2090.33	2319.95	2399.83	1867	2264.67	2195.07	nucleoporin 50 [Source:MGI Symbol;Acc:MGI:1351502]
ENSMUSG00000016624	Phf21b	8.08971	6.9846	36.7865	28.707	8.2081	20.9902	8.44061	9.56332	5.33323	5.0595	6.97046	14.2564	6.57481	13.5218	5.71126	PHD finger protein 21B [Source:MGI Symbol;Acc:MGI:2443812]
ENSMUSG00000016637	Ift27	488.906	445.04	475.454	516.693	540.642	518.884	457.065	452.095	365.621	441.738	390.651	432.79	512.94	424.122	477.252	intraflagellar transport 27 [Source:MGI Symbol;Acc:MGI:1914292]
ENSMUSG00000016664	Pacsin2	2605.88	2645.35	2558.48	3485.57	2791.65	3163.18	2457.28	2222.38	2360.55	2233.33	2321.16	2463.67	2489.42	2314.11	2420.9	protein kinase C and casein kinase substrate in neurons 2 [Source:MGI Symbol;Acc:MGI:1345153]
ENSMUSG00000016756	Cmah	4.28326	1.89535	2.06389	30.6703	39.9853	22.7624	9.00862	7.36603	5.46426	6.17404	44.6798	4.95843	8.76991	9.37536	14.1268	cytidine monophospho-N-acetylneuraminic acid hydroxylase [Source:MGI Symbol;Acc:MGI:103227]
ENSMUSG00000016757	Ttll12	1853.49	1784.83	1860.35	1732.95	1774.1	1725.89	1762.48	1817.87	1711.75	1433.71	1458.67	1446.19	1627.07	1419	1689.73	tubulin tyrosine ligase-like family, member 12 [Source:MGI Symbol;Acc:MGI:3039573]
ENSMUSG00000016758	Bik	9.08825	2.01557	9.1475	3.19025	2.45267	3.92618	6.20158	2.64723	11.0696	4.15427	8.96423	12.405	7.11676	22.9644	9.76596	BCL2-interacting killer [Source:MGI Symbol;Acc:MGI:1206591]
ENSMUSG00000016831	Tox4	1440.26	1587.32	1400.55	1316.49	1402.87	1303.53	1737.84	1529.39	1631.9	1331.48	1584.35	1518.96	1519.33	1552.96	1460.19	TOX high mobility group box family member 4 [Source:MGI Symbol;Acc:MGI:1915389]
ENSMUSG00000016833	Mrps18c	343.703	443.555	435.709	343.486	325.357	303.414	382.508	399.545	368.12	413.381	420.091	406.085	404.106	446.204	447.164	mitochondrial ribosomal protein S18C [Source:MGI Symbol;Acc:MGI:1915985]
ENSMUSG00000016918	Sulf1	1541.83	1413.49	1279.87	4182.76	4298.43	2933.62	2647.02	1180.42	995.756	1991.21	1555.98	678.737	1128.54	889.365	1054.21	sulfatase 1 [Source:MGI Symbol;Acc:MGI:2138563]
ENSMUSG00000016921	Srsf6	5586.31	5997.83	5880.58	6377.35	6732.38	6470.9	5487.8	5565.8	4984.2	5177.27	5409.14	5237.55	5330.74	5305.64	5293.89	serine and arginine-rich splicing factor 6 [Source:MGI Symbol;Acc:MGI:1915246]
ENSMUSG00000016933	Plcg1	1723.38	1683.98	1914.45	2722	2434.94	2733.6	2178.88	2050.59	1905.77	1605.61	1290.68	1281.5	1699.47	1282.26	1399.14	phospholipase C, gamma 1 [Source:MGI Symbol;Acc:MGI:97615]
ENSMUSG00000016940	Kctd2	352.454	278.198	365.961	610.38	565.38	623.684	343.369	353.123	377.813	288.467	269.868	284.358	319.095	243.21	252.616	potassium channel tetramerisation domain containing 2 [Source:MGI Symbol;Acc:MGI:1917632]
ENSMUSG00000016942	Tmprss6	0.808924	9.06441	4.82945	2.80532	18.5589	5.99116	7.96411	5.52902	21.0836	6.70521	4.30017	5.55801	13.7627	4.17679	3.93255	transmembrane serine protease 6 [Source:MGI Symbol;Acc:MGI:1919003]
ENSMUSG00000016946	Kctd5	1479.27	1567.59	1646.67	1175.74	1133.5	1229.63	1427.76	1418.43	1560.65	1129.55	1247.55	1204.82	1270.07	1235.59	1363.95	potassium channel tetramerisation domain containing 5 [Source:MGI Symbol;Acc:MGI:1916509]
ENSMUSG00000016982	Pom121l2	0	4.50424	0	1.37611	0	0	0	1.01665	1.06967	0.665892	3.71669	2.11757	5.23404	1.32307	0	POM121 membrane glycoprotein-like 2 (rat) [Source:MGI Symbol;Acc:MGI:2684870]
ENSMUSG00000016984	Etaa1	600.717	555.284	618.035	282.083	259.496	275.679	557.064	581.284	631.314	391.115	438.345	488.318	400.906	434.289	427.045	Ewing tumor-associated antigen 1 [Source:MGI Symbol;Acc:MGI:1915395]
ENSMUSG00000016995	Matn4	3.33054	1.28808	5.14468	35.9819	111.248	90.9094	2.80621	6.23849	1.04647	2.57028	3.62481	3.35226	14.3432	4.24602	3.12145	matrilin 4 [Source:MGI Symbol;Acc:MGI:1328314]
ENSMUSG00000017002	Slpi	11.3647	51.4877	42.8623	51.3009	212.963	157.43	11.2725	110.346	254.393	33.2317	217.331	1251.33	38.7918	611.044	110.968	secretory leukocyte peptidase inhibitor [Source:MGI Symbol;Acc:MGI:109297]
ENSMUSG00000017009	Sdc4	11010.3	11868.3	12437.8	10285.6	10561.9	10789.4	11381.4	12810.2	14034.2	12065.2	13175.2	12022.1	11526.6	12321.2	13297.7	syndecan 4 [Source:MGI Symbol;Acc:MGI:1349164]
ENSMUSG00000017057	Il13ra1	2814.09	4366.26	4263.98	3342.86	5382.59	3974.4	2910.35	3921.97	4623.61	4780.74	6234.24	6976.9	3884.24	7029.74	6204.65	interleukin 13 receptor, alpha 1 [Source:MGI Symbol;Acc:MGI:105052]
ENSMUSG00000017119	Nbr1	2905.24	2804.38	2931.43	3668.96	3949.7	3428.54	3053.04	3219.31	3461.51	2634.9	2727.38	2938.74	2427.24	2629.96	2411.85	NBR1, autophagy cargo receptor [Source:MGI Symbol;Acc:MGI:108498]
ENSMUSG00000017132	Cyth1	440.601	408.061	503.805	464.261	526.273	524.808	430.542	465.796	432.809	418.723	371.905	425.631	358.347	346.282	316.349	cytohesin 1 [Source:MGI Symbol;Acc:MGI:1334257]
ENSMUSG00000017144	Rnd3	2196.24	1786.36	1769.82	4744.15	4485.68	4058.07	3601.51	3655.42	3689.09	3510.38	3005.22	3163.88	2963.5	2076.21	2378.04	Rho family GTPase 3 [Source:MGI Symbol;Acc:MGI:1921444]
ENSMUSG00000017146	Brca1	1835.59	1886.5	1763.71	694.15	880.378	843.112	1894.55	2108.12	2021.18	1444.51	1579.88	1701.72	1230.82	1574.16	1492.05	breast cancer 1, early onset [Source:MGI Symbol;Acc:MGI:104537]
ENSMUSG00000017167	Cntnap1	142.634	250.363	245.636	350.819	392.033	359.856	166.404	238.793	238.413	213.5	361.125	441.182	219.532	508.912	305.623	contactin associated protein-like 1 [Source:MGI Symbol;Acc:MGI:1858201]
ENSMUSG00000017176	Nt5c3b	1082.29	1027.58	1109.65	749.835	732.019	775	1012.91	1145.71	965.337	916.617	1010.07	849.593	878.1	900.174	914.416	5'-nucleotidase, cytosolic IIIB [Source:MGI Symbol;Acc:MGI:1915356]
ENSMUSG00000017188	Coa3	445.568	455.351	511.821	404.192	328.965	606.11	511.073	537.66	461.683	464.13	404.014	384.459	513.437	354.538	400.73	cytochrome C oxidase assembly factor 3 [Source:MGI Symbol;Acc:MGI:1098757]
ENSMUSG00000017195	Zpbp2	0	0	2.18442	0	0	1.02115	0.93358	5.10293	0.800786	0.819288	0.75457	0	2.05705	0	1.73664	zona pellucida binding protein 2 [Source:MGI Symbol;Acc:MGI:1916626]
ENSMUSG00000017210	Med24	986.243	1401.59	1339.64	850.334	1005.73	1003.34	1197	1273.18	1156.55	888.331	1402.51	1530.69	1069.69	1733.88	1284.67	mediator complex subunit 24 [Source:MGI Symbol;Acc:MGI:1344385]
ENSMUSG00000017221	Psmd3	4220.15	4772.2	4510.25	3278.71	3303.68	3621.22	4210.22	4350.84	4275.46	3684.98	4038.78	4177.24	3655.45	4172.75	4276.13	proteasome (prosome, macropain) 26S subunit, non-ATPase, 3 [Source:MGI Symbol;Acc:MGI:98858]
ENSMUSG00000017264	Exosc10	3071.38	3200.8	3144.52	1327.71	1414.21	1424.9	2970.36	2933.06	2842.36	2906.49	3047.01	3155.89	2722.51	3110.15	3121.99	exosome component 10 [Source:MGI Symbol;Acc:MGI:1355322]
ENSMUSG00000017286	Glod4	606.18	499.18	540.791	1013.77	995.633	1012.13	536.339	635.668	767.211	408.152	427.826	379.717	392.433	444.622	375.205	glyoxalase domain containing 4 [Source:MGI Symbol;Acc:MGI:1914451]
ENSMUSG00000017288	Vps53	766.903	881.626	896.36	697.083	582.615	579.392	924.794	762.006	746.227	732.618	584.738	539.234	764.444	624.815	587.991	VPS53 GARP complex subunit [Source:MGI Symbol;Acc:MGI:1915549]
ENSMUSG00000017291	Taok1	3374.5	3568.65	3248.12	3702.99	3328.76	3944.92	3762.27	3667.36	3728.33	2649.95	2848.5	2751.2	2650.91	2779.11	2736.57	TAO kinase 1 [Source:MGI Symbol;Acc:MGI:1914490]
ENSMUSG00000017299	Dnttip1	663.498	546.922	496.607	697.221	637.975	594.502	571.911	572.791	669.141	547.728	582.829	662.514	575.463	525.245	536.031	deoxynucleotidyltransferase, terminal, interacting protein 1 [Source:MGI Symbol;Acc:MGI:1923483]
ENSMUSG00000017307	Acot8	133.082	127.457	108.457	101.843	94.2463	120.049	93.9149	95.0723	83.7658	79.1575	100.161	92.1378	76.1901	95.7454	86.6694	acyl-CoA thioesterase 8 [Source:MGI Symbol;Acc:MGI:2158201]
ENSMUSG00000017314	Mpp2	516.095	631.347	809.179	701.253	757.324	644.766	820.577	1345.54	1465.08	783.376	1145.78	1142.78	489.711	730.736	962.303	membrane protein, palmitoylated 2 (MAGUK p55 subfamily member 2) [Source:MGI Symbol;Acc:MGI:1858257]
ENSMUSG00000017376	Nlk	828.59	703.15	824.626	620.31	610.359	538.323	808.017	740.793	745.237	605.24	761.799	640.629	636.107	617.462	583.938	nemo like kinase [Source:MGI Symbol;Acc:MGI:1201387]
ENSMUSG00000017386	Traf4	1515.6	1679.94	1601.49	1830.36	1750.56	1903.54	1589.85	1557.64	1337.65	1099.72	1043.07	999.152	1146.33	979.084	1000.59	TNF receptor associated factor 4 [Source:MGI Symbol;Acc:MGI:1202880]
ENSMUSG00000017390	Aldoc	135.766	157.039	186.982	73.4084	19.2087	81.5878	260.502	547.775	832.933	143.395	288.022	245.234	77.1622	154.205	117.172	aldolase C, fructose-bisphosphate [Source:MGI Symbol;Acc:MGI:101863]
ENSMUSG00000017400	Stac2	268.042	359.21	433.93	105.56	137.152	139.783	262.609	574.041	973.121	216.494	347.688	722.634	169.2	362.225	223.215	SH3 and cysteine rich domain 2 [Source:MGI Symbol;Acc:MGI:2144518]
ENSMUSG00000017404	Rpl19	15788.3	16426.9	16838.6	15156.1	17098.3	16510.2	13522.6	14906.8	15749.6	10854	10953.2	11560.1	10823.8	11853.6	11764.3	ribosomal protein L19 [Source:MGI Symbol;Acc:MGI:98020]
ENSMUSG00000017405	Nek8	373.538	228.577	316.978	407.443	259.559	250.981	363.776	248.633	265.434	278.002	248.63	227.788	268.505	169.344	229.974	NIMA (never in mitosis gene a)-related expressed kinase 8 [Source:MGI Symbol;Acc:MGI:1890646]
ENSMUSG00000017412	Cacnb4	2.41265	1.77602	1.97213	9.48791	1.07665	4.3254	89.2544	2.13968	5.78065	3.70864	5.24672	1.6071	4.88831	0.746103	2.94051	calcium channel, voltage-dependent, beta 4 subunit [Source:MGI Symbol;Acc:MGI:103301]
ENSMUSG00000017417	Plxdc1	3.08745	5.76006	7.20824	2.44112	6.80155	6.55513	12.0342	11.3571	4.73064	9.59018	1.83811	8.49838	11.7439	9.61937	9.22462	plexin domain containing 1 [Source:MGI Symbol;Acc:MGI:1919574]
ENSMUSG00000017418	Arl5b	760.857	717.458	765.766	1592	1621.78	1723.83	1460.41	833.152	879.031	721.883	673.127	582.195	550.285	457.852	382.798	ADP-ribosylation factor-like 5B [Source:MGI Symbol;Acc:MGI:1923119]
ENSMUSG00000017421	Zfp207	4017.89	4173.63	3839.53	3414.26	3824.46	3511.97	3242.12	3338.18	3090.78	3369.32	3327.95	3190.59	3303.64	3578.8	3606.74	zinc finger protein 207 [Source:MGI Symbol;Acc:MGI:1340045]
ENSMUSG00000017428	Psmd11	2392.5	2686.58	2746.07	2098.5	2385.24	2278.01	2496.38	2579.69	2459.07	2054.8	2073.07	2271.91	1769.67	2363.2	2192.89	proteasome (prosome, macropain) 26S subunit, non-ATPase, 11 [Source:MGI Symbol;Acc:MGI:1916327]
ENSMUSG00000017446	C1qtnf1	840.91	741.204	858.411	1000.82	1086.51	851.204	856.701	955.034	810.291	1072.15	1127.68	823.318	922.911	680.169	734.64	C1q and tumor necrosis factor related protein 1 [Source:MGI Symbol;Acc:MGI:1919254]
ENSMUSG00000017466	Timp2	14358.4	10558.5	11766.6	14097.4	10828.7	11458.4	12444	10933.4	11928.2	10636.6	9667.42	10239.6	14317.9	9696.7	9593.99	tissue inhibitor of metalloproteinase 2 [Source:MGI Symbol;Acc:MGI:98753]
ENSMUSG00000017478	Zc3h18	2572.75	2657.98	2549.58	1921.48	2113.52	2198.92	2522.67	2405.26	2561.94	2703.88	3038.58	2875.12	2682.46	3089.35	2975.8	zinc finger CCCH-type containing 18 [Source:MGI Symbol;Acc:MGI:1923264]
ENSMUSG00000017485	Top2b	3870.87	2715.32	2934.04	3037.01	3109.5	3157.03	2835.62	2837.77	2450.29	2648.03	2484.66	2591.24	3164.8	2646.71	2534.71	topoisomerase (DNA) II beta [Source:MGI Symbol;Acc:MGI:98791]
ENSMUSG00000017491	Rarb	683.075	1000.57	777.258	259.397	513.879	370.099	1056.88	1004.38	504.288	937.216	842.729	311.013	706.824	651.892	888.955	retinoic acid receptor, beta [Source:MGI Symbol;Acc:MGI:97857]
ENSMUSG00000017493	Igfbp4	1427.06	1163.35	1279.15	17032.3	15598	15287.7	1076.97	906.462	967.014	5211.25	4901.99	3376.47	7105.03	3776.79	4989.72	insulin-like growth factor binding protein 4 [Source:MGI Symbol;Acc:MGI:96439]
ENSMUSG00000017499	Cdc6	1082.85	1251.9	1153.85	298.323	362.942	413.267	1060.18	1210.91	1228.68	883.481	1014.87	1067.98	857.215	1023.54	1040.23	cell division cycle 6 [Source:MGI Symbol;Acc:MGI:1345150]
ENSMUSG00000017548	Suz12	4136.72	4355.07	3675.92	2154.53	2080.06	2331.69	3882.26	3937.82	4306.31	3128.17	3257.02	3769.64	2790.84	3482.7	3694.03	SUZ12 polycomb repressive complex 2 subunit [Source:MGI Symbol;Acc:MGI:1261758]
ENSMUSG00000017550	Atad5	1162.91	1080.5	1084.67	589.006	633.17	666.101	1034.84	996.159	1018.39	830.396	1031.63	837.766	749.65	827.454	805.907	ATPase family, AAA domain containing 5 [Source:MGI Symbol;Acc:MGI:2442925]
ENSMUSG00000017561	Crlf3	853.483	776.303	793.342	429.486	469.893	418.967	674.725	769.913	881.457	532.869	676.057	692.251	560.568	652.411	555.573	cytokine receptor-like factor 3 [Source:MGI Symbol;Acc:MGI:1860086]
ENSMUSG00000017607	Tns4	25.9067	87.1592	24.0038	473.538	324.474	427.431	19.4726	37.1288	29.1321	56.4797	76.2463	167.8	58.6691	237.609	108.406	tensin 4 [Source:MGI Symbol;Acc:MGI:2144377]
ENSMUSG00000017615	Tnfaip1	2254.18	2300.1	2416.49	2263.28	2155.53	2229.02	2310.24	2053.82	2224.42	1655.73	1686.25	1779.43	1878.77	1739.03	1858.25	tumor necrosis factor, alpha-induced protein 1 (endothelial) [Source:MGI Symbol;Acc:MGI:104961]
ENSMUSG00000017631	Abr	1618.97	1372.36	1318.33	3074.69	3011.68	2879.18	1610.09	1684.29	1625.05	1581.59	1452.58	1699.45	1503.08	1571.56	1514.71	active BCR-related gene [Source:MGI Symbol;Acc:MGI:107771]
ENSMUSG00000017639	Rab11fip4	5.15265	23.5047	11.4688	14.7769	2.22276	9.60305	9.10396	16.1731	5.70462	28.9075	4.24245	13.3022	3.25224	4.20372	1.11121	RAB11 family interacting protein 4 (class II) [Source:MGI Symbol;Acc:MGI:2442920]
ENSMUSG00000017652	Cd40	2.73546	3.2461	0.71896	0.716669	3.7374	3.79431	4.85529	2.56288	2.65899	1.80123	0.644884	3.46575	0.706677	0	1.90242	CD40 antigen [Source:MGI Symbol;Acc:MGI:88336]
ENSMUSG00000017664	Slc35c2	476.432	503.344	473.729	463.917	541.599	443.384	455.275	414.834	447.508	454.045	369.483	451.751	499.374	535.89	446.669	solute carrier family 35, member C2 [Source:MGI Symbol;Acc:MGI:2385166]
ENSMUSG00000017667	Zfp334	451.304	447.152	477.336	532.955	508	531.389	475.311	468.085	446.625	508.648	432.863	465.385	453.489	380.871	466.167	zinc finger protein 334 [Source:MGI Symbol;Acc:MGI:2388656]
ENSMUSG00000017670	Elmo2	2236.34	2025.6	2030.58	2294.85	2197.81	2247.24	2192.14	2220.84	2297.39	2244.97	2289.86	2330.46	2438.51	2277.25	2395.98	engulfment and cell motility 2 [Source:MGI Symbol;Acc:MGI:2153045]
ENSMUSG00000017677	Wsb1	4254.07	4465.14	4631.12	4556.35	5091.5	4336.2	5044.17	4643.78	4889.8	3568.25	3597.39	3234.06	3270.39	3114.78	3175.69	WD repeat and SOCS box-containing 1 [Source:MGI Symbol;Acc:MGI:1926139]
ENSMUSG00000017679	Ttpal	818.874	820.746	667.913	787.58	889.75	981.09	700.707	709.132	574.37	846.56	874.249	955.637	842.776	1040.31	927.3	tocopherol (alpha) transfer protein-like [Source:MGI Symbol;Acc:MGI:1923330]
ENSMUSG00000017686	Rhot1	1423.48	1525.96	1483.7	1276.01	1454.08	1193.66	1597.42	1463.29	1462.63	1133.43	1185.29	1248.84	1111.58	1176.19	1228.85	ras homolog family member T1 [Source:MGI Symbol;Acc:MGI:1926078]
ENSMUSG00000017688	Hnf4g	0	2.75257	0	1.9468	0	19.117	0.778397	0	0	0	0	0	0	0	0	hepatocyte nuclear factor 4, gamma [Source:MGI Symbol;Acc:MGI:1353604]
ENSMUSG00000017692	Rhbdl3	257.524	299.735	244.636	59.9651	82.4943	82.5462	263.785	230.604	158.801	268.029	284.779	195.619	276.146	175.111	198.518	rhomboid like 3 [Source:MGI Symbol;Acc:MGI:2179276]
ENSMUSG00000017697	Ada	200.237	250.65	288.302	108.362	123.4	114.452	292.303	252.748	223.673	377.273	364.801	266.378	337.815	269.43	269.954	adenosine deaminase [Source:MGI Symbol;Acc:MGI:87916]
ENSMUSG00000017707	Serinc3	4136.98	4266.19	4571.6	7623.57	7548.39	7177.05	4839.83	5177.52	5804.4	4726.11	5385.57	6155.53	4531.88	5527.18	4336.86	serine incorporator 3 [Source:MGI Symbol;Acc:MGI:1349457]
ENSMUSG00000017713	Tha1	20.7014	28.817	18.6335	28.8506	70.2764	46.958	9.92093	10.3826	15.0667	31.6188	27.6878	12.1062	18.4128	21.3173	24.0228	threonine aldolase 1 [Source:MGI Symbol;Acc:MGI:1919026]
ENSMUSG00000017715	Pgs1	1433.18	1884.76	1760.26	1196.75	1563.47	1438.53	1532.17	1837.97	1723.2	1314.62	1445.87	1677.35	1204.35	1617.36	1580.13	phosphatidylglycerophosphate synthase 1 [Source:MGI Symbol;Acc:MGI:1921701]
ENSMUSG00000017716	Birc5	1520.78	1558.07	1616.26	518.943	608.222	612.362	1299.23	1745.42	1702.32	1289.87	1274.44	1451.42	1346.59	1573.42	1481.91	baculoviral IAP repeat-containing 5 [Source:MGI Symbol;Acc:MGI:1203517]
ENSMUSG00000017718	Afmid	180.299	161.699	129.064	156.441	145.602	128.301	135.328	168.659	139.275	143.777	172.964	118.593	168.251	138.538	146.968	arylformamidase [Source:MGI Symbol;Acc:MGI:2448704]
ENSMUSG00000017721	Pigt	1258.77	1527.04	1489.56	1863.3	1668.89	1745.48	1472.72	1692.96	1814.23	1162.85	1246.1	1403.46	1174.69	1359.05	1168.68	phosphatidylinositol glycan anchor biosynthesis, class T [Source:MGI Symbol;Acc:MGI:1926178]
ENSMUSG00000017723	Wfdc2	21.854	2.35902	22.6616	447.293	33.8198	482.3	8.50936	6.88584	12.6649	6.53022	7.53749	6.96614	71.9546	9.58093	11.0476	WAP four-disulfide core domain 2 [Source:MGI Symbol;Acc:MGI:1914951]
ENSMUSG00000017724	Etv4	1234.78	1280.37	1195.69	1868.84	1688.73	1793.79	1474.44	1415.27	1310.5	842.928	1074.35	1109.41	769.084	973.064	853.211	ets variant 4 [Source:MGI Symbol;Acc:MGI:99423]
ENSMUSG00000017734	Dbndd2	133.576	163.779	145.439	130.439	126.318	139.168	131.894	165.307	152.474	133.088	124.191	92.1035	61.4536	126.778	131.247	dysbindin (dystrobrevin binding protein 1) domain containing 2 [Source:MGI Symbol;Acc:MGI:106562]
ENSMUSG00000017737	Mmp9	118.972	177.968	131.503	912.46	1189.61	686.979	206.361	190.868	181.789	150.513	176.9	345.798	131.27	180.954	71.5169	matrix metallopeptidase 9 [Source:MGI Symbol;Acc:MGI:97011]
ENSMUSG00000017740	Slc12a5	23.3902	14.7678	80.7443	67.7854	68.0915	83.1102	38.4942	31.8534	67.7114	33.5649	63.1502	45.087	87.7954	26.587	47.5729	solute carrier family 12, member 5 [Source:MGI Symbol;Acc:MGI:1862037]
ENSMUSG00000017747	Ghdc	298.224	307.562	285.139	313.489	294.38	285.543	366.44	377.309	353.965	294.081	294.199	261.572	296.019	266.475	282.056	GH3 domain containing [Source:MGI Symbol;Acc:MGI:1931556]
ENSMUSG00000017754	Pltp	194.152	94.8726	190.256	645.978	664.19	571.099	190.235	89.29	197.121	217.081	146.621	122.12	356.194	93.3499	167.875	phospholipid transfer protein [Source:MGI Symbol;Acc:MGI:103151]
ENSMUSG00000017756	Slc12a7	827.684	676.445	838.723	1150.75	755.529	1013.93	711.498	771.147	743.81	740.537	872.755	694.466	881.746	653.191	657.764	solute carrier family 12, member 7 [Source:MGI Symbol;Acc:MGI:1342283]
ENSMUSG00000017760	Ctsa	4334.51	3800.1	3865.67	3772.23	3313.42	2919.12	4336.79	3605.22	4562.53	5615.18	5204.59	5310.54	6011.71	4982.49	4157.87	cathepsin A [Source:MGI Symbol;Acc:MGI:97748]
ENSMUSG00000017764	Zswim1	88.6929	115.926	108.84	121.642	112.221	113.201	90.7742	84.7334	75.93	76.9446	89.36	79.9533	114.494	101.65	100.363	zinc finger SWIM-type containing 1 [Source:MGI Symbol;Acc:MGI:1919221]
ENSMUSG00000017765	Slc12a4	3033.46	2961.46	3129.98	3474.17	3453.32	3589.75	3509.13	3195.55	3263.04	3784.22	3991.8	4006.84	3745.04	3691.3	3657.82	solute carrier family 12, member 4 [Source:MGI Symbol;Acc:MGI:1309465]
ENSMUSG00000017767	Spata25	0.867777	1.96214	1.98742	0	0	0	0	1.49514	0	1.57428	0.914508	0.840354	2.85162	0	0	spermatogenesis associated 25 [Source:MGI Symbol;Acc:MGI:1922892]
ENSMUSG00000017774	Myo1c	8151.16	7162.67	7316.34	4921.74	4160.73	4673.88	7445.88	6686.62	7397.45	6448.15	7251.33	7335.17	7070.16	6943.08	6776.46	myosin IC [Source:MGI Symbol;Acc:MGI:106612]
ENSMUSG00000017776	Crk	3394.42	3453.52	3303.6	3708.14	3727.45	3665.59	3523.21	3300.04	3070.31	2840.24	2857.62	3112.64	2602.79	2774.89	2965.98	v-crk avian sarcoma virus CT10 oncogene homolog [Source:MGI Symbol;Acc:MGI:88508]
ENSMUSG00000017778	Cox7c	1300.45	1430.68	1375.67	1420.51	1508.66	1340.06	1045.52	1300.86	1313.13	1199.32	1155.95	1328.38	1274.09	1395.41	1327.22	cytochrome c oxidase subunit 7C [Source:MGI Symbol;Acc:MGI:103226]
ENSMUSG00000017781	Pitpna	4664.03	4506.34	4273.2	4640.32	4422.31	4355.95	4336.64	4264.21	3892.16	3589.7	3751.61	3493.02	3502.75	3650.27	4158.76	phosphatidylinositol transfer protein, alpha [Source:MGI Symbol;Acc:MGI:99887]
ENSMUSG00000017801	Mlx	565.538	624.762	707.331	470.112	462.035	414.862	673.753	690.6	634.004	563.741	644.297	745.608	582.555	745.638	751.9	MAX-like protein X [Source:MGI Symbol;Acc:MGI:108398]
ENSMUSG00000017802	Retreg3	1139.35	1395.28	1210.96	884.56	868.249	886.278	1152.45	1232.43	1106.95	910.487	996.268	1072.81	897.249	972.578	837.121	reticulophagy regulator family member 3 [Source:MGI Symbol;Acc:MGI:1915248]
ENSMUSG00000017817	Jph2	228.661	154.506	194.057	179.115	144.837	128.37	230.485	116.52	156.694	263.026	263.882	264.376	475.958	219.841	295.331	junctophilin 2 [Source:MGI Symbol;Acc:MGI:1891496]
ENSMUSG00000017830	Dhx58	751.123	1141.22	1190.39	81.4808	428.771	239.624	1090.85	1153.95	1102.76	835.67	883.541	926.491	600.525	901.938	693.271	DEXH (Asp-Glu-X-His) box polypeptide 58 [Source:MGI Symbol;Acc:MGI:1931560]
ENSMUSG00000017831	Rab5a	2158.4	2316.92	2394.81	2216.6	2280.64	2425.77	2668.63	2759.48	3000.59	1733.27	2085.16	2184.72	1543.1	1885.26	1863.8	RAB5A, member RAS oncogene family [Source:MGI Symbol;Acc:MGI:105926]
ENSMUSG00000017837	Nkiras2	458.595	388.642	409.346	486.246	394.443	452.134	395.88	498.208	402.179	415.165	448.684	320.344	370.928	331.453	385.423	NFKB inhibitor interacting Ras-like protein 2 [Source:MGI Symbol;Acc:MGI:1919216]
ENSMUSG00000017843	Ppp2r5c	1733.28	1945.92	1895.02	1899.48	1826.7	1842.96	1776.68	2152.32	2044.11	1877.54	1906.62	1841.69	2020.22	2007.15	2157.38	protein phosphatase 2, regulatory subunit B', gamma [Source:MGI Symbol;Acc:MGI:1349475]
ENSMUSG00000017858	Ift52	436.915	378.95	413.948	685.663	655.828	548.92	373.115	400.343	452.778	379.606	364.695	380.096	357.747	439.337	376.956	intraflagellar transport 52 [Source:MGI Symbol;Acc:MGI:2387217]
ENSMUSG00000017861	Mybl2	1137.2	1287.45	1084.74	419.852	408.028	527.396	1063.38	1092.91	1100.33	991.375	1223.67	1080.75	977.091	1373.03	1222.98	myeloblastosis oncogene-like 2 [Source:MGI Symbol;Acc:MGI:101785]
ENSMUSG00000017868	Sgk2	0	0	1.13437	2.26208	1.24624	26.2506	0	0	0	0	0	0	1.09714	0.884773	0	serum/glucocorticoid regulated kinase 2 [Source:MGI Symbol;Acc:MGI:1351318]
ENSMUSG00000017897	Eya2	1.20018	0	2.02103	82.3298	28.0085	79.0765	0	2.33122	0	2.4544	0	0	6.09521	1.57968	0	EYA transcriptional coactivator and phosphatase 2 [Source:MGI Symbol;Acc:MGI:109341]
ENSMUSG00000017929	B4galt5	3777.89	4317.12	3896.41	3232.45	3981.5	3506.09	3773.71	3263.56	3073.24	3510.78	3870.22	3931.93	3433.47	4785.18	4501.96	UDP-Gal:betaGlcNAc beta 1,4-galactosyltransferase, polypeptide 5 [Source:MGI Symbol;Acc:MGI:1927169]
ENSMUSG00000017943	Gdap1l1	4.9305	5.52912	4.42569	5.24637	7.19561	2.65577	7.40617	0	3.63988	8.09876	3.24285	3.72984	1.38717	1.69762	1.204	ganglioside-induced differentiation-associated protein 1-like 1 [Source:MGI Symbol;Acc:MGI:2385163]
ENSMUSG00000017950	Hnf4a	0.848695	1.8725	8.99974	176.983	12.0867	224.061	0	3.71686	0.769147	1.56812	0	0	5.79283	1.55775	0.823921	hepatic nuclear factor 4, alpha [Source:MGI Symbol;Acc:MGI:109128]
ENSMUSG00000017969	Ptgis	448.707	472.729	533.972	6601	7424.56	6608.18	491.673	518.834	531.435	414.488	462.776	478.373	362.537	424.714	402.144	prostaglandin I2 (prostacyclin) synthase [Source:MGI Symbol;Acc:MGI:1097156]
ENSMUSG00000017978	Cadps2	0	0	0	15.5893	0	7.09795	0	0	0	0	0.818716	1.96486	1.98464	0	0	Ca2+-dependent activator protein for secretion 2 [Source:MGI Symbol;Acc:MGI:2443963]
ENSMUSG00000017999	Ddx27	1565.08	1616.07	1599.16	1462.67	1600.53	1510.1	1361.77	1365.83	1314.53	1270.9	1450.79	1371.5	1413.71	1397.89	1479.67	DEAD box helicase 27 [Source:MGI Symbol;Acc:MGI:2385884]
ENSMUSG00000018001	Cyth3	1885.94	1859.09	1847.8	2364.05	1907.44	2314.19	1897.55	1766.28	1785.88	1898.03	2171.57	2625.96	2278.99	2119.65	1967.45	cytohesin 3 [Source:MGI Symbol;Acc:MGI:1335107]
ENSMUSG00000018008	Cyth4	4.17385	6.95422	3.6536	7.16985	19.4965	15.7066	4.43099	13.1058	3.50112	2.13216	12.0541	5.29871	3.95026	3.55808	0.74567	cytohesin 4 [Source:MGI Symbol;Acc:MGI:2441702]
ENSMUSG00000018012	Rac3	31.03	72.0212	34.4938	34.5385	31.5207	64.3535	46.4967	81.7279	107.811	92.2052	103.101	162.667	56.0583	131.702	69.4108	Rac family small GTPase 3 [Source:MGI Symbol;Acc:MGI:2180784]
ENSMUSG00000018040	Rrp7a	1114.55	1378.62	1262.47	1137.57	1114.49	1252.25	1027.81	1077.59	806.81	1099.32	1134.12	976.949	975.129	1178.28	1090.79	ribosomal RNA processing 7 homolog A [Source:MGI Symbol;Acc:MGI:1922028]
ENSMUSG00000018042	Cyb5r3	7857.53	7539.83	7112.65	10407	9861.43	9140.97	7760.81	7677.82	7122.09	7939.65	7052.98	7067.49	7966.26	6537.75	7079.72	cytochrome b5 reductase 3 [Source:MGI Symbol;Acc:MGI:94893]
ENSMUSG00000018068	Ints2	965.397	1094.38	902.436	732.666	779.388	756.86	880.529	923.952	755.087	777.436	548.275	589.193	577.621	646.67	759.826	integrator complex subunit 2 [Source:MGI Symbol;Acc:MGI:1917672]
ENSMUSG00000018076	Med13l	5375.81	5065.07	5235.54	4130.44	4203.79	4683.76	5470.48	4890.07	6198.45	5123.31	5495.74	6136.18	5325.46	5064.55	5174.91	mediator complex subunit 13-like [Source:MGI Symbol;Acc:MGI:2670178]
ENSMUSG00000018102	H2bc4	311.841	266.061	280.279	414.687	390.883	367.26	395.295	403.984	435.883	496.708	692.874	528.653	546.689	455.934	401.243	H2B clustered histone 4 [Source:MGI Symbol;Acc:MGI:1915274]
ENSMUSG00000018126	Baiap2l2	52.9909	16.6112	33.0834	20.2974	3.64995	13.5686	61.5447	100.16	100.275	35.2964	51.1206	34.5345	18.4424	16.264	22.8344	BAI1-associated protein 2-like 2 [Source:MGI Symbol;Acc:MGI:2652819]
ENSMUSG00000018143	Mafk	833.413	849.123	677.131	1227.01	1454.91	1387.76	1293.05	1246.59	1205.74	1077.29	1285.03	1343.52	1000.46	1082.26	865.085	v-maf musculoaponeurotic fibrosarcoma oncogene family, protein K (avian) [Source:MGI Symbol;Acc:MGI:99951]
ENSMUSG00000018160	Med1	2103.76	2261.92	2081.69	1766.99	2027.54	1909.85	2332.37	2279.26	2313.81	1504.21	1613.16	1650.99	1281.2	1454.26	1582.54	mediator complex subunit 1 [Source:MGI Symbol;Acc:MGI:1100846]
ENSMUSG00000018166	Erbb3	48.5233	42.5662	53.5668	232.344	115.065	313.684	48.019	49.152	49.864	46.436	54.4282	55.0842	33.0995	41.68	30.8648	erb-b2 receptor tyrosine kinase 3 [Source:MGI Symbol;Acc:MGI:95411]
ENSMUSG00000018167	Stard3	585.059	556.81	612.11	418.169	412.242	497.567	593.814	689.679	662.358	468.419	398.259	476.301	392.66	416.816	395.087	START domain containing 3 [Source:MGI Symbol;Acc:MGI:1929618]
ENSMUSG00000018169	Mfng	0	3.08285	0	0	0	0	0.903796	4.01659	0	0.846101	1.9512	2.7064	0	0.853345	0.898362	MFNG O-fucosylpeptide 3-beta-N-acetylglucosaminyltransferase [Source:MGI Symbol;Acc:MGI:1095404]
ENSMUSG00000018171	Vmp1	7396.88	7829.58	7609.11	6574.41	6864.92	6802.16	9662.18	8929.06	8539.41	9259.23	8994.43	10059	7756.67	9143.37	8661.43	vacuole membrane protein 1 [Source:MGI Symbol;Acc:MGI:1923159]
ENSMUSG00000018189	Uchl5	679.819	729.283	742.85	370.737	354.995	396.226	521.166	652.599	577.128	654.8	731.483	628	614.351	763.581	694.352	ubiquitin carboxyl-terminal esterase L5 [Source:MGI Symbol;Acc:MGI:1914848]
ENSMUSG00000018196	Glrx2	258.374	316.176	260.034	329.811	351.89	318.599	291.182	245.912	253.754	274.552	208.44	210.874	272.417	241.094	324.954	glutaredoxin 2 (thioltransferase) [Source:MGI Symbol;Acc:MGI:1916617]
ENSMUSG00000018199	Ro60	976.925	966.568	902.432	1070.91	914.192	942.272	1080	947.23	974.907	990.894	840.997	873.943	1041.39	1067.8	1078.84	Ro60, Y RNA binding protein [Source:MGI Symbol;Acc:MGI:106652]
ENSMUSG00000018209	Stk4	849.031	904.563	962.729	927.46	939.395	918.067	814.141	907.21	899.985	768.345	963.949	906.503	764.826	864.992	834.235	serine/threonine kinase 4 [Source:MGI Symbol;Acc:MGI:1929004]
ENSMUSG00000018217	Pmp22	1162.88	987.994	1098.89	856.573	691.669	672.158	1231.93	1148.51	1144.06	1783.02	1799.01	2121.41	1917.13	2023.5	1565.71	peripheral myelin protein 22 [Source:MGI Symbol;Acc:MGI:97631]
ENSMUSG00000018238	Gdf9	7.30868	14.5611	27.4933	10.328	41.6534	7.16514	13.8389	13.4201	13.9416	6.7595	9.29627	12.1823	14.6194	4.71485	4.97475	growth differentiation factor 9 [Source:MGI Symbol;Acc:MGI:95692]
ENSMUSG00000018239	Zcchc10	231.4	225.239	231.503	291.427	266.874	262.835	209.515	189.568	220.896	175.081	227.68	177.517	180.515	200.45	193.758	zinc finger, CCHC domain containing 10 [Source:MGI Symbol;Acc:MGI:1196228]
ENSMUSG00000018286	Psmb6	2740.55	2830.23	2970.55	1872.25	1898.33	1968.62	2649.49	2839.11	2650.05	2007.44	2039.95	2218.17	2153.17	2203.89	2212.54	proteasome (prosome, macropain) subunit, beta type 6 [Source:MGI Symbol;Acc:MGI:104880]
ENSMUSG00000018287	Spag7	954.65	997.674	946.996	981.476	946.844	891.123	922.226	989.93	982.689	855.56	837.143	769.596	865.721	807.151	867.914	sperm associated antigen 7 [Source:MGI Symbol;Acc:MGI:107380]
ENSMUSG00000018293	Pfn1	8808.64	9035.47	9025.05	7463.86	7308.24	7931.54	7480.88	7807.48	7502.11	6233.78	6771.43	7267.98	7125.4	7269.35	7533.29	profilin 1 [Source:MGI Symbol;Acc:MGI:97549]
ENSMUSG00000018322	Tomm34	718.879	778.447	682.609	906.667	981.738	1003.34	691.582	617.112	661.339	655.567	667.05	629.945	678.735	689.28	719.776	translocase of outer mitochondrial membrane 34 [Source:MGI Symbol;Acc:MGI:1914395]
ENSMUSG00000018326	Ywhab	5146.18	5341.86	5220.94	5967.81	6152.46	5996.3	4936.77	4995.66	4672.86	4586.6	4602.01	4668.46	4949.86	4571.26	4923.07	tyrosine 3-monooxygenase/tryptophan 5-monooxygenase activation protein, beta polypeptide [Source:MGI Symbol;Acc:MGI:1891917]
ENSMUSG00000018334	Ksr1	1265.08	1871.52	1948.4	1078.88	1751.2	1278.21	1578.17	2065.54	2258.73	1552.81	1976.68	1772.84	1538.34	1783.91	1611.65	kinase suppressor of ras 1 [Source:MGI Symbol;Acc:MGI:105051]
ENSMUSG00000018339	Gpx3	408.456	411.194	412.462	915.802	1169.66	898.272	541.029	568.056	378.266	404.201	313.771	130.523	428.418	188.843	334.259	glutathione peroxidase 3 [Source:MGI Symbol;Acc:MGI:105102]
ENSMUSG00000018340	Anxa6	5048.78	5160.2	5381.1	6198.91	5880.88	5851.18	5618.97	5786.75	5218.21	3960.56	4102.39	3372.4	4064.92	4000.06	4159.94	annexin A6 [Source:MGI Symbol;Acc:MGI:88255]
ENSMUSG00000018347	Zkscan6	242.895	318.478	264.718	238.886	336.572	302.342	235.272	252.947	229.567	200.546	253.923	220.778	204.971	217.954	259.657	zinc finger with KRAB and SCAN domains 6 [Source:MGI Symbol;Acc:MGI:1289293]
ENSMUSG00000018362	Kpna2	4466.97	4696.05	4537.45	2184.36	2381.34	2480.33	3894.23	4794.95	4297.17	3367.41	3712.85	4025.33	3476.06	4986.8	4494.52	karyopherin (importin) alpha 2 [Source:MGI Symbol;Acc:MGI:103561]
ENSMUSG00000018363	Smurf2	2037.28	2114.45	1861.03	2922.05	2711.81	2733.8	2332.74	2056.69	2198.01	1827.92	1760.19	1531.74	1678.06	1499.45	1623.78	SMAD specific E3 ubiquitin protein ligase 2 [Source:MGI Symbol;Acc:MGI:1913563]
ENSMUSG00000018372	Cep95	389.422	356.663	370.541	185.882	211.79	177.33	426.459	401.978	412.76	330.324	384.554	328.466	297.975	323.043	300.449	centrosomal protein 95 [Source:MGI Symbol;Acc:MGI:2443502]
ENSMUSG00000018377	Vezf1	1801.78	1719.69	1573.91	2630.15	2792.04	2518.13	1838.88	1719.38	1683.92	1407.43	1393	1438.06	1162.35	1185.49	1214.96	vascular endothelial zinc finger 1 [Source:MGI Symbol;Acc:MGI:1313291]
ENSMUSG00000018378	Cuedc1	655.714	600.372	709.601	957.096	1071.39	1194.94	766.184	805.649	696.758	653.495	582.413	474.775	463.591	516.713	583.53	CUE domain containing 1 [Source:MGI Symbol;Acc:MGI:2144281]
ENSMUSG00000018379	Srsf1	7280.97	7473.22	6819.23	5647.32	6329.5	6095.33	6314.8	5856.27	4944.88	5733.21	5653.78	5933.4	6157.06	6840.63	6814.8	serine and arginine-rich splicing factor 1 [Source:MGI Symbol;Acc:MGI:98283]
ENSMUSG00000018381	Abi3	43.5394	136.28	146.263	10.6503	9.97687	38.5312	100.586	112.049	106.997	46.4216	90.2475	187.376	31.6506	112.242	58.4378	ABI family member 3 [Source:MGI Symbol;Acc:MGI:1913860]
ENSMUSG00000018387	Shroom1	64.6971	63.3583	57.4397	179.862	105.555	135.398	133.024	101.756	110.178	103.58	114.005	98.0356	61.9803	76.0716	74.5042	shroom family member 1 [Source:MGI Symbol;Acc:MGI:1919024]
ENSMUSG00000018395	Kif3a	1127.91	943.686	1075.12	705.937	763.985	724.924	1068.24	1179.1	1312.09	859.235	839.959	754.499	829.406	731.409	846.063	kinesin family member 3A [Source:MGI Symbol;Acc:MGI:107689]
ENSMUSG00000018398	Septin8	3005.15	2782.42	2976.44	3853.59	3383.66	3350.15	3324.32	3088.25	3108.25	2914.19	2594.22	2384.1	3243.16	2298.09	2691.94	septin 8 [Source:MGI Symbol;Acc:MGI:894310]
ENSMUSG00000018401	Mtmr4	1747.13	1615.99	1534.16	1158.12	1214.96	1280.88	1644.51	1714.07	1468.64	1257.18	1459.34	1325.18	1565.51	1388.38	1464.24	myotubularin related protein 4 [Source:MGI Symbol;Acc:MGI:2180699]
ENSMUSG00000018405	Mrm1	80.7918	84.4182	86.857	171.311	164.322	76.2104	79.865	126.904	122.485	52.2407	230.93	58.3201	52.8083	47.5448	47.4194	mitochondrial rRNA methyltransferase 1 [Source:MGI Symbol;Acc:MGI:2443470]
ENSMUSG00000018411	Mapt	1.35497	7.21995	1.84839	9.78772	9.09157	1.02726	4.31125	0	3.4196	9.89826	0.665046	4.29022	1.3255	0	0.304199	microtubule-associated protein tau [Source:MGI Symbol;Acc:MGI:97180]
ENSMUSG00000018412	Kansl1	1693.98	1546.01	1577.93	1713.3	2001.1	2045.43	1563.06	1556.64	1665.94	1399.76	1435.59	1424.87	1324.58	1280.81	1121.56	KAT8 regulatory NSL complex subunit 1 [Source:MGI Symbol;Acc:MGI:1923969]
ENSMUSG00000018415	Gid4	649.352	645.812	630.321	723.168	740.998	689.622	718.3	687.65	841.348	761.284	802.581	861.096	695.388	781.567	710.44	GID complex subunit 4, VID24 homolog [Source:MGI Symbol;Acc:MGI:1914021]
ENSMUSG00000018417	Myo1b	1486.98	1786.92	2035.89	555.462	813.818	754.148	1877.78	2182.33	2260.77	1575.69	2160.37	1930.75	1163.01	2021.87	1611.55	myosin IB [Source:MGI Symbol;Acc:MGI:107752]
ENSMUSG00000018425	Dhx40	1872.33	2296.52	2339.31	1455.01	1702.85	1692.31	2028.43	2436.65	2817.98	1741.38	2028.19	2350.13	1505.32	1896.29	1622.21	DEAH (Asp-Glu-Ala-His) box polypeptide 40 [Source:MGI Symbol;Acc:MGI:1914737]
ENSMUSG00000018427	Ypel2	327.962	238.042	271.941	485.908	560.622	428.171	260.909	367.097	278.336	372.587	367.936	185.263	208.334	139.494	255.946	yippee like 2 [Source:MGI Symbol;Acc:MGI:1925114]
ENSMUSG00000018428	Akap1	1074.5	1157.46	1182.89	1088.98	1205.25	1127.96	839.206	774.026	801.659	768.089	812.053	970.541	954.74	1017.07	935.671	A kinase (PRKA) anchor protein 1 [Source:MGI Symbol;Acc:MGI:104729]
ENSMUSG00000018433	Nol11	1219.79	1516.26	1478.7	882.563	1092.76	1003.63	1193.25	1172.32	1093.04	878.149	921.121	933.983	973.127	1037.52	1118.22	nucleolar protein 11 [Source:MGI Symbol;Acc:MGI:1916229]
ENSMUSG00000018442	Derl2	688.269	734.091	699.74	894.7	786.369	817.951	766.138	876.305	733.871	669.71	611.413	641.313	617.56	605.698	598.743	Der1-like domain family, member 2 [Source:MGI Symbol;Acc:MGI:2151483]
ENSMUSG00000018446	C1qbp	2198.33	2725	2581.83	2342.11	2769.04	2715.62	1952.21	1837.56	1846.64	1510.48	1558.55	1828.93	1693.65	2042.5	2072.72	complement component 1, q subcomponent binding protein [Source:MGI Symbol;Acc:MGI:1194505]
ENSMUSG00000018449	Rpain	299.772	293.824	310.438	224.916	173.399	247.522	260.955	334.085	297.896	286.974	231.211	204.794	241.501	225.443	173.075	RPA interacting protein [Source:MGI Symbol;Acc:MGI:1916973]
ENSMUSG00000018451	6330403K07Rik	15.6563	5.39415	12.644	6.85603	1.19057	1.06298	20.2096	9.37469	4.42613	7.62613	1.0295	2.86597	7.68679	2.6935	0.955316	RIKEN cDNA 6330403K07 gene [Source:MGI Symbol;Acc:MGI:1918001]
ENSMUSG00000018459	Slc13a3	0	0	0.985136	54.858	1.08424	9.93609	2.47027	1.45357	0	0.766361	0	0.815435	6.61219	0	0	solute carrier family 13 (sodium-dependent dicarboxylate transporter), member 3 [Source:MGI Symbol;Acc:MGI:2149635]
ENSMUSG00000018470	Kcnab3	205.354	225.551	175.567	85.904	59.3153	86.5738	209.171	238.188	175.436	132.066	108.189	100.032	88.0015	94.8255	104.849	potassium voltage-gated channel, shaker-related subfamily, beta member 3 [Source:MGI Symbol;Acc:MGI:1336208]
ENSMUSG00000018474	Chd3	5654.69	5217.1	4720.03	5554.25	5690.56	4993.27	4835.77	5417.62	4045.49	3233.69	3623.4	2922.88	3359.41	2990.36	3174.16	chromodomain helicase DNA binding protein 3 [Source:MGI Symbol;Acc:MGI:1344395]
ENSMUSG00000018476	Kdm6b	1758.3	2172.74	1956.5	2622.27	2788.08	2669.95	3461.74	2671.5	2745.38	1571.95	1990.21	1740.38	1266.61	1637.85	1287.1	KDM1 lysine (K)-specific demethylase 6B [Source:MGI Symbol;Acc:MGI:2448492]
ENSMUSG00000018481	Appbp2	2512.99	2640.82	2586.89	2525.26	2728.55	2625.02	2783.56	2460.37	2713.92	1809.71	1886.57	1924.39	1734.13	1794.14	1758.52	amyloid beta precursor protein (cytoplasmic tail) binding protein 2 [Source:MGI Symbol;Acc:MGI:1914134]
ENSMUSG00000018500	Adora2b	270.836	637.19	575.874	207.171	521.047	287.093	347.287	308.98	175.965	291.15	364.462	233.239	218.524	510.606	332.263	adenosine A2b receptor [Source:MGI Symbol;Acc:MGI:99403]
ENSMUSG00000018501	Ncor1	5470.9	5380.12	5094.91	5657.2	6278.74	5879.34	4938.7	5393.01	5560.27	4720.59	4657.54	4845.65	4311.97	4289.79	4158.05	nuclear receptor co-repressor 1 [Source:MGI Symbol;Acc:MGI:1349717]
ENSMUSG00000018507	Trpv2	14.0901	14.2092	10.7105	6.22286	4.38307	3.27897	28.6663	15.4538	22.1883	27.6195	23.1975	22.5267	41.5393	8.44881	17.4159	transient receptor potential cation channel, subfamily V, member 2 [Source:MGI Symbol;Acc:MGI:1341836]
ENSMUSG00000018509	Cenpv	66.9833	62.5978	68.2416	196.341	211.438	148.206	52.5268	56.1699	102.041	71.4833	79.3686	84.9863	98.7244	67.3532	81.0344	centromere protein V [Source:MGI Symbol;Acc:MGI:1920389]
ENSMUSG00000018537	Pcgf2	855.009	873.34	897.512	882.932	961.772	846.848	941.794	1082.74	1018.89	988.503	982.192	711.375	786.592	704.91	807.696	polycomb group ring finger 2 [Source:MGI Symbol;Acc:MGI:99161]
ENSMUSG00000018541	Cwc25	645.275	624.267	663.194	603.669	746.385	697.251	603.008	663.933	644.103	563.276	533.96	547.596	509.998	482.181	416.043	CWC25 spliceosome-associated protein [Source:MGI Symbol;Acc:MGI:1914730]
ENSMUSG00000018543	1700001P01Rik	9.65396	12.915	11.4068	12.5118	21.4329	19.7609	3.82262	5.91389	6.1536	5.34144	7.14297	5.69455	2.18196	0.89425	3.7904	RIKEN cDNA 1700001P01 gene [Source:MGI Symbol;Acc:MGI:1919465]
ENSMUSG00000018547	Pip4k2b	1919.7	1777.21	1808.68	1378.36	1282.93	1331.96	1984.5	1732.67	1621.02	1439.9	1430.7	1373.6	1603.54	1395.94	1534.14	phosphatidylinositol-5-phosphate 4-kinase, type II, beta [Source:MGI Symbol;Acc:MGI:1934234]
ENSMUSG00000018548	Trim37	1413.03	1445.13	1309.5	882.085	956.398	676.197	1188.74	1195.16	1371.23	1146.62	1191.89	1048.51	1168.36	1043.5	1139.95	tripartite motif-containing 37 [Source:MGI Symbol;Acc:MGI:2153072]
ENSMUSG00000018554	Ybx2	2.04542	0	2.46973	0	0	1.42662	0.851423	1.05855	4.40823	5.19854	2.88426	4.00891	2.21169	0.538729	2.03454	Y box protein 2 [Source:MGI Symbol;Acc:MGI:1096372]
ENSMUSG00000018559	Ctdnep1	2509.58	2477.78	2629.64	1921.69	1996.95	1990.17	2492.41	2360.62	2426.53	2142.75	2180.47	2131.2	2047.52	2107.92	2192.9	CTD nuclear envelope phosphatase 1 [Source:MGI Symbol;Acc:MGI:1914431]
ENSMUSG00000018565	Elp5	870.135	883.182	990.536	534.293	626.41	672.143	842.557	874.89	974.479	650.809	711.594	739.777	703.582	791.326	776.641	elongator acetyltransferase complex subunit 5 [Source:MGI Symbol;Acc:MGI:1859017]
ENSMUSG00000018566	Slc2a4	10.3532	16.7716	13.3769	9.6117	1.72477	12.5244	20.1035	19.6646	29.2707	7.07371	9.10712	24.419	13.6409	4.2729	12.5904	solute carrier family 2 (facilitated glucose transporter), member 4 [Source:MGI Symbol;Acc:MGI:95758]
ENSMUSG00000018567	Gabarap	4092.96	3721.23	3828.82	4076.13	3634.21	3683.23	4281.8	3981.68	4195.5	4128.49	3831.05	3617.77	4265.77	3502.67	3248.17	gamma-aminobutyric acid receptor associated protein [Source:MGI Symbol;Acc:MGI:1861742]
ENSMUSG00000018569	Cldn7	4.26271	2.28004	5.65977	106.89	13.3541	162.837	4.67186	2.75946	1.24159	8.91325	0	1.99326	15.8914	5.85686	7.78401	claudin 7 [Source:MGI Symbol;Acc:MGI:1859285]
ENSMUSG00000018570	2810408A11Rik	29.5911	44.1018	19.1034	61.3555	56.8872	35.8592	39.4622	55.0054	44.0857	21.09	12.5327	12.4419	30.6596	6.32249	9.71127	RIKEN cDNA 2810408A11 gene [Source:MGI Symbol;Acc:MGI:1917669]
ENSMUSG00000018572	Phf23	1148.75	1257.19	1187.22	1070.86	1035.07	1009.44	1289.11	1131.11	1230.48	931.603	1058.19	1130.85	978.857	1029.16	944.743	PHD finger protein 23 [Source:MGI Symbol;Acc:MGI:1925496]
ENSMUSG00000018574	Acadvl	1655.23	1619.81	1730.48	1591.47	1560.04	1612.75	1599.36	1820.9	1920.65	1318.33	1298.83	1211	1353.35	1291.27	1315.53	acyl-Coenzyme A dehydrogenase, very long chain [Source:MGI Symbol;Acc:MGI:895149]
ENSMUSG00000018583	G3bp1	6705.26	7320.59	7181.78	5017.05	5502.46	5429.44	6599.56	6778.58	7321.48	4649.68	5554.33	5896.55	4975.43	5697.06	5610.45	GTPase activating protein (SH3 domain) binding protein 1 [Source:MGI Symbol;Acc:MGI:1351465]
ENSMUSG00000018585	Atox1	841.033	824.95	875.355	700.233	659.878	715.82	793.957	835.395	661.616	763.817	689.932	789.269	718.417	744.854	743.821	antioxidant 1 copper chaperone [Source:MGI Symbol;Acc:MGI:1333855]
ENSMUSG00000018593	Sparc	53325.4	51172.7	46924.4	37142.6	35503.6	32653.5	63495.4	58058.9	63178.7	49131	50089.4	46257.6	44091.3	42152	37880.7	secreted acidic cysteine rich glycoprotein [Source:MGI Symbol;Acc:MGI:98373]
ENSMUSG00000018599	Mief2	168.381	136.122	103.272	173.728	118.107	150.277	156.738	146.729	97.8825	133.006	103.73	170.428	153.012	132.17	136.237	mitochondrial elongation factor 2 [Source:MGI Symbol;Acc:MGI:2144199]
ENSMUSG00000018604	Tbx3	224.346	239.036	231.438	452.123	640.162	738.08	258.969	366.626	413.086	320.031	477.603	881.439	288.242	668.879	456.524	T-box 3 [Source:MGI Symbol;Acc:MGI:98495]
ENSMUSG00000018648	Dusp14	259.948	286.897	285.411	334.043	361.444	296.591	282.635	244.892	208.578	221.568	210.885	132.404	200.217	201.336	230.853	dual specificity phosphatase 14 [Source:MGI Symbol;Acc:MGI:1927168]
ENSMUSG00000018651	Tada2a	591.73	646.044	650.591	446.542	468.942	388.045	573.812	525.824	592.352	540.987	517.23	507.742	526.622	535.188	481.351	transcriptional adaptor 2A [Source:MGI Symbol;Acc:MGI:2144471]
ENSMUSG00000018659	Pnpo	131.751	130.294	135.628	191.389	179.187	192.401	128.516	113.062	112.173	98.2219	95.6282	98.2455	98.6907	112.796	106.6	pyridoxine 5'-phosphate oxidase [Source:MGI Symbol;Acc:MGI:2144151]
ENSMUSG00000018661	Cog1	972.66	841.413	879.681	926.97	873.052	670.741	857.137	953.866	784.849	800.752	787.028	581.498	772.117	710.125	753.382	component of oligomeric golgi complex 1 [Source:MGI Symbol;Acc:MGI:1333873]
ENSMUSG00000018666	Cbx1	1659.73	1683.75	1666.72	1284.75	1232.51	1173.42	1476.66	1463.68	1324.5	1215.41	1177.97	1061.97	1224.32	1240.18	1252.55	chromobox 1 [Source:MGI Symbol;Acc:MGI:105369]
ENSMUSG00000018669	Cdk5rap3	949.661	879.053	911.459	1039.67	1074.46	1002.11	936.697	922.805	1107.05	714.619	738.763	812.914	638.304	722.479	736.866	CDK5 regulatory subunit associated protein 3 [Source:MGI Symbol;Acc:MGI:1933126]
ENSMUSG00000018672	Copz2	785.936	733.925	789.709	593.705	578.701	571.692	814.775	853.502	875.908	785.667	797.674	806.245	851.054	861.507	780.767	coatomer protein complex, subunit zeta 2 [Source:MGI Symbol;Acc:MGI:1929008]
ENSMUSG00000018677	Slc25a39	2303.13	2310.02	2284.8	2084.08	2324.97	2222.87	2196.57	2427.47	2383.01	2097.11	2095.41	2245.43	1923.44	2415.7	2200.51	solute carrier family 25, member 39 [Source:MGI Symbol;Acc:MGI:1196386]
ENSMUSG00000018678	Sp2	900.227	782.518	800.854	719.478	694.837	725.807	777.59	725.93	720.706	676.369	658.249	689.865	678.254	696.622	737.558	Sp2 transcription factor [Source:MGI Symbol;Acc:MGI:1926162]
ENSMUSG00000018697	Aatf	777.058	931.245	856.317	684.013	884.779	832.415	675.927	539.722	666.108	576.036	572.203	557.798	630.137	634.868	642.933	apoptosis antagonizing transcription factor [Source:MGI Symbol;Acc:MGI:1929608]
ENSMUSG00000018698	Lhx1	2.21151	2.44227	6.08327	6.89248	6.79912	10.8756	5.05772	14.7631	17.349	44.1002	26.613	34.5545	4.17288	37.2083	29.9465	LIM homeobox protein 1 [Source:MGI Symbol;Acc:MGI:99783]
ENSMUSG00000018707	Dync1h1	11979.8	10862.3	11260	10026.1	9249.63	9411.19	11626	10535.1	10749	12043.1	11940.2	10671.8	13243.3	11055	9787.38	dynein cytoplasmic 1 heavy chain 1 [Source:MGI Symbol;Acc:MGI:103147]
ENSMUSG00000018733	Pex12	97.2597	119.673	124.536	131.66	121.276	106.582	84.2756	170.22	88.9444	82.1593	82.1422	80.4274	99.2919	112.352	202.911	peroxisomal biogenesis factor 12 [Source:MGI Symbol;Acc:MGI:2144177]
ENSMUSG00000018736	Ndel1	1931.9	2006.23	1867.57	2274.95	2504.82	2284.84	2006.89	2304.03	2302.59	1888.64	2111.43	1842.16	1951.93	1897.64	1665.25	nudE neurodevelopment protein 1 like 1 [Source:MGI Symbol;Acc:MGI:1932915]
ENSMUSG00000018740	Slc25a35	35.7883	42.617	41.5588	25.9123	30.4646	31.5033	33.9814	52.4875	34.2585	46.7134	61.7018	102.474	58.876	41.3573	30.2735	solute carrier family 25, member 35 [Source:MGI Symbol;Acc:MGI:1919248]
ENSMUSG00000018750	Zbtb4	1039.65	1112.41	1040.91	2058.55	1971.07	1801.4	1265.23	1410.86	1775.18	1329.76	1482.92	1238.24	1306.98	945.764	1232.38	zinc finger and BTB domain containing 4 [Source:MGI Symbol;Acc:MGI:1922830]
ENSMUSG00000018752	Tnfsfm13	220.178	183.898	217.105	609.06	511.249	379.822	245.691	262.358	228.482	242.891	199.869	193.852	299.089	153.986	185.114	tumor necrosis factor (ligand) superfamily, membrane-bound member 13 [Source:MGI Symbol;Acc:MGI:3845075]
ENSMUSG00000018761	Mpdu1	664.267	675.777	598.84	622.508	652.264	627.677	488.849	543.759	439.709	396.07	357.726	407.502	463.879	554.959	436.283	mannose-P-dolichol utilization defect 1 [Source:MGI Symbol;Acc:MGI:1346040]
ENSMUSG00000018765	Fxr2	3463.01	3519.18	3373.42	2663.65	2727.56	2439.81	3405.3	3415.43	3449.89	2663.62	2985.55	2911.56	2764.67	3060.37	2730.09	fragile X mental retardation, autosomal homolog 2 [Source:MGI Symbol;Acc:MGI:1346074]
ENSMUSG00000018770	Atp5g3	2654.86	2810.98	2876.3	2603.81	2866.59	2945.22	2321.12	2749.7	2473.58	2276.14	2274.28	2487.83	2309.79	2496.44	2564.51	ATP synthase, H+ transporting, mitochondrial F0 complex, subunit C3 (subunit 9) [Source:MGI Symbol;Acc:MGI:2442035]
ENSMUSG00000018774	Cd68	115.879	139.213	131.155	62.9784	94.092	90.9776	98.9574	138.38	107.002	58.8201	71.5496	80.1997	33.0106	32.54	48.9676	CD68 antigen [Source:MGI Symbol;Acc:MGI:88342]
ENSMUSG00000018796	Acsl1	593.983	696.8	739	487.867	568.255	592.321	523.876	546.033	581.381	753.375	748.976	903.699	896.863	925.435	917.217	acyl-CoA synthetase long-chain family member 1 [Source:MGI Symbol;Acc:MGI:102797]
ENSMUSG00000018800	Abca5	963.91	810.18	792.038	264.988	263.251	334.252	1392.44	1479.7	1864.96	733.162	694.906	840.141	767.825	620.964	771.274	ATP-binding cassette, sub-family A (ABC1), member 5 [Source:MGI Symbol;Acc:MGI:2386607]
ENSMUSG00000018809	Smyd4	276.182	260.21	288.395	280.945	234.358	311.644	430.596	310.098	299.287	236.79	201.009	233.886	201.248	239.575	173.397	SET and MYND domain containing 4 [Source:MGI Symbol;Acc:MGI:2442796]
ENSMUSG00000018819	Lsp1	841.74	746.547	790.823	1266.72	1308.46	1008.16	731.443	565.149	615.133	384.394	353.284	284.59	387.833	319.529	351.982	lymphocyte specific 1 [Source:MGI Symbol;Acc:MGI:96832]
ENSMUSG00000018820	Zfyve27	580.603	695.884	650.313	1231.16	1085.71	1102.25	663.237	677.268	708.981	829.571	795.568	752.975	724.059	835.642	772.832	zinc finger, FYVE domain containing 27 [Source:MGI Symbol;Acc:MGI:1919602]
ENSMUSG00000018821	Avpi1	537.212	473.58	470.684	371.739	300.638	378.766	546.021	470.892	456.418	583.172	517.241	518.607	498.862	518.597	546.425	arginine vasopressin-induced 1 [Source:MGI Symbol;Acc:MGI:1916784]
ENSMUSG00000018830	Myh11	11.8516	7.6355	5.82463	13.2007	4.92347	8.31168	10.4442	7.79889	3.58275	12.1278	5.03404	5.82805	18.0257	13.9689	9.22418	myosin, heavy polypeptide 11, smooth muscle [Source:MGI Symbol;Acc:MGI:102643]
ENSMUSG00000018841	Rad51d	305.009	265.684	289.902	235.187	241.807	213.175	268.14	269.159	282.413	198.811	172.577	180.098	208.361	196.749	207.183	RAD51 paralog D [Source:MGI Symbol;Acc:MGI:1261809]
ENSMUSG00000018846	Pank3	2557.71	2609.57	2429.51	3791.5	3211.85	3215.11	3454.03	3364.11	3484.79	2510.79	2408.49	2500.72	2189.59	2347.66	2436.53	pantothenate kinase 3 [Source:MGI Symbol;Acc:MGI:2387464]
ENSMUSG00000018848	Rars	2446.86	2609.55	2516.47	2844.87	2895.17	2654.07	2402.85	2189.11	2311.65	1931.12	1967.7	2080.98	2056.22	2079.81	2267.94	arginyl-tRNA synthetase [Source:MGI Symbol;Acc:MGI:1914297]
ENSMUSG00000018849	Wwc1	420.599	394.497	382.988	631.95	316.493	636.02	380.172	395.537	300.379	457.412	284.61	245.132	453.901	262.513	359.467	WW, C2 and coiled-coil domain containing 1 [Source:MGI Symbol;Acc:MGI:2388637]
ENSMUSG00000018858	Mrpl58	401.738	375.959	394.207	341.33	462.078	421.394	346.494	391.974	374.67	285.252	346.622	384.628	361.136	371.145	365.36	mitochondrial ribosomal protein L58 [Source:MGI Symbol;Acc:MGI:1915822]
ENSMUSG00000018861	Fdxr	195.413	212.129	180.276	292.871	326.067	322.46	175.026	235.168	242.055	190.063	168.887	169.187	136.685	203.602	146.737	ferredoxin reductase [Source:MGI Symbol;Acc:MGI:104724]
ENSMUSG00000018862	Otop3	0	0	0	10.2047	1.25802	2.09507	0	0	0	0	0	0	0	1.7803	0	otopetrin 3 [Source:MGI Symbol;Acc:MGI:1916852]
ENSMUSG00000018865	Sult4a1	0	0	0	61.1075	51.6565	81.2397	0	0	1.26246	0	0	0	0	0.672176	1.41548	sulfotransferase family 4A, member 1 [Source:MGI Symbol;Acc:MGI:1888971]
ENSMUSG00000018882	Mrpl45	953.092	956.997	1052.82	665.056	680.711	644.908	1005.32	1048.76	1062.94	760.372	832.423	702.78	696.155	774.662	747.581	mitochondrial ribosomal protein L45 [Source:MGI Symbol;Acc:MGI:1914286]
ENSMUSG00000018893	Mb	0	4.83796	0	1.70173	0	0	2.85031	2.66475	8.27858	1.85129	0.967508	4.2571	0	0.84775	1.79714	myoglobin [Source:MGI Symbol;Acc:MGI:96922]
ENSMUSG00000018899	Irf1	1987.94	1809.88	2104.96	1429.59	1265.86	1286.7	2207.39	1576.28	1645.04	1900.27	1286.67	1136.97	1806.2	1015.62	1468.37	interferon regulatory factor 1 [Source:MGI Symbol;Acc:MGI:96590]
ENSMUSG00000018900	Slc22a5	196.871	177.802	183.241	342.925	308.472	282.243	218.942	169.8	270.588	192.178	163.909	162.37	173.727	139.844	158.562	solute carrier family 22 (organic cation transporter), member 5 [Source:MGI Symbol;Acc:MGI:1329012]
ENSMUSG00000018906	P4ha2	1767.81	3215.85	2910.91	2341.1	3052.36	2584.49	2710	4112.04	5132.5	2598.67	4112.13	4299.22	1753.26	3873.37	2848	procollagen-proline, 2-oxoglutarate 4-dioxygenase (proline 4-hydroxylase), alpha II polypeptide [Source:MGI Symbol;Acc:MGI:894286]
ENSMUSG00000018909	Arrb1	1113.14	669.909	815.203	1721.52	1404.64	1255.41	1236.9	1563.21	1495.24	1463.41	1385.78	1374.65	987.58	830.261	1361.47	arrestin, beta 1 [Source:MGI Symbol;Acc:MGI:99473]
ENSMUSG00000018916	Csf2	6.81474	17.0351	5.68753	10.1909	13.7655	17.8706	6.70441	20.368	14.0068	16.976	60.6368	58.9104	25.3246	87.7888	41.3292	colony stimulating factor 2 (granulocyte-macrophage) [Source:MGI Symbol;Acc:MGI:1339752]
ENSMUSG00000018919	Tm4sf5	1.86687	0	0	7.59713	0	2.02102	0	0	0	0	0.977568	0	1.03805	1.70501	0.912693	transmembrane 4 superfamily member 5 [Source:MGI Symbol;Acc:MGI:1922854]
ENSMUSG00000018920	Cxcl16	621.107	1207.12	981.752	1806.58	2175.49	1878.49	1275.79	1169.81	1224.96	1769.77	1854	2017.6	1236.53	1753.95	1335.14	chemokine (C-X-C motif) ligand 16 [Source:MGI Symbol;Acc:MGI:1932682]
ENSMUSG00000018921	Pelp1	1283.14	1404.91	1320.89	1115.7	1183.07	1129.3	1298.2	1137.78	1140.66	977.088	962.72	975.647	971.429	988.667	1015.53	proline, glutamic acid and leucine rich protein 1 [Source:MGI Symbol;Acc:MGI:1922523]
ENSMUSG00000018923	Med11	260.36	275.278	287.244	226.478	221.451	228.72	243.038	221.664	245.482	247.016	240.66	269.756	230.099	303.953	266.264	mediator complex subunit 11 [Source:MGI Symbol;Acc:MGI:1913422]
ENSMUSG00000018924	Alox15	4.35958	0.803851	2.57591	0	8.23808	0.792002	0	11.1323	1.31908	2.69137	3.08564	1.43104	0	1.33832	2.11511	arachidonate 15-lipoxygenase [Source:MGI Symbol;Acc:MGI:87997]
ENSMUSG00000018925	Heatr9	0	1.05895	9.0347	0	0	0	1.93396	0.850039	4.37016	4.48829	3.05594	7.59632	2.18674	0	2.84954	HEAT repeat containing 9 [Source:MGI Symbol;Acc:MGI:3650286]
ENSMUSG00000018930	Ccl4	1.93578	4.29058	4.57297	0	1.2603	1.03929	2.86358	4.22164	7.01806	4.44524	9.23079	8.54032	0	4.46778	4.71934	chemokine (C-C motif) ligand 4 [Source:MGI Symbol;Acc:MGI:98261]
ENSMUSG00000018931	Natd1	689.835	746.49	631.372	625.457	641.9	633.82	760.374	691.566	642.866	586.866	586.678	550.14	556.009	511.219	519.379	N-acetyltransferase domain containing 1 [Source:MGI Symbol;Acc:MGI:1344388]
ENSMUSG00000018932	Map2k3	2168.23	1835.04	1759.21	2399.25	2287.61	2291.6	2010.6	1691.13	1687.87	1874.29	1587.34	1867.79	2037.14	1760.92	2041.04	mitogen-activated protein kinase kinase 3 [Source:MGI Symbol;Acc:MGI:1346868]
ENSMUSG00000018965	Ywhah	3723.07	4028.87	3945.23	3848.24	3765.98	4090.14	3409.98	3798.12	3916.02	3806.07	3942.75	4274.05	4160.25	4373.1	4495.38	tyrosine 3-monooxygenase/tryptophan 5-monooxygenase activation protein, eta polypeptide [Source:MGI Symbol;Acc:MGI:109194]
ENSMUSG00000018974	Sart3	1912.34	1999.91	1844.86	1691.19	1611.25	1909.49	1764.16	1705.54	1695.4	1621.77	1698.45	1757.3	1679.03	1737.62	1806.3	squamous cell carcinoma antigen recognized by T cells 3 [Source:MGI Symbol;Acc:MGI:1858230]
ENSMUSG00000018983	E2f2	187.269	175.834	173.321	69.334	73.5686	72.7195	209.188	169.836	156.01	198.07	246.706	301.008	168.349	263.774	196.199	E2F transcription factor 2 [Source:MGI Symbol;Acc:MGI:1096341]
ENSMUSG00000018986	Slfn3	0.995899	2.95409	1.16119	7.3393	17.7575	15.8433	2.96391	2.60369	0.890951	1.83097	3.15169	1.94522	0	3.2996	2.89608	schlafen 3 [Source:MGI Symbol;Acc:MGI:1329005]
ENSMUSG00000018995	Nars2	114.096	98.6321	89.3909	165.363	149.483	142.747	108.173	101.304	112.6	91.1769	111.004	101.339	73.9197	95.0342	92.7123	asparaginyl-tRNA synthetase 2 (mitochondrial)(putative) [Source:MGI Symbol;Acc:MGI:2142075]
ENSMUSG00000018999	Slc35b4	1129.73	1117.18	917.971	1212.06	1153.63	994.428	1057.66	991.224	956.523	1188.63	1020.8	1111.57	1340.09	1252.1	1195.43	solute carrier family 35, member B4 [Source:MGI Symbol;Acc:MGI:1931249]
ENSMUSG00000019027	Dnah1	15.0055	9.96856	4.63285	3.66212	9.99726	6.68552	41.5475	56.5459	54.816	5.6727	11.4428	9.15425	8.56169	2.56304	7.5027	dynein, axonemal, heavy chain 1 [Source:MGI Symbol;Acc:MGI:107721]
ENSMUSG00000019039	Dalrd3	370.719	361.905	309.003	427.795	447.123	490.799	250.568	282.698	204.23	287.719	273.015	258.881	380.01	300.388	295.918	DALR anticodon binding domain containing 3 [Source:MGI Symbol;Acc:MGI:1915039]
ENSMUSG00000019054	Fis1	1075.69	1091.58	1144.1	1058.93	1060.36	1129.57	958.007	1062.84	975.915	1227.77	1074.78	1020.98	1239.23	1145.4	1288.73	fission, mitochondrial 1 [Source:MGI Symbol;Acc:MGI:1913687]
ENSMUSG00000019055	Plod1	2448.17	2340.32	2517.68	1931.62	2202.69	1923.71	2635.99	2662.66	2646.88	2570.38	2913.58	2978.06	2623.85	2912.74	2459.96	procollagen-lysine, 2-oxoglutarate 5-dioxygenase 1 [Source:MGI Symbol;Acc:MGI:99907]
ENSMUSG00000019066	Rab3d	406.865	401.601	538.545	831.468	644.094	725.321	501.139	564.423	549.458	765.611	644.984	371.571	456.865	438.173	503.365	RAB3D, member RAS oncogene family [Source:MGI Symbol;Acc:MGI:97844]
ENSMUSG00000019080	Mfsd3	35.0186	73.6929	46.1921	64.5867	167.697	155.072	82.2619	60.9803	47.9962	27.6812	66.7078	27.575	33.925	47.4397	23.086	major facilitator superfamily domain containing 3 [Source:MGI Symbol;Acc:MGI:1916822]
ENSMUSG00000019082	Slc25a22	552.72	679.114	746.188	287.114	451.683	385.152	602.304	587.889	517.779	562.22	606.811	458.494	556.409	556.01	503.263	solute carrier family 25 (mitochondrial carrier, glutamate), member 22 [Source:MGI Symbol;Acc:MGI:1915517]
ENSMUSG00000019087	Atp6ap1	4515	4519.87	4266	3707.04	3514.3	3617.88	4859.39	4149.96	4894.56	6178.61	6057	6393.18	7264.68	6876.8	6102.12	ATPase, H+ transporting, lysosomal accessory protein 1 [Source:MGI Symbol;Acc:MGI:109629]
ENSMUSG00000019088	Dnase1l1	178.018	162.253	169.332	141.563	97.4278	93.9524	175.554	184.235	197.264	290.415	306.645	278.209	297.899	240.712	254.173	deoxyribonuclease 1-like 1 [Source:MGI Symbol;Acc:MGI:109628]
ENSMUSG00000019102	Aldh3a1	10.6014	11.7063	9.12634	976.45	2649	1410.84	11.5752	12.6915	9.64577	39.3153	26.614	17.105	40.7815	22.2449	8.43732	aldehyde dehydrogenase family 3, subfamily A1 [Source:MGI Symbol;Acc:MGI:1353451]
ENSMUSG00000019122	Ccl9	43.9771	53.2718	50.682	35.8177	30.1496	7.60538	48.4495	22.179	25.6651	40.1973	71.217	13.2358	69.0674	53.7518	62.7003	chemokine (C-C motif) ligand 9 [Source:MGI Symbol;Acc:MGI:104533]
ENSMUSG00000019124	Scrn1	285.254	263.587	163.647	450.687	395.819	414.883	289.353	146.474	163.431	387.959	154.544	199.669	521.257	179.625	225.821	secernin 1 [Source:MGI Symbol;Acc:MGI:1917188]
ENSMUSG00000019132	BC005537	3877.9	3975.59	4344.54	4016.19	4462.72	4190.92	4716.85	4975.63	4459.63	3848.57	4081.28	4276.4	3903.53	4036.09	3844.06	cDNA sequence BC005537 [Source:MGI Symbol;Acc:MGI:2441726]
ENSMUSG00000019139	Isyna1	1464.04	1492.91	1462.39	429.113	528.457	510.092	1290.72	1291.79	1040.79	1731.88	1641.2	1384.33	1545.69	1553.72	1268.98	myo-inositol 1-phosphate synthase A1 [Source:MGI Symbol;Acc:MGI:1919030]
ENSMUSG00000019143	Hars2	438.566	452.058	422.422	456.7	407.353	360.569	441.778	371.819	385.164	283.57	291.3	344.308	276.908	230.549	300.386	histidyl-tRNA synthetase 2 [Source:MGI Symbol;Acc:MGI:1918041]
ENSMUSG00000019146	Cacng2	0.971534	7.53567	6.93305	3.4092	1.26766	3.12047	8.463	6.74753	4.39681	4.43954	6.223	6.621	1.10095	6.25088	0.924603	calcium channel, voltage-dependent, gamma subunit 2 [Source:MGI Symbol;Acc:MGI:1316660]
ENSMUSG00000019158	Tmem160	188.62	176.716	193.923	187.272	189.278	197.94	233.871	230.337	236.499	223.52	199.435	202.175	221.122	202.615	202.827	transmembrane protein 160 [Source:MGI Symbol;Acc:MGI:1916344]
ENSMUSG00000019173	Rab5c	3267.48	3388.82	3445.68	3394.21	3645.16	3746.79	3307.54	3523.81	3412.19	2942.53	3164.19	3025.77	2817.26	2881.39	3087.52	RAB5C, member RAS oncogene family [Source:MGI Symbol;Acc:MGI:105306]
ENSMUSG00000019178	Styxl1	0	2.4191	2.23622	2.65449	4.45305	2.67952	4.45617	3.53311	0	0.848858	1.41864	6.04525	3.03509	2.95612	2.64399	serine/threonine/tyrosine interacting-like 1 [Source:MGI Symbol;Acc:MGI:1923821]
ENSMUSG00000019179	Mdh2	4885.51	5674.53	5434.45	5224.55	5740.99	5661.6	4547.45	4755.21	4699.73	4342.88	4675.33	4744.8	4925.27	5434.04	5068.27	malate dehydrogenase 2, NAD (mitochondrial) [Source:MGI Symbol;Acc:MGI:97050]
ENSMUSG00000019188	H13	2604.06	2338.22	2706.95	3382.42	3281.88	3431.3	2274.98	2484.7	2428.64	2152.3	2149.59	2398.31	2151.1	2315.46	2197.18	histocompatibility 13 [Source:MGI Symbol;Acc:MGI:95886]
ENSMUSG00000019189	Rnf145	2287.56	2201.66	2268.13	5881.02	6280.61	5803.78	1921.25	2168.54	2057.68	1665.35	1566.74	1911.35	1653.3	1855.98	1585.77	ring finger protein 145 [Source:MGI Symbol;Acc:MGI:1921565]
ENSMUSG00000019194	Scn1b	154.025	143.662	150.098	296.515	236.399	290.532	152.186	158.957	175.7	143.706	114.82	116.441	152.115	92.032	108.707	sodium channel, voltage-gated, type I, beta [Source:MGI Symbol;Acc:MGI:98247]
ENSMUSG00000019210	Atp6v1e1	1382.42	1422.07	1304.74	1547.8	1512.87	1559.32	1308.13	1365.62	1406.14	1501.26	1422.51	1466.1	1482.13	1457.62	1198.43	ATPase, H+ transporting, lysosomal V1 subunit E1 [Source:MGI Symbol;Acc:MGI:894326]
ENSMUSG00000019214	Chtf18	893.488	746.883	778.213	225.173	215.57	305.579	815.017	759.26	796.026	701.047	799.725	785.557	715.537	761.457	784.688	CTF18, chromosome transmission fidelity factor 18 [Source:MGI Symbol;Acc:MGI:2384887]
ENSMUSG00000019230	Lhx9	90.0337	43.9736	70.8369	62.6597	39.4953	27.9357	70.3364	57.9269	61.407	47.8501	25.4586	45.118	38.0279	21.5432	28.5134	LIM homeobox protein 9 [Source:MGI Symbol;Acc:MGI:1316721]
ENSMUSG00000019235	Rps6kl1	0	0.920483	0	0	0	2.62309	3.10197	2.10834	1.50796	2.28813	0	3.10242	1.36263	0	2.42358	ribosomal protein S6 kinase-like 1 [Source:MGI Symbol;Acc:MGI:2443413]
ENSMUSG00000019254	Ppp1r12c	1437.67	1631.34	1487.12	1207.93	1088.72	1248.12	1316.85	1326.38	1321.23	1352.35	1289.03	1288.38	1155.41	1409.76	1388.97	protein phosphatase 1, regulatory subunit 12C [Source:MGI Symbol;Acc:MGI:1924258]
ENSMUSG00000019256	Ahr	1244.26	895.642	1054.01	514.421	703.09	668.184	1468.93	1378.94	2029.94	2310.14	2298.87	2741.56	2242.2	1489.33	1792.65	aryl-hydrocarbon receptor [Source:MGI Symbol;Acc:MGI:105043]
ENSMUSG00000019261	Map1s	984.049	923.902	1054.78	847.809	924.987	920.382	954.165	936.258	1065.09	874.442	1011.63	1097.53	1028.11	1082.92	1111.26	microtubule-associated protein 1S [Source:MGI Symbol;Acc:MGI:2443304]
ENSMUSG00000019278	Dpep1	9.63021	11.7155	12.4134	14.4363	13.6977	23.8511	10.4856	24.4142	16.7015	34.0329	48.2713	110.156	60.9112	110.214	64.683	dipeptidase 1 [Source:MGI Symbol;Acc:MGI:94917]
ENSMUSG00000019295	Tmem129	459.37	460.198	482.376	520.877	543.152	488.48	529.802	516.701	438.087	508.655	474.48	502.689	556.824	519.872	579.416	transmembrane protein 129 [Source:MGI Symbol;Acc:MGI:1915616]
ENSMUSG00000019297	Nop9	624.474	675.089	744.36	402.476	618.503	552.64	496.596	570.039	501.355	625.923	626.395	597.621	589.437	715.17	693.856	NOP9 nucleolar protein [Source:MGI Symbol;Acc:MGI:1915092]
ENSMUSG00000019301	Hsd17b1	2.90685	6.46324	2.29264	2.27297	3.78821	1.04737	2.84332	0.842902	7.04502	5.32992	10.2229	6.62369	6.52033	3.58003	6.61992	hydroxysteroid (17-beta) dehydrogenase 1 [Source:MGI Symbol;Acc:MGI:105077]
ENSMUSG00000019302	Atp6v0a1	1142.8	807.016	853.001	1443.1	1088.33	1026.99	1259.92	1021.26	1166.18	1119.47	875.564	889.421	1161.22	779.901	840.168	ATPase, H+ transporting, lysosomal V0 subunit A1 [Source:MGI Symbol;Acc:MGI:103286]
ENSMUSG00000019303	Psmc3ip	427.423	438.268	459.756	161.997	148.867	160.669	386.771	395.161	348.73	318.63	345.742	323.609	311.014	294.032	306.131	proteasome (prosome, macropain) 26S subunit, ATPase 3, interacting protein [Source:MGI Symbol;Acc:MGI:1098610]
ENSMUSG00000019312	Grb7	1.55663	6.12284	6.69714	37.4276	2.01226	42.5837	3.30085	6.32082	3.06398	1.62449	1.62588	3.00951	7.03149	2.71719	2.73192	growth factor receptor bound protein 7 [Source:MGI Symbol;Acc:MGI:102683]
ENSMUSG00000019320	Noxo1	48.4742	24.8739	73.1238	58.646	49.4006	32.4119	30.6775	74.4081	51.0696	67.7263	14.7769	27.9093	37.6484	32.2271	32.9928	NADPH oxidase organizer 1 [Source:MGI Symbol;Acc:MGI:1919143]
ENSMUSG00000019326	Aoc3	59.9131	23.4238	39.7927	10.19	11.2392	13.713	59.4674	15.2124	12.241	62.4037	26.5499	10.4219	146.56	18.6126	66.624	amine oxidase, copper containing 3 [Source:MGI Symbol;Acc:MGI:1306797]
ENSMUSG00000019338	Zfp687	1100.35	1152.32	1030.33	623.595	783.762	614.57	1446.18	1304.06	1267.34	1168.79	1221.94	1250.78	1180.13	1187.41	1058.8	zinc finger protein 687 [Source:MGI Symbol;Acc:MGI:1925516]
ENSMUSG00000019359	Gdpd2	520.106	694.624	738.379	138.108	277.811	227.433	629.105	407.88	487.837	1586.15	1843.33	852.836	1299	928.516	896.203	glycerophosphodiester phosphodiesterase domain containing 2 [Source:MGI Symbol;Acc:MGI:1918834]
ENSMUSG00000019362	D8Ertd738e	1447.32	1493.54	1581.22	1197.19	1159.1	1189.37	1433.04	1354.79	1301.11	1645.04	1626.02	1579.75	1704.04	1527.61	1747.8	DNA segment, Chr 8, ERATO Doi 738, expressed [Source:MGI Symbol;Acc:MGI:1289231]
ENSMUSG00000019370	Calm3	6075.29	5602.13	5900.33	3914.79	3532.52	3921.42	5525.2	5982.63	5311.77	5364.17	5241.16	4840.03	6063.63	5516.77	5674.87	calmodulin 3 [Source:MGI Symbol;Acc:MGI:103249]
ENSMUSG00000019373	Cops3	1715.76	1890.09	1991.89	1939.07	2099.81	2007.81	1658.28	1788.35	1792.02	1388.56	1512.28	1415.54	1459.54	1525.94	1591.4	COP9 signalosome subunit 3 [Source:MGI Symbol;Acc:MGI:1349409]
ENSMUSG00000019428	Fkbp8	3241.59	3439.69	3675.38	3826.23	4411.63	4161.8	3101.38	3808.25	3789.22	4389.99	4529.25	4420.61	3830.02	4241.21	4298.98	FK506 binding protein 8 [Source:MGI Symbol;Acc:MGI:1341070]
ENSMUSG00000019432	Ddx39b	5293.81	5339.28	5246.15	4534.36	4961.48	4698.3	4479.8	4610.33	4035.76	4470.11	4418.02	4520.46	4596.02	4687.95	4701.9	DEAD box helicase 39b [Source:MGI Symbol;Acc:MGI:99240]
ENSMUSG00000019433	Gipc1	1300.05	1328.87	1278.76	973.429	857.176	990.922	1343.77	1303.01	1293.52	1509.66	1476.82	1467.88	1631.4	1478.44	1460.02	GIPC PDZ domain containing family, member 1 [Source:MGI Symbol;Acc:MGI:1926252]
ENSMUSG00000019437	Tlcd1	299.165	265.945	255.216	190.054	140.666	179.343	371.033	263.675	335.302	291.207	214.223	158.831	196.958	185.106	177.239	TLC domain containing 1 [Source:MGI Symbol;Acc:MGI:1915572]
ENSMUSG00000019461	Plscr3	1385.23	1403.2	1434.32	2215.14	2088.5	1977.6	1468.61	1396.43	1365.66	1186.69	1019.29	918.295	1080.78	872.393	1108.03	phospholipid scramblase 3 [Source:MGI Symbol;Acc:MGI:1917560]
ENSMUSG00000019464	Ptger1	325.235	191.845	163.788	193.799	126.497	148.445	244.318	197.025	121.494	427.716	233.744	170.741	399.865	196.034	275.411	prostaglandin E receptor 1 (subtype EP1) [Source:MGI Symbol;Acc:MGI:97793]
ENSMUSG00000019467	Arhgef25	1669.88	1440.94	1457.26	2290.95	2138.67	2030.61	1698.5	1603.62	1513.45	1239.97	1184.92	1033.14	1244.09	901.437	1059.84	Rho guanine nucleotide exchange factor (GEF) 25 [Source:MGI Symbol;Acc:MGI:1277173]
ENSMUSG00000019470	Xab2	971.109	1019.77	1004.27	943.781	967.332	941.044	883.865	890.54	811.97	985.717	1021.97	1105.27	1086.83	1105.46	1026.94	XPA binding protein 2 [Source:MGI Symbol;Acc:MGI:1914689]
ENSMUSG00000019471	Cdc37	4100.19	4309.61	4237.47	4089.7	3884.8	4338.45	3663.97	3713.98	3458.33	3727.56	3638.88	3665.52	4163.81	3817.77	3906.37	cell division cycle 37 [Source:MGI Symbol;Acc:MGI:109531]
ENSMUSG00000019478	Rab4a	138.023	238.822	163.905	244.322	247.541	208.698	171.925	162.968	145.286	222.722	202.512	184.727	217.435	176.295	212.446	RAB4A, member RAS oncogene family [Source:MGI Symbol;Acc:MGI:105069]
ENSMUSG00000019487	Trip10	1216.09	1172.63	1235.13	1836.13	1713.02	1803.89	1366.66	1408.8	1505.88	1484.32	1626.34	1467.11	1382.88	1451.11	1412.38	thyroid hormone receptor interactor 10 [Source:MGI Symbol;Acc:MGI:2146901]
ENSMUSG00000019494	Cops6	2567.46	2491.43	2530.47	1796.74	1799.37	1844.41	2286.84	2476.45	2227.89	2156.83	2225.47	2210.13	2223.12	2307.63	2523.46	COP9 signalosome subunit 6 [Source:MGI Symbol;Acc:MGI:1349439]
ENSMUSG00000019505	Ubb	17832.1	19892	21049.4	17490.2	19902.8	18443.7	20515.8	21570.8	23853	16986.3	18262.3	19343	14443.6	15955.5	14541.9	ubiquitin B [Source:MGI Symbol;Acc:MGI:98888]
ENSMUSG00000019518	Ap4m1	799.204	783.613	750.403	910.342	854.442	879.327	531.395	627.077	617.156	714.019	686.258	656.678	657.661	646.842	540.631	adaptor-related protein complex AP-4, mu 1 [Source:MGI Symbol;Acc:MGI:1337063]
ENSMUSG00000019528	Gyg	515.031	517.354	495.237	304.277	317.38	295.172	393.285	380.291	426.402	500.113	432.432	386.284	570.784	473.429	481.683	glycogenin [Source:MGI Symbol;Acc:MGI:1351614]
ENSMUSG00000019539	Rcn3	6062.58	5967.05	6132.38	3780.42	3917.04	3552.49	6842.41	8232.61	8967.8	6347.81	6556.12	7555.94	6058.74	6674.46	6093.51	reticulocalbin 3, EF-hand calcium binding domain [Source:MGI Symbol;Acc:MGI:1277122]
ENSMUSG00000019558	Slc6a8	2710.16	2229.75	2192.95	3013.59	2801.95	2844.8	2863.17	1968.52	2285.81	4530.9	3459.12	3266.28	4782.8	3545.95	3544.29	solute carrier family 6 (neurotransmitter transporter, creatine), member 8 [Source:MGI Symbol;Acc:MGI:2147834]
ENSMUSG00000019564	Arid3a	254.608	243.341	286.442	273.832	230.78	349.528	208.697	143.039	136.015	172.814	350.073	264.474	214.389	273.302	204.519	AT rich interactive domain 3A (BRIGHT-like) [Source:MGI Symbol;Acc:MGI:1328360]
ENSMUSG00000019577	Pdk4	1019.48	762.083	969.135	925.594	641.02	958.424	1268.82	1528.37	1619.87	1213.43	934.805	766.184	1173.41	867.534	1062.71	pyruvate dehydrogenase kinase, isoenzyme 4 [Source:MGI Symbol;Acc:MGI:1351481]
ENSMUSG00000019578	Ubxn6	1143.08	1056.83	833.811	978.352	828.978	966.447	995.541	1021.6	1056.86	783.693	877.502	923.899	819.847	848.918	816.503	UBX domain protein 6 [Source:MGI Symbol;Acc:MGI:1913780]
ENSMUSG00000019579	Mydgf	1400.69	1500.59	1547.25	1112.49	1060.16	1127.16	1380.64	1512.61	1545.78	1227.34	1308.29	1283.87	1242.04	1429.15	1362.61	myeloid derived growth factor [Source:MGI Symbol;Acc:MGI:2156020]
ENSMUSG00000019590	Cyb561	9.69079	16.9728	17.267	329.865	327.756	374.639	19.5582	13.4911	13.0889	26.9696	48.3393	40.7949	40.5292	48.3209	37.7177	cytochrome b-561 [Source:MGI Symbol;Acc:MGI:103253]
ENSMUSG00000019647	Sema6a	216.728	307.017	321.128	26.8262	79.1558	42.0255	226.533	233.237	232.248	32.4321	59.0847	94.8701	39.0924	62.1621	29.7698	sema domain, transmembrane domain (TM), and cytoplasmic domain, (semaphorin) 6A [Source:MGI Symbol;Acc:MGI:1203727]
ENSMUSG00000019659	Ccdc12	462.291	437.484	433.7	451.645	443.561	523.354	428.743	415.354	365.276	473.241	449.298	432.218	519.478	462.716	440.65	coiled-coil domain containing 12 [Source:MGI Symbol;Acc:MGI:1919904]
ENSMUSG00000019689	Fmc1	113.089	113.603	118.087	79.703	52.3143	69.7623	134.412	103.328	91.1732	123.776	126.397	116.119	117.478	103.05	120.545	formation of mitochondrial complex V assembly factor 1 [Source:MGI Symbol;Acc:MGI:1913367]
ENSMUSG00000019699	Akt3	1411.56	1159.42	1243.32	1993.4	1652.68	1906.25	1806.65	1873.76	2020.38	1846.31	1585.02	1604.91	1424.03	1427.57	1526.59	thymoma viral proto-oncogene 3 [Source:MGI Symbol;Acc:MGI:1345147]
ENSMUSG00000019710	Mrpl24	797.542	707.708	863.696	481.357	544.955	511.438	672.322	782.572	842.249	627.142	634.193	590.974	677.144	545.664	581.756	mitochondrial ribosomal protein L24 [Source:MGI Symbol;Acc:MGI:1914957]
ENSMUSG00000019715	Gle1	1202.56	1103.22	1164.23	1095.17	1103.23	937.393	1235.72	1013.06	1160.56	1299.81	1114.09	1173.59	1122.67	1160.97	1134.3	GLE1 RNA export mediator (yeast) [Source:MGI Symbol;Acc:MGI:1921662]
ENSMUSG00000019718	L3hypdh	78.4268	79.7053	98.6714	127.761	140.703	133.099	128.297	106.804	86.3052	110.691	92.8432	83.9174	124.266	88.8738	96.4846	L-3-hydroxyproline dehydratase (trans-) [Source:MGI Symbol;Acc:MGI:1914467]
ENSMUSG00000019726	Lyst	913.792	1098.22	886.357	1051.68	754.529	1014.03	862.511	994.833	1441.26	913.024	807.989	1288.2	1457.52	1185.48	692.045	lysosomal trafficking regulator [Source:MGI Symbol;Acc:MGI:107448]
ENSMUSG00000019731	Slc35e1	2527.31	2586.8	2676.47	2372.1	2370.04	2224.85	2519.06	2275.78	2213.38	3084.36	2884.57	2934.55	3137.89	3169.14	3106.45	solute carrier family 35, member E1 [Source:MGI Symbol;Acc:MGI:2142403]
ENSMUSG00000019732	Calr3	17.9715	14.4918	19.9279	19.6604	15.7877	21.6465	26.3024	23.9729	32.369	18.3093	18.4971	18.5127	17.1485	21.5933	17.4528	calreticulin 3 [Source:MGI Symbol;Acc:MGI:1920566]
ENSMUSG00000019734	Tmc4	85.832	39.1644	83.5414	90.9491	36.23	74.7196	80.8811	83.9053	84.0658	109.327	57.4937	77.3832	80.9677	105.846	80.8166	transmembrane channel-like gene family 4 [Source:MGI Symbol;Acc:MGI:2669035]
ENSMUSG00000019737	Syne4	10.4311	9.07652	5.80217	12.1105	6.91891	3.85156	9.93407	23.0295	4.83928	22.2167	4.56007	6.74841	15.589	8.98303	8.68551	spectrin repeat containing, nuclear envelope family member 4 [Source:MGI Symbol;Acc:MGI:2141950]
ENSMUSG00000019738	Polr2i	290.74	277.307	298.918	151.649	162.874	178.153	257.867	264.725	260.688	251.02	229.01	284.334	254.475	227.954	249.226	polymerase (RNA) II (DNA directed) polypeptide I [Source:MGI Symbol;Acc:MGI:1917170]
ENSMUSG00000019756	Prl8a1	2.93756	2.10319	0	0	0	5.23576	0	0	0	4.44702	0	0	0	0.883691	0	prolactin family 8, subfamily a, member 1 [Source:MGI Symbol;Acc:MGI:1920494]
ENSMUSG00000019761	Krt10	76.4857	62.0605	66.3093	59.4415	57.0164	80.0052	85.3052	65.3102	52.9264	70.0237	76.9611	63.3442	66.9079	59.5876	68.9091	keratin 10 [Source:MGI Symbol;Acc:MGI:96685]
ENSMUSG00000019763	Rmnd1	355.282	359.996	315.235	463.347	468.974	380.144	339.72	373.607	418.918	300.023	322.248	272.291	296.688	287.215	233.186	required for meiotic nuclear division 1 homolog [Source:MGI Symbol;Acc:MGI:1913334]
ENSMUSG00000019767	Ccdc170	6.44021	6.02441	12.2045	3.21066	8.23471	5.03533	10.0784	2.41431	5.79446	5.94592	6.78423	4.27697	7.28891	4.19308	13.4203	coiled-coil domain containing 170 [Source:MGI Symbol;Acc:MGI:2685067]
ENSMUSG00000019768	Esr1	115.037	53.7408	64.2338	219.802	168.94	179.548	152.979	84.5578	73.4671	176.085	72.7909	33.8455	178.953	27.6748	73.2698	estrogen receptor 1 (alpha) [Source:MGI Symbol;Acc:MGI:1352467]
ENSMUSG00000019772	Vip	1.98355	3.18411	3.46719	0	0	0	6.52302	0.847831	2.61175	1.77072	1.05846	10.4832	0	8.00888	1.81104	vasoactive intestinal polypeptide [Source:MGI Symbol;Acc:MGI:98933]
ENSMUSG00000019773	Fbxo5	559.663	657.116	529.081	304.684	350.436	338.244	458.491	556.297	394.522	566.247	537.333	569.537	456.82	520.883	543.034	F-box protein 5 [Source:MGI Symbol;Acc:MGI:1914391]
ENSMUSG00000019774	Mtrf1l	272.388	295.415	230.45	257.415	230.827	193.121	195.499	176.606	190.866	206.361	270.421	252.79	247.017	228.753	198.269	mitochondrial translational release factor 1-like [Source:MGI Symbol;Acc:MGI:1918830]
ENSMUSG00000019775	Rgs17	391.946	209.729	266.474	103.92	77.9139	166.612	601.366	460.786	446.977	477.59	269.104	170.231	305.58	138.463	356.86	regulator of G-protein signaling 17 [Source:MGI Symbol;Acc:MGI:1927469]
ENSMUSG00000019777	Hdac2	3499.2	3430.31	3668.24	3274.93	3622.7	3430.96	3051.4	3137.72	3101.2	2665.4	2607.88	2619.51	2891.05	2585.63	2856.03	histone deacetylase 2 [Source:MGI Symbol;Acc:MGI:1097691]
ENSMUSG00000019779	Frk	336.754	332.243	321.837	748.046	676.628	760.478	348.53	348.14	164.39	348.963	309.045	200.118	348.042	268.616	286.999	fyn-related kinase [Source:MGI Symbol;Acc:MGI:103265]
ENSMUSG00000019782	Rwdd1	1532.56	1738.21	1787.45	1410.1	1815.62	1535.9	1403.24	1513.24	1556.36	1258.2	1320.32	1257	1281.06	1457.91	1540.49	RWD domain containing 1 [Source:MGI Symbol;Acc:MGI:1913771]
[truncated: 18,887 more rows]

## Sheet: GSEA HALLMARK PSCcocx KOvsWT
Table S5. RNA-sequencing of PSCs flow-sorted from KPC PDAC organoid co-cultures – differential expression analysis, normalized expected counts and GSEA, related to Figure 4.
[truncated: 51 more rows]

[truncated: 3 more sheets: GSEA PSCcocx KOvsWT, GSEA REACTOME PSCcocx KOvsWT, DEGs PSCcocx KOvsWT]
