# Supplementary material for: SMAD4 and KRAS Status Shape Cancer Cell-Stromal Crosstalk and Therapeutic Response in Pancreatic Cancer
Source: Cancer Res. Author manuscript; Available in PMC 2025 Feb 9. (PMC7617379; doi:10.1158/0008-5472.CAN-24-2330)
Supplement: Table 6 [file EMS202804-supplement-Table_6.xls]

## Sheet: counts_normalised.CancerCells
Table S6. RNA-sequencing of Smad4 KO and Smad4 WT KPC PDAC organoids flow-sorted from co-cultures with PSCs – differential expression analysis, normalized expected counts and GSEA, related to Figure 5.
GeneID	Symbol	1_T6LOH_RosaSmad4KO_Monoculture	2_T6LOH_RosaSmad4KO_PSC5	4_T6LOH_S1Smad4KO_Monoculture	5_T6LOH_S1Smad4KO_PSC5	7_T6LOH_S2Smad4KO_Monoculture	8_T6LOH_S2Smad4KO_PSC5	10_T6LOH_RosaSmad4KO_Monoculture	11_T6LOH_RosaSmad4KO_PSC21	13_T6LOH_S1Smad4KO_Monoculture	14_T6LOH_S1Smad4KO_PSC21	16_T6LOH_S2Smad4KO_Monoculture	17_T6LOH_S2Smad4KO_PSC21	21_T69A_RosaSmad4KO_PSC5	23_T69A_S1Smad4KO_Monoculture	24_T69A_S1Smad4KO_PSC5	26_T69A_S2Smad4KO_Monoculture	27_T69A_S2Smad4KO_PSC5	29_T69A_RosaSmad4KO_Monoculture	30_T69A_RosaSmad4KO_PSC4	32_T69A_S1Smad4KO_Monoculture	33_T69A_S1Smad4KO_PSC4	35_T69A_S2Smad4KO_Monoculture	36_T69A_S2Smad4KO_PSC4	38_T6LOH_RosaSmad4KO_Monoculture	39_T6LOH_RosaSmad4KO_PSC4	41_T6LOH_S1Smad4KO_Monoculture	42_T6LOH_S1Smad4KO_PSC4	44_T6LOH_S2Smad4KO_Monoculture	45_T6LOH_S2Smad4KO_PSC4	Description
ENSMUSG00000000001	Gnai3	3954.44	3975	4567.89	4679.77	5776.15	5820.65	3822.78	3882.58	4669.66	4828.55	5746.23	5668.31	3878.82	3908.38	4067.3	3332.9	3765.28	3581.38	3728.84	3544.44	3794.27	3124.65	3863.3	4364.44	4058.29	4531.38	4184.42	4405.92	4678.79	guanine nucleotide binding protein (G protein), alpha inhibiting 3 [Source:MGI Symbol;Acc:MGI:95773]
ENSMUSG00000000028	Cdc45	475.685	521.803	755.755	647.072	398.511	443.483	296.145	377.505	629.354	688.917	321.81	348.518	492.089	393.576	370.837	392.918	298.059	290.005	586.313	579.938	491.55	509.117	487.121	425.421	622.929	561.014	612.44	511.932	573.88	cell division cycle 45 [Source:MGI Symbol;Acc:MGI:1338073]
ENSMUSG00000000031	H19	1.42428	0	1.13914	1.96986	1.71206	0	3.63677	3.27823	3.0337	2.79186	0.849944	0	3.26792	0	0	0	0	0	1.85587	0	0	0	0	0	0	17.4627	2.05517	1.12581	0.774491	H19, imprinted maternally expressed transcript [Source:MGI Symbol;Acc:MGI:95891]
ENSMUSG00000000037	Scml2	0.614373	0	4.69058	4.12223	2.3349	0	0	0	2.04788	10.181	1.8425	0	0	0	0	0	0	0	0	0	0	0	0	1.97507	1.63173	1.81637	4.57679	7.57227	4.18307	Scm polycomb group protein like 2 [Source:MGI Symbol;Acc:MGI:1340042]
ENSMUSG00000000049	Apoh	0	0	3.14319	5.78028	1.48841	8.50489	10.6402	10.0589	5.08801	2.39362	3.68674	1.4475	1.36585	3.18665	1.45035	3.2333	9.83761	5.61287	9.87889	0	1.80886	11.9156	4.32644	1.88145	3.7656	7.49018	7.89851	4.09639	1.52809	apolipoprotein H [Source:MGI Symbol;Acc:MGI:88058]
ENSMUSG00000000056	Narf	290.891	351.826	855.273	997.214	588.757	404.593	396.196	338.087	895.9	797.036	522.684	490.967	707.745	572.573	495.933	754.959	603.139	611.067	643.406	535.853	489.841	678.372	695.477	361.108	391.132	816.21	842.845	648.062	576.558	nuclear prelamin A recognition factor [Source:MGI Symbol;Acc:MGI:1914858]
ENSMUSG00000000058	Cav2	1744.56	1988.97	1538.5	1490.6	1046.49	1210.67	1481.37	2101.47	1504.86	1644.93	1029.56	1075.89	3828.51	3122.32	3588.74	2256.73	3242.44	2968.96	3851.51	2961.53	3105.75	2461.34	2745.38	1241.8	1576.05	1158.89	1128.65	913.95	1247.83	caveolin 2 [Source:MGI Symbol;Acc:MGI:107571]
ENSMUSG00000000078	Klf6	6278.79	6374.28	8629.44	10684.4	6775.54	7895.01	6518.45	7628.03	7279.95	9455	6289.03	8101.75	10071.7	10299.2	13461.9	17112.4	16544	12182.3	8302.96	9255.25	10918.6	14428.6	12417.6	6100.58	7745.64	10741.8	12352.5	6295.46	7689.75	Kruppel-like factor 6 [Source:MGI Symbol;Acc:MGI:1346318]
ENSMUSG00000000085	Scmh1	631.481	506.452	541.097	546.807	508.372	361.092	548.798	478.376	573.284	470.932	453.744	477.2	681.061	687.816	738.833	828.793	928.769	640.328	693.518	887.1	717.71	876.104	777.414	400.292	418.718	579.873	552.014	455.355	348.246	sex comb on midleg homolog 1 [Source:MGI Symbol;Acc:MGI:1352762]
ENSMUSG00000000088	Cox5a	2425.72	2189.87	1713.86	1766.49	1663.67	1566.38	2405.56	2019.44	1752.44	1667.59	1843.96	1591.86	3428.84	3343.62	3298.21	2732.19	3043.3	4686.53	3546.55	3675.38	3161.25	2888.03	3138.6	1725.16	1709.33	1568.38	1613.48	1449.84	1521.53	cytochrome c oxidase subunit 5A [Source:MGI Symbol;Acc:MGI:88474]
ENSMUSG00000000093	Tbx2	0	0	38.8277	14.2962	14.6024	3.64795	6.75338	2.94312	37.5863	13.8905	10.745	2.00464	0	0	1.01847	3.54115	1.93699	1.36419	7.55051	3.74212	0.829591	3.50481	2.03408	6.01157	4.90258	5.67604	9.07703	48.7309	26.0311	T-box 2 [Source:MGI Symbol;Acc:MGI:98494]
ENSMUSG00000000094	Tbx4	0	0	5.51555	2.33016	0.704687	0	0	0	1.71979	0.842558	0	1.02091	0	0	0	0	1.0227	0	0	0	0	0	0	0	0	0	1.53964	0.786908	1.40386	T-box 4 [Source:MGI Symbol;Acc:MGI:102556]
ENSMUSG00000000120	Ngfr	0	0	27.5076	1.16683	2.81121	0	0	0	17.9216	1.68515	0	0	0	0	0	0.908291	0	0	0	0	0	0	0	0	0	2.19049	3.80964	4.67506	3.54616	nerve growth factor receptor (TNFR superfamily, member 16) [Source:MGI Symbol;Acc:MGI:97323]
ENSMUSG00000000126	Wnt9a	6.95895	19.2973	9.88588	9.30309	4.89739	3.62116	8.72843	7.5314	9.37405	12.6045	2.08889	6.08414	1.9189	4.44575	12.0866	4.5317	7.09962	0	4.37405	0	4.98348	0	0	15.6409	5.83224	7.62077	15.2433	7.79634	4.95437	wingless-type MMTV integration site family, member 9A [Source:MGI Symbol;Acc:MGI:2446084]
ENSMUSG00000000127	Fer	563.675	721.707	274.457	292.266	524.936	643.977	529.545	735.384	244.587	329.971	514.927	567.932	625.244	485.621	649.566	369.288	553.43	624.87	624.794	492.024	563.304	354.771	438.938	683.664	764.031	333.184	372.301	406.33	498.705	fer (fms/fps related) protein kinase [Source:MGI Symbol;Acc:MGI:105917]
ENSMUSG00000000131	Xpo6	1502.6	1925.48	1484.65	1508.57	1258.62	1535.93	1285.03	1299.01	1511.06	1581.08	1252.05	1362.24	1470.11	1852.27	1752.82	1444.38	1574.9	1650.97	2082.21	1944.61	1943.38	1612.53	1764.51	1590.94	1541.57	1779.89	1331.43	1249.51	1740.33	exportin 6 [Source:MGI Symbol;Acc:MGI:2429950]
ENSMUSG00000000134	Tfe3	437.861	505.572	665.47	849.437	685.154	656.412	423.044	442.359	646.654	687.632	625.711	637.91	628.494	554.392	599.575	874.987	831.402	546.924	578.183	591.043	639.412	794.643	951.951	505.194	525.867	620.202	686.235	760.729	884.992	transcription factor E3 [Source:MGI Symbol;Acc:MGI:98511]
ENSMUSG00000000142	Axin2	551.821	462.926	31.6213	39.6874	46.1873	55.7105	580.315	448.118	67.0301	35.8276	72.4086	71.6843	83.4598	28.012	45.0449	67.0007	139.614	81.8408	100.275	79.7257	39.2785	67.1112	150.732	140.132	59.1067	47.7859	31.188	55.1613	22.0213	axin 2 [Source:MGI Symbol;Acc:MGI:1270862]
ENSMUSG00000000148	Brat1	186.188	187.007	185.637	210.158	243.937	234.067	156.679	163.501	181.081	186.842	256.66	214.719	153.224	258.318	233.465	257.237	204.428	203.691	218.865	246.197	239.621	252.751	203.005	244.142	231.199	234.669	200.837	257.03	238.682	BRCA1-associated ATM activator 1 [Source:MGI Symbol;Acc:MGI:1891679]
ENSMUSG00000000149	Gna12	476.136	582.964	502.409	472.294	525.932	534.541	435.784	576.573	495.756	495.668	500.198	511.151	601.227	733.556	699.902	660.362	614.808	688.133	606.492	655.428	625.634	703.204	672.814	542.295	568.699	559.875	526.959	497.838	428.245	guanine nucleotide binding protein, alpha 12 [Source:MGI Symbol;Acc:MGI:95767]
ENSMUSG00000000154	Slc22a18	477.555	350.533	178.519	157.716	237.513	185.891	597.061	300.635	168.619	128.983	373.761	274.344	259.311	329.127	325.302	367.968	341.539	717.683	185.788	192.499	207.784	414.448	268.299	328.292	159.226	177.761	157.085	108.583	89.2618	solute carrier family 22 (organic cation transporter), member 18 [Source:MGI Symbol;Acc:MGI:1336884]
ENSMUSG00000000159	Igsf5	556.418	533.41	404.44	440.897	402.336	388.928	720.556	497.311	357.656	394.64	419.327	460.741	117.306	126.98	123	46.3705	86.9931	284.979	61.4573	64.2148	99.8982	90.0538	94.8379	392.489	333.743	346.22	476.08	325.88	295.697	immunoglobulin superfamily, member 5 [Source:MGI Symbol;Acc:MGI:1919308]
ENSMUSG00000000167	Pih1d2	78.1632	82.3219	34.8942	56.1601	53.0528	56.451	75.8273	96.3606	47.1917	35.1436	38.4186	57.6342	90.0246	51.1635	25.5846	63.7655	54.6592	83.7967	105.685	52.0783	47.4323	56.8899	59.557	67.9995	66.5606	46.2356	68.9041	52.9715	39.8072	PIH1 domain containing 2 [Source:MGI Symbol;Acc:MGI:1919864]
ENSMUSG00000000168	Dlat	1418	1477.93	1391.12	1589.17	1163.7	1347.97	1479.11	1605.48	1676.49	1581.36	1150.22	1174.42	1363.39	1275.1	1399.64	1319.6	1257.66	1055.1	1427.47	1334.55	1313.09	1397.63	1450.3	1553.69	1555.3	1173.41	1273.81	1666.83	1463.29	dihydrolipoamide S-acetyltransferase (E2 component of pyruvate dehydrogenase complex) [Source:MGI Symbol;Acc:MGI:2385311]
ENSMUSG00000000171	Sdhd	3481.94	3023.49	3129.41	2929.15	2481.9	2218.7	3467.83	2955.39	3175.07	2951.49	2717.7	2390.49	3596.18	2954.52	2777.83	3096.94	3287.79	3606.11	3561.86	3074.88	2981.48	3202.25	3340.35	2753.77	2676.01	2781.71	2832.87	2580.8	2448.41	succinate dehydrogenase complex, subunit D, integral membrane protein [Source:MGI Symbol;Acc:MGI:1914175]
ENSMUSG00000000184	Ccnd2	14959	6850.4	2962.5	2511.27	2157.07	1695.51	15354.5	7437.31	2504.74	2564.55	1525.46	1406.91	13510.6	7071.54	5679.1	10548.1	8568.05	29820.9	14252.1	6753.44	5691.84	12301.6	7010.19	5307.77	5262.34	2788.9	2848.5	2412.68	2725.96	cyclin D2 [Source:MGI Symbol;Acc:MGI:88314]
ENSMUSG00000000194	Gpr107	1256.08	1022.66	812.182	880.714	1375.42	1147.09	1354.43	966.972	782.527	728.775	1334.46	1382.7	980.846	1038.5	939.74	1174.85	1042.21	1073.27	978.21	775.846	835.988	872.823	1077.94	1259.79	1004.54	1261.71	1042.49	974.872	954.922	G protein-coupled receptor 107 [Source:MGI Symbol;Acc:MGI:2139054]
ENSMUSG00000000197	Nalcn	0	0	0.766656	0	0	0	0	0	0	0	0	0	0	0	2.79835	0.630167	2.62257	3.67435	0	0	0	0	0.701538	5.00151	2.70518	2.99127	0.537592	1.64366	1.46306	sodium leak channel, non-selective [Source:MGI Symbol;Acc:MGI:2444306]
ENSMUSG00000000202	Btbd17	11.5623	38.2121	36.5296	58.6833	24.5261	38.3206	9.23532	39.9401	40.8431	46.3936	33.0546	59.4782	13.4842	21.5089	49.7703	20.6943	46.5759	2.61274	22.3203	16.676	17.3342	8.73344	32.3723	7.20747	18.4063	25.1072	83.2382	41.2944	44.208	BTB (POZ) domain containing 17 [Source:MGI Symbol;Acc:MGI:1919264]
ENSMUSG00000000204	Slfn4	12.1804	11.0754	9.6748	114.231	15.141	24.7446	14.612	23.4944	17.0655	6.7314	16.3065	15.2121	3.57192	12.274	9.91058	0.899089	8.7267	18.3631	4.3466	8.4416	7.46301	6.96144	20.0384	18.1459	10.6254	24.8803	99.4248	2.3521	7.599	schlafen 4 [Source:MGI Symbol;Acc:MGI:1329010]
ENSMUSG00000000216	Scnn1g	0	0	0	6.94179	1.39589	0	0	0	1.71317	0.837373	0	0	0	4.43515	4.02803	0	0	0	1.09764	0.939787	0.834502	0	0	0.874465	0	3.22704	2.30194	0.786996	1.41774	sodium channel, nonvoltage-gated 1 gamma [Source:MGI Symbol;Acc:MGI:104695]
ENSMUSG00000000223	Drp2	7.62468	13.9247	15.1964	25.3158	8.08276	13.9612	9.25897	13.4973	8.36209	17.7746	7.74292	9.54771	7.20915	12.0416	9.85088	6.41397	6.6279	3.02823	14.7029	12.2021	6.73089	5.34774	10.1062	2.70327	9.36733	8.12163	7.90032	16.4957	19.3429	dystrophin related protein 2 [Source:MGI Symbol;Acc:MGI:107432]
ENSMUSG00000000244	Tspan32	3.58784	11.1913	2.2793	0	0	0	13.0834	9.61993	0	0	4.2877	1.05074	3.12592	3.46518	4.64034	7.11474	5.14991	0	0	2.86565	4.55524	1.193	9.79619	0.908843	3.48315	0	0.626109	0	0	tetraspanin 32 [Source:MGI Symbol;Acc:MGI:1350360]
ENSMUSG00000000248	Clec2g	3.90317	2.99453	0	2.38406	1.4336	3.77819	2.8727	2.19733	0	2.01453	2.13018	2.08998	0	0.638034	4.29811	1.06721	1.23036	0	0	0	1.97038	0	0	1.03989	0	0	3.21496	0	0	C-type lectin domain family 2, member g [Source:MGI Symbol;Acc:MGI:1918059]
ENSMUSG00000000253	Gmpr	3.28678	6.09918	98.506	91.1504	9.83509	9.38856	8.18723	31.3898	125.826	100.778	6.55836	7.60145	27.3346	21.0997	17.0325	32.17	73.3281	1.24673	32.7538	8.8146	4.7472	22.8663	48.4757	13.9801	26.5697	69.2784	90.8287	48.3994	57.1375	guanosine monophosphate reductase [Source:MGI Symbol;Acc:MGI:1913605]
ENSMUSG00000000266	Mid2	282.053	212.963	276.872	323.766	350.82	332.232	305.758	235.984	287.057	367.535	335.453	454.747	508.156	564.534	691.798	805.021	991.187	549.305	502.405	559.526	553.423	642.308	769.634	131.701	198.339	441.914	339.691	262.782	278.887	midline 2 [Source:MGI Symbol;Acc:MGI:1344333]
ENSMUSG00000000275	Trim25	3296.59	2767.45	3284.84	4704.12	2976.17	3773.2	4017.63	2813.75	3564.3	3542.7	2870.74	3206.91	3542.39	3736.97	4815.94	2742.1	4166.35	5249.98	2868.2	2163.37	3517.85	2685.08	3382.99	3177.96	2531.1	3045.39	4263.95	2257.75	3048.06	tripartite motif-containing 25 [Source:MGI Symbol;Acc:MGI:102749]
ENSMUSG00000000276	Dgke	283.293	200.653	428.101	387.052	265.193	271.147	248.651	272.954	436.999	436.217	246.032	232.556	241.143	276.558	276.494	281.744	267.736	238.169	265.179	267.618	302.947	312.018	288.694	208.436	255.588	314.933	268.735	234.997	233.68	diacylglycerol kinase, epsilon [Source:MGI Symbol;Acc:MGI:1889276]
ENSMUSG00000000278	Scpep1	1595.63	1794.6	2460.51	3023.69	2426.18	2335.57	1605.01	1728.05	2457.81	2678.15	2419.29	2500.75	1830.81	2564.17	3055.18	2206.97	2917.93	1588.36	1589.69	2271.45	2703.15	1972.16	2752.13	1718.61	1816.22	2558.16	2950.01	2822.79	2989.36	serine carboxypeptidase 1 [Source:MGI Symbol;Acc:MGI:1921867]
ENSMUSG00000000282	Mnt	705.319	714.509	921.08	993.882	853.087	711.347	898.699	854.173	906.098	1113.99	820.177	894.407	718.452	712.132	791.085	1027.6	1039.58	904.011	826.474	721.237	891.802	1412.06	1050.2	665.138	787.886	774.521	1167.53	930.438	976.082	max binding protein [Source:MGI Symbol;Acc:MGI:109150]
ENSMUSG00000000290	Itgb2	17.2529	72.0277	40.36	78.1425	59.7986	83.5339	22.4662	47.0465	41.0852	59.3966	61.0187	79.7027	15.4318	71.4657	94.3599	20.1828	16.4523	16.4868	21.4429	44.4496	94.5631	26.9013	9.93774	52.6364	112.89	60.3547	64.7055	63.3152	65.5725	integrin beta 2 [Source:MGI Symbol;Acc:MGI:96611]
ENSMUSG00000000295	Hddc2	267.034	332.535	316.498	387.996	337.284	408.311	196.322	362.531	389.151	384.018	331.339	317.42	318.68	429.4	426.282	301.828	333.912	265.12	317.182	404.034	442.46	266.899	350.426	318.492	371.476	274.038	329.536	359.222	391.553	HD domain containing 2 [Source:MGI Symbol;Acc:MGI:1916942]
ENSMUSG00000000296	Tpd52l1	950.942	1163.97	387.293	483.715	552.896	804.572	874.471	1309.18	469.019	532.843	556.204	696.802	1322.26	1503.81	1588.64	1366.23	2001.27	916.772	1347.35	1275.28	1383.3	1131.99	1629.06	882.425	1247.11	401.983	623.831	569.563	744.623	tumor protein D52-like 1 [Source:MGI Symbol;Acc:MGI:1298386]
ENSMUSG00000000301	Pemt	45.3931	37.4419	85.9102	88.1114	43.0058	53.4283	37.8377	61.0965	76.2847	75.7389	29.7726	33.5869	44.8513	39.2646	40.8896	40.5383	50.557	59.2272	57.7495	68.839	65.6156	55.2189	60.1913	41.0369	40.2804	62.0437	50.161	63.6309	77.4916	phosphatidylethanolamine N-methyltransferase [Source:MGI Symbol;Acc:MGI:104535]
ENSMUSG00000000303	Cdh1	22290.1	20839.3	21368.4	20866.3	24402.1	20614.1	23163.8	19437.3	18854.5	19824	27417.6	26276.3	25463.1	29934.3	32124.6	25759.4	27028.4	28640.4	22014.9	26801.9	29131.3	24004.8	24442.2	15633.3	12449	25391.9	24618.3	16729.8	16819.8	cadherin 1 [Source:MGI Symbol;Acc:MGI:88354]
ENSMUSG00000000308	Ckmt1	3626.25	2814.36	1092.88	1310.46	3295.93	2464.2	5102.69	2122.12	1175.31	921.928	4734.4	3990.91	2877.95	2367.83	2272.11	3036.32	4024.86	7090.62	2633.62	1868.55	1600.36	3728.4	3455.23	1914.12	1224.83	1452.95	2013.81	1618.56	1440.61	creatine kinase, mitochondrial 1, ubiquitous [Source:MGI Symbol;Acc:MGI:99441]
ENSMUSG00000000317	Bcl6b	5.74293	16.6839	129.198	170.85	56.4934	62.6172	5.43266	0	121.193	116.058	42.4057	49.4238	16.0896	25.008	18.9536	3.40451	3.85119	10.9958	15.3792	21.0659	41.3422	4.31294	8.47518	22.9362	30.06	98.9361	137.104	149.706	212.752	B cell CLL/lymphoma 6, member B [Source:MGI Symbol;Acc:MGI:1278332]
ENSMUSG00000000320	Alox12	16.8139	25.8224	52.4006	49.588	47.276	36.1655	33.533	17.1691	43.2417	60.9866	61.737	59.4938	25.6915	10.0113	21.6371	71.5855	44.7116	14.2983	29.4642	9.81739	8.37545	93.8305	52.3683	33.8824	68.456	44.562	62.8956	176.107	145.404	arachidonate 12-lipoxygenase [Source:MGI Symbol;Acc:MGI:87998]
ENSMUSG00000000326	Comt	989.581	920.95	852.281	909.081	910.844	1033.26	996.364	1100.47	1026.75	979.343	1008.75	977.322	886.81	1005.99	1015.57	1082.53	1063.72	1076.35	969.309	971.302	1037.96	1055.1	1038.94	978.361	952.863	790.17	888.945	922.443	888.339	catechol-O-methyltransferase [Source:MGI Symbol;Acc:MGI:88470]
ENSMUSG00000000339	Rtca	487.536	491.59	825.898	835.588	894.476	966.729	462.07	495.145	875.916	899.854	958.727	855.018	558.82	608.04	615.691	509.246	520.179	435.946	560.61	552.153	663.181	435.23	589.896	534.755	584.485	657.233	621.101	715.731	741.611	RNA 3'-terminal phosphate cyclase [Source:MGI Symbol;Acc:MGI:1913618]
ENSMUSG00000000340	Dbt	604.947	533.074	1596.41	1396.89	1073.96	1167.36	517.507	450.622	1482.35	1488.86	910.792	851.834	944.88	634.828	718.21	617.372	619.126	739.189	1021.76	839.596	713.651	733.495	712.155	776.052	887.943	1151.76	1090.31	1308.16	1250.04	dihydrolipoamide branched chain transacylase E2 [Source:MGI Symbol;Acc:MGI:105386]
ENSMUSG00000000346	Dazap2	7690.57	7678.57	3672.26	3778.61	6097.64	5508.08	9090.39	7647.42	3844.53	3937.77	7469.51	7426.08	5471.86	4707.45	5148.8	4997.39	5709.59	6919.74	4742.84	4004.77	4448.45	4730.28	5031.79	5578.74	5429.49	3950.15	4294.67	4506.13	4805.86	DAZ associated protein 2 [Source:MGI Symbol;Acc:MGI:1344344]
ENSMUSG00000000355	Mcts1	275.481	242.961	208.501	230.497	185.707	183.116	276.38	305.893	251.001	255.784	180.277	182.828	346.115	314.471	285.314	357.543	373.529	368.444	354.865	328.509	345.169	346.607	320.348	277.238	293.122	225.091	223.202	204.839	176.15	malignant T cell amplified sequence 1 [Source:MGI Symbol;Acc:MGI:1916245]
ENSMUSG00000000374	Trappc10	1189.85	983.825	1115.94	1100.68	1361.07	1153.86	1154.61	1044.96	942.397	1116.35	1201.51	1129.58	1292.94	1215.71	1236.56	1439.32	1360.18	1581.02	1352.73	1316.61	1277.35	1355.54	1370.86	1265.06	1135.37	1366.54	1083.84	1078.1	1159.28	trafficking protein particle complex 10 [Source:MGI Symbol;Acc:MGI:1336209]
ENSMUSG00000000378	Ccm2	446.937	550.821	889.76	916.949	597.734	710.478	371.897	517.993	817.446	935.988	560.208	563.067	671.238	602.248	606.57	544.305	511.485	481.893	677.424	695.021	580.451	583.49	607.49	462.759	631.978	715.825	762.587	674.78	731.62	cerebral cavernous malformation 2 [Source:MGI Symbol;Acc:MGI:2384924]
ENSMUSG00000000384	Tbrg4	1178.89	1314.52	1813.26	1797.92	1304.64	1319.12	1007.21	1290.31	1894.23	1798.33	1151.81	1087.2	1060.91	1081.88	1171.8	1115.28	1045.34	1052.9	1347.54	1570.67	1319.97	1328.37	1360.42	1136.61	1345.82	1319.94	1472.99	1481.21	1630.88	transforming growth factor beta regulated gene 4 [Source:MGI Symbol;Acc:MGI:1100868]
ENSMUSG00000000385	Tmprss2	14343.6	9053.18	10205.3	9131.87	10037.5	6416.82	17566.2	8739.25	9251.5	7720.32	11511.9	10230.4	9415.32	8921.69	7602.63	13215.1	12622.9	17082.6	8184.49	7213.71	6240.69	11595.1	10263.5	10980.6	6155.13	9593.86	9009.35	6099.31	4916.62	transmembrane protease, serine 2 [Source:MGI Symbol;Acc:MGI:1354381]
ENSMUSG00000000386	Mx1	13.3246	136.389	19.7265	105.619	197.892	250.752	35.2873	36.2822	31.9067	46.1034	223.22	219.131	157.601	116.355	140.304	182.177	207.129	102.834	53.7673	85.8184	125.52	64.4458	136.412	16.6088	26.0559	21.2189	75.6777	91.3684	248.279	MX dynamin-like GTPase 1 [Source:MGI Symbol;Acc:MGI:97243]
ENSMUSG00000000392	Fap	1.06093	1.52501	3.9756	10.5695	4.52026	2.51681	1.34794	0	2.39201	1.17523	1.42131	2.21061	0	2.68832	0.699198	1.09527	2.55362	8.08282	12.1033	0.766895	1.01272	0	2.98785	8.37413	0	1.49667	4.39464	0	0.486243	fibroblast activation protein [Source:MGI Symbol;Acc:MGI:109608]
ENSMUSG00000000399	Ndufa9	1221.98	1120.97	1177	1157.02	977.372	968.207	1205.96	1030.4	1195.44	1058.93	1036.12	908.517	1461.25	1180.62	1095.78	1125.51	1314.48	1532.15	1360.62	1323.51	1222.3	1305.39	1242.05	1137	1026.26	1138.95	1053.31	1120.57	1088.01	NADH:ubiquinone oxidoreductase subunit A9 [Source:MGI Symbol;Acc:MGI:1913358]
ENSMUSG00000000402	Egfl6	1079.23	1121.17	683.232	594.549	515.668	495.644	1104.12	1189.03	662.008	599.876	655.381	658.648	1031.21	337.661	337.822	405.018	585.261	977.043	894.464	214.39	331.006	236.787	479.972	871.902	877.194	477.946	609.633	416.938	380.214	EGF-like-domain, multiple 6 [Source:MGI Symbol;Acc:MGI:1858599]
ENSMUSG00000000409	Lck	86.3549	142.372	129.167	129.368	145.081	144.229	53.1359	120.219	162.37	98.2421	127.145	144.361	99.841	31.1478	78.1969	67.0912	48.8139	88.5223	107.884	117.082	87.494	52.4892	66.2253	179.808	208.638	74.9057	144.928	181.149	216.753	lymphocyte protein tyrosine kinase [Source:MGI Symbol;Acc:MGI:96756]
ENSMUSG00000000416	Cttnbp2	10.811	15.6359	62.3802	49.8079	41.7122	32.4748	2.93452	1.52875	21.7375	36.0589	29.3574	25.3585	0	1.11562	3.05282	4.13438	2.10084	0	1.12153	1.42403	8.58389	34.832	7.2544	19.2453	30.9779	58.9551	168.209	116.09	194.796	cortactin binding protein 2 [Source:MGI Symbol;Acc:MGI:1353467]
ENSMUSG00000000420	Galnt1	2447.45	3449.91	2095.2	2012.64	1694.17	1803.13	2270.64	2801.45	1939.79	1836.33	1910.51	2003.82	2862.97	1641.19	2164.09	1905.85	2122.14	3584.97	2542.7	1994.18	2181.92	2213.15	2312.88	2076.39	2066.68	1983.43	2343.83	1546.87	1801.49	polypeptide N-acetylgalactosaminyltransferase 1 [Source:MGI Symbol;Acc:MGI:894693]
ENSMUSG00000000439	Mkrn2	367.56	401.346	303.679	345.694	337.23	243.384	425.056	449.235	446.481	348.05	234.619	324.131	347.58	489.221	339.207	328.78	351.877	385.388	404.943	342.37	422.472	345.923	384.52	384.417	240.725	415.331	567.68	303.179	267.209	makorin, ring finger protein, 2 [Source:MGI Symbol;Acc:MGI:1914277]
ENSMUSG00000000440	Pparg	1949.78	1596.15	1156.39	1646.03	1304.48	1227.98	2750.84	1839.59	1511.24	1458.47	1473.33	1297.39	1606.47	2315.41	2392.53	848.027	1417.71	3580.68	1324.24	1435.76	1749.7	856.031	904.628	1727.59	843.008	979.074	1169.4	497.649	570.396	peroxisome proliferator activated receptor gamma [Source:MGI Symbol;Acc:MGI:97747]
ENSMUSG00000000441	Raf1	1650.55	1310.93	1925.29	1505.27	1459.35	1308.02	1749.81	1415.41	1689.29	1489.89	1446.54	1502.83	1428.96	1223.23	1142.38	1520.66	1370.49	1871.62	1577.75	1358.55	1293.92	1670.28	1474.56	1555.19	1445.59	1885.27	1513.85	1331.24	1214.59	v-raf-leukemia viral oncogene 1 [Source:MGI Symbol;Acc:MGI:97847]
ENSMUSG00000000486	Septin1	5.77066	6.37586	30.7855	41.2451	13.3576	10.7126	3.75144	0	39.8672	15.7263	23.3124	3.55679	24.4866	37.3902	14.7171	12.6825	18.4705	7.45352	11.2798	25.298	18.2447	15.1993	22.3788	12.223	6.08451	17.4234	27.4815	13.0514	6.72567	septin 1 [Source:MGI Symbol;Acc:MGI:1858916]
ENSMUSG00000000489	Pdgfb	1040.47	1286.6	223.458	274.402	651.905	698.108	1109.14	1165.04	250.905	277.01	689.93	742.287	812.167	514.854	602.739	482.237	436.938	730.571	603.257	376.723	450.342	402.745	464.67	875.311	866.835	399.003	413.176	483.649	580.848	platelet derived growth factor, B polypeptide [Source:MGI Symbol;Acc:MGI:97528]
ENSMUSG00000000530	Acvrl1	4.29764	11.7169	25.6674	45.842	17.1069	4.45751	2.73444	21.7248	58.8214	41.3204	18.2847	32.0791	4.04195	6.61031	12.7453	9.59078	35.1535	0	0.770502	5.96366	8.78769	5.03556	24.5639	4.45717	6.15674	21.3829	32.9029	6.91845	18.2322	activin A receptor, type II-like 1 [Source:MGI Symbol;Acc:MGI:1338946]
ENSMUSG00000000531	Tamalin	1158.7	1217.27	1310.37	1220.09	1119.99	1083.72	1001.14	1039.96	1193.52	1086.83	971.97	1161.91	1003.11	1123.15	1208.58	1452.48	1504.46	824.576	924.208	1116.18	1056.22	1475.89	1105.07	975.024	1194.73	997.578	946.816	984.401	983.846	trafficking regulator and scaffold protein tamalin [Source:MGI Symbol;Acc:MGI:1860303]
ENSMUSG00000000532	Acvr1b	1670.4	1346.14	523.594	576.535	1299.65	1052.83	2012.6	1338.81	563.602	543.194	1603.99	1450.85	949.224	1001.39	1112.26	1639.76	1686.29	1241.37	942.017	810.187	993.363	1366.36	1599.05	1598.85	1283.59	888.503	927.336	861.289	847.964	activin A receptor, type 1B [Source:MGI Symbol;Acc:MGI:1338944]
ENSMUSG00000000538	Tom1l2	1062.17	596.019	1095.81	851.281	510.908	461.675	1029.56	543.07	822.784	739.9	482.777	533.268	896.556	944.8	879.987	1228.54	1057.08	1309.18	1141.11	1027.71	724.803	1602.33	1118.49	821.39	575.648	997.648	863.618	477.294	490.933	target of myb1-like 2 (chicken) [Source:MGI Symbol;Acc:MGI:2443306]
ENSMUSG00000000544	Gpa33	7603.94	8859.3	2148.94	2553.07	4235.64	3925.89	9171.2	7970.14	2187.85	2112.21	5698.44	5270.55	4116.08	1798.11	2169.1	1144.7	1944.4	7779.06	2921.65	921.06	1361.69	870.233	1241.37	7207.1	5316.11	3518.54	3586.85	1638.27	1856.26	glycoprotein A33 (transmembrane) [Source:MGI Symbol;Acc:MGI:1891703]
ENSMUSG00000000552	Zfp385a	305.82	273.617	58.3248	62.8969	150.912	117.533	337.027	292.537	68.8379	68.3324	233.42	205.958	180.978	157.124	157.158	226.017	191.431	233.837	143.789	102.446	108.216	168.468	228.743	235.052	240.24	96.9769	162.67	156.715	125.055	zinc finger protein 385A [Source:MGI Symbol;Acc:MGI:1352495]
ENSMUSG00000000555	Itga5	32.466	103.072	107.73	126.013	74.6074	60.8758	23.3957	39.1315	114.517	123.164	93.0741	97.0409	72.0783	51.112	59.8304	14.2863	28.8835	2.46725	5.06796	19.2074	42.6774	3.22965	15.0539	40.7089	92.6009	88.718	126.398	138.937	160.364	integrin alpha 5 (fibronectin receptor alpha) [Source:MGI Symbol;Acc:MGI:96604]
ENSMUSG00000000561	Wdr77	1338.4	1417.11	2824.18	2477.57	2157.33	2417.98	924.572	1225.78	2495.41	2625.25	2053.91	1851.65	1249.13	1402	1211.23	1013.3	1020.79	764.609	1462.93	1700.21	1512.29	1208.97	1169.3	1567.09	1655.74	1893.66	1741.13	2077.61	1872.47	WD repeat domain 77 [Source:MGI Symbol;Acc:MGI:1917715]
ENSMUSG00000000562	Adora3	0	1.40043	0	0	1.62209	0	3.37882	0	0	0	0.570811	1.18489	0	2.23843	1.19046	0	0	0	1.28054	0	0	1.34015	0	0	0	0	0	0.917766	0	adenosine A3 receptor [Source:MGI Symbol;Acc:MGI:104847]
ENSMUSG00000000563	Atp5pb	3844.33	4200.26	6713.06	6605.43	6907.46	7463.14	3713.17	3793.26	6641	6602.28	6830.89	6775.33	4561.18	4513.76	4413.71	3880.87	4211.73	4304.04	4856.54	5008.02	4765.17	4251.72	4494.78	4726.39	4732.15	6536.86	5957.24	6433.32	6531.38	ATP synthase peripheral stalk-membrane subunit b [Source:MGI Symbol;Acc:MGI:1100495]
ENSMUSG00000000567	Sox9	987.085	1331.76	689.72	732.978	648.634	607.943	556.543	846.758	442.218	453.92	673.42	773.08	2288.81	1028.14	981.992	2607.08	2074.84	2034.22	2191.74	1089.62	1185.22	3226.88	2239.73	577.574	1139.57	800.72	917.554	461.513	477.269	SRY (sex determining region Y)-box 9 [Source:MGI Symbol;Acc:MGI:98371]
ENSMUSG00000000568	Hnrnpd	3894.04	3843.97	2451.13	2336.12	4281.41	4977.74	3109.63	3621.79	2311.65	2397.89	4200.55	4085.87	3115.8	2936.12	2877.1	2407.19	2498.32	2615.84	3811.17	3227.91	3132.95	3101.44	2788	4626.15	5140.75	3415.99	2978.73	4019.22	4628.68	heterogeneous nuclear ribonucleoprotein D [Source:MGI Symbol;Acc:MGI:101947]
ENSMUSG00000000579	Dynlt1c	57.1257	22.3008	17.123	14.9114	45.093	55.4996	87.1785	43.0307	47.401	43.172	40.7151	40.1253	18.3084	35.948	26.4706	38.5426	8.85166	28.5899	41.1832	24.3498	18.7126	22.0527	22.8108	57.5804	33.9103	12.1442	32.5249	35.4711	35.6572	dynein light chain Tctex-type 1C [Source:MGI Symbol;Acc:MGI:3807476]
ENSMUSG00000000581	C1d	601.706	526.084	788.568	662.558	512.916	502.054	556.777	513.341	773.94	761.875	529.893	517.289	673.043	497.09	373.211	564.814	412.132	693.95	593.286	537.104	390.891	532.751	418.426	559.457	497.235	598.432	590.496	550.545	472.016	C1D nuclear receptor co-repressor [Source:MGI Symbol;Acc:MGI:1927354]
ENSMUSG00000000594	Gm2a	1662.32	1447.77	1175.69	1355.59	348.227	466.111	1792.13	1657.36	1357.9	1699.75	452.317	459.147	1750.4	2879.96	3882.92	1339.39	2342.18	1692.62	1670.16	2292.76	3013.76	981.974	1835.57	1415.72	1069.12	1254.36	1857.96	605.215	641.535	GM2 ganglioside activator protein [Source:MGI Symbol;Acc:MGI:95762]
ENSMUSG00000000600	Krit1	548.606	520.707	519.422	493.241	651.893	617.876	438.282	490.896	430.759	408.815	636.548	563.519	588.155	590.051	572.738	611.368	457.582	583.056	496.008	659.744	583.347	612.063	536.948	687.116	584.983	746.932	565.39	548.047	574.544	KRIT1, ankyrin repeat containing [Source:MGI Symbol;Acc:MGI:1930618]
ENSMUSG00000000605	Clcn4	530.504	549.541	640.919	585.886	610.966	498.531	583.361	477.4	606.328	586.096	603.536	672.699	701.657	650.251	682.189	940.56	700.731	826.804	632.422	684.741	658.669	1181.96	753.024	581.279	476.751	696.61	640.727	611.885	555.38	chloride channel, voltage-sensitive 4 [Source:MGI Symbol;Acc:MGI:104571]
ENSMUSG00000000627	Sema4f	11.7133	75.6545	12.6667	19.0056	8.03664	6.08894	4.64727	51.6231	26.8965	48.4091	5.01257	14.5802	329.04	124.146	233.719	39.0419	50.4602	149.15	203.019	109.027	207.037	28.9077	82.363	11.7139	21.4902	17.8478	38.938	18.2287	8.84504	sema domain, immunoglobulin domain (Ig), TM domain, and short cytoplasmic domain [Source:MGI Symbol;Acc:MGI:1340055]
ENSMUSG00000000628	Hk2	1644.14	2751.53	3942.5	4796.98	3114.68	3145.67	1534.48	1918.91	3260.1	3500.16	2266.18	2357.16	2452.13	3107	3226.27	3366.9	4285.12	2323.07	2297.77	3014.61	3111.31	2860.18	4585.64	2254.44	2868.22	3276.31	4848.63	2205.03	2639.34	hexokinase 2 [Source:MGI Symbol;Acc:MGI:1315197]
ENSMUSG00000000631	Myo18a	6684.44	4532.45	5299.05	4953.51	3510.1	3067.93	7957.82	4530.36	4421.35	4867.3	3461.74	3829.46	7181.89	6933.62	6133.54	9109.12	7858.91	8951.49	6317.45	6836.65	5669.25	6871.32	6448.17	5352	4211.12	4450.37	4190.38	2939.35	2586.03	myosin XVIIIA [Source:MGI Symbol;Acc:MGI:2667185]
ENSMUSG00000000686	Abhd15	1.73051	1.3	13.1856	12.8431	6.27618	0.905494	2.89657	1.49549	7.61664	10.1412	4.2002	3.02775	7.74529	3.35994	14.1054	6.29082	0	2.64498	7.626	12.1916	14.1399	2.31666	3.01962	8.6586	4.86378	5.49203	9.87571	8.51719	7.77831	abhydrolase domain containing 15 [Source:MGI Symbol;Acc:MGI:1914727]
ENSMUSG00000000693	Loxl3	1.87661	1.36699	0.921859	1.24159	2.34643	3.79572	3.10894	4.84727	2.86961	6.32747	0.871293	4.26303	0	2.37746	5.06553	6.10177	4.28281	0	2.33872	3.01538	8.25923	2.47473	4.22631	0	5.7098	0.908814	3.85638	11.8372	18.8958	lysyl oxidase-like 3 [Source:MGI Symbol;Acc:MGI:1337004]
ENSMUSG00000000706	Btn1a1	46.099	67.5468	276.788	213.596	116.543	82.9172	120.693	146.577	253.335	232.677	110.459	108.946	146.957	147.161	155.319	199.641	256.802	162.374	135.168	119.599	126.133	78.6656	148.851	66.7222	123.267	367.75	375.089	95.2994	112.232	butyrophilin, subfamily 1, member A1 [Source:MGI Symbol;Acc:MGI:103118]
ENSMUSG00000000708	Kat2b	832.75	1077.23	941.402	821.172	871.766	745.588	1255.34	814.987	869.718	816.013	984.846	1023.7	962.177	722.556	751.125	1046.97	986.713	1295.14	682.957	548.308	687.377	806.918	946.586	943.544	762.297	828.151	947.121	798.062	832.368	K(lysine) acetyltransferase 2B [Source:MGI Symbol;Acc:MGI:1343094]
ENSMUSG00000000711	Rab5b	1406.57	1364.21	1509.4	1550.51	1543.22	1391.67	1809.37	1374.52	1560.63	1619.92	1700.14	1683.75	1961.62	1912.38	2128.15	2124.72	2250.09	2387.32	1536.87	1557.4	1654.39	1896.39	1834.05	1611.97	1237.58	1697.17	1842.85	1420.18	1387.63	RAB5B, member RAS oncogene family [Source:MGI Symbol;Acc:MGI:105938]
ENSMUSG00000000731	Aire	0	3.3028	0.858043	0	0	4.48924	0	0	0	0.888275	0	0	0	0.446245	5.05871	0	0	0	0	0	1.0306	0	2.44987	0	0	0	4.73803	1.20826	0.552106	autoimmune regulator (autoimmune polyendocrinopathy candidiasis ectodermal dystrophy) [Source:MGI Symbol;Acc:MGI:1338803]
ENSMUSG00000000732	Icosl	181.697	150.212	98.2041	64.0614	185.282	138.738	226.152	113.348	100.435	58.4962	191.169	145.007	132.635	140.633	104.353	195.031	187.571	341.13	96.7308	82.9105	99.2031	146.992	131.596	144.791	98.0157	110.28	127.17	92.2392	104.8	icos ligand [Source:MGI Symbol;Acc:MGI:1354701]
ENSMUSG00000000738	Spg7	956.926	952.689	1346.83	1365.87	1442.44	1245.78	1087.57	973.14	1565.08	1196.73	1494.42	1554.45	1342.18	1859.42	1677.25	1291.64	1277.74	1287.29	1015.75	1457.9	1381.6	1470.18	1256.48	668.653	573.912	1373.2	1858.24	1399.03	1196.26	SPG7, paraplegin matrix AAA peptidase subunit [Source:MGI Symbol;Acc:MGI:2385906]
ENSMUSG00000000739	Sult5a1	1.53911	0.744298	0	0	0	0	0.566133	0	1.00084	0	0	0	0	0	1.17773	0	0	0	0.641271	0.549414	0.490297	1.35249	2.43856	0	0	0	0.45034	0.461419	0	sulfotransferase family 5A, member 1 [Source:MGI Symbol;Acc:MGI:1931463]
ENSMUSG00000000740	Rpl13	13760.8	13487.4	16989.8	18463.4	18026.5	21462.9	12206.4	15827	18964.4	18874.3	19068.7	18073.3	13286.7	22098	23264	13130.3	15873	10551.1	13869.7	19657.6	20850.9	12321.5	13260.6	11384.3	11959.6	12625.4	13885.4	20091.2	20375.8	ribosomal protein L13 [Source:MGI Symbol;Acc:MGI:105922]
ENSMUSG00000000743	Chmp1a	1648.81	1618.33	2078.73	2060.22	2128.36	1826.84	2244.91	1923.09	2167.25	1954.74	2751.34	2468.26	1651.97	2452.72	2741.15	1605.92	1677.68	2051.16	1504.63	1963.9	2156.6	1486.62	1615.74	1284.27	901.884	2076.41	2056.71	1751.49	1617.45	charged multivesicular body protein 1A [Source:MGI Symbol;Acc:MGI:1920159]
ENSMUSG00000000751	Rpa1	1641.88	1714.11	3452.84	2941.32	1368.7	1603.16	1230.45	1350.98	3045.92	2795.09	1214.72	969.79	1945.27	1617.51	1484.87	1429.73	918.302	1335.63	2263.04	1865.53	1693.86	1512.12	1493.86	1615.23	1905.84	2169.27	1827.4	1763.21	1822.92	replication protein A1 [Source:MGI Symbol;Acc:MGI:1915525]
ENSMUSG00000000753	Serpinf1	0	2.29005	0	0	0	0	0	0	0	2.14333	1.82907	2.05726	0	0	3.52727	0	0	0	0.980839	0	1.72849	0	1.81671	0	1.27974	0	1.00536	3.11501	0.933964	serine (or cysteine) peptidase inhibitor, clade F, member 1 [Source:MGI Symbol;Acc:MGI:108080]
ENSMUSG00000000759	Tubgcp3	776.481	639.732	1478.36	1033.97	1082.67	1126.15	624.57	688.351	1396.79	1175.53	1019.42	1035.17	1027.87	1048.38	956.714	894.08	661.526	691.239	869.148	1202.6	1118.34	883.785	797.107	772.837	769.7	1406.38	1172.13	1106.79	1259.21	tubulin, gamma complex associated protein 3 [Source:MGI Symbol;Acc:MGI:2183752]
ENSMUSG00000000776	Polr3d	499.128	493.549	766.977	679.142	455.298	551.663	376.449	487.817	695.361	665.527	429.186	420.481	281.142	414.035	397.481	436.196	351.212	243.713	468.971	539.694	469.449	504.463	392.151	501.528	647.293	618.284	558.4	592.111	642.795	polymerase (RNA) III (DNA directed) polypeptide D [Source:MGI Symbol;Acc:MGI:1914315]
ENSMUSG00000000782	Tcf7	446.135	565.302	758.436	618.766	219.552	238.085	400.474	498.61	691.741	587.812	188.236	180.749	373.703	336.563	297.735	307.993	333.411	191.945	238.235	326.618	356.178	251.521	361.506	331.093	316.44	356.385	298.155	280.646	316.691	transcription factor 7, T cell specific [Source:MGI Symbol;Acc:MGI:98507]
ENSMUSG00000000787	Ddx3x	14560.2	11719.3	13464.1	12592	11012.6	11234.1	13418.6	11529.9	11671.3	12740.4	9894.31	11101.3	14153	13245.3	13782.9	14009	13908.9	18063.7	15637.7	13515.2	14268.7	13077.7	13104.8	12234.2	11836.3	11661	11072.2	10167.8	11212.7	DEAD box helicase 3, X-linked [Source:MGI Symbol;Acc:MGI:103064]
ENSMUSG00000000791	Il12rb1	1.65908	1.30384	1.10555	2.22282	4.00515	4.55744	4.87611	3.01778	0.810301	1.69392	3.16101	1.01764	5.82189	21.9681	16.3105	6.90487	3.97422	2.50208	2.19533	7.57464	7.94231	5.83516	1.01299	4.06368	1.95474	0	3.82608	11.7266	8.54732	interleukin 12 receptor, beta 1 [Source:MGI Symbol;Acc:MGI:104579]
ENSMUSG00000000792	Slc5a5	94.6014	145.315	229.743	261.402	185	160.293	79.3478	80.8649	264.402	239.529	157.112	151.537	115.907	686.944	578.515	133.401	115.034	134.435	156.835	639.476	606.575	108.97	154.04	110.16	116.649	200.794	265.555	216.575	156.335	solute carrier family 5 (sodium iodide symporter), member 5 [Source:MGI Symbol;Acc:MGI:2149330]
ENSMUSG00000000794	Kcnn3	4.33962	11.2503	0	0	1.53707	2.06034	14.1776	23.0045	1.3904	0	4.57446	3.39006	27.5212	28.8063	31.6203	13.0549	15.3766	28.5828	9.08517	10.9188	15.1306	20.286	10.2613	8.76405	8.71507	4.76517	0.439808	1.27442	1.95763	potassium intermediate/small conductance calcium-activated channel, subfamily N, member 3 [Source:MGI Symbol;Acc:MGI:2153183]
ENSMUSG00000000804	Usp32	1225.89	1120.68	1475.24	1363.98	1093.49	1279.31	1720.2	1062.94	1235.05	1316.07	1087.19	1400.91	1188.61	1221.1	1148.31	1306.47	1537.89	1507.04	1177.82	825.959	1045.5	1216.71	1241.71	1115.4	1128.91	1229.45	1297.68	1198.98	1275.63	ubiquitin specific peptidase 32 [Source:MGI Symbol;Acc:MGI:2144475]
ENSMUSG00000000811	Txnrd3	157.873	238.277	199.678	208.784	149.587	178.863	182.628	260.944	216.327	212.694	156.439	179.915	132.264	188.306	181.049	156.364	204.274	218.958	144.263	159.184	179.298	112.156	178.146	156.48	180.091	160.348	158.505	151.852	182.844	thioredoxin reductase 3 [Source:MGI Symbol;Acc:MGI:2386711]
ENSMUSG00000000823	Zfp512b	481.82	593.616	555.562	400.719	352.656	397.989	552.1	473.809	521.401	431.16	362.151	281.748	261.279	303.776	228.128	495.905	246.906	351.134	350.069	276.691	248.924	645.739	340.264	543.319	517.197	482.775	338.938	493.88	417.128	zinc finger protein 512B [Source:MGI Symbol;Acc:MGI:2685478]
ENSMUSG00000000826	Dnajc5	4596.63	3956.34	2944.48	2536.69	3200.99	3370.52	4954.33	4138.84	2484.96	3036.13	2994.67	3657.03	2829.34	2793.77	2690.26	3091.07	2652.85	4004.23	2892.84	2982.44	2779.74	3990.72	3650.52	4558.32	4096.41	3944.01	3704	3136.46	2817.72	DnaJ heat shock protein family (Hsp40) member C5 [Source:MGI Symbol;Acc:MGI:892995]
ENSMUSG00000000827	Tpd52l2	1102.12	963.207	900.229	1099.91	1025.41	1231.14	958.802	1050.7	1025.53	1183.95	1255.23	1180.56	793.168	1111.78	1101.33	977.906	1091.08	852.497	742.874	768.065	982.069	1001.09	1117.64	1081.21	981.582	989.81	947.046	1068.79	1071.27	tumor protein D52-like 2 [Source:MGI Symbol;Acc:MGI:1913564]
ENSMUSG00000000838	Fmr1	1232.01	1041.41	1704.69	1447.86	1317.86	1143.55	1263.39	1188.46	1512.15	1520.64	1210.39	1220.55	1105.27	997.485	923.258	1145.12	1069.58	1251.06	1180.03	1049.04	1072.76	1352.45	1141.34	1399.86	1306.41	1661.63	1267.73	1347.81	1400.2	FMRP translational regulator 1 [Source:MGI Symbol;Acc:MGI:95564]
ENSMUSG00000000876	Pxmp4	328.575	295.882	193.619	254.621	349.796	242.731	680.448	271.742	274.783	220.675	444.095	437.603	329.612	468.476	423.119	527.104	432.503	601.878	277.452	352.647	278.75	416.936	396.622	283.715	186.745	238.897	311.057	241.011	225.32	peroxisomal membrane protein 4 [Source:MGI Symbol;Acc:MGI:1891701]
ENSMUSG00000000881	Dlg3	1033.97	1046	540.714	494.834	544.689	522.249	1011.49	850.67	529.999	560.355	621.151	711.081	529.733	791.622	1029.05	608.38	533.649	636.789	506.944	610.575	792.055	498.951	484.443	952.057	713.996	471.848	562.561	492.616	545.638	discs large MAGUK scaffold protein 3 [Source:MGI Symbol;Acc:MGI:1888986]
ENSMUSG00000000884	Gnb1l	94.6613	76.3509	146.65	119.701	76.3263	91.0041	63.8134	89.1299	131.171	114.923	78.8648	83.9934	64.3513	79.2699	67.2703	66.3265	39.3408	30.3728	85.3731	63.3069	75.2636	81.915	60.0372	69.6758	105.982	82.9027	80.4872	95.7812	59.3146	guanine nucleotide binding protein (G protein), beta polypeptide 1-like [Source:MGI Symbol;Acc:MGI:1338057]
ENSMUSG00000000901	Mmp11	51.7178	57.1287	32.5382	30.6149	24.0006	29.4067	69.0107	56.5492	40.4024	28.8063	30.8055	40.7653	68.1388	165.143	92.9992	177.611	140.654	102.715	50.9536	52.3693	95.5589	146.102	156.275	85.392	99.2702	45.5947	34.76	65.8116	60.9828	matrix metallopeptidase 11 [Source:MGI Symbol;Acc:MGI:97008]
ENSMUSG00000000902	Smarcb1	1062.86	1267.17	1175.09	1153.29	1022.93	1096.24	981.794	1208.92	1204.29	1073.57	1103.76	1017.28	1102.62	1100.81	955.644	941.781	955.202	963.992	1131.49	1098.85	1150.24	1084.71	1040.72	1307.34	1283.26	1060.57	1088.56	1118.31	1069.46	SWI/SNF related, matrix associated, actin dependent regulator of chromatin, subfamily b, member 1 [Source:MGI Symbol;Acc:MGI:1328366]
ENSMUSG00000000903	Vpreb3	0	0	0	0	0	0	1.74646	0	0	0.764561	0	0	1.76481	1.26734	1.13049	8.10674	0.974911	8.37966	1.2112	0	1.56121	1.2894	5.16844	0.802282	0	0	2.1009	0	0.802138	pre-B lymphocyte gene 3 [Source:MGI Symbol;Acc:MGI:98938]
ENSMUSG00000000915	Hip1r	1350.47	1135.87	1390.8	891.419	1919.86	1743.94	2280.73	1739.39	1199.37	1218.75	1989.79	1952.54	1714.15	1957.4	1604.8	2359.41	2618.14	1637.41	1459.93	1367.68	1497.47	2327.6	2080.74	1639.67	1635.56	1796.76	1559.55	1297.14	1325.21	huntingtin interacting protein 1 related [Source:MGI Symbol;Acc:MGI:1352504]
ENSMUSG00000000916	Nsun5	319.825	315.088	390.574	303.059	395.42	439.264	285.025	277.365	352.534	385.994	322.045	371.627	228.442	225.973	192.362	222.431	153.731	180.561	283.399	326.097	217.677	247.921	217.302	485.186	456.909	377.1	309.122	513.344	494.78	NOL1/NOP2/Sun domain family, member 5 [Source:MGI Symbol;Acc:MGI:2140844]
ENSMUSG00000000934	Top1mt	214.271	244.568	288.883	334.639	307.456	409.458	127.835	274.805	262.499	290.97	312.127	312.747	184.414	255.678	199.787	188.535	154.402	152.785	191.295	249.846	206.484	216.166	202.766	191.743	255.618	232.248	190.416	301.827	294.547	DNA topoisomerase 1, mitochondrial [Source:MGI Symbol;Acc:MGI:1920210]
ENSMUSG00000000938	Hoxa10	0	0	102.051	68.8921	204.953	144.26	0	0	105.338	81.0812	179.856	194.046	18.8266	19.8747	13.4359	5.31037	3.02566	17.6548	51.0498	60.7791	38.8433	6.82755	1.45442	0.86593	0	66.6051	77.5066	343.485	271.425	homeobox A10 [Source:MGI Symbol;Acc:MGI:96171]
ENSMUSG00000000942	Hoxa4	0	0	0	0	46.955	43.7474	0	2.97896	0	0	45.4348	46.2229	0	0	0	0	0	0	0	0	0.844896	0	0	0	0	0	0	39.8368	41.9967	homeobox A4 [Source:MGI Symbol;Acc:MGI:96176]
ENSMUSG00000000948	Gm38393	0	0	8.99518	22.0712	0.638152	1.61773	0	0	18.4705	22.1705	0	0	1.68397	2.62215	0.807194	0.783048	0	2.23673	0	0	0	0	0	0	0.842386	6.9718	24.9011	0	0.528349	predicted gene, 38393 [Source:MGI Symbol;Acc:MGI:5613898]
ENSMUSG00000000957	Mmp14	2971.81	3602.95	1754.36	2249.62	1529.17	1532.62	3357.62	3777.53	2003.2	2324.95	1619.69	1488.56	828.7	1522.88	1579	1757.87	1794.12	1567.08	874.686	1424.11	1642.12	1412.57	1334.51	5617.08	5092.7	1410.28	2061.82	1757.88	1979.14	matrix metallopeptidase 14 (membrane-inserted) [Source:MGI Symbol;Acc:MGI:101900]
ENSMUSG00000000958	Slc7a7	1251.11	1341.3	1245.91	1414.09	1351.68	1207.91	1332.28	1139.53	1471.86	1512.18	1534.44	1496.79	1171.86	1384.73	1314	1011.71	749.7	1208.85	904.884	1244.97	1183.35	896.412	821.438	1268	1081.84	1651.19	1811.47	1150.49	1263.33	solute carrier family 7 (cationic amino acid transporter, y+ system), member 7 [Source:MGI Symbol;Acc:MGI:1337120]
ENSMUSG00000000959	Oxa1l	1293.53	1182.22	1298.94	1333.94	1003.96	1026.99	1287.45	1151.39	1327.6	1260.05	1060.17	770.864	793.795	704.332	744.608	914.126	741.614	736.828	933.499	765.504	674.53	945.326	781.054	1151.47	1119.75	1228.01	956.262	1191.18	1153.81	oxidase assembly 1-like [Source:MGI Symbol;Acc:MGI:1916339]
ENSMUSG00000000976	Heatr6	569.086	558.655	695.7	795.171	593.705	531.676	591.454	502.274	686.774	700.23	479.357	470.427	455.469	600.493	438.626	546.487	517.574	708.198	569.879	483.248	507.565	595.749	529.03	588.176	538.249	576.671	660.703	758.088	680.15	HEAT repeat containing 6 [Source:MGI Symbol;Acc:MGI:1919790]
ENSMUSG00000000983	Wfdc18	0	1.2732	2.19405	3.45064	1.3806	0	0.958264	0	0.8437	1.67141	2.05117	0	17.2811	2.22539	4.06403	21.3637	25.6602	0	7.58482	10.1611	9.47448	21.6994	52.3417	2.62936	0	1.08269	6.86531	0	0	WAP four-disulfide core domain 18 [Source:MGI Symbol;Acc:MGI:107506]
ENSMUSG00000001014	Icam4	34.0532	49.0852	14.4037	16.4618	11.959	7.9895	32.9718	26.9397	20.192	15.4349	12.3866	17.4635	45.0205	31.4185	34.7383	29.2459	19.0115	41.848	50.8815	59.859	48.5406	60.9754	40.8251	21.122	26.3185	14.3176	12.8049	26.8339	17.1576	intercellular adhesion molecule 4, Landsteiner-Wiener blood group [Source:MGI Symbol;Acc:MGI:1925619]
ENSMUSG00000001016	Ilf2	1295.36	1261.84	2425.46	2014.37	2433.02	2504.58	824.89	1115.6	2230.69	2098.41	1937.51	1834.3	1012.07	1129.75	1052.5	1049.69	869.886	640.207	1184.37	1254.85	1222	1064.94	1240.81	1164.55	1401.17	1730.08	1541.86	2341.16	2350.85	interleukin enhancer binding factor 2 [Source:MGI Symbol;Acc:MGI:1915031]
ENSMUSG00000001017	Chtop	1959.72	2185.82	2435.89	2495.5	3286.34	3331.48	1728.01	2138.97	2642.89	2781.69	3156.34	3103.92	1909.16	2062.91	1954.6	1893.38	1796.04	1591.12	2023.5	2082.39	2157.16	1941.58	2120.42	2135.2	2419.55	2301.52	2353.31	3159.87	3219.94	chromatin target of PRMT1 [Source:MGI Symbol;Acc:MGI:1913761]
ENSMUSG00000001018	Snapin	470.813	680.708	656.026	769.144	778.767	804.286	494.803	629.191	793.273	794.286	813.053	944.898	599.457	717.234	798.221	615.891	724.234	574.559	558	563.699	660.784	526.924	646.156	569.914	597.183	618.027	739.328	772.879	756.179	SNAP-associated protein [Source:MGI Symbol;Acc:MGI:1333745]
ENSMUSG00000001020	S100a4	462.576	375.518	1714.9	2703.97	499.315	397.214	439.296	614.393	2448.64	3033.61	434.641	558.469	509.659	590.974	694.841	216.505	298.484	342.026	519.355	994.5	958.777	267.431	443.281	212.549	166.58	1029.74	1441.66	667.285	778.838	S100 calcium binding protein A4 [Source:MGI Symbol;Acc:MGI:1330282]
ENSMUSG00000001021	S100a3	46.8272	33.7298	52.109	49.4902	30.2942	40.294	41.94	63.2419	53.3901	92.2027	35.4934	41.9306	57.155	79.7191	139.249	43.5645	46.705	51.6515	53.4916	104.622	102.468	51.3202	49.045	18.753	19.6006	26.1215	46.0114	20.3374	26.6793	S100 calcium binding protein A3 [Source:MGI Symbol;Acc:MGI:1338849]
ENSMUSG00000001023	S100a5	12.0079	8.78812	5.5869	2.26124	0.7003	1.82779	12.1894	14.5628	1.70339	1.70406	1.03937	0	9.47652	12.4634	10.9762	2.69415	12.4329	18.3963	12.0355	1.86902	12.4449	6.70639	4.94584	0	0	1.06963	4.49532	0.784586	0	S100 calcium binding protein A5 [Source:MGI Symbol;Acc:MGI:1338915]
ENSMUSG00000001025	S100a6	44565.1	40499.5	18902.6	24090.8	27817.2	31413.4	43628.9	46048	21863.1	25386.3	30997	33851.6	45248.3	37335.8	43734.4	21363.2	26926	53625.1	45565.2	44521.4	40367.8	26387.7	26429.4	27214.3	25686.9	19514.9	23101.9	17160.4	18846.9	S100 calcium binding protein A6 (calcyclin) [Source:MGI Symbol;Acc:MGI:1339467]
ENSMUSG00000001027	Scn4a	0	0	0	1.01201	0	0	0.843602	0	0.743496	0.730683	0	0.885593	0	0	2.62668	0	0	2.29665	0	0	0	1.00722	23.3171	0.763952	0	0	1.33982	0	0	sodium channel, voltage-gated, type IV, alpha [Source:MGI Symbol;Acc:MGI:98250]
ENSMUSG00000001034	Mapk7	413.303	424.8	395.428	645.621	446.822	449.697	356.516	370.703	606.901	524.732	500.086	424.877	433.69	439.376	478.229	451.928	426.707	364.199	293.905	420.18	446.203	362.653	434.941	380.565	406.275	412.362	472.746	479.496	651.907	mitogen-activated protein kinase 7 [Source:MGI Symbol;Acc:MGI:1346347]
ENSMUSG00000001036	Epn2	729.264	1031.08	2029.84	1693.25	1545.11	1288.4	726.804	1114.91	1952.39	1572.02	1374.77	1373.48	773.605	1128.79	1214.38	1009.29	887.396	781.857	738.01	1077.72	1036.61	797.613	739.278	943.46	831.215	1781.65	1174.23	1556.72	1321.82	epsin 2 [Source:MGI Symbol;Acc:MGI:1333766]
ENSMUSG00000001039	B9d1	256.845	280.944	286.684	308.969	267.34	297.928	217.933	262.019	366.601	306.306	300.377	235.857	275.311	192.314	231.662	238.914	240.239	303.629	261.885	287.473	252.441	235.813	233.974	216.026	268.01	225.909	254.851	302.838	351.49	B9 protein domain 1 [Source:MGI Symbol;Acc:MGI:1351471]
ENSMUSG00000001052	Sec24b	988	959.089	1515.18	1417	1698.31	1782.7	887.4	679.548	1465.84	1474.98	1854.05	1575.18	1164.6	1634.66	1233.93	1266.51	1350.31	1333.94	1131.8	1377.65	1231.63	1464.83	1479.19	867.802	915.448	1326.46	1489.79	1302.49	1515.25	Sec24 related gene family, member B (S. cerevisiae) [Source:MGI Symbol;Acc:MGI:2139764]
ENSMUSG00000001053	N4bp3	113.311	155.896	448.751	447.006	216.594	237.36	127.172	191.571	346.424	372.727	170.362	157.514	237.085	212.886	197.806	178.573	197.279	120.109	181.245	243.074	232.608	284.552	262.558	174.085	231.995	295.99	279.047	297.218	253.225	NEDD4 binding protein 3 [Source:MGI Symbol;Acc:MGI:2442218]
ENSMUSG00000001054	Rmnd5b	229.603	288.028	405.336	435.845	257.32	226.458	253.806	295.906	458.78	396.594	227.485	259.577	387.177	353.732	367.479	386.309	406.083	346.238	318.047	331.403	354.976	420.418	375.591	312.308	278.64	342.559	309.327	302.619	333.367	required for meiotic nuclear division 5 homolog B [Source:MGI Symbol;Acc:MGI:1913339]
ENSMUSG00000001056	Nhp2	1487.57	1430.02	2843.45	2638.55	1372	1698.66	1090.4	1520.08	2790.72	2585.92	1227.52	1083.53	1546.73	1450.66	1389.84	933.203	971.66	1142.08	1845.73	2029.96	1698.4	1362.01	1393.37	1407.09	1630.3	1837.83	1700.28	1956.93	1890.27	NHP2 ribonucleoprotein [Source:MGI Symbol;Acc:MGI:1098547]
ENSMUSG00000001062	Vps9d1	208.783	241.893	217.695	233.759	302.027	262.165	332.559	147.537	253.049	265.656	322.477	331.744	140.027	398.289	290.202	249.857	205.903	347.422	124.559	227.759	221.58	333.023	161.079	188.127	167.618	385.822	263.478	269.837	258.03	VPS9 domain containing 1 [Source:MGI Symbol;Acc:MGI:1914143]
ENSMUSG00000001065	Zfp276	238.808	281.875	307.239	293.495	463.743	388.529	464.962	337.595	353.739	328.002	421.119	467.043	271.46	441.727	298.092	354.142	232.711	478.061	264.371	376.208	295.038	293.32	232.414	260.797	208.49	343.267	369.763	321.89	227.742	zinc finger protein (C2H2 type) 276 [Source:MGI Symbol;Acc:MGI:1888495]
ENSMUSG00000001076	C1ql4	0	0	0	1.17661	0.697955	0	0	0	3.3671	0.851498	1.05586	2.0124	0	0	0	0	0	0	2.1706	1.87522	2.51563	0	0	0	0	2.22945	0.759931	7.7147	7.78656	complement component 1, q subcomponent-like 4 [Source:MGI Symbol;Acc:MGI:3579909]
ENSMUSG00000001082	Mfsd10	1131.79	1061.61	610.372	620.405	1184.3	1224.67	864.254	977.038	662.258	710.49	1149.93	1021.69	738.34	1023.28	821.017	927.706	780.342	608.621	841.128	940.753	919.498	1243.65	803.735	1037.51	1400.27	955.542	961.941	1031.28	1024.77	major facilitator superfamily domain containing 10 [Source:MGI Symbol;Acc:MGI:1915544]
ENSMUSG00000001089	Luzp1	2734.48	2009.01	2140.03	1782.51	1505.25	1524.36	2864.75	2245.4	1578.2	1839.62	1434.59	1534.42	2150.5	2006.24	2099.42	2087.88	1774.22	2835.1	2131.15	2044.47	1893.29	2048.59	1977.9	2169.22	1702.57	2018.79	1633.16	1229.85	1264.62	leucine zipper protein 1 [Source:MGI Symbol;Acc:MGI:107629]
ENSMUSG00000001095	Slc13a2	149.062	11.5343	106.658	70.7949	214.106	78.7989	245.057	22.5346	68.689	42.7202	348.3	212.226	17.2859	87.0191	65.072	131.705	185.693	225.12	30.4441	50.5037	43.6927	129.014	117.01	341.872	71.9519	239.449	119.025	174.107	82.4116	solute carrier family 13 (sodium-dependent dicarboxylate transporter), member 2 [Source:MGI Symbol;Acc:MGI:1276558]
ENSMUSG00000001098	Kctd10	6018.85	4245.81	4817.58	3743.39	4387.35	3876.78	5484.41	4512.42	4688.04	3796.56	4297.54	4597.44	5485.31	4887.87	4625.48	4117.11	4567.67	7356.6	5492.95	4858.37	4731.36	4592.29	4570.26	6207.1	4866.43	5031.56	4322.54	3539.24	3537.11	potassium channel tetramerisation domain containing 10 [Source:MGI Symbol;Acc:MGI:2141207]
ENSMUSG00000001100	Poldip2	819.851	774.299	1572.63	1416.12	814.891	875.379	872.363	876.019	1696.26	1326.43	772.876	674.87	949.631	973.082	852.174	1100.99	1113.58	762.764	998.606	1058.22	933.341	1175.95	987.139	877.45	918.271	1096.31	1050.57	1114.52	940.584	polymerase (DNA-directed), delta interacting protein 2 [Source:MGI Symbol;Acc:MGI:1915061]
ENSMUSG00000001105	Ift20	366.604	348.104	426.722	495.907	283.201	265.499	357.602	353.937	506.166	518.648	330.959	303.664	341.076	411.953	394.441	492.152	549.179	405.27	320.852	334.892	368.641	485.7	516.262	309.716	272.309	345.882	363.739	334.802	284.698	intraflagellar transport 20 [Source:MGI Symbol;Acc:MGI:1915585]
ENSMUSG00000001119	Col6a1	0	2.36208	0	2.13582	1.29041	5.82745	0	9.74095	1.57225	3.08388	3.84732	27.147	18.1453	17.3635	29.663	16.7423	26.1883	2.40565	11.0968	11.2823	20.6441	4.27659	20.3693	0.800063	7.15315	11.0069	4.90537	1.43585	2.60695	collagen, type VI, alpha 1 [Source:MGI Symbol;Acc:MGI:88459]
ENSMUSG00000001120	Pcbp3	0	0	0	0	13.9963	4.37189	0	0	0	0	0.868633	1.44236	4.07348	22.014	13.5451	66.2111	82.3407	2.16929	6.31936	13.4375	17.8132	61.8006	64.9618	2.68262	0	9.59231	2.53316	5.69223	2.51461	poly(rC) binding protein 3 [Source:MGI Symbol;Acc:MGI:1890470]
ENSMUSG00000001123	Lgals9	2038.7	1703.75	1390.91	2340.14	1570.83	1968.49	2244.34	1129.9	1694.89	1088.68	1866.02	1818.5	4845.21	3404.48	3752.92	3627.75	5197	7413.33	3765.53	2271.61	2779.41	3433.86	3900.65	1193.54	1197	1026.21	2046.31	647.074	909.527	lectin, galactose binding, soluble 9 [Source:MGI Symbol;Acc:MGI:109496]
ENSMUSG00000001127	Araf	984.776	1010.94	1003.2	859.587	808.428	702.057	1122.29	873.161	975.723	865.533	809.564	881.033	993.68	1018.79	849.587	1340.41	1060.26	951	1144.64	1027.63	897.194	1183.14	1105.86	931.336	975.502	977.711	947.512	780.658	659.512	Araf proto-oncogene, serine/threonine kinase [Source:MGI Symbol;Acc:MGI:88065]
ENSMUSG00000001128	Cfp	12.2588	21.2767	17.2537	30.3152	22.5849	34.3979	16.8796	23.6791	24.3855	35.2529	23.2981	36.3176	33.3557	47.1761	40.0632	35.7495	17.0435	56.0186	20.785	49.4014	42.8918	42.5445	32.3887	10.8039	8.0246	24.4552	31.5663	34.205	24.1729	complement factor properdin [Source:MGI Symbol;Acc:MGI:97545]
ENSMUSG00000001131	Timp1	48.3328	107.094	77.5073	115.934	55.3771	76.4964	26.7481	94.7619	117.974	123.341	47.4036	44.9802	136.428	62.0896	86.4143	61.7334	105.959	64.3047	110.369	103.553	133.588	52.8042	119.66	82.306	132.499	91.4679	105.025	102.371	89.9866	tissue inhibitor of metalloproteinase 1 [Source:MGI Symbol;Acc:MGI:98752]
ENSMUSG00000001134	Uxt	120.293	165.274	126.67	158.507	154.255	208.632	127.219	144.924	138.214	117.895	138.647	150.998	78.1916	114.115	165.118	98.279	147.003	83.0674	108.459	114.677	96.9312	188.555	130.955	106.013	219.733	121.258	94.088	130.655	146.64	ubiquitously expressed prefoldin like chaperone [Source:MGI Symbol;Acc:MGI:1277988]
ENSMUSG00000001138	Cnnm3	641.302	704.964	443.621	439.167	483.214	353.514	578.865	504.909	446.008	338.008	388.672	370.274	416.894	284.259	266.959	376.171	206.206	462.835	346.465	203.149	272.689	279.98	255.119	537.805	551.542	300.068	435.008	492.806	421.532	cyclin M3 [Source:MGI Symbol;Acc:MGI:2151055]
ENSMUSG00000001143	Lman2l	866.759	1014.66	683.598	639.6	659.122	622.746	954.973	1008.8	609.631	644.741	672.538	701.192	564.593	421.31	412.135	377.078	419.992	608.249	552.705	322.896	344.971	314.605	367.118	723.402	696.553	678.206	640.517	567.013	519.67	lectin, mannose-binding 2-like [Source:MGI Symbol;Acc:MGI:2443010]
ENSMUSG00000001150	Mcm3ap	1061.35	1066.31	1047.55	1086.27	1079.21	1084.03	1013.52	1056.2	986.437	1067.88	1083.4	1105.91	999.876	1160.15	1259.17	1008.75	961.826	1038.48	1052.11	1219.29	1318.38	1249.34	1087.71	1024.6	1008.76	1128.99	998.763	1062.89	1175.97	minichromosome maintenance complex component 3 associated protein [Source:MGI Symbol;Acc:MGI:1930089]
ENSMUSG00000001151	Pcnt	1064.69	1274.82	1446.12	1709.33	1278.23	936.426	1108	1212.6	1448.21	1270.53	1110.92	1268.79	1349.18	1270.06	1237.07	1424.93	922.593	820.156	1337.55	1309.34	1182.61	1569.47	1238.26	920.252	1068.72	1353.69	1230.88	1024.96	990.2	pericentrin (kendrin) [Source:MGI Symbol;Acc:MGI:102722]
ENSMUSG00000001156	Mxd1	3747.03	1953.63	1377.42	1361.17	1659.5	1662.2	6292.03	2473.43	1034.52	1255.03	1968.42	2063.65	1595.6	1003.98	1335.34	1318.29	2285.9	4936.61	978.639	864.72	846.973	1391.96	2306.31	3675.98	1269.58	1830.22	1907.16	543.233	733.444	MAX dimerization protein 1 [Source:MGI Symbol;Acc:MGI:96908]
ENSMUSG00000001157	Gmcl1	815.907	1089.44	636.459	552.887	611.068	709.101	881.635	1012.45	549.254	559.028	613.509	602.849	892.319	815.323	783.107	759.531	709.911	767.279	807.719	742.418	762.599	839.879	763.582	722.256	744.888	617.863	536.825	509.341	507.539	germ cell-less, spermatogenesis associated 1 [Source:MGI Symbol;Acc:MGI:1345156]
ENSMUSG00000001158	Snrnp27	444.56	466.641	499.027	525.116	554.863	647.767	452.384	501.58	543.479	556.826	568.382	569.204	554.056	576.59	646.082	467.703	651.766	446.136	577.832	484.509	589.969	499.188	534.257	479.434	526.677	504.642	530.082	634.245	609.722	small nuclear ribonucleoprotein 27 (U4/U6.U5) [Source:MGI Symbol;Acc:MGI:1913868]
ENSMUSG00000001166	Oas1c	24.6244	58.2517	43.075	98.0872	52.7187	48.8998	47.6946	34.8191	91.0331	58.2879	29.9493	39.7815	81.3517	78.9501	88.64	70.0672	102.177	75.0879	43.0562	40.1535	50.0553	54.409	70.8244	28.372	24.0845	43.1659	106.236	34.8665	68.7271	2'-5' oligoadenylate synthetase 1C [Source:MGI Symbol;Acc:MGI:2149633]
ENSMUSG00000001173	Ocrl	506.188	455.252	459.335	483.075	385.505	392.768	463.989	508.618	507.504	538.233	419.546	417.944	590.23	515.918	694.181	653.615	713.814	658.758	530.741	473.186	523.576	679.78	531.93	480.902	397.307	387.085	476.836	345.861	398.633	OCRL, inositol polyphosphate-5-phosphatase [Source:MGI Symbol;Acc:MGI:109589]
ENSMUSG00000001175	Calm1	27201.7	25235.7	13466.3	14987.4	16858.2	15817.5	27401.6	25725.1	14290.7	16346.8	17389.1	17161.8	21599.2	19917.5	23144.4	13956.1	13235.7	27490.3	21293.3	19372.1	19727.9	12374.2	15808.8	17487.9	15458.1	14060	15333.9	12057.2	12033.7	calmodulin 1 [Source:MGI Symbol;Acc:MGI:88251]
ENSMUSG00000001211	Agpat3	221.867	186.298	1051.49	943.775	880.842	819.965	210.889	339.302	1140.76	1232.44	847.135	673.808	1035.03	778.478	798.346	1050.96	1206.09	794.781	909.701	945.888	911.648	1040.94	1160.87	534.35	579.957	783.917	852.788	997.368	855.176	1-acylglycerol-3-phosphate O-acyltransferase 3 [Source:MGI Symbol;Acc:MGI:1336186]
ENSMUSG00000001225	Slc26a3	0	0	9.96026	2.41618	22.7879	5.0254	2.02323	0	1.19335	1.36562	24.9951	6.32041	5.47983	0	0	0	0	1.14797	1.79472	0	1.37488	0	0	1.10087	0	20.6603	12.3766	8.32517	3.44274	solute carrier family 26, member 3 [Source:MGI Symbol;Acc:MGI:107181]
ENSMUSG00000001227	Sema6b	258.075	528.552	179.332	327.676	562.971	633.78	237.701	540.374	270.327	282.532	560.11	674.14	174.325	216.116	215.758	112.191	241.023	134.988	189.181	216.422	321.779	113.721	281.845	318.191	724.398	263.714	508.486	678.945	845.766	sema domain, transmembrane domain (TM), and cytoplasmic domain, (semaphorin) 6B [Source:MGI Symbol;Acc:MGI:1202889]
ENSMUSG00000001228	Uhrf1	3474.7	3831.54	2580.35	2306.45	2820.43	3233.93	2371.39	3542.02	2532.13	2739.85	2282.38	2293.34	1901.57	1580.74	1832.83	1477.97	1406.22	891.777	2305.74	2204.63	2234.47	1670.6	2027.66	2827.87	3826.85	1849.37	2024.06	3104.51	3314.24	ubiquitin-like, containing PHD and RING finger domains, 1 [Source:MGI Symbol;Acc:MGI:1338889]
ENSMUSG00000001229	Dpp9	3004.83	2949.01	1507.62	1425.66	2095.51	2142.87	3114.54	2762.52	1384.44	1406.61	2165.59	2089.27	1716.78	1530.92	1629.29	1510.43	1438.68	1768.05	1616.42	1705.54	1792.36	1654.07	1695.85	2665.9	2803.62	1850.6	1709.1	1902.07	2047.45	dipeptidylpeptidase 9 [Source:MGI Symbol;Acc:MGI:2443967]
ENSMUSG00000001240	Ramp2	3.84836	6.09743	62.6089	44.138	29.6036	37.9954	7.40135	8.52599	65.516	42.8404	34.2119	25.072	0	0	6.40341	6.37883	2.4067	14.0442	4.62643	2.34488	4.14215	11.9573	2.12695	12.0249	17.9661	42.207	25.5409	48.8302	47.1545	receptor (calcitonin) activity modifying protein 2 [Source:MGI Symbol;Acc:MGI:1859650]
ENSMUSG00000001247	Lsr	6443.59	5874.54	4024.84	4545.63	5361.93	4850.07	7015.34	5859.28	4250.81	4177.88	6059.89	5449.09	4878.39	5100.38	5235.96	5062.87	5293.36	6343.76	5016.78	4885.97	5050.51	5157.51	5538.62	5282.57	4877.27	4764.3	5597.23	4258.97	4426.97	lipolysis stimulated lipoprotein receptor [Source:MGI Symbol;Acc:MGI:1927471]
ENSMUSG00000001248	Gramd1a	20.2365	59.2133	70.2265	85.9118	96.8797	71.0553	9.86751	49.5858	90.8244	136.093	62.0811	110.729	28.7716	12.532	7.31661	66.0717	22.7158	4.77071	17.0244	0.604247	20.6163	15.3054	15.4829	35.1927	59.296	67.1781	123.368	137.691	142.344	GRAM domain containing 1A [Source:MGI Symbol;Acc:MGI:105490]
ENSMUSG00000001249	Hpn	44.7917	121.063	106.092	119.276	54.1222	37.5831	107.563	121.428	114.879	107.242	56.5578	59.7311	8.4707	36.3231	26.1558	47.6435	33.2672	1.19625	6.03282	22.3694	17.5746	37.5899	24.9382	34.1357	82.8418	107.211	175.263	104.026	83.7158	hepsin [Source:MGI Symbol;Acc:MGI:1196620]
ENSMUSG00000001270	Ckb	530.507	750.15	508.395	696.943	213.883	249.175	558.724	593.544	535.168	781.15	202.01	202.857	4357.72	4396.82	4461.37	3324.41	3894.98	3879.55	4321.69	4121.43	4629.12	3059.54	5581.96	549.955	396.996	513.63	804.476	321.562	379.836	creatine kinase, brain [Source:MGI Symbol;Acc:MGI:88407]
ENSMUSG00000001280	Sp1	2917.33	2348.34	2059.85	2180.23	2518.39	2435.87	3454.7	2885.15	1758.4	1886.52	2801.9	3089.42	1990.69	2024.59	2809.28	2519.68	2790.19	2376.73	1888.9	1903.26	2177.55	2655.55	2550.19	2628.98	2658.02	2204.14	2012.66	2199.51	2486.87	trans-acting transcription factor 1 [Source:MGI Symbol;Acc:MGI:98372]
ENSMUSG00000001281	Itgb7	181.935	155.328	31.1958	17.9738	108.524	50.7468	140.083	209.988	13.0965	15.7059	82.9629	76.4859	7.83107	24.466	45.6388	6.60408	15.6923	22.4678	20.3497	39.1431	33.9053	1.8828	16.3637	334.013	244.375	20.4547	84.4261	104.309	155.725	integrin beta 7 [Source:MGI Symbol;Acc:MGI:96616]
ENSMUSG00000001285	Myg1	664.676	774.27	508.772	527.453	496.321	693.453	780.687	626.9	606.222	590.444	647.849	534.161	524.05	476.057	474.082	460.319	466.45	452.738	581.127	520.64	534.026	572.149	536.366	717.505	812.397	506.758	512.25	497.842	629.246	melanocyte proliferating gene 1 [Source:MGI Symbol;Acc:MGI:1929864]
ENSMUSG00000001288	Rarg	2745.78	2350.39	1337.78	1197.15	1833.93	1602.96	2753.18	2500.45	1206.1	1125.18	1790.09	1833.89	995.025	1308.98	1334.78	1183.69	1111.51	1281.6	1036.45	1144.8	1267.02	1195.91	1099.62	3071.58	2738.51	1316.25	1175.69	1446.12	1427.33	retinoic acid receptor, gamma [Source:MGI Symbol;Acc:MGI:97858]
ENSMUSG00000001289	Pfdn5	1493.76	1468.17	866.692	894.702	1129.97	1249.92	1606.77	1453.94	969.786	828.678	1254.58	1243	1179.21	965.905	878.918	1170.52	1174.15	1212.89	1131.15	949.591	904.39	1184.14	1041.43	1162.47	1274.51	825.484	830.955	943.131	836.925	prefoldin 5 [Source:MGI Symbol;Acc:MGI:1928753]
ENSMUSG00000001300	Efnb2	3726.38	3298.45	3022.08	2870.79	3492.25	3109.84	4046.3	3163.26	2750.26	3061.64	3308.9	3655.28	2677.04	3822.88	3594.01	2393.14	2081.27	4427.07	2467.39	3430.24	3345	2346.67	2086.25	3343.63	2741.28	3631.64	2767.31	2647.34	2583.12	ephrin B2 [Source:MGI Symbol;Acc:MGI:105097]
ENSMUSG00000001305	Rrp15	519.57	576.574	642.925	585.919	506.461	565.474	330.688	459.297	570.101	502.742	425.117	411.039	660.079	464.706	377.618	404.121	315.477	421.287	800.994	557.993	521.556	492.703	456.659	554.865	630.693	481.769	427.745	498.821	492.231	ribosomal RNA processing 15 homolog [Source:MGI Symbol;Acc:MGI:1914473]
ENSMUSG00000001313	Rnd2	629.752	496.072	452.045	360.613	420.602	321.818	792.355	517.238	375.912	332.353	520.371	347.778	216.484	246.11	195.938	246.957	204.04	351.323	216.281	243.531	201.626	171.965	169.463	559.948	457.778	429.542	324.711	349.454	355.898	Rho family GTPase 2 [Source:MGI Symbol;Acc:MGI:1338755]
ENSMUSG00000001323	Srr	122.423	152.666	189.799	212.199	115.643	155.676	198.082	107.862	207.179	196.333	226.427	127.711	103.299	193.59	167.304	197.141	172.792	171.513	82.6093	164.868	120.343	136.802	218.182	156.128	80.9982	158.905	186.837	178.545	106.244	serine racemase [Source:MGI Symbol;Acc:MGI:1351636]
ENSMUSG00000001333	Sync	1.74186	1.28624	16.4749	19.7489	6.33566	3.61635	0.977339	0	22.3313	27.8459	12.2929	8.17046	11.5138	15.5575	11.1897	15.517	21.2905	1.30401	0	5.67629	9.15022	5.83233	12.0733	1.73806	0.972194	23.9278	15.9777	3.89343	3.54542	syncoilin [Source:MGI Symbol;Acc:MGI:1916078]
ENSMUSG00000001334	Fndc5	0	2.55375	1.09928	0	0	0	0.965862	3.01786	0	0	0	1.01375	0	0	0	0	0	0	0	0	0.836194	0	0	1.74761	2.92333	0	0.76652	5.48744	4.25779	fibronectin type III domain containing 5 [Source:MGI Symbol;Acc:MGI:1917614]
ENSMUSG00000001348	Acp5	2509.38	2785.61	2191.75	2499.56	3139.59	2873.46	2821.75	2524.69	2493.98	2273.31	3943.22	3582.02	1188.26	1158.42	1147.89	900.334	977.498	2050.52	957.423	1051.83	1057.61	999.961	1043.59	2408.14	2348.18	2405.5	3077.87	2075.59	2223.49	acid phosphatase 5, tartrate resistant [Source:MGI Symbol;Acc:MGI:87883]
ENSMUSG00000001349	Cnn1	0	0	2.9329	1.45967	0.616864	4.27349	0	0	4.33049	9.49296	2.04027	0	2.55474	0	4.83441	0.799273	10.9109	0	0	0	5.58899	0.48627	0	0	4.57145	1.81559	7.32086	2.63382	1.49377	calponin 1 [Source:MGI Symbol;Acc:MGI:104979]
ENSMUSG00000001366	Fbxo9	573.021	482.436	523.836	528.853	346.693	418.294	531.705	410.483	493.889	527.942	433.311	381.03	585.369	388.239	443.47	479.434	331.225	652.635	503.195	427.067	398.143	535.051	388.77	425.01	379.046	393.362	433.633	292.537	323.172	f-box protein 9 [Source:MGI Symbol;Acc:MGI:1918788]
ENSMUSG00000001376	Vps50	1087.94	868.088	862.328	799.914	899.566	878.61	1186.21	895.483	675.387	704.769	836.038	735.915	937.39	926.22	681.757	932.922	707.141	1271.75	1352.99	1179.04	844.769	1114.08	911.37	1150.69	979.351	1145.23	911.433	986.476	897.595	VPS50 EARP/GARPII complex subunit [Source:MGI Symbol;Acc:MGI:1920538]
ENSMUSG00000001380	Hars	1413.53	1482.3	2178.45	2075.23	1513.07	1768.24	1186.32	1340.99	2241.92	2168.02	1457.34	1411.11	1818.21	1757.26	1678.07	1703.35	1641.35	1449.67	1933.84	1994.01	1931.39	1755.93	2149.79	1359.79	1393.52	1739.5	1721.13	1671.48	1656.91	histidyl-tRNA synthetase [Source:MGI Symbol;Acc:MGI:108087]
ENSMUSG00000001383	Zmat2	846.832	861.145	1014.18	1020.5	813.916	796.363	980.541	1098.3	1079.83	1150.71	760.018	805.478	754.902	817.267	760.33	1014.07	851.206	932.333	912.873	922.882	789.659	1089.47	1053.87	815.487	833.528	946.075	922.691	941.052	926.67	zinc finger, matrin type 2 [Source:MGI Symbol;Acc:MGI:1913742]
ENSMUSG00000001403	Ube2c	2935.4	3396.22	2635.72	2817.28	3371.41	4011.12	2182.77	3174.87	2935.06	2993.77	2888.85	2947.97	2188.57	2201.27	2175.57	1528.79	1637.58	1500.38	2696.11	2829.2	2661.63	1894.26	2442.53	3154.88	4061.76	2345.32	2711.84	3291.72	3639.54	ubiquitin-conjugating enzyme E2C [Source:MGI Symbol;Acc:MGI:1915862]
ENSMUSG00000001415	Smg5	2044.11	2039.57	2981.68	2701.28	3614.35	4094.53	1616.41	1959.07	2620.62	2886.54	3313.56	3834.74	1875.82	1853.74	1814.04	1629.12	1398.96	1696.95	2131.76	2200.51	2254.33	1919.48	1892.69	2765.33	2749.98	2984.84	2784.96	3784.49	4316.72	Smg-5 homolog, nonsense mediated mRNA decay factor (C. elegans) [Source:MGI Symbol;Acc:MGI:2447364]
ENSMUSG00000001416	Cct3	5682.12	6068.17	10043.4	9744.97	9731.85	10674	4515.89	5723.54	10045.5	10073	8773.55	8332.87	5883.31	5577.38	5338.12	4245.52	4391.58	4483.88	6298.92	6288.54	6045.49	4500.03	4841.08	6221.26	7012.86	7418.21	7316.37	10028.7	10559.6	chaperonin containing Tcp1, subunit 3 (gamma) [Source:MGI Symbol;Acc:MGI:104708]
ENSMUSG00000001418	Glmp	1838.02	1946.87	1546.04	1593.65	2762.11	2478.65	2267.16	1959.87	1780.3	1519.98	3424.9	3364.52	1393.66	1761.97	1530.83	2167.93	1796.24	1925.04	1213.07	1311.02	1298.93	2068.59	1994.48	1995.78	1787.92	2037.33	2323.95	2804.44	2343.9	glycosylated lysosomal membrane protein [Source:MGI Symbol;Acc:MGI:1913318]
ENSMUSG00000001419	Mef2d	2001.3	1642.82	1894.53	1955.01	2824.58	2866.35	1923.47	1361.89	1704.75	2133.81	2739.2	3166.52	1839.41	1774.47	1965.06	2020.55	1952.92	2660.54	1724.29	1618.85	1648.3	1758.38	1777.68	1868.08	1872.34	2036.97	2315.8	2184.31	2234.26	myocyte enhancer factor 2D [Source:MGI Symbol;Acc:MGI:99533]
ENSMUSG00000001420	Tmem79	1239.33	1112.87	1297.58	1422.41	1530.59	1558.41	1349.27	1037.23	1336.68	1480.06	1542.25	1441.96	762.553	824.394	833.978	680.974	621.011	988.902	836.688	837.484	836.933	750.519	771.077	1584.14	1330.76	1114.33	1352.17	1252.45	1340.11	transmembrane protein 79 [Source:MGI Symbol;Acc:MGI:1919163]
ENSMUSG00000001424	Snd1	3958.34	4888.66	5153.53	4936.2	3704.99	3815.71	4292.51	4984.33	5019.2	4896.62	4101.69	4139.21	4988.18	5945.92	5625.15	5688.58	5825.75	4063.8	5090.33	5220.52	5579.8	5026.35	5874.4	3489.87	3808.43	3841.99	4100.86	4412.98	4187.97	staphylococcal nuclease and tudor domain containing 1 [Source:MGI Symbol;Acc:MGI:1929266]
ENSMUSG00000001435	Col18a1	4551.15	7262.23	1977.02	2680.45	3180.53	4399.48	4535.26	6979.35	2404.27	3027.95	4073.96	4263.98	8493.7	11741.2	12239.4	11127.9	13348.7	7252.32	7485.51	8313.76	10383.7	7408.43	9496.68	4686.03	6103.7	2827.51	3544.95	1479.87	2187.81	collagen, type XVIII, alpha 1 [Source:MGI Symbol;Acc:MGI:88451]
ENSMUSG00000001436	Slc19a1	379.72	364.856	530.193	345.337	391.559	341.386	256.367	341.385	491.789	441.871	295.498	306.482	234.075	343.024	278.964	325.494	235.961	215.33	296.576	359.938	385.684	386.165	275.128	290.095	362.358	325.032	367.006	359.537	349.054	solute carrier family 19 (folate transporter), member 1 [Source:MGI Symbol;Acc:MGI:103182]
ENSMUSG00000001440	Kpnb1	12809.5	13096.2	17891.7	16361.9	12178.4	12948.3	9713.69	12638.8	16343.6	16351.3	10366.9	10037.5	11156.9	10064.9	10764.5	8101.49	8268.35	8357.29	12624.1	12218.9	12009.7	8336.54	10220.2	12712	14052.1	14314.4	13723.4	13494	13536.8	karyopherin (importin) beta 1 [Source:MGI Symbol;Acc:MGI:107532]
ENSMUSG00000001441	Npepps	3357.18	3395.42	3392.96	4130.64	3728.38	3526.47	4002.65	3478.85	3943.57	4402.81	3935.38	3862.23	3512.43	3823.37	4522.93	3619.58	4873.25	3843.89	2996.65	3201.38	3643.57	2671.82	3839.22	2989.09	3180.23	4066.55	5023.69	3675.86	3949.08	aminopeptidase puromycin sensitive [Source:MGI Symbol;Acc:MGI:1101358]
ENSMUSG00000001445	Mrpl10	815.763	804.082	1288.22	1405.26	936.445	804.172	786.78	866.565	1463.31	1367.78	827.867	775.533	1006.96	1021.52	1102.35	913.487	956.29	1014.02	1039.17	1145	1153.11	1005.31	1074.24	807.714	848.433	1302.11	1400.1	1106.68	1080.2	mitochondrial ribosomal protein L10 [Source:MGI Symbol;Acc:MGI:1333801]
ENSMUSG00000001467	Cyp51	6495.13	9765.74	5550.25	7257.15	10030.7	10414.5	7112.96	8131.55	6046.42	6736.47	10399.4	11143.1	10260.4	11145.2	13000.1	9904.03	13327.5	9134.51	9222.13	10434.8	11208.3	7968.74	11405.8	7347.46	11062.9	7382.95	9443.91	9564.92	9280.55	cytochrome P450, family 51 [Source:MGI Symbol;Acc:MGI:106040]
ENSMUSG00000001472	Tcf25	3072.77	3407.71	5861.75	7591.39	6665.5	6585.31	4473.81	4669.83	7686.88	7611	6558.83	6234.39	4713.33	5034.95	6479.29	3970.96	4547.4	4730.39	3802.93	4413.32	4625.01	3765.09	4448.53	2799.84	2816.08	5017.94	6626.87	5842.08	5056.26	transcription factor 25 (basic helix-loop-helix) [Source:MGI Symbol;Acc:MGI:1914105]
ENSMUSG00000001473	Tubb6	1074.61	2746.38	2541.31	3175.19	1835.12	2791.95	729.268	2664.19	2811.14	3726.75	1540.56	1779.45	1607.49	1940.74	2783.99	1104.04	1502.41	668.881	1737.95	1936.98	2834.74	1040.8	2412.93	1878.12	3245.42	1992.85	2749.65	1937.25	2730.63	tubulin, beta 6 class V [Source:MGI Symbol;Acc:MGI:1915201]
ENSMUSG00000001482	Def8	419.259	367.451	948.29	700.934	617.791	595.348	454.496	512.132	810.059	774.557	635.575	553.532	637.834	545.178	505.542	479.056	329.108	364.824	499.871	693.754	584.082	555.904	411.381	400.334	446.976	726.829	555.589	899.04	756.874	differentially expressed in FDCP 8 [Source:MGI Symbol;Acc:MGI:1346331]
ENSMUSG00000001497	Pax9	1053.88	1099.53	647.893	658.419	584.907	689.345	1043.31	1201.43	630.938	572.836	606.76	794.223	1423.94	1437.8	1215.17	1532.84	1362.03	1479.79	1396.12	1527.17	1287.18	1419.75	1389.36	743.592	942.178	809.704	941.781	795.408	863.749	paired box 9 [Source:MGI Symbol;Acc:MGI:97493]
ENSMUSG00000001506	Col1a1	1.677	10.12	5.34117	15.9163	1.36385	5.28887	3.76874	14.4908	2.47644	23.8622	7.16211	40.2401	16.8829	2.15772	16.5704	6.13935	18.396	0	12.7435	3.67456	14.4019	3.39736	13.6919	7.54424	52.3888	4.27349	29.4903	9.02648	9.54906	collagen, type I, alpha 1 [Source:MGI Symbol;Acc:MGI:88467]
ENSMUSG00000001507	Itga3	15282.9	16122.7	20039.6	23288.9	14734.2	16203	14460.1	17111.2	18483.1	23151.2	13127.8	13728.7	10111.4	12665.4	15634	9040.7	13138.4	8209.62	11053.2	13457.9	16723.2	8217.66	14999.1	20026.1	21329.4	22994.9	27663.1	17096.8	18736.6	integrin alpha 3 [Source:MGI Symbol;Acc:MGI:96602]
ENSMUSG00000001510	Dlx3	12.1448	9.02149	3.29409	10.4717	2.10071	0	28.1548	27.089	4.25912	9.25469	1.04738	2.0282	17.2883	11.1097	26.1986	6.33821	14.1938	19.6758	21.8799	10.3611	20.7473	3.48805	13.0843	26.8766	8.74482	5.45022	10.6458	2.33187	6.35523	distal-less homeobox 3 [Source:MGI Symbol;Acc:MGI:94903]
ENSMUSG00000001517	Foxm1	1385.63	1259.38	2027.21	1713.38	1350.8	1575.38	891.797	1068.18	1783.34	1726.34	1061.81	1152.25	1271.79	1159.96	1158.6	871.894	774.524	740.267	1554.88	1838.56	1614.7	1290.73	1324.11	1702.95	2171.3	1835.46	1944.83	1760.3	2086.37	forkhead box M1 [Source:MGI Symbol;Acc:MGI:1347487]
ENSMUSG00000001518	Itfg2	234.419	246.971	391.006	268.104	242.866	285.687	162.151	221.134	421.287	327.906	265.831	244.587	261.118	238.627	236.463	229.373	239.361	237.345	300.338	439.84	320.945	580.59	245.303	408.237	436.536	365.664	338.599	318.115	306.798	integrin alpha FG-GAP repeat containing 2 [Source:MGI Symbol;Acc:MGI:1915450]
ENSMUSG00000001520	Nrip2	0	0	0	0	0	0	0.512569	1.60415	0	0	0	0	10.8453	42.6707	42.9765	12.0512	14.538	16.5184	14.5374	47.612	30.1303	21.996	10.2473	0	0	0	0	0.415181	0	nuclear receptor interacting protein 2 [Source:MGI Symbol;Acc:MGI:1891884]
ENSMUSG00000001521	Tulp3	301.992	372.816	506.314	488.211	518.04	430.847	287.787	316.082	539.989	451.797	397.519	332.995	577.932	439.605	477.97	475.561	509.19	473.498	508.411	557.416	560.833	544.402	590.354	399.482	458.784	451.749	422.941	522.854	524.837	tubby-like protein 3 [Source:MGI Symbol;Acc:MGI:1329045]
ENSMUSG00000001524	Gtf2h4	512.334	570.282	449.309	390.549	472.929	558.599	468.83	572.716	432.092	455.452	475.828	461.734	345.117	340.645	442.524	343.146	331.567	320.648	419.565	447.983	418.758	328.376	377.552	478.781	618.157	375.651	392.685	571.805	489.798	general transcription factor II H, polypeptide 4 [Source:MGI Symbol;Acc:MGI:1338799]
ENSMUSG00000001525	Tubb5	18519.4	20616	17043.1	17504	17527.5	21382.1	13141.7	19702.8	18547.8	18960.7	15106.9	14626.5	14976	14847.9	15008.9	10859.3	11167	9306.13	17161.6	17717.3	18216.6	11024.3	13703.6	20765.4	26175.4	14422.4	15131.6	20235.4	23825.1	tubulin, beta 5 class I [Source:MGI Symbol;Acc:MGI:107812]
ENSMUSG00000001542	Ell2	642.152	580.244	785.731	840.973	560.871	649.316	839.153	640.38	688.055	893.123	812.402	781.643	571.494	814.949	979.172	594.672	870.614	534.111	417.595	984.395	1001.61	807.923	1044.9	704.238	753.628	949.602	1024.65	566.146	696.52	elongation factor for RNA polymerase II 2 [Source:MGI Symbol;Acc:MGI:2183438]
ENSMUSG00000001552	Jup	8278.11	7866.01	7994.68	8735.76	4835.88	4124.16	10038	7805.16	8036	8754.25	5195.41	5522.43	14139.3	8042.39	9137.26	9847.66	9811.94	17722.3	12967.3	8772.63	9103.73	10375.5	9326.02	6635.09	5318.23	7650.2	8607.3	3942.99	3962.41	junction plakoglobin [Source:MGI Symbol;Acc:MGI:96650]
ENSMUSG00000001555	Fkbp10	8.81075	13.9283	14.6083	13.7816	5.01134	0.653167	8.39881	16.9344	8.59574	16.7988	2.81339	3.00746	42.1105	11.5861	5.79974	1.96122	12.1453	9.45052	11.0305	3.39319	8.55473	9.66802	3.63272	42.3684	35.7473	22.8144	42.9369	3.37765	2.0452	FK506 binding protein 10 [Source:MGI Symbol;Acc:MGI:104769]
ENSMUSG00000001558	Klhl10	0	2.64431	2.79011	4.89215	1.17993	1.87554	0.818676	0	2.17379	1.41704	1.75299	5.16488	0	3.76536	2.10656	4.60631	10.5293	0	1.85787	0	2.13018	6.83697	0	0.741025	0	1.82034	1.94835	3.2502	2.40996	kelch-like 10 [Source:MGI Symbol;Acc:MGI:2181067]
ENSMUSG00000001566	Mnx1	17.1715	15.1606	38.9907	28.1334	20.0205	8.73535	11.4238	8.50716	45.1065	29.6992	24.3502	11.5409	0	0	0	0	0	0	0	1.00501	0	0	0	40.2394	35.4453	32.7754	25.7772	66.7835	55.4824	motor neuron and pancreas homeobox 1 [Source:MGI Symbol;Acc:MGI:109160]
ENSMUSG00000001569	Nom1	1047.04	1052.59	1517.53	1011.8	1372.51	1231.58	1095.56	1085.72	1270.22	1147.76	1239.6	1007.1	1105.68	898.971	914.226	983.258	623.713	876.747	853.226	1067.71	966.277	1127.95	914.058	1366.91	1174.72	1242.8	1177.93	1322.84	1240.23	nucleolar protein with MIF4G domain 1 [Source:MGI Symbol;Acc:MGI:1861749]
ENSMUSG00000001576	Ergic1	8032.89	7745.9	2664.05	2408.78	4369.3	4236.94	8952.46	7453.79	2428.94	2271.07	4756.9	4798.87	3289.21	3287.94	3280.84	4142.16	4642.97	4260.14	3399.52	3177.96	3347.88	3795.81	4529.32	6131.37	5636.08	3412.27	3076.6	3588.4	4068.61	endoplasmic reticulum-golgi intermediate compartment (ERGIC) 1 [Source:MGI Symbol;Acc:MGI:1914708]
ENSMUSG00000001583	Tnk1	818.488	774.648	811.064	865.564	691.52	764.704	920.717	793.027	803.93	776.996	792.959	751.902	692.724	818.349	705.869	685.398	827.709	829.255	571.269	542.267	636.241	667.834	778.032	728.679	607.597	717.948	847.874	669.383	599.733	tyrosine kinase, non-receptor, 1 [Source:MGI Symbol;Acc:MGI:1930958]
ENSMUSG00000001588	Acap1	44.4338	326.69	4.07394	43.2326	13.811	45.0946	74.8899	341.406	26.1766	70.7241	29.8334	66.67	2.15518	7.49595	21.3843	4.7406	23.5301	1.47183	5.05071	0	8.45388	0	14.0105	13.7103	40.9029	16.5215	54.2491	7.88391	30.1701	ArfGAP with coiled-coil, ankyrin repeat and PH domains 1 [Source:MGI Symbol;Acc:MGI:2388270]
ENSMUSG00000001604	Tcea3	47.5702	35.4722	23.924	28.6767	78.5653	62.655	68.7033	32.7317	30.8985	29.6485	90.2232	93.8733	132.968	87.1069	68.6272	246.126	246.518	300.848	118.587	46.2949	52.514	271.783	102.786	25.1031	21.1473	38.7326	51.6956	55.6871	43.5551	transcription elongation factor A (SII), 3 [Source:MGI Symbol;Acc:MGI:1196908]
ENSMUSG00000001622	Csn3	2.58416	12.4474	7.28844	1.13943	1.36655	4.44075	0	16.1633	5.22065	8.52004	5.01871	5.93209	0	5.37647	8.12046	1.92588	2.08586	1.26533	0	3.03841	5.77047	2.27272	0	12.0866	11.4284	8.49337	5.72022	28.56	20.5302	casein kappa [Source:MGI Symbol;Acc:MGI:107461]
ENSMUSG00000001627	Ifrd1	1856.54	1899.94	2102.37	2107.85	2495.26	2959.03	1715.45	1993.39	1969.05	1949.5	2104.99	2362.93	2960.4	2653.37	2497.61	2903.74	3207.92	3568.11	2944.3	2840.32	2757.88	3265.31	2974.57	2824.01	2963.75	2918.95	2517.24	2434.54	2469.37	interferon-related developmental regulator 1 [Source:MGI Symbol;Acc:MGI:1316717]
ENSMUSG00000001630	Stk38l	427.506	426.931	585.43	733.782	700.497	555.664	493.747	485.033	542.447	496.663	718.226	711.6	699.796	906.351	1112.25	1090.96	1660.65	860.51	639.299	935.857	917.905	813.642	1254.5	439.522	421.715	656.728	694.603	675.725	786.496	serine/threonine kinase 38 like [Source:MGI Symbol;Acc:MGI:1922250]
ENSMUSG00000001632	Brpf1	944.052	883.265	853.344	853.949	832.992	887.031	928.739	945.046	784.222	825.377	852.234	906.979	869.931	755.354	743.685	904.012	857.066	858.565	880.485	877.162	814.966	915.348	985.988	731.664	844.84	831.46	879.524	769.443	813.416	bromodomain and PHD finger containing, 1 [Source:MGI Symbol;Acc:MGI:1926033]
ENSMUSG00000001642	Akr1b3	5360.68	4095.61	3251.41	2889.39	2747.93	2351.99	4547.47	3180.7	2628.27	2612.21	2686.89	2083.36	4872.06	3223.95	3303.48	2381.57	2759.4	3946.87	4143.53	6631.71	4368.59	2846.91	3378.74	2465.96	2302.27	5367.13	3859.11	4211.89	4614.11	aldo-keto reductase family 1, member B3 (aldose reductase) [Source:MGI Symbol;Acc:MGI:1353494]
ENSMUSG00000001661	Hoxc6	5.24832	14.0634	0	0	0	0	16.4966	3.84185	0	1.46691	0	0	1.66792	2.86308	5.81686	2.32679	0	5.52107	9.40493	5.70226	9.42625	0	0.874905	12.4826	20.7049	0.950519	0.662436	3.19672	0	homeobox C6 [Source:MGI Symbol;Acc:MGI:96197]
ENSMUSG00000001663	Gstt1	428.349	487.203	240.254	258.065	915.538	597.914	700.408	538.841	258.664	229.794	1191.31	1033.99	632.388	998.635	766.695	1204.08	1104.3	833.715	481.374	426.116	458.027	934.565	633.628	513.698	587.665	505.821	464.352	699.156	540.143	glutathione S-transferase, theta 1 [Source:MGI Symbol;Acc:MGI:107379]
ENSMUSG00000001665	Gstt3	1074.93	1160.83	745.744	925.572	1621.7	1080.76	1460.69	1078.2	754.993	686.694	1759.9	1492.33	1001	1146.2	1218.13	1372.96	1247.71	1237.73	705.714	750.299	724.677	977.18	875.761	970.247	865.322	1139.67	917.693	1503.73	1125.18	glutathione S-transferase, theta 3 [Source:MGI Symbol;Acc:MGI:2143526]
ENSMUSG00000001666	Ddt	453.789	498.232	534.289	608.482	1257.33	955.901	525.119	501.91	658.695	654.471	1289.22	1074.17	661.146	655.983	704.278	544.612	595.963	489.194	568.571	570.9	625.29	459.767	641.732	439.838	628.582	629.905	752.534	1172.19	958.149	D-dopachrome tautomerase [Source:MGI Symbol;Acc:MGI:1298381]
ENSMUSG00000001670	Tat	7.30131	0	0	0	2.66617	0	2.67379	0	0	0	2.36691	2.32356	0	0	0.763999	1.38282	0.783514	0	0	0.718348	1.27841	0	1.54686	0	0	0	1.18038	1.20532	0	tyrosine aminotransferase [Source:MGI Symbol;Acc:MGI:98487]
ENSMUSG00000001672	Marveld3	1089.57	876.845	1427.73	1432.32	1355.8	1123.48	1158.06	773.653	1248.57	1204.44	1592.49	1426.74	729.379	1170.55	1162.33	998.266	1035.9	995.976	684.456	1017.85	1116.33	1002.11	959.192	966.63	717.725	1409.92	1489.79	1052.65	1046.8	MARVEL (membrane-associating) domain containing 3 [Source:MGI Symbol;Acc:MGI:1920858]
ENSMUSG00000001674	Ddx18	1832.31	1977.07	1864.17	1759.34	1617.72	2035.51	1340.07	2043.02	1720.19	1827.22	1857.77	1650	1997.84	1651.87	1453.23	1193.67	1207.18	1701.12	2558.7	2105.57	1946.43	1262.92	1465.57	1691.83	2058.12	1525.11	1498.4	1655.33	1801.66	DEAD box helicase 18 [Source:MGI Symbol;Acc:MGI:1914192]
ENSMUSG00000001687	Ubl3	2444.16	2017.9	1103.88	807.025	1607.09	1428.68	2509.48	2649.87	956.105	824.749	1574.05	1700.07	1830.59	2167.79	1937.53	2046.39	2136.49	2381.92	2057.87	2174.75	1721.94	1720.97	1871.24	2861.07	2813.34	1751.68	1469.83	1460.59	1153.83	ubiquitin-like 3 [Source:MGI Symbol;Acc:MGI:1344373]
ENSMUSG00000001700	Gramd3	202.32	182.006	571.984	540.401	1190.26	819.283	290.496	159.019	430.687	368.534	1348.39	1087.74	265.6	280.953	235.729	590.076	476.3	375.053	252.869	246.438	214.023	511.165	479.537	299.822	284.254	730.499	737.841	1772.44	1397.43	GRAM domain containing 3 [Source:MGI Symbol;Acc:MGI:1914815]
ENSMUSG00000001707	Eef1e1	508.457	442.012	1058.24	1046.86	476.961	526.586	303.866	476.301	1147.83	1121.07	418.184	402.119	437.321	515.677	609.225	435.046	301.581	364.528	525.838	736.095	598.854	514.142	538.753	479.235	565.825	705.694	731.481	586.578	654.83	eukaryotic translation elongation factor 1 epsilon 1 [Source:MGI Symbol;Acc:MGI:1913393]
ENSMUSG00000001729	Akt1	6877.68	8089.58	6596.3	7228.6	6614.49	7452.97	6448.14	8150.62	7174.91	7797.57	6652.89	6565.2	6878.85	6190.58	6647.24	5449.43	5415.1	6901.16	7495.28	7288.59	7653.29	5417.16	6125.07	6752.45	7537.26	5962.96	6621.4	6096.76	6611.37	thymoma viral proto-oncogene 1 [Source:MGI Symbol;Acc:MGI:87986]
ENSMUSG00000001739	Cldn15	0.69798	4.01097	2.71106	5.72067	5.17015	2.97665	16.6346	1.24343	2.10435	6.60377	3.41787	16.6182	13.9022	1.82974	6.38121	4.34621	6.792	2.157	3.59874	5.40701	3.44932	2.85569	2.4877	0.718836	0.79974	4.46145	0	4.34894	2.33583	claudin 15 [Source:MGI Symbol;Acc:MGI:1913103]
ENSMUSG00000001741	Il16	5.25722	0	3.86977	6.12239	0	0	7.1898	0	1.50226	7.37184	3.08151	0	3.3678	2.94166	5.3125	3.99128	15.7919	11.7168	4.81137	0	7.35695	4.0623	20.318	0.770633	1.44959	7.61911	13.5166	0	1.25248	interleukin 16 [Source:MGI Symbol;Acc:MGI:1270855]
ENSMUSG00000001750	Tcirg1	1005.79	1133.21	614.096	804.653	1062.37	1200.74	1333.35	1291.55	566.022	494.468	1335.36	1258.13	679.912	718.8	492.191	923.771	578.049	907.788	637.994	411.894	484.977	706.805	466.342	1011.6	1113.31	591.273	728.157	827.554	747.999	T cell, immune regulator 1, ATPase, H+ transporting, lysosomal V0 protein A3 [Source:MGI Symbol;Acc:MGI:1350931]
ENSMUSG00000001751	Naglu	428.953	459.28	298.837	369.591	241.605	166.281	485.73	515.802	357.178	262.622	280.739	229.418	441.267	432.759	433.722	571.885	592.326	447.829	360.206	306.298	300.274	483.193	409.737	338.781	438.436	410.058	425.866	245.389	195.392	alpha-N-acetylglucosaminidase (Sanfilippo disease IIIB) [Source:MGI Symbol;Acc:MGI:1351641]
ENSMUSG00000001755	Coasy	275.753	386.884	454.233	512.169	346.537	325.975	328.992	350.589	501.193	474.328	353.862	313.902	415.852	467.262	512.31	497.996	603.768	258.329	360.255	373.24	426.563	391.589	482.628	314.287	281.211	332.355	393.63	404.343	304.701	Coenzyme A synthase [Source:MGI Symbol;Acc:MGI:1918993]
ENSMUSG00000001761	Smo	8.52266	16.1985	314.2	205.924	285.338	169.546	24.6877	19.1286	334.894	318.131	239.31	181.38	247.803	221.208	198.154	459.252	393.097	249.846	320.015	166.719	192.039	447.283	267.957	52.0823	91.0012	211.666	191.266	678.432	508.45	smoothened, frizzled class receptor [Source:MGI Symbol;Acc:MGI:108075]
ENSMUSG00000001763	Tspan33	107.879	169.053	67.8043	100.973	111.157	103.621	220.123	231.804	145.246	197.973	152.055	219.784	67.2527	56.8739	47.9878	173.803	154.77	77.5926	101.704	64.5063	66.378	107.402	151.524	52.7131	115.696	93.1334	237.699	103.797	105.309	tetraspanin 33 [Source:MGI Symbol;Acc:MGI:1919012]
ENSMUSG00000001767	Crnkl1	1130.93	1017.83	765.968	705.291	1176.09	1118.31	980.849	970.479	705.776	793.722	963.944	1019.1	761.022	856.979	742.709	760.614	661.658	762.293	887.852	887.356	809.827	746.989	854.793	915.887	997.796	846.432	742.956	971.626	1005.4	crooked neck pre-mRNA splicing factor 1 [Source:MGI Symbol;Acc:MGI:1914127]
ENSMUSG00000001768	Rin2	1388.89	1189.32	2106.9	1975.55	1926.3	1479.83	1341.81	1136.83	2048.64	2261.4	1824.77	1796.97	1032.21	1109.97	813.432	1740.08	1595.44	816.249	909.796	896.963	841.295	1927.81	1588.27	1636.05	1238.07	2052.6	1747.06	1898.86	1892.8	Ras and Rab interactor 2 [Source:MGI Symbol;Acc:MGI:1921280]
ENSMUSG00000001774	Chordc1	1549.95	1313.7	1739.3	1461.06	1227.32	1098.89	1082.71	1418.66	1544.39	1727.72	961.27	899.609	1414.24	1314.06	1250.96	1089.87	880.029	1453.1	1304.48	1746.63	1638.88	1132.18	1231.37	1405.32	1296.35	1784.95	1161.2	1277.59	1300.89	cysteine and histidine-rich domain (CHORD)-containing, zinc-binding protein 1 [Source:MGI Symbol;Acc:MGI:1914167]
ENSMUSG00000001783	Rtcb	1818.87	1919.47	2379.09	2141.6	1822.95	1894.68	1778.8	2027.05	2369.52	2135.4	1884.1	1667.58	2384.68	2337.26	2384.41	2326.74	2366.31	2184.39	2497.61	2230.94	2169.56	2258.57	2153.44	1894.59	1917.59	1963.37	1808.66	1816.41	1881.17	RNA 2',3'-cyclic phosphate and 5'-OH ligase [Source:MGI Symbol;Acc:MGI:106379]
ENSMUSG00000001785	Pwp1	757.566	783.762	1236.96	1080.77	704.409	805.804	548.714	593.286	1072.49	1005.25	578.853	629.827	787.038	736.316	670.596	672.893	695.351	508.732	768.323	895.373	868.899	705.15	828.622	776.375	855.514	849.591	703.265	779.931	823.918	PWP1 homolog, endonuclein [Source:MGI Symbol;Acc:MGI:1914735]
ENSMUSG00000001786	Fbxo7	224.876	206.19	239.405	234.605	198.183	214.787	195.783	299.21	265.856	255.909	231.976	141.146	294.596	162.832	179.858	234.777	281.975	276.085	272.425	226.682	185.717	389.67	233.108	218.384	200.258	247.1	195.714	229.86	188.248	F-box protein 7 [Source:MGI Symbol;Acc:MGI:1917004]
ENSMUSG00000001794	Capns1	5283.12	7648.19	3680.5	4212.03	4125.14	4493.99	4668.66	7116.26	3782.7	4442.99	5170.67	4701.83	5818.16	4360.09	5028.93	4011.76	4540.54	5139.91	4840.95	4516.2	4763.16	4316.07	4657.68	5253.15	5881.98	3914.19	4171.11	3442.57	3472.73	calpain, small subunit 1 [Source:MGI Symbol;Acc:MGI:88266]
ENSMUSG00000001804	Dsg4	1.75026	0	5.47926	2.30299	0.694877	1.80466	1.92934	1.52493	0.858075	0	0	1.01681	5.69152	2.22025	1.01397	1.81737	0	3.9174	4.39235	0	0.833775	0	0	1.74829	1.94771	3.20313	0	2.3604	1.42355	desmoglein 4 [Source:MGI Symbol;Acc:MGI:2661061]
ENSMUSG00000001829	Clpb	539.38	618.951	834.864	768.283	452.715	536.188	468.027	518.459	792.111	928.301	463.966	441.838	961.703	696.499	900.554	591.292	1036.04	518.933	971.649	995.82	995.062	700.151	796.619	485.496	650.078	478.782	628.993	815.633	770.724	ClpB caseinolytic peptidase B [Source:MGI Symbol;Acc:MGI:1100517]
ENSMUSG00000001833	Septin7	5143.44	5312.23	4144.13	4438.54	4048.91	4396.21	4737.07	5444	3885.15	4686.2	3930.4	3938.47	5863.75	5117.68	5435.44	4061.64	4485.4	6213.26	5729.81	4950.44	5516.27	4031.61	4645.14	5265.82	5073.29	4243.48	4137.57	3512.99	3891.46	septin 7 [Source:MGI Symbol;Acc:MGI:1335094]
ENSMUSG00000001844	Zdhhc4	375.899	379.777	219.497	202.005	305.229	289.271	360.424	348.112	246.618	200.32	318.424	356.701	214.246	285.083	245.766	336.102	237.637	296.35	262.37	261.993	280.566	292.617	243.445	312.651	372.496	259.181	219.975	282.137	249.204	zinc finger, DHHC domain containing 4 [Source:MGI Symbol;Acc:MGI:1920131]
ENSMUSG00000001847	Rac1	7901.75	8135.1	5830.45	6144.42	8297.44	8746.17	8106.17	8520.28	6079.09	6484.74	8668.3	8944.13	6528.71	6208.14	6617.67	5298.84	6556.11	7444.09	6577.63	6033.55	6735.97	4628.66	6193.76	10041.4	10039.4	7182.99	8069.64	6956.73	7572.47	Rac family small GTPase 1 [Source:MGI Symbol;Acc:MGI:97845]
ENSMUSG00000001855	Nup214	2102.68	1942.99	1596.25	1454.49	1635.25	1655.57	1674.41	1650.49	1442.99	1675.43	1350.31	1639.59	1137.03	1279.25	1210.33	1457.08	1231.15	1041.58	1206.43	1444.67	1421.57	1309.27	1603.12	1312.44	1663.4	1365.24	1650.36	1948.93	2153.11	nucleoporin 214 [Source:MGI Symbol;Acc:MGI:1095411]
ENSMUSG00000001864	Aif1l	46.1487	59.4736	111.443	41.3546	49.7469	63.3724	48.7226	52.1001	89.8585	102.297	37.3402	40.1114	51.0624	156.037	78.3287	14.6181	12.2655	21.8159	22.2833	67.0975	53.4353	6.20759	12.6559	25.0741	48.4217	37.2941	23.1288	181.928	58.9172	allograft inflammatory factor 1-like [Source:MGI Symbol;Acc:MGI:1919598]
ENSMUSG00000001870	Ltbp1	916.535	1303.66	828.26	872.053	1312.41	1431.9	1114.46	1396.46	766.684	840.294	1292.2	1515.51	398.54	920.166	993.3	595.816	740.444	212.968	376.888	910.293	919	626.028	472.147	2633.63	2325.35	1512.43	1192.12	939.875	1070.92	latent transforming growth factor beta binding protein 1 [Source:MGI Symbol;Acc:MGI:109151]
ENSMUSG00000001891	Ugp2	1384.39	1049.5	1162.81	1148.41	1359.36	1229.96	1657.7	1092.4	1197.19	1121.79	1474.52	1409.92	1599.31	1258.24	1274.74	1807.86	2201.41	1812.2	1450.17	1059.72	1127.7	1473.56	2030.32	1125.04	967.381	1152.42	1305.14	1238.2	1213.15	UDP-glucose pyrophosphorylase 2 [Source:MGI Symbol;Acc:MGI:2183447]
ENSMUSG00000001909	Trmt1	987.947	762.131	1894.33	1774.76	1473.62	1484.7	756.239	857.304	1691.72	1591.17	1400.54	1147.8	1158.81	1554.23	1258.79	1209.44	945.186	893.188	1368.71	1891.13	1545.26	1426.73	980.035	1179.34	1334.67	1604.49	1327.53	1856.55	1742.91	tRNA methyltransferase 1 [Source:MGI Symbol;Acc:MGI:1289155]
ENSMUSG00000001910	Nacc1	2735.97	2633.73	4338.71	4035.05	4297.26	4191.2	2521.34	2931.72	4087.39	4120.01	4012.49	3995.29	2790.7	3560.39	3834.34	2533.16	2666.95	2254.06	3045.01	4127.58	4119.94	2800.91	2800.24	2722.65	3128.68	3715.15	4229.2	4230.7	4327.95	nucleus accumbens associated 1, BEN and BTB (POZ) domain containing [Source:MGI Symbol;Acc:MGI:1914080]
ENSMUSG00000001911	Nfix	681.042	755.304	1655	1698.92	1810.29	1773.42	417.62	589.428	1639.9	1373.79	1562.69	1433.61	974.336	1656.35	1703.7	1528.22	1227.84	731.133	1078.68	1885.55	1915.1	1657.14	1369.53	1254.25	1508.47	1560.51	1305.32	1956.96	2004.02	nuclear factor I/X [Source:MGI Symbol;Acc:MGI:97311]
ENSMUSG00000001918	Slc1a5	1626.38	1644.42	1315.72	1203.65	1868.75	2205.37	1328.95	1322.1	1156.3	849.096	2348.04	2059.92	1323.16	1509.52	1263.55	2164.45	2146.56	1428.94	1512.87	1215.85	1253.26	1879.03	1931.6	1439.5	1657.9	1332.74	1136.93	1957.97	1668.21	solute carrier family 1 (neutral amino acid transporter), member 5 [Source:MGI Symbol;Acc:MGI:105305]
ENSMUSG00000001924	Uba1	9096.66	9102.18	9043.15	8702.49	8505.17	8459.62	7831.09	8473.51	8504.55	9134.25	7630.07	8017.78	10129.8	9191.41	9286.81	8230.13	8813.08	8982.86	9702.49	10018.2	9659.2	8740.75	9252.08	8822.59	9058.98	8222.61	8086.14	8022.44	7691	ubiquitin-like modifier activating enzyme 1 [Source:MGI Symbol;Acc:MGI:98890]
ENSMUSG00000001930	Vwf	2.3023	20.2159	47.744	8.30171	7.58409	4.66799	6.64587	3.73609	10.6457	5.23456	6.3368	7.05279	8.15422	13.5435	10.101	6.83001	14.8076	15.8385	7.16657	1.70977	15.9578	3.15781	7.48493	10.2947	0	9.61534	4.1785	8.63797	4.62663	Von Willebrand factor [Source:MGI Symbol;Acc:MGI:98941]
ENSMUSG00000001942	Siae	292.186	257.692	291.88	330.49	300.77	222.487	371.621	186.375	367.037	310.134	337.53	311.863	228.471	202.447	211.725	378.257	347.849	159.8	165.917	169.653	193.818	277.102	221.16	356.18	346.366	362.683	454.717	367.866	401.24	sialic acid acetylesterase [Source:MGI Symbol;Acc:MGI:104803]
ENSMUSG00000001943	Vsig2	0	0	0	0	0	0	0	4.78372	0	0.65455	0	1.3143	0	3.84247	2.3663	1.97248	0	0	0	0.729202	0	0.901056	0	0	0	0	2.25276	0	0.521428	V-set and immunoglobulin domain containing 2 [Source:MGI Symbol;Acc:MGI:1928009]
ENSMUSG00000001946	Esam	2.87559	44.6592	26.581	23.8235	9.00575	2.97874	0	0	23.6438	18.2619	13.4447	9.82483	54.2182	73.9761	160.847	62.8964	90.306	62.6902	102.462	115.94	113.138	25.9501	122.618	3.25615	5.5368	10.7073	29.0333	16.7051	22.4468	endothelial cell-specific adhesion molecule [Source:MGI Symbol;Acc:MGI:1916774]
ENSMUSG00000001948	Spa17	15.7797	15.1492	28.4713	22.4688	18.5866	33.2598	13.4315	9.05902	26.2984	35.9789	39.627	34.0292	31.566	10.0313	19.8481	41.2224	26.9	34.9309	23.8612	17.3879	21.2535	28.1348	18.0207	29.4023	22.3189	27.8407	35.0985	41.1228	34.0584	sperm autoantigenic protein 17 [Source:MGI Symbol;Acc:MGI:1333778]
ENSMUSG00000001962	Fam50a	616.938	538.384	622.214	647.07	509.41	537.661	709.802	577.736	652.018	681.333	555.222	545.167	738.323	678.936	667.064	787.816	845.75	1009.19	765.615	736.155	669.932	912.762	891.547	678.663	652.377	673.434	683.247	548.137	559.377	family with sequence similarity 50, member A [Source:MGI Symbol;Acc:MGI:1351626]
ENSMUSG00000001964	Emd	709.938	837.249	752.74	865.869	685.949	711.784	695.438	751.009	824.639	919.881	694.142	670.362	705.321	817.024	871.985	779.182	994.839	764.619	790.038	686.741	803.079	723.843	810.53	765.446	871.237	587.262	794.122	649.415	680.679	emerin [Source:MGI Symbol;Acc:MGI:108117]
ENSMUSG00000001983	Taco1	127.196	137.899	175.583	174.768	120.669	94.8979	118.963	154.045	202.893	173.39	87.2988	107.441	202.811	144.484	152.674	171.921	166.318	158.095	161.937	136.841	145.725	184.776	196.354	133.356	124.409	169.798	156.382	160.818	127.028	translational activator of mitochondrially encoded cytochrome c oxidase I [Source:MGI Symbol;Acc:MGI:1917457]
ENSMUSG00000001995	Sipa1l2	1207.65	1204.27	1786.45	1786.07	1884.96	1859.85	1225.4	1250.1	1585.65	1620.97	2064.32	2136.4	972.567	1607.22	1935.03	873.915	1246.99	1211.95	834.411	1431.21	1672.76	703.849	1161.21	1188.4	1073.47	1884.96	1955.75	1258.92	1436.81	signal-induced proliferation-associated 1 like 2 [Source:MGI Symbol;Acc:MGI:2676970]
ENSMUSG00000001998	Ap4e1	345.132	356.033	241.265	298.7	339.762	357.944	373.834	410.805	197.641	290.096	317.741	312.393	264.281	229.156	244.468	265.657	256.639	190.884	272.558	266.501	282.763	279.185	338.96	300.432	351.214	226.398	237.83	281.432	326.021	adaptor-related protein complex AP-4, epsilon 1 [Source:MGI Symbol;Acc:MGI:1336993]
ENSMUSG00000001999	Blvra	520.932	489.272	356.184	360.005	424.192	392.984	484.531	570.099	413.617	387.196	454.568	390.748	354.179	445.177	451.08	398.383	361.31	318.929	338.582	343.429	323.708	344.443	380.293	314.206	346.226	269.267	294.18	413.812	331.442	biliverdin reductase A [Source:MGI Symbol;Acc:MGI:88170]
ENSMUSG00000002006	Pdzd4	17.1718	15.419	31.4474	43.92	24.1724	17.9471	22.044	14.8615	39.4535	47.6425	21.8284	29.0583	66.9899	57.6678	52.0083	115.601	80.5786	27.5199	36.6804	50.1569	53.4885	97.6315	97.8906	23.2113	24.4066	19.5527	32.4018	35.3516	36.7397	PDZ domain containing 4 [Source:MGI Symbol;Acc:MGI:2443483]
ENSMUSG00000002010	Idh3g	1115.16	1100.52	1340.62	1325.35	1226.22	1190.02	1027.8	1219.64	1452.96	1337.01	1193.33	1122.67	1349.4	1232.79	1264.51	1392.78	1345.83	1076.03	1346.98	1415.78	1317.47	1506.02	1405.59	1063.46	1146.59	1111.63	1149.57	1409.64	1279.95	isocitrate dehydrogenase 3 (NAD+), gamma [Source:MGI Symbol;Acc:MGI:1099463]
ENSMUSG00000002012	Pnck	0.618057	0	0	0	0.488411	0	2.70498	2.0932	1.78456	2.36136	0	0	2.70169	0	0	1.22226	3.64757	4.63479	1.47354	0	0	0	1.36861	1.2372	2.62856	1.53382	2.14274	0	0	pregnancy upregulated non-ubiquitously expressed CaM kinase [Source:MGI Symbol;Acc:MGI:1347357]
ENSMUSG00000002014	Ssr4	1157.6	1159	1093.88	1211.09	964.204	1030.15	1195.46	1082.83	1227.65	1228.35	1109.58	1079.7	1078.14	1347.3	1339.53	1513.79	1526.45	1037.43	1069.44	1175.04	1255.09	1431.33	1430.34	998.203	1063.56	954.7	1094.59	822.529	801.4	signal sequence receptor, delta [Source:MGI Symbol;Acc:MGI:1099464]
ENSMUSG00000002015	Bcap31	1755.87	1828.45	1700.79	1587.03	1666.79	1616.59	1723.4	1701.86	1592.93	1712.22	1708.96	1771.45	1643.51	1841.94	1778.01	2158.59	2127.33	1940.92	1727.05	1808.77	1755.5	2148.16	2242.5	1580.3	1557.26	1626.48	1735.05	1619.76	1531.09	B cell receptor associated protein 31 [Source:MGI Symbol;Acc:MGI:1350933]
ENSMUSG00000002017	Fam98a	1117	1134.56	1044.1	1067.74	956.568	989.281	983.699	1052.31	939.645	959.668	762.709	737.093	960.883	966.49	859.823	998.855	879.137	638.584	931.252	1087.42	1069.18	844.254	969.494	1016.68	1232.85	839.103	720.607	1007.69	1181.92	family with sequence similarity 98, member A [Source:MGI Symbol;Acc:MGI:1919972]
ENSMUSG00000002020	Ltbp2	44.3532	16.4311	1304.58	153.547	1415.69	598.614	25.9689	26.0272	1022.41	273.338	1327.05	915.253	0	61.3721	9.48603	8.05153	6.34718	0	29.7753	9.62163	12.6924	0	22.0416	365.414	148.683	1940.32	502.695	1170.73	531.039	latent transforming growth factor beta binding protein 2 [Source:MGI Symbol;Acc:MGI:99502]
ENSMUSG00000002028	Kmt2a	3089.45	2343.41	2657.77	2637.45	3012.34	2807.76	2893.18	1930.41	1779.43	2666.22	2137.36	2946.63	2464.59	1802	2345.36	2776.86	2304.45	2662.72	2052.86	2262.97	2258.77	2993.53	2469.98	2788.48	2373.16	3049.39	2213.44	2626.8	2492.8	lysine (K)-specific methyltransferase 2A [Source:MGI Symbol;Acc:MGI:96995]
ENSMUSG00000002031	Ift46	681.446	608.963	1046.63	1141.53	755.372	699.123	858.157	775.678	1170.76	1150	864.79	879.593	641.164	833.352	771.111	798.031	733.635	797.41	574.946	643.169	719.113	729.922	689.034	634.49	617.738	963.712	1155.88	786.503	770.672	intraflagellar transport 46 [Source:MGI Symbol;Acc:MGI:1923818]
ENSMUSG00000002032	Tmem25	76.189	42.9614	67.5077	50.781	100.123	60.5752	92.0488	27.5746	48.0484	54.699	154.944	101.794	18.8882	83.1484	18.8294	60.2454	30.3091	79.8727	7.18376	27.0771	33.5721	45.3593	44.5298	67.3707	53.5887	105.569	82.7341	90.9708	84.8596	transmembrane protein 25 [Source:MGI Symbol;Acc:MGI:1918937]
ENSMUSG00000002043	Trappc6a	304.916	385.956	278.919	387.589	268.889	296.172	418.138	490.539	393.164	344.387	398.844	484.675	445.053	429.597	528.744	622.472	782.235	386.927	374.724	299.866	386.754	376.742	510.631	237.944	311.02	230.881	513.408	319.658	322.573	trafficking protein particle complex 6A [Source:MGI Symbol;Acc:MGI:1914341]
ENSMUSG00000002052	Supt6	3696.65	3313.48	5985.66	5623.44	4269.91	4116.51	3846.49	3399.1	5333.51	5486.08	4156.97	4061.21	3983.54	3756.95	3910.12	4198.37	4756.2	4299.93	3970	4070.98	4118.1	4299.24	4435.88	3837.68	3385.01	4784.01	5082.77	4357.16	4534.57	SPT6, histone chaperone and transcription elongation factor [Source:MGI Symbol;Acc:MGI:107726]
ENSMUSG00000002055	Spag5	731.37	616.372	1401.01	1539.42	890.245	872.602	548.195	643.056	1347.56	1473.2	669.448	728.172	677.25	692.011	704.651	758.568	732.257	374.878	751.774	862.209	839.462	909.843	953.621	651.629	974.664	877.651	1107.76	1283.15	1209.13	sperm associated antigen 5 [Source:MGI Symbol;Acc:MGI:1927470]
ENSMUSG00000002057	Foxn1	34.8348	35.9903	740.818	978.698	146.832	95.0414	49.4296	60.3602	814.109	973.209	77.2509	60.8548	17.2665	135.734	136.057	24.4863	81.4296	18.2956	0	56.4484	70.6526	6.94811	33.2	52.1885	32.0844	277.154	213.368	89.6741	101.347	forkhead box N1 [Source:MGI Symbol;Acc:MGI:102949]
ENSMUSG00000002058	Unc119	163.65	164.067	223.159	262.704	286.083	274.538	260.674	189.426	331.069	253.959	373.946	291.193	105.05	208.803	192.074	203.933	239.432	153.488	87.6631	110.709	127.858	142.987	152.989	245.552	234.147	194.678	214.74	364.974	307.375	unc-119 lipid binding chaperone [Source:MGI Symbol;Acc:MGI:1328357]
ENSMUSG00000002059	Rab34	129.026	238.69	941.114	835.596	396.877	328.307	180.714	254.248	903.187	974.025	341.078	263.361	447.55	375.742	418.295	540.444	562.155	292.912	407.841	402.205	362.627	400.974	440.753	454.585	466.373	599.423	525.602	789.386	655.74	RAB34, member RAS oncogene family [Source:MGI Symbol;Acc:MGI:104606]
ENSMUSG00000002064	Sdf2	738.798	712.374	959.846	886.059	758.655	682.231	1035.63	741.255	1029.37	780.245	818.004	819.838	736.613	877.883	924.321	941.571	998.702	1059.34	638.029	795.279	782.416	995.009	942.366	886.672	761.125	907.633	900.658	755.063	661.815	stromal cell derived factor 2 [Source:MGI Symbol;Acc:MGI:108019]
ENSMUSG00000002068	Ccne1	283.588	324.617	426.414	355.232	211.071	204.819	233.925	230.269	406.432	421.799	177.789	154.522	257.924	282.855	325.422	168.914	179.748	155.659	320.612	428.001	341.171	177.375	304.091	219.614	337.493	282.623	388.25	274.323	268.019	cyclin E1 [Source:MGI Symbol;Acc:MGI:88316]
ENSMUSG00000002076	Hsf2bp	68.7262	61.9358	11.1567	9.91332	60.7854	40.0661	96.4603	100.703	10.2123	9.04888	70.3218	59.9162	39.6339	25.5155	20.8631	52.8312	43.4132	84.7414	70.7218	24.2396	23.5127	53.9508	53.4837	79.9936	61.7978	30.1115	33.9677	39.3279	42.8681	heat shock transcription factor 2 binding protein [Source:MGI Symbol;Acc:MGI:1921627]
ENSMUSG00000002083	Bbc3	40.7544	71.228	45.2225	66.3804	108.71	119.036	68.6761	70.7967	70.0563	58.4214	175.689	143.75	156.473	224.041	232.42	372.046	241.233	162.612	107.69	158.642	151.433	320.775	187.11	53.7192	45.89	65.7638	86.243	123.096	112.698	BCL2 binding component 3 [Source:MGI Symbol;Acc:MGI:2181667]
ENSMUSG00000002102	Psmc3	3191.29	3091.75	3487.85	3590.68	3013.7	3136.45	2919.02	2845.61	3698.69	3788.31	3050.21	2698.24	3189.56	2944.88	2740.38	2376.06	2289.52	3012.25	3362.37	3301.8	3244.04	2844.66	2865.16	3069.74	3276.84	2592.94	2942.19	2946.69	2811.06	proteasome (prosome, macropain) 26S subunit, ATPase 3 [Source:MGI Symbol;Acc:MGI:1098754]
ENSMUSG00000002103	Acp2	598.424	612.629	522.5	478.643	638.073	574.557	633.379	671.518	469.374	445.154	590.699	760.732	531.067	453.274	383.737	564.161	410.279	637.209	485.487	482.307	434.553	658.212	442.9	913.748	713.826	672.619	566.772	512.638	499.792	acid phosphatase 2, lysosomal [Source:MGI Symbol;Acc:MGI:87882]
ENSMUSG00000002105	Slc39a13	187.625	199.283	348.564	360.456	179.881	224.217	154.369	256.754	369.222	485.414	216.166	244.126	256.336	389.615	334.803	350.069	266.854	217.841	287.36	383.947	435.093	364.539	269.113	259.52	262.737	312.388	394.742	249.303	254.457	solute carrier family 39 (metal ion transporter), member 13 [Source:MGI Symbol;Acc:MGI:1915677]
ENSMUSG00000002107	Celf2	1483.75	1549.84	643.744	572.729	532.187	609.507	1488.5	1716.76	672.343	767.096	616.599	996.754	1330.92	1176.43	1070.51	1239.74	1131.16	1491.76	1470.93	1211.4	1029.54	1209.13	1264.53	1933.15	1942.03	701.374	935.066	702.066	872.68	CUGBP, Elav-like family member 2 [Source:MGI Symbol;Acc:MGI:1338822]
ENSMUSG00000002108	Nr1h3	48.9444	30.5372	78.0344	81.5227	49.056	32.0459	41.6736	35.7049	55.4494	38.4984	39.3458	36.6001	53.6876	45.93	32.7764	74.954	40.5627	77.3854	64.9593	42.3101	37.6417	149.736	46.0778	25.7395	19.2277	66.2762	86.3528	36.4849	22.2429	nuclear receptor subfamily 1, group H, member 3 [Source:MGI Symbol;Acc:MGI:1352462]
ENSMUSG00000002109	Ddb2	163.461	168.655	147.021	165.598	99.218	102.716	196.522	139.963	175.627	157.08	125.19	109.132	110.267	116.802	107.992	222.158	173.815	106.679	98.2045	108.516	121.038	240.538	168.834	117.569	119.767	144.297	120.226	133.725	107.512	damage specific DNA binding protein 2 [Source:MGI Symbol;Acc:MGI:1355314]
ENSMUSG00000002111	Spi1	2.37583	0	0	1.46627	0	2.77655	0	0.940056	0	0.530395	0	0	2.43111	0	3.10582	1.69677	1.26545	0	1.37004	2.86371	1.04203	3.65781	8.17321	0	0	0.690782	0.474433	0	0	spleen focus forming virus (SFFV) proviral integration oncogene [Source:MGI Symbol;Acc:MGI:98282]
ENSMUSG00000002129	Sf3a1	2389.56	2189.44	3060.52	2847.28	1883.99	2003.39	2150.48	2366.51	2872.06	3186.61	1794.22	1812.56	2061.2	1968.22	1973.41	1887.55	1669.75	1862.64	2384.01	2338.92	2281.55	1977.58	2058.76	2034.53	2226.05	2300.77	2212.03	2035.42	2113.29	splicing factor 3a, subunit 1 [Source:MGI Symbol;Acc:MGI:1914715]
ENSMUSG00000002147	Stat6	1986.86	2255.08	1367.84	1612.86	2016.81	2038.31	2607.33	2225.75	1424.26	1746.53	2481.83	2461.15	2037.53	1727.15	1829.31	2226.66	2365.63	2931.47	1868.18	1405.33	1565.01	2069.16	2128.55	2011.43	1876.85	1517.52	1963.38	1847.25	1825.73	signal transducer and activator of transcription 6 [Source:MGI Symbol;Acc:MGI:103034]
ENSMUSG00000002204	Napsa	0	0	0	5.44369	4.58698	0	0	1.41346	0	1.57193	2.92409	1.98442	0	0	1.8871	15.2828	20.3846	0	2.04745	2.83349	0.788626	10.8612	5.67568	0	1.82241	4.0876	7.89424	0.768078	1.99713	napsin A aspartic peptidase [Source:MGI Symbol;Acc:MGI:109365]
ENSMUSG00000002205	Vrk3	564.178	570.113	597.843	549.05	543.407	425.436	758.506	509.954	553.856	589.582	566.544	518.047	649.313	547.771	570.011	657.939	712.706	602.236	591.971	505.963	489.435	799.248	568.702	561.397	597.408	647.922	609.107	572.98	506.207	vaccinia related kinase 3 [Source:MGI Symbol;Acc:MGI:2182465]
ENSMUSG00000002210	Smg9	595.016	558.642	594.118	555.843	462.588	485.904	576.704	621.935	471.996	471.368	497.533	459.753	765.44	590.285	553.147	583.337	725.349	694.567	706.618	718.991	653.807	665.199	640.4	489.608	588.75	538.415	533.886	478.288	441.514	smg-9 homolog, nonsense mediated mRNA decay factor (C. elegans) [Source:MGI Symbol;Acc:MGI:1919247]
ENSMUSG00000002221	Paxip1	1143.59	986.292	1048.66	957.344	1176.78	1209.29	660.824	800.172	929.283	770.342	1070.32	806.893	564.833	883.58	620.341	882.375	628.942	697.5	714.737	898.927	806.942	997.765	888.282	902.336	919.108	1126.73	979.101	1254.65	1349.02	PAX interacting (with transcription-activation domain) protein 1 [Source:MGI Symbol;Acc:MGI:1890430]
ENSMUSG00000002222	Rmnd5a	4029.56	1955.54	2677.39	1898.57	3711.87	2185.75	5084.72	2078.95	2254.71	1931.98	3698.11	3520.02	1871.18	2495.35	2174.13	2367.63	2067.29	3441.68	1732.09	2248.55	1890.53	2232.03	1871.62	4216.12	2652.18	4078.73	2207.34	2781.16	2148.04	required for meiotic nuclear division 5 homolog A [Source:MGI Symbol;Acc:MGI:1915727]
ENSMUSG00000002227	Mov10	1090.96	731.934	760.689	1200.13	1749.83	1643.84	1312.6	810.63	911.437	881.585	2109.61	1776.63	833.321	1274.09	1321.2	859.09	1065.93	1511.24	734.553	740.048	811.142	591.806	718.032	1074.71	729.785	858.219	1072.35	1134.94	1112.17	Mov10 RISC complex RNA helicase [Source:MGI Symbol;Acc:MGI:97054]
ENSMUSG00000002228	Ppm1j	282.108	268.189	250.002	389.25	518.091	488.52	331.084	269.485	291.048	371.32	671.288	626.424	304.145	437.089	473.451	312.389	479.669	536.166	186.813	269.158	212.784	195.323	259.549	229.065	178.125	335.493	451.983	343.818	293.151	protein phosphatase 1J [Source:MGI Symbol;Acc:MGI:1919137]
ENSMUSG00000002233	Rhoc	2004.58	1346.26	3080.92	3630.21	4910.28	4748.97	2216.57	1466.27	3707.35	4119.51	5855.61	5532.98	2652.92	3627.61	4124.38	3589.1	5675.08	4771.23	2127.23	2413.86	2749.68	2996.97	3783.39	2982.8	1831.46	4033.81	4138.35	2612.14	2907.22	ras homolog family member C [Source:MGI Symbol;Acc:MGI:106028]
ENSMUSG00000002249	Tead3	820.172	726.436	330.837	399.195	817.016	716.649	927.757	644.219	373.104	334.323	861.077	862.935	303.977	387.434	378.078	475.693	501.892	401.624	312.73	320.852	317.353	470.727	448.519	872.515	832.099	546.43	509.094	667.672	673.06	TEA domain family member 3 [Source:MGI Symbol;Acc:MGI:109241]
ENSMUSG00000002250	Ppard	2639.23	3179.5	1646.97	3140.61	1913.49	2183.55	2914.07	2854.45	1863.03	3630.12	1987.9	2338.14	3361.03	3483.54	4734.85	2591.72	3782.63	2372.72	2825.01	3594.52	4313.72	2531.07	3345.49	1635.64	1993.71	1505.09	2285.89	1202.73	1646.21	peroxisome proliferator activator receptor delta [Source:MGI Symbol;Acc:MGI:101884]
ENSMUSG00000002257	Def6	185.997	241.733	65.7083	58.0361	228.375	207.636	211.144	204.393	92.3846	71.4675	249.297	231.331	31.9836	143.662	168.718	52.447	66.2475	25.2821	44.7793	81.7228	88.4672	21.4469	42.5997	147.407	169.89	74.7711	114.174	385.456	324.966	differentially expressed in FDCP 6 [Source:MGI Symbol;Acc:MGI:1346328]
ENSMUSG00000002274	Metrn	669.019	743.646	209.43	195.687	264.986	365.486	571.195	839.353	271.758	251.027	270.888	233.739	501.497	367.235	321.896	282.726	321.883	369.397	690.043	337.886	387.575	231.325	337.015	789.05	989.722	242.409	219.495	351.911	330.717	meteorin, glial cell differentiation regulator [Source:MGI Symbol;Acc:MGI:1917333]
ENSMUSG00000002279	Lmf1	260.952	281.172	89.9292	141.838	251.494	257.988	269.417	330.257	121.439	107.02	288.829	299.526	160.388	220.044	226.399	314.638	308.55	201.353	144.952	149.808	146.959	242.425	257.906	260.687	273.43	84.3629	145.21	297.942	266.486	lipase maturation factor 1 [Source:MGI Symbol;Acc:MGI:1923733]
ENSMUSG00000002280	Ciao3	641.63	517.123	369.232	315.942	427.459	403.937	792.368	562.516	360.912	367.338	396.518	432.705	465.911	371.68	415.118	396.982	420.115	637.571	478.168	450.993	407.678	388.099	401.272	649.667	535.192	411.855	407.276	415.859	426.089	cytosolic iron-sulfur assembly component 3 [Source:MGI Symbol;Acc:MGI:1914813]
ENSMUSG00000002289	Angptl4	280.511	438.468	124.811	196.396	340.704	418.597	219.136	456.291	152.009	169.421	313.515	333.564	494.325	540.354	764.571	183.204	222.482	358.393	395.663	575.709	703.621	186.939	350.98	336.205	319.782	210.764	201.221	184.374	258.578	angiopoietin-like 4 [Source:MGI Symbol;Acc:MGI:1888999]
ENSMUSG00000002297	Dbf4	1388.96	1315.04	1457.99	1266.24	1576.4	1920.28	939.085	1386.57	1315.33	1347.83	1266.52	1345.19	1179.58	1207.18	1104.97	982.929	984.492	776.641	1408.29	1252	1393.09	1052.54	1284.33	1578.82	1893.31	1588.68	1416.74	1765.11	1934.68	DBF4 zinc finger [Source:MGI Symbol;Acc:MGI:1351328]
ENSMUSG00000002307	Daxx	663.811	646.438	631.879	802.785	788.095	1026.01	730.183	607.345	663.205	686.289	851.532	801.331	605.448	689.952	671.371	466.695	700.88	544.852	534.989	642.121	678.374	545.96	687.457	660.785	684.602	699.692	845.007	971.07	918.692	Fas death domain-associated protein [Source:MGI Symbol;Acc:MGI:1197015]
ENSMUSG00000002308	Cd320	163.424	207.662	278.428	275.811	244.549	227.971	182.783	161.495	372.318	236.556	214.526	190.503	93.1637	204.717	174.389	196.186	150.57	53.8961	100.369	156.387	143.152	193.712	143.951	174.418	212.296	215.428	181.172	285.804	270.841	CD320 antigen [Source:MGI Symbol;Acc:MGI:1860083]
ENSMUSG00000002319	Ipo4	2124.33	2381.22	3869.28	3730.78	2733.61	3101.29	2152.03	2226.45	4157.41	3880.04	1957.05	1820.46	2120.35	2052.82	2060.59	1983.59	1546.85	1657.38	2349.95	3134.6	2023.36	2163.78	1716.54	2961.7	3355	2875.43	2611.83	3324.15	3547.36	importin 4 [Source:MGI Symbol;Acc:MGI:1923001]
ENSMUSG00000002320	Tm9sf1	2097.57	2063.16	2110.63	2071.08	1759.1	1554.06	2008.29	2009.88	2247.25	1987.73	1436.03	1625.15	1108.27	1275.35	1306.38	1596.44	1311.32	1136.97	1136.24	1252.84	1232.71	1552.58	1700.35	1817.57	2017.94	1796.21	1892.79	1785.8	1765.35	transmembrane 9 superfamily member 1 [Source:MGI Symbol;Acc:MGI:1921390]
ENSMUSG00000002324	Rec8	69.6265	160.375	240.811	329.872	231.516	186.334	95.7383	118.598	316.875	272.425	252.644	173.301	236.805	12.6615	26.0589	279.337	198.778	125.365	171.68	6.24255	18.2402	204.289	183.482	100.179	95.8142	272.62	319.701	337.377	230.792	REC8 meiotic recombination protein [Source:MGI Symbol;Acc:MGI:1929645]
ENSMUSG00000002325	Irf9	330.793	632.776	848.403	1371.26	608.218	1118.72	287.576	310.275	1075.14	952.296	644.426	694.025	946.885	772.422	1014.77	501.202	1011.88	837.721	541.492	232.056	633.736	319.304	816.028	398.896	638.695	523.024	1174.31	461.936	676.386	interferon regulatory factor 9 [Source:MGI Symbol;Acc:MGI:107587]
ENSMUSG00000002326	Gmpr2	608.607	666.274	604.36	673.399	491.215	478.517	548.373	708.808	680.224	669.263	426.744	471.412	584.791	604.636	581.281	519.042	505.568	501.019	652.266	618.879	488.325	401.266	513.095	602.015	698.096	565.643	554.619	553.11	583.995	guanosine monophosphate reductase 2 [Source:MGI Symbol;Acc:MGI:1917903]
ENSMUSG00000002329	Mdp1	533.697	520.061	551.439	542.027	470.481	408.452	592.806	498.602	566.431	541.341	454.522	391.217	441.247	393.847	422.322	391.246	379.052	529.346	430.307	406.778	387.585	372.822	357.948	536.813	440.985	482.121	415.413	417.493	402.823	magnesium-dependent phosphatase 1 [Source:MGI Symbol;Acc:MGI:1915131]
ENSMUSG00000002332	Dhrs1	1385.34	1581.83	1664.96	2475.55	1224.38	1168.27	1615	1385.81	1933.87	2734.1	1191.26	1150.92	1248.84	1999.13	2353.69	1208.32	1661.29	1162.57	1138.1	1783.49	2028.21	1140.36	1473.44	1286.68	1244.79	1490.84	2003.01	887.734	893.012	dehydrogenase/reductase (SDR family) member 1 [Source:MGI Symbol;Acc:MGI:1196314]
ENSMUSG00000002341	Ncan	0	0	1.09898	0	0	1.81181	0	0	0	0	0	1.01732	7.66968	2.22495	3.02837	1.81855	2.02761	2.62484	2.19376	0	0	1.16128	1.00763	0.870426	0	0	3.81772	1.56365	2.12661	neurocan [Source:MGI Symbol;Acc:MGI:104694]
ENSMUSG00000002342	Tmem161a	339.974	329.919	610.562	627.187	490.918	436.714	263.224	337.776	661.693	589.857	452.978	382.282	415.824	554.786	509.471	423.77	499.832	381.683	346.363	529.878	591.761	550.3	423.095	239.046	350.796	463.852	495.977	482.442	486.386	transmembrane protein 161A [Source:MGI Symbol;Acc:MGI:2384577]
ENSMUSG00000002343	Armc6	159.316	109.696	420.276	255.311	214.413	226.195	131.352	120.468	302.553	252.188	224.048	161.413	162.747	298.919	232.832	152.993	100.307	122.709	236.453	359.461	294.016	205.934	171.178	236.007	171.461	246.559	192.252	196.138	178.711	armadillo repeat containing 6 [Source:MGI Symbol;Acc:MGI:1924063]
ENSMUSG00000002345	Borcs8	283.143	265.639	348.047	336.263	329.09	300.913	362.36	289.311	410.968	333.856	406.8	354.038	314.479	344.503	352.565	300.118	247.412	353.296	321.841	380.009	323.851	317.317	274.455	266.691	209.258	367.415	386.487	304.89	301.635	BLOC-1 related complex subunit 8 [Source:MGI Symbol;Acc:MGI:1919618]
ENSMUSG00000002346	Slc25a42	160.716	84.6091	114.338	87.9004	85.5753	66.3406	177.613	83.4968	88.1997	87.277	80.4887	53.03	105.253	124.564	108.596	139.618	102.197	147.119	96.9902	138.396	98.6853	163.968	101.754	123.879	77.4389	115.394	93.1431	47.5124	57.757	solute carrier family 25, member 42 [Source:MGI Symbol;Acc:MGI:1920345]
ENSMUSG00000002365	Snx9	2977.29	3015.62	1618.53	1628	2170.79	2414.37	3043.48	2863.85	1407.87	1687.79	2255.13	2469.28	1954.68	2373.92	2853.23	1366.2	1985.96	1957.21	1698.43	2210.9	2681.94	1416.74	1891.61	2838.65	2724.24	2151.92	2059.85	2596.67	2806.84	sorting nexin 9 [Source:MGI Symbol;Acc:MGI:1913866]
ENSMUSG00000002372	Ranbp3	1871.08	1972.29	1771.85	1671.13	2139.03	2314.36	1600.94	2005.86	1730.53	1798.6	2025.02	2033.19	1529.07	1411.95	1344.64	1346.58	1317.34	1498	1746.78	1689.6	1526.14	1483.57	1423.17	2341.64	2257.65	1785.43	1726.79	2163.75	2276.04	RAN binding protein 3 [Source:MGI Symbol;Acc:MGI:1919060]
ENSMUSG00000002379	Ndufa11	899.663	895.97	585.259	620.029	728.36	864.793	865.901	834.785	641.911	657.459	905.045	774.577	662.026	569.18	521.247	536.47	591.857	775.832	754.179	584.735	642.359	614.944	682.553	948.297	963.173	604.933	640.64	751.139	779.479	NADH:ubiquinone oxidoreductase subunit A11 [Source:MGI Symbol;Acc:MGI:1917125]
ENSMUSG00000002384	Bmp8b	1919.6	2290.01	1637.44	1863.93	1246	1756.38	1524.7	2163.97	1448.92	2022.71	1214.55	1303.16	2262.4	2686.31	3162.91	1516.08	2066.03	2387.92	2361.22	2876.54	3199.78	1545.25	2075.05	1780.24	1861.46	1555.64	2219.33	953.92	1226.8	bone morphogenetic protein 8b [Source:MGI Symbol;Acc:MGI:107335]
ENSMUSG00000002393	Nr2f6	1731.96	1641.27	1655.7	1538.08	2563.52	2262.71	1987.15	1946.32	1750.37	1494.48	2662.04	2479.56	1490.96	2239.09	2208.87	1845.33	1516.49	1765.98	1559.71	2103.28	2117.28	1649.78	1630.69	1775.48	1619.6	1679.2	1848.46	2092.42	1960.87	nuclear receptor subfamily 2, group F, member 6 [Source:MGI Symbol;Acc:MGI:1352453]
ENSMUSG00000002395	Use1	437.288	421.171	564.374	615.139	455.071	567.5	543.935	514.778	642.151	690.432	636.968	572.882	547.986	715.476	654.495	626.061	629.768	640.891	497.426	609.306	598.123	592.585	467.645	497.668	461.113	515.524	550.522	464.171	444.61	unconventional SNARE in the ER 1 homolog (S. cerevisiae) [Source:MGI Symbol;Acc:MGI:1914273]
ENSMUSG00000002396	Ocel1	54.183	51.3598	69.3566	68.61	60.8019	47.4078	82.184	39.273	106.464	75.3467	71.6261	71.2315	85.4824	71.5906	77.143	74.5559	48.5345	82.3986	57.0705	83.5518	80.2643	87.9914	68.7077	43.6892	35.225	106.132	94.6915	64.2403	50.3043	occludin/ELL domain containing 1 [Source:MGI Symbol;Acc:MGI:1924340]
ENSMUSG00000002409	Dyrk1b	165.4	158.977	75.1737	70.7402	162.137	114.116	331.996	219.261	111.22	77.7924	202.185	176.959	219.813	143.981	151.073	323.886	174.902	308.434	154.825	94.2834	90.0206	270.202	180.037	161.134	136.273	92.1709	69.6586	191.164	138.108	dual-specificity tyrosine-(Y)-phosphorylation regulated kinase 1b [Source:MGI Symbol;Acc:MGI:1330302]
ENSMUSG00000002413	Braf	222.988	259.185	370.941	345.443	306.865	283.577	267.022	176.849	324.066	339.945	236.279	265.047	348.79	325.63	362.825	439.44	496.768	435.204	351.279	335.125	302.614	522.256	666.659	293.458	310.105	285.301	320.083	238.939	274.867	Braf transforming gene [Source:MGI Symbol;Acc:MGI:88190]
ENSMUSG00000002416	Ndufb2	279.178	279.522	259.221	310	249.615	256.336	291.022	332.727	296.92	268.03	281.158	248.462	372.966	330.598	321.929	345.643	317.774	383.446	371.955	383.001	281.867	344.33	321.307	272.114	314.028	216.927	268.514	264.005	260.03	NADH:ubiquinone oxidoreductase subunit B2 [Source:MGI Symbol;Acc:MGI:1915448]
ENSMUSG00000002428	Hltf	409.907	392.911	585.404	628.01	453.923	396.986	371.24	373.031	581.57	633.432	350.074	327.5	489.224	446.326	453.4	552.138	680.847	370.83	410.567	403.576	466.006	541.208	514.233	318.546	314.518	492.452	467.573	496.017	542.221	helicase-like transcription factor [Source:MGI Symbol;Acc:MGI:1196437]
ENSMUSG00000002455	Prpf6	2223.88	2249.09	1915.05	2009.25	2081.07	2108.04	2493.28	2310.09	1942.92	1970.93	2062.19	2143.18	1866.74	1784.49	1654.6	1971.47	1842.88	1934.41	1958.76	1861.53	1730.1	1896.45	1885.74	2369.43	2367.59	1871.07	1836.29	2149.86	2155.06	pre-mRNA splicing factor 6 [Source:MGI Symbol;Acc:MGI:1922946]
ENSMUSG00000002458	Rgs19	275.476	466.507	469.172	430.043	292.642	365.707	179.984	298.326	476.298	476.798	255.551	198.684	209.938	285.755	254.342	237.973	291.24	188.744	247.622	299.842	247.471	256.237	275.32	315.471	342.472	259.527	309.464	432.822	382.739	regulator of G-protein signaling 19 [Source:MGI Symbol;Acc:MGI:1915153]
ENSMUSG00000002459	Rgs20	0	0	9.90166	12.6972	0	0	0	0	10.0181	32.0791	2.95352	0	40.4305	44.1801	78.9363	74.2938	56.0992	11.413	52.0021	24.6413	62.2626	34.5142	96.2376	0	2.08634	7.09048	19.464	9.73741	14.7669	regulator of G-protein signaling 20 [Source:MGI Symbol;Acc:MGI:1929866]
ENSMUSG00000002475	Abhd3	473.101	187.731	104.443	31.4687	277.88	133.537	635.938	138.866	60.1273	33.5189	313.106	226.581	138.531	50.2773	70.5813	56.7083	69.3575	644.095	96.5828	57.8344	47.3528	39.5981	60.8358	395.867	153.977	167.349	115.099	86.9819	115.786	abhydrolase domain containing 3 [Source:MGI Symbol;Acc:MGI:2147183]
ENSMUSG00000002477	Snrpd1	1075.81	1140.95	1289.96	1190.98	1040.68	1278.81	794.828	1083.31	1319.93	1257.98	1038.78	997.177	1121.09	1293.2	1166.08	1093.44	1265.98	774.865	1333.19	1429.15	1363.24	1147.48	1449.53	1004.49	1265	1026.37	972.347	1113.97	1219.19	small nuclear ribonucleoprotein D1 [Source:MGI Symbol;Acc:MGI:98344]
ENSMUSG00000002486	Tchp	138.64	157.354	177.111	117.023	190.826	211.866	199.968	142.493	146.133	123.312	244.925	201.169	184.964	204.589	177.602	229.147	175.639	188.556	192.317	172.042	120.511	205.967	194.07	258.121	149.107	161.805	148.877	164.693	194.953	trichoplein, keratin filament binding [Source:MGI Symbol;Acc:MGI:1925082]
ENSMUSG00000002489	Tiam1	257.193	526.197	540.497	744.82	472.836	673.846	270.913	217.073	567.261	950.763	331.357	501.047	213.836	250.524	258.225	351.705	215.296	139.875	261.037	293.053	531.275	327.5	265.323	294.603	377.047	444.707	597.569	516.366	753.461	T cell lymphoma invasion and metastasis 1 [Source:MGI Symbol;Acc:MGI:103306]
ENSMUSG00000002496	Tsc2	1918.67	1663.09	1437.94	1409.13	2156.8	2005.56	2280.8	1956.71	1492.62	1322.51	2253.07	2366.71	1366.35	1697.02	1357.21	1761.57	1226.39	1514.39	1455.19	1527.05	1475.35	2039.03	1197.75	1874.36	1726.5	1827.73	1582.68	2079.26	2034.18	TSC complex subunit 2 [Source:MGI Symbol;Acc:MGI:102548]
ENSMUSG00000002504	Slc9a3r2	161.023	239.04	78.4057	96.5039	190.135	181.71	190.382	234.905	94.5385	124.618	190.471	211.583	199.772	346.661	361.2	400.649	433.929	112.106	174.142	243.239	294.651	297.711	262.528	226.117	233.823	83.3906	80.0624	277.422	255.654	solute carrier family 9 (sodium/hydrogen exchanger), member 3 regulator 2 [Source:MGI Symbol;Acc:MGI:1890662]
ENSMUSG00000002524	Puf60	3251.18	3294	2204.83	2151.26	3167.16	3559.97	3168.51	3211.76	2133.34	2024.65	3441.08	3425.16	2515.71	2378.66	2454.58	2611.1	2457.61	2333.09	2590.03	2380.29	2477.39	2467.19	2616.84	2635.72	2971.29	2143.28	2174.03	2985.2	3097.09	poly-U binding splicing factor 60 [Source:MGI Symbol;Acc:MGI:1915209]
ENSMUSG00000002546	Golga2	2678.64	2352.21	1647.03	1759.11	2509.86	2518.3	3087.83	2273.97	1600.21	1658.41	2696.25	2898.29	1746.79	1827.08	1876.95	2064.76	2211.07	2456.7	1570.63	1585.95	1772.54	2026.28	2215.01	2195.79	2050.49	2074.62	2093.09	1932.54	1920.59	golgi autoantigen, golgin subfamily a, 2 [Source:MGI Symbol;Acc:MGI:2139395]
ENSMUSG00000002550	Uck1	745.227	787.582	455.458	454.626	819.583	752.843	753.512	788.301	474.591	437.18	943.478	644.559	469.185	589.208	581.26	558.436	567.537	585.793	414.986	519.084	534.702	540.501	630.572	762.064	660.029	568.526	484.828	680.293	635.927	uridine-cytidine kinase 1 [Source:MGI Symbol;Acc:MGI:98904]
ENSMUSG00000002565	Scin	72.5378	167.298	84.6829	157.214	83.043	198.154	89.0279	90.9569	96.0436	130.325	79.5101	80.0815	70.4099	264.649	459.537	11.7764	41.9467	75.6623	20.8253	145.906	236.69	10.4227	29.2571	35.8351	64.1975	98.0172	116.306	69.2191	76.9783	scinderin [Source:MGI Symbol;Acc:MGI:1306794]
ENSMUSG00000002578	Ikzf4	11.9548	12.2481	15.6174	35.5989	14.7128	9.93454	13.3045	12.3753	21.2132	16.9339	17.086	17.9238	13.9868	7.07665	9.16046	35.9398	12.9848	4.16569	12.9965	14.6514	20.7667	5.31989	17.2351	13.5436	21.3513	11.9034	30.0478	20.7852	18.6871	IKAROS family zinc finger 4 [Source:MGI Symbol;Acc:MGI:1343139]
ENSMUSG00000002580	Mien1	750.629	763.38	578.725	696.46	679.222	683.14	973.557	925.796	679.914	650.368	793.045	762.255	703.307	658.689	645.379	620.108	714.831	898.593	712.551	612.278	501.802	471.869	636.283	967.936	856.994	697.947	893.826	628.218	593.264	migration and invasion enhancer 1 [Source:MGI Symbol;Acc:MGI:1913678]
ENSMUSG00000002602	Axl	66.635	99.9917	109.261	81.331	47.2989	25.6377	33.4755	38.9528	63.745	64.5095	14.769	16.6871	842.285	271.732	273.505	933.73	1551.85	426.354	1066.89	355.457	638.193	894.87	1334.47	218.011	67.4514	181.689	136.89	417.741	364.647	AXL receptor tyrosine kinase [Source:MGI Symbol;Acc:MGI:1347244]
ENSMUSG00000002603	Tgfb1	168.576	647.025	420.023	565.925	502.057	704.348	108.973	480.101	481.664	672.846	506.019	560.979	731.89	916.052	1055.14	1163.34	1580.4	225.562	481.625	811.103	1073.66	840.274	1590.08	208.716	366.494	404.765	506.086	600.502	751.309	transforming growth factor, beta 1 [Source:MGI Symbol;Acc:MGI:98725]
ENSMUSG00000002608	Ccdc97	712.055	768.035	775.062	789.851	746.005	696.722	807.603	778.195	741.096	804.497	773.551	705.634	969.23	811.947	812.511	929.86	911.396	955	883.888	829.502	894.733	900.307	970.451	771.029	827.308	748.872	901.324	791.462	730.97	coiled-coil domain containing 97 [Source:MGI Symbol;Acc:MGI:1196455]
ENSMUSG00000002617	Zfp40	33.0984	27.3358	31.83	36.3583	35.8304	42.0755	23.3047	50.6802	46.4536	43.7127	20.5685	42.1368	26.8018	49.433	51.494	35.1081	48.3009	19.2428	42.458	42.3907	49.033	48.9293	38.9684	69.3696	46.8095	60.6052	25.5782	51.0638	44.2788	zinc finger protein 40 [Source:MGI Symbol;Acc:MGI:99185]
ENSMUSG00000002625	Akap8l	709.01	630.151	471.255	491.511	813.761	753.58	950.594	692.002	539.548	414.181	870.775	788.454	484.789	440.719	461.295	703.556	498.735	779.096	483.558	438.667	406.41	717.704	476.608	917.346	739.692	528.304	578.315	800.663	784.168	A kinase (PRKA) anchor protein 8-like [Source:MGI Symbol;Acc:MGI:1860606]
ENSMUSG00000002633	Shh	1.73421	0	0	0	0	0	0	0	0.855957	0	0	0	0	0	0	0	0	0	0	0	0	0	0	3.49234	0	2.26066	0	3.11231	3.40879	sonic hedgehog [Source:MGI Symbol;Acc:MGI:98297]
ENSMUSG00000002635	Pdcd2l	104.743	161.802	197.433	184.713	143.474	154.906	111.948	144.648	174.155	137.355	162.54	163.302	187.794	186.861	116.919	153.629	158.8	187.166	169.189	164.954	152.788	152.108	147.892	170.096	148.625	168.631	189.822	168.573	180.644	programmed cell death 2-like [Source:MGI Symbol;Acc:MGI:1915329]
ENSMUSG00000002658	Gtf2f1	2482.99	2379.44	2101.53	2216.98	2163.98	2568.25	2323.43	2563.37	2041.52	2241.89	2235.67	2319.43	2303.35	1595.23	1631.72	1364.26	1525.48	2628.99	2574.83	2043.12	1970.98	1633.22	1777.11	2970.98	3052.25	1992.63	2230.38	2254.17	2640.96	general transcription factor IIF, polypeptide 1 [Source:MGI Symbol;Acc:MGI:1923848]
ENSMUSG00000002660	Clpp	838.875	794.581	972.697	934.93	812.266	862.07	614.18	793.896	949.876	908.189	736.643	705.04	580.641	637.133	575.571	597.543	559.18	557.787	643.693	832.937	699.243	683.981	681.585	837.745	940.847	866.364	798.072	1061.62	1038.01	caseinolytic mitochondrial matrix peptidase proteolytic subunit [Source:MGI Symbol;Acc:MGI:1858213]
ENSMUSG00000002661	Alkbh7	280.113	237.378	203.033	184.331	245.494	241.542	287.976	217.357	195.335	156.185	232.942	252.05	234.425	141.897	134.824	131.533	158.499	380.085	286.583	196.382	125.271	128.426	160.622	381.147	328.09	207.799	177.106	304.485	289.48	alkB homolog 7 [Source:MGI Symbol;Acc:MGI:1913650]
ENSMUSG00000002664	Pspn	0.864342	1.30706	0	1.16025	0	0.897692	1.93493	0	0	0	2.08752	1.99524	1.94624	2.21954	2.02096	0.887215	1.10631	1.28448	1.07812	0.931743	1.71161	1.15777	1.00269	0	0.958301	0	0.752098	0	0	persephin [Source:MGI Symbol;Acc:MGI:1201684]
ENSMUSG00000002668	Dennd1c	0	0	1.4339	7.3899	2.37311	8.35379	0	18.2746	7.30066	0.598435	3.89773	5.32988	0	6.88687	0.713529	0.644856	1.40035	0	2.33255	0	8.30896	1.51202	0	1.70977	4.61789	0	1.49686	8.49564	4.36103	DENN/MADD domain containing 1C [Source:MGI Symbol;Acc:MGI:1918035]
ENSMUSG00000002679	Med6	652.583	615.775	653.566	658.828	648.299	692.154	659.916	647.509	651.859	676.035	680.278	666.282	586.111	677.885	563.896	495.915	441.389	684.867	634.184	703.318	681.312	447.201	569.12	709.61	712.458	692.459	654.302	596.254	631.33	mediator complex subunit 6 [Source:MGI Symbol;Acc:MGI:1917042]
ENSMUSG00000002688	Prkd1	2.61693	6.37766	247.9	195.093	166.246	104.975	1.93096	7.55224	160.616	201.525	151.207	122.549	7.64166	17.7682	12.123	57.7904	38.8105	14.4546	6.55245	25.2861	16.6649	76.3198	54.4943	68.9692	54.5781	251.915	224.462	372.234	348.075	protein kinase D1 [Source:MGI Symbol;Acc:MGI:99879]
ENSMUSG00000002718	Cse1l	3080.41	3238.88	3121.62	2735.18	3304.21	3724.65	2258.37	2973.12	3314.84	2994.48	2688.97	2275.6	1796.95	2026.28	2190.13	1668.33	1548.97	1391.41	2714.27	2600.21	2444.2	2252.33	2390.84	3271.43	3767.24	2736.79	2422.51	3565.83	3704.42	chromosome segregation 1-like (S. cerevisiae) [Source:MGI Symbol;Acc:MGI:1339951]
ENSMUSG00000002728	Naa20	1019.09	1043.05	1075.98	1156.21	1049.81	1314.91	783.296	882.551	1132.03	1155.62	929.179	967.382	761.284	723.456	751.332	647.217	893.024	767.474	741.45	725.744	828.233	756.462	1119.75	1026.37	1150.41	967.264	1130.95	955.149	1091.39	N(alpha)-acetyltransferase 20, NatB catalytic subunit [Source:MGI Symbol;Acc:MGI:1915127]
ENSMUSG00000002731	Prkra	357.442	391.158	359.837	407.133	333.919	299.266	465.099	407.133	395.693	303.738	413.497	343.53	373.283	467.773	445.979	371.719	422.892	458.851	334.239	295.713	294.345	336.268	295.463	351.978	314.283	340.141	298.909	330.32	328.933	protein kinase, interferon inducible double stranded RNA dependent activator [Source:MGI Symbol;Acc:MGI:1344375]
ENSMUSG00000002732	Fkbp7	1.52363	9.60383	15.0498	8.39472	10.8515	11.4293	5.43093	8.23306	15.6743	14.8604	13.2527	10.0408	4.18265	9.24962	7.0615	17.2081	17.8844	22.1721	4.74531	8.03908	13.572	11.1913	17.4108	7.35831	11.1632	3.76403	12.824	14.7868	13.0003	FK506 binding protein 7 [Source:MGI Symbol;Acc:MGI:1336879]
ENSMUSG00000002733	Plekha3	411.589	459.245	642.134	666.687	542.185	545.361	341.938	370.984	553.519	572.473	448.207	494.273	463.528	611.975	591.78	351.116	437.641	487.656	550.586	554.088	595.172	340.312	471.33	408.72	469.699	621.584	639.289	512.981	562.76	pleckstrin homology domain-containing, family A (phosphoinositide binding specific) member 3 [Source:MGI Symbol;Acc:MGI:1932515]
ENSMUSG00000002741	Ykt6	2339.62	2425.74	2056.52	2239	1665.96	1646.06	2590.49	2198.17	2137.48	2171.05	1748.07	1836.84	1953.92	1755.82	1897.19	1578.8	1492.46	2005.66	1643.11	1683.85	1803.69	1573.42	1680.71	1751.85	1666.16	1800.55	1837.69	1366.7	1425.25	YKT6 v-SNARE homolog (S. cerevisiae) [Source:MGI Symbol;Acc:MGI:1927550]
ENSMUSG00000002748	Baz1b	3317.27	3117.8	3921.35	3192.99	4104.44	4245.79	2571.15	2918.02	3090.87	3016.12	3070.12	3284.9	2861.11	2860.65	2665.13	3218.28	2552.97	2464.56	3020.33	3446.2	3070.54	3582.15	3337.8	4292.77	4566.69	4283.92	3764.13	4085.41	4462.78	bromodomain adjacent to zinc finger domain, 1B [Source:MGI Symbol;Acc:MGI:1353499]
ENSMUSG00000002763	Pex6	1332.17	1367.29	685.821	794.716	1210.38	1144.41	1663.57	1531.12	871.198	715.549	1355.37	1307.08	824.423	954.685	937.808	1069.49	973.024	1102.33	831.78	809.123	810.77	916.962	794.446	1225.84	1096.6	784.076	788.673	1186.67	1028.78	peroxisomal biogenesis factor 6 [Source:MGI Symbol;Acc:MGI:2385054]
ENSMUSG00000002767	Mrpl2	793.168	823.848	657.579	648.533	752.788	763.943	833.495	794.557	741.506	655.454	772.721	700.053	714.132	664.502	646.981	632.069	654.819	647.433	737.874	624.015	608.004	687.338	619.757	811.858	824.858	614.256	693.314	876.755	843.489	mitochondrial ribosomal protein L2 [Source:MGI Symbol;Acc:MGI:1351622]
ENSMUSG00000002768	Mea1	1790.98	1662.36	891.357	853.24	1290.81	1260.64	1873.3	1699.31	841.385	931.848	1563.95	1476.48	1097.5	1126.15	1255.39	1181.09	1176.83	1377.8	998.114	973.011	977.098	1034.96	1044.17	1698.14	1492.45	1050.56	1066.46	1147.11	1084.52	male enhanced antigen 1 [Source:MGI Symbol;Acc:MGI:96957]
ENSMUSG00000002769	Gnmt	69.9993	71.3352	20.1	29.5381	36.1453	48.119	46.3848	56.4394	29.1466	20.2015	28.9584	42.0325	27.5867	33.0045	23.9439	31.9235	24.0404	17.6778	26.1005	18.3199	28.5449	15.6057	28.1263	48.0765	71.9396	16.1836	25.9264	50.238	59.6822	glycine N-methyltransferase [Source:MGI Symbol;Acc:MGI:1202304]
ENSMUSG00000002771	Grin2d	50.0359	25.7064	11.036	16.5979	24.8153	11.7722	54.6687	29.2451	10.7365	9.06568	41.8185	31.84	13.9194	16.0126	15.2556	110.644	54.6162	44.9288	24.5581	18.5158	18.1089	115.072	23.2622	29.0996	18.5329	14.798	10.4924	31.6292	12.6122	glutamate receptor, ionotropic, NMDA2D (epsilon 4) [Source:MGI Symbol;Acc:MGI:95823]
ENSMUSG00000002778	Kdelr1	1828.93	2187.79	1544.72	1636.26	1759.77	1577.94	2202.38	1901.95	1816.8	1646.61	1939.24	1806.15	1488.43	1952.42	1997.51	2141.23	2044.62	2049.01	1382.97	1616.3	1641.05	1861.34	1919.97	1565.33	1446.42	1481.75	1585.13	1620.14	1521.61	KDEL (Lys-Asp-Glu-Leu) endoplasmic reticulum protein retention receptor 1 [Source:MGI Symbol;Acc:MGI:1915387]
ENSMUSG00000002781	Tmem143	111.016	183.45	113.893	104.821	97.3381	65.4868	126.235	93.4297	135.312	139.853	114.014	59.3222	125.762	182.993	159.024	185.999	285.303	176.003	116.576	110.73	135.69	146.138	160.1	73.3428	64.3169	136.486	68.6548	83.8425	84.8995	transmembrane protein 143 [Source:MGI Symbol;Acc:MGI:1917459]
ENSMUSG00000002791	Pdxk-ps	0.877296	0	3.9591	4.16504	5.71262	4.38783	3.45248	4.20546	2.30482	3.07543	2.985	0.944084	6.94457	2.37763	1.45187	6.16848	12.1733	0	2.30616	0	4.11717	0.769046	5.78645	0	4.77965	1.08504	4.64497	5.70324	3.02987	pyridoxal (pyridoxine, vitamin B6) kinase, pseudogene [Source:MGI Symbol;Acc:MGI:1933201]
ENSMUSG00000002797	Ggct	77.0173	144.634	287.377	210.237	105.054	85.1772	45.0004	109.476	204.515	177.037	92.3432	75.0778	246.337	154.101	116.058	165.846	124.446	105.439	238.292	176.821	138.803	151.124	130.72	129.845	130.6	218.264	166.316	168.55	147.11	gamma-glutamyl cyclotransferase [Source:MGI Symbol;Acc:MGI:95700]
ENSMUSG00000002799	Jag2	2989.15	2996.94	1041.3	983.784	1095.35	1294.13	2545.51	3210.61	1139.14	1223.34	1110.1	1341.59	1751.29	1561.48	1940.11	1520.26	1871.37	1626.77	2102.4	1238.67	1563.52	1424.02	1691.5	1926.57	1740.16	841.376	1170.32	1377.65	1585.77	jagged 2 [Source:MGI Symbol;Acc:MGI:1098270]
ENSMUSG00000002803	Btbd6	593.272	459.677	323.28	255.529	290.47	281.26	524.489	576.463	301.569	270.933	338.267	322.849	303.942	287.932	242.922	263.213	177.746	561.673	504.187	234.05	259.821	238.755	326.879	580.461	476.231	392.471	268.089	251.506	205.91	BTB (POZ) domain containing 6 [Source:MGI Symbol;Acc:MGI:3026623]
ENSMUSG00000002804	Nudt14	438.471	488.018	157.305	228.033	167.853	203.822	537.477	555.256	270.361	203.471	186.199	238.536	308.87	304.218	336.694	265.599	310.169	504.57	309.607	282.672	239.616	243.155	179.527	396.868	269.06	167.215	190.25	203.805	188.194	nudix (nucleoside diphosphate linked moiety X)-type motif 14 [Source:MGI Symbol;Acc:MGI:1913424]
ENSMUSG00000002808	Epdr1	3.17718	0	460.614	281.668	24.3862	11.8783	0	1.30927	466.561	287.712	21.3236	25.3919	222.304	41.9512	36.927	331.555	260.329	227.45	185.565	31.7339	31.9413	220.047	204.799	6.85487	3.4056	168.024	153.02	50.4797	47.3017	ependymin related protein 1 (zebrafish) [Source:MGI Symbol;Acc:MGI:2145369]
ENSMUSG00000002812	Flii	3949.2	4484.55	3715.46	4475.68	3289.04	3149.36	4740.96	4473.46	3815.02	4828.3	3547.23	3814.35	3563.85	3704.17	3931.3	2953.67	3469.59	5163.86	3579.81	3355.57	3535.07	3123.01	3056.44	4070.32	3327.78	3325.74	3610.49	2993.31	3244.17	flightless I actin binding protein [Source:MGI Symbol;Acc:MGI:1342286]
ENSMUSG00000002814	Top3a	157.312	155.954	470.435	484.276	225.617	220.127	165.268	153.562	478.722	426.783	183.308	212.874	194.321	215.734	226.633	247.163	245.789	178.385	229.543	251.405	203.079	283.52	272.147	150.143	190.967	270.465	375.712	286.871	333.69	topoisomerase (DNA) III alpha [Source:MGI Symbol;Acc:MGI:1197527]
ENSMUSG00000002820	Atg4d	1146.64	1092.53	861.65	899.028	921.791	907.839	1277.92	1098.37	879.811	857.188	1081.69	992.54	773.656	830.942	778.317	867.985	735.036	1213.5	766.576	800.365	667.096	899.871	899.907	1076.15	1024.92	737.245	927.287	876.024	833.354	autophagy related 4D, cysteine peptidase [Source:MGI Symbol;Acc:MGI:2444308]
ENSMUSG00000002825	Qtrt1	446.973	427.342	512.753	537.425	359.396	413.631	428.914	546.744	471.32	448.006	345.029	418.724	501.586	453.121	386.761	434.389	377.762	440.585	582.545	590.26	448.169	543.023	411.861	483.707	531.917	371.62	372.916	402.708	402.075	queuine tRNA-ribosyltransferase catalytic subunit 1 [Source:MGI Symbol;Acc:MGI:1931441]
ENSMUSG00000002831	Plin4	8.35427	8.1192	13.6268	7.3563	15.2835	11.683	29.9484	25.8519	10.7827	8.78735	14.2387	13.5284	4.05093	32.947	47.7743	3.82622	6.79093	27.1707	1.1519	20.9677	17.6545	2.44026	6.73116	56.7567	8.35113	42.8713	20.4865	7.48448	7.50047	perilipin 4 [Source:MGI Symbol;Acc:MGI:1929709]
ENSMUSG00000002833	Hdgfl2	1094.85	1069.64	804.309	889.734	1303.88	1474.64	987.62	1135.99	810.034	765.372	1195.73	1229.91	1047.07	952.09	864.243	967.206	904.182	786.359	909.681	967.008	912.619	1074.57	939.082	1131.8	1234.1	952.266	929.166	1471.04	1500.15	HDGF like 2 [Source:MGI Symbol;Acc:MGI:1194492]
ENSMUSG00000002835	Chaf1a	1976.44	2242.9	2003.71	2088.18	2061.01	2315.03	1360.36	1806.91	1655.35	2166.72	1967.4	1655.59	1322.69	1401.97	1429.26	1010.15	789.156	750.391	1400.7	1810.29	1701.27	1069.23	1277.41	1504.44	2101.77	1484.09	1660.48	2276.76	2682.77	chromatin assembly factor 1, subunit A (p150) [Source:MGI Symbol;Acc:MGI:1351331]
ENSMUSG00000002844	Adprh	285.903	298.958	243.117	328.394	267.832	237.771	466.359	409.66	268.044	296.563	316.249	274.797	330.351	352.139	324.002	486.973	450.351	355.468	317.042	295.043	282.337	399.658	435.156	200.404	163.4	350.372	279.124	206.512	205.749	ADP-ribosylarginine hydrolase [Source:MGI Symbol;Acc:MGI:1098234]
ENSMUSG00000002845	Tmem39a	355.173	377.411	548.328	538.909	409.437	459.572	313.717	423.971	524.642	594.032	452.749	507.653	452.489	490.74	405.623	524.918	530.637	264.317	450.831	387.104	463.75	455.044	518.637	316.875	341.367	372.806	507.691	484.72	540.418	transmembrane protein 39a [Source:MGI Symbol;Acc:MGI:1915096]
ENSMUSG00000002846	Timmdc1	247.566	265.093	352.78	337.182	312.052	357.954	234.094	282.685	383.464	379.528	324.709	341.706	304.89	335.523	357.372	280.285	295.502	270.987	311.136	317.521	349.765	306.629	292.271	315.888	344.939	360.929	304.986	303.158	319.598	translocase of inner mitochondrial membrane domain containing 1 [Source:MGI Symbol;Acc:MGI:1922139]
ENSMUSG00000002847	Pla1a	93.2039	17.6739	44.5925	6.43731	48.5312	15.0901	132.226	12.5495	18.9279	7.76048	78.788	36.5661	185.771	28.79	16.7193	261.738	88.7674	1120.72	369.322	25.1399	10.8667	313.021	92.5229	98.1685	11.7115	56.0789	21.3664	21.837	9.19163	phospholipase A1 member A [Source:MGI Symbol;Acc:MGI:1934677]
ENSMUSG00000002870	Mcm2	2626.05	2670.79	3063.34	2443.83	2085.35	2470.06	1644.1	2865.87	2514.63	2677.32	1721.6	1721.1	2008.07	1683.64	1794.44	1430.2	1264.38	1153.55	2493.77	2359.11	2220.36	1889.8	2086.87	2132.48	2805	2237.65	2176.05	2191.67	2444.34	minichromosome maintenance complex component 2 [Source:MGI Symbol;Acc:MGI:105380]
ENSMUSG00000002871	Tpra1	426.813	414.98	287.716	241.901	389.943	282.608	809.265	851.428	221.716	176.102	432.575	378.57	337.55	464.832	451.172	515.808	431.953	491.609	328.748	294.921	333.835	720.371	489.964	670.582	544.768	242.625	270.055	239.025	270.071	transmembrane protein, adipocyte asscociated 1 [Source:MGI Symbol;Acc:MGI:1345190]
ENSMUSG00000002881	Nab1	1308.71	1841.43	2634.62	2789.21	2118.53	2266.3	1105.03	1385.46	2423.51	2926.22	1956.86	1964.16	2027.09	1299.43	1626.73	1873.37	2463.38	1230.87	1896.64	1341.63	1805.68	1651.02	2460.5	671.082	1243.73	2053.58	2435.49	2067.22	2162.63	Ngfi-A binding protein 1 [Source:MGI Symbol;Acc:MGI:107564]
ENSMUSG00000002885	Adgre5	2547.55	3205.4	2308.93	2741.17	2287.21	2301.03	2363.16	3113.7	1983.38	2490.02	2615.3	3075.69	3084.63	4731.49	4908.71	3461.63	2782.62	4173.65	2994.63	4504.74	4193.79	3374.12	2650.74	1624.12	2014.42	3000.04	3071.54	2276.36	2057.26	adhesion G protein-coupled receptor E5 [Source:MGI Symbol;Acc:MGI:1347095]
ENSMUSG00000002897	Il17ra	286.438	206.716	284.706	280.399	252.797	337.016	231.707	250.789	247.192	278.905	205.367	303.61	283.861	283.621	240.014	293.443	220.287	279.911	298.436	252.261	293.749	301.532	356.147	281.688	204.142	321.64	319.644	298.737	264.757	interleukin 17 receptor A [Source:MGI Symbol;Acc:MGI:107399]
ENSMUSG00000002900	Lamb1	432.09	1234	1428.23	1848.04	2166.54	2769.46	430.173	1887.54	1624.47	2460.66	1912.89	2770.58	6694.17	4688.97	5053.09	3524.69	4909.23	2931.67	6957.18	4792.97	5078.1	2705.55	3811.86	1974.21	3520.3	1632.23	2159.42	3216.92	3881.91	laminin B1 [Source:MGI Symbol;Acc:MGI:96743]
ENSMUSG00000002908	Kcnn1	21.1293	16.2022	25.8126	29.4746	18.9199	20.6225	11.1891	46.0026	16.5785	32.4118	19.5392	19.5077	38.0749	107.646	118.557	92.5031	72.5247	26.4529	45.6314	89.9906	89.9108	50.8304	87.1537	33.7152	21.3289	25.0847	24.6846	28.3835	27.3828	potassium intermediate/small conductance calcium-activated channel, subfamily N, member 1 [Source:MGI Symbol;Acc:MGI:1933993]
ENSMUSG00000002910	Arrdc2	115.277	175.83	166.669	144.387	207.844	211.774	226.458	181.106	181.307	128.93	270.886	327.475	91.1488	285.671	257.039	239.23	190.17	248.487	95.7753	259.925	266.068	153.805	187.581	109.229	83.4719	179.126	224.917	160.754	132.79	arrestin domain containing 2 [Source:MGI Symbol;Acc:MGI:1918057]
ENSMUSG00000002944	Cd36	1.47243	1.06129	0.932056	0.978327	0.585803	0.759933	1.62494	0	0	0	1.70534	1.68516	0	0.904733	2.49213	3.02258	0	1.08219	0	0.791217	2.85791	0.980009	2.55277	3.68313	1.62586	0	2.62678	2.62458	0.575162	CD36 molecule [Source:MGI Symbol;Acc:MGI:107899]
ENSMUSG00000002948	Map2k7	943.988	732.295	1426.13	1482.3	1324.1	1167.52	944.99	725.819	1393.79	1492.76	1205.57	1374.56	769.658	1209.33	1153.03	972.003	1027.67	902.524	844.402	1200.23	1092.86	931.013	1008.44	832.871	827.968	1383.7	1344.22	1294.6	1178.54	mitogen-activated protein kinase kinase 7 [Source:MGI Symbol;Acc:MGI:1346871]
ENSMUSG00000002949	Timm44	796.169	849.932	1617.52	1546.16	1252.96	1377.82	858.814	844.719	1564.98	1503.78	1432.55	1181.86	1015.22	1211.76	1206.27	905.33	957.958	911.739	1151.21	1297.61	1249.18	1100.75	1029.31	872.079	868.018	1405.99	1174.08	1425.82	1295.32	translocase of inner mitochondrial membrane 44 [Source:MGI Symbol;Acc:MGI:1343262]
ENSMUSG00000002957	Ap2a2	1812.23	1804.5	1802.01	1816.43	1569.64	1681.32	2070.04	1888.19	1919.43	1968.12	1715.57	1593.91	2630.03	2460.4	2676.69	2435.73	2502.55	2390.28	2505.11	2259.28	2616.16	2042.13	2539.12	1859.89	1813.51	1570.84	1750.87	1722.29	1708.62	adaptor-related protein complex 2, alpha 2 subunit [Source:MGI Symbol;Acc:MGI:101920]
ENSMUSG00000002963	Pnkp	450.596	455.426	461.75	432.319	410.739	525.617	498.767	476.355	474.919	523.11	485.882	453.619	533.342	521.357	452.004	386.846	431.984	711.387	547.818	638.454	484.067	422.977	480.417	517.802	586.309	436.305	407.296	399.043	382.802	polynucleotide kinase 3'- phosphatase [Source:MGI Symbol;Acc:MGI:1891698]
ENSMUSG00000002968	Med25	2375.43	1669	1431.57	1331.56	1554.8	1263.82	2708.14	2009.53	1551.12	1377.57	1428.69	1675.71	1795.84	1604.48	1654.03	2185.9	1877.27	2279.28	1880.05	1613.75	1731.23	1769.68	1735.8	1607.03	1815.47	1442.67	1423.96	1370.44	1426.94	mediator complex subunit 25 [Source:MGI Symbol;Acc:MGI:1922863]
ENSMUSG00000002980	Bcam	14383.4	7396.83	5981.08	4577.26	2226.57	1474.91	18174.3	10475.6	7105.65	5119.3	2895.72	2308.66	6041.02	4515.54	3780.75	10553.3	9693.52	8202.36	7012.89	3062.77	3450.83	8015.77	7186.25	9600.17	7407.24	5167.47	4551.8	4364.6	2751.56	basal cell adhesion molecule [Source:MGI Symbol;Acc:MGI:1929940]
ENSMUSG00000002981	Clptm1	3971.68	3768.21	3747.86	3288.4	4470.66	3565.82	4695.99	2948.3	3454.4	3166.19	4560.08	3595.46	3289.27	3319.39	2948.75	3435.8	3143.78	3950.87	3505.01	3521.54	3194.51	4145.87	3408.42	4545.68	3922.29	4343.89	3827.67	3627.82	3450.41	cleft lip and palate associated transmembrane protein 1 [Source:MGI Symbol;Acc:MGI:1927155]
ENSMUSG00000002983	Relb	545.357	320.487	457.13	500.869	701.905	491.129	623.822	345.158	482.92	431.862	893.24	604.345	492.813	427.643	339.324	592.749	499.528	666.754	336.597	309.866	230.909	655.756	512.279	462.787	292.678	541.526	420.286	349.036	261.559	avian reticuloendotheliosis viral (v-rel) oncogene related B [Source:MGI Symbol;Acc:MGI:103289]
ENSMUSG00000002984	Tomm40	1668.21	1921.26	2110.14	1898.92	1704.03	2005.03	1389.11	1781.62	2279.1	2071.08	1631.39	1553.21	1913.75	1850.99	1827.75	1313.2	1332.5	1239.71	2099.82	2179.13	2086.23	1396.52	1728.95	1476.32	1816.17	1520.83	1685.14	1760.51	1731.14	translocase of outer mitochondrial membrane 40 [Source:MGI Symbol;Acc:MGI:1858259]
ENSMUSG00000002985	Apoe	34.8949	26.1165	35.9764	37.2535	61.5882	46.9393	41.0653	30.3908	24.0718	25.4468	54.8781	61.2727	51.9175	57.0209	53.4881	82.2533	55.6622	28.6447	35.0227	54.3396	45.1639	74.5447	78.0334	22.9722	26.7322	40.8939	33.5356	43.0804	27.9797	apolipoprotein E [Source:MGI Symbol;Acc:MGI:88057]
ENSMUSG00000002992	Apoc2	127.321	224.851	0	0	8.79565	0	269.442	352.084	2.85079	0	14.0055	5.86489	38.0682	90.0446	134.747	5.79108	31.7981	177.885	46.6712	74.9907	89.7306	31.24	55.4221	22.4378	7.58083	3.24433	1.7424	0.761242	0.806392	apolipoprotein C-II [Source:MGI Symbol;Acc:MGI:88054]
ENSMUSG00000002996	Hbp1	1193.43	924.619	669.341	731.08	1298.99	929.626	1767.03	1109.04	646.012	746.681	1520.52	1535.05	1207.52	1183.59	1406.17	1839.92	1651.52	1875.8	991.839	932.224	1216.66	1571.14	1252.48	1240.05	795.77	971.518	869.961	1282.76	1044.19	high mobility group box transcription factor 1 [Source:MGI Symbol;Acc:MGI:894659]
ENSMUSG00000002997	Prkar2b	1184.98	590.574	361.088	322.324	551.7	480.515	1093.97	626.961	344.873	391.538	740.039	748.591	931.115	760.092	830.897	124.082	195.542	1820.84	918.545	874.821	722.814	144.465	147.698	582.357	358.14	445.444	318.281	660.813	629.256	protein kinase, cAMP dependent regulatory, type II beta [Source:MGI Symbol;Acc:MGI:97760]
ENSMUSG00000003031	Cdkn1b	717.199	633.333	823.861	953.178	1022.65	829.13	866.632	693.471	861.392	792.813	943.68	1032.79	792.049	866.041	957.611	1061.36	1116.9	793.305	709.299	757.319	759.892	996.163	1027.95	908.475	876.176	881.021	914.583	1043.88	1007.83	cyclin-dependent kinase inhibitor 1B [Source:MGI Symbol;Acc:MGI:104565]
ENSMUSG00000003032	Klf4	9277.82	4882.43	5056.35	5226.42	7160.45	6250.81	12990.2	6194.43	4538.96	3714.23	9341.96	8937.4	5634.31	6082.45	5893.9	5621.04	7923.3	17884	5109.6	4175.71	4571.98	4536.33	6395.64	7840.03	5988.7	8200.06	8690.79	4698.02	5146.34	Kruppel-like factor 4 (gut) [Source:MGI Symbol;Acc:MGI:1342287]
ENSMUSG00000003033	Ap1m1	385.134	280.925	685.047	678.016	619.991	634.789	424.781	313.118	704.99	680.623	508.922	516.373	510.62	625.295	634.932	456.411	414.314	468.275	596.105	766.605	708.611	585.868	494.011	438.059	454.839	726.966	658.629	740.457	627.766	adaptor-related protein complex AP-1, mu subunit 1 [Source:MGI Symbol;Acc:MGI:102776]
ENSMUSG00000003037	Rab8a	1686.37	1494.21	2304.66	2065.48	2098.94	2232.13	1973.53	1709.26	2159.15	2380.25	2097.73	2122.75	1731.22	1833.23	2071.81	1614.79	1513.22	2170.02	1787.99	1963.86	2079.92	1712.57	1760.48	1537.28	1567.68	2209.28	2176.09	1945.74	1864.33	RAB8A, member RAS oncogene family [Source:MGI Symbol;Acc:MGI:96960]
ENSMUSG00000003038	Hmgn2	3599.17	4008.41	4845.53	3944.29	4237.36	4331.97	2731.69	3646.9	4738.36	4112.49	4028.72	3575.15	2301.06	2086.44	1855.67	2245.18	1543.81	1395.95	2740.77	2949.08	2712.13	2653.55	2332.53	4055.89	5169.8	3694.9	3104.99	4994.52	4497.3	high mobility group nucleosomal binding domain 2 [Source:MGI Symbol;Acc:MGI:96136]
ENSMUSG00000003039	Fam32a	1901.27	1660.97	2101.89	2020.19	2070.74	1699.42	2273.26	1835.69	2306.61	2083.43	2418.99	2193.85	1876.64	2431.23	2379	1948.3	1722.35	2325.77	1773.13	2331.43	2366.84	1796.25	1753.15	1566.31	1296.47	2053.93	2174.69	1858.74	1640.4	family with sequence similarity 32, member A [Source:MGI Symbol;Acc:MGI:1915172]
ENSMUSG00000003051	Elf3	11884.2	11489.9	7658.08	8673.17	11660.6	9907.83	12555.8	7991.91	6451.3	5812.04	11212.7	10636.7	9846.92	6562.51	6389.86	6384.38	7195.31	17919.6	8732.13	6356.72	6271.9	7797.71	6933.51	11365.9	10090	10098.7	11082.3	8099.85	8230.25	E74-like factor 3 [Source:MGI Symbol;Acc:MGI:1101781]
ENSMUSG00000003053	Cyp2c29	137.155	6.38148	7.78512	1.16784	22.272	11.7224	223.118	6.00186	1.73589	3.36144	28.6661	9.08293	0	0	0	0	0	2.58583	0	0	0	1.16903	0	114.566	14.5222	73.5606	15.6159	0.793953	0	cytochrome P450, family 2, subfamily c, polypeptide 29 [Source:MGI Symbol;Acc:MGI:103238]
ENSMUSG00000003062	Stard3nl	498.603	389.084	576.089	533.657	513.083	419.144	651.149	404.712	578.401	553.61	616.124	550.74	389.29	431.392	387.575	398.365	443.678	435.617	350.495	361.569	354.777	310.999	382.139	490.884	418.118	460.097	509.91	397.562	342.053	STARD3 N-terminal like [Source:MGI Symbol;Acc:MGI:1923455]
ENSMUSG00000003068	Stk11	1748.46	1758.85	1538.02	1493.54	1633.52	1882.48	1859	1647.89	1579.29	1665.8	1838.79	1729.84	2157.84	1948.28	1797.24	1901.91	2023.8	2019.98	1950.19	1854.32	1889.03	2147.38	2060.76	2040.15	2206.94	1807.84	1940.16	1633.25	1752.7	serine/threonine kinase 11 [Source:MGI Symbol;Acc:MGI:1341870]
ENSMUSG00000003070	Efna2	5.16395	14.4024	6.62608	9.39382	12.5701	9.06616	6.7955	8.93408	16.0783	16.2272	9.49132	9.06882	15.4857	33.4172	36.4593	25.1219	39.9369	23.6909	17.3481	26.3245	33.8618	22.1968	26.3139	8.62244	12.6485	5.53378	9.12619	17.6633	18.9147	ephrin A2 [Source:MGI Symbol;Acc:MGI:102707]
ENSMUSG00000003072	Atp5d	3310.63	2943.44	2633.54	2847.93	2679.05	3008.05	3359.33	3301	3052.34	2880.2	2929.84	2896.33	3528.71	3247.97	3445.81	3081.2	3950.98	3426.22	3554.85	3081.77	3191.87	3065.25	3431.11	2997.78	3022.98	2404.53	2997.51	3074.9	3020.75	ATP synthase, H+ transporting, mitochondrial F1 complex, delta subunit [Source:MGI Symbol;Acc:MGI:1913293]
ENSMUSG00000003099	Ppp5c	1086.81	1170.05	1747.81	1720.63	1312.99	1429.45	1013.11	1154.53	1631.49	1707.55	1254.07	1177.47	1499.99	1314.15	1316.56	1365.86	1556.97	1177.76	1475.67	1633.22	1469.05	1540.47	1588.02	1124.1	1303.76	1473.81	1330.47	1501.52	1352.95	protein phosphatase 5, catalytic subunit [Source:MGI Symbol;Acc:MGI:102666]
ENSMUSG00000003119	Cdk12	901.351	848.09	1345.94	1200.81	933.121	938.142	1072.72	847.86	1063.44	1184.58	831.778	946.649	876.319	794.496	890.54	1171.14	950.204	1063.58	976.571	1023	892.934	1162.78	1048.47	909.449	923.13	1319.16	1199.77	963.423	927.384	cyclin-dependent kinase 12 [Source:MGI Symbol;Acc:MGI:1098802]
ENSMUSG00000003123	Lipe	322.818	319.215	214.86	270.659	280.996	380.806	488.082	363.239	218.923	217.871	382.127	342.321	302.888	351.662	470.55	314.317	418.397	477.455	263.945	264.117	388.535	198.898	280.543	247.701	262.385	247.85	324.757	347.217	285.395	lipase, hormone sensitive [Source:MGI Symbol;Acc:MGI:96790]
ENSMUSG00000003131	Pafah1b2	2712.08	2575.93	3811.37	3664.12	2795.22	2930.81	2917.1	2948.47	3700.89	3829.97	2525.34	2466.73	3467.17	3551.63	3782.31	2839.59	3052.51	3160.05	3537.43	3569.33	3799.88	2907.38	3632.39	2942.61	2652.63	3345.68	3367.15	2971.93	3150.47	platelet-activating factor acetylhydrolase, isoform 1b, subunit 2 [Source:MGI Symbol;Acc:MGI:108415]
ENSMUSG00000003134	Tbc1d8	46.554	75.9574	106.506	81.5884	39.7526	31.9605	58.3644	43.7317	69.6883	74.2152	44.5716	39.8144	35.1744	32.2956	47.6641	56.854	26.0579	51.685	30.9584	38.1602	42.2191	46.4829	22.4044	58.4321	25.5686	103.488	28.8517	54.5906	54.9609	TBC1 domain family, member 8 [Source:MGI Symbol;Acc:MGI:1927225]
ENSMUSG00000003135	Cnot11	1355.58	1276.97	920.282	833.797	1107.47	1039.68	1040.52	1126.65	1059.45	1101.59	1053.66	1072.83	781.247	651.163	555.425	568.17	507.287	880.028	866.806	690.313	835.173	622.984	752.427	1046.73	1128.62	1008.66	884.361	1141.71	1141.87	CCR4-NOT transcription complex, subunit 11 [Source:MGI Symbol;Acc:MGI:106580]
ENSMUSG00000003153	Slc2a3	0	0	49.6366	17.5365	0.358596	0	0	0	27.8153	6.08349	0	0	3.06896	7.1419	2.06331	5.85232	3.30216	0	8.67324	3.78192	12.227	0	1.62751	1.7981	0	1.73482	1.86017	3.17555	3.42614	solute carrier family 2 (facilitated glucose transporter), member 3 [Source:MGI Symbol;Acc:MGI:95757]
ENSMUSG00000003154	Foxj2	423.365	401.028	450.973	383.356	602.309	459.45	514.409	421.373	373.013	362.623	499.462	528.594	521.079	744.593	819.436	1170.67	1117.77	733.02	484.53	640.648	672.795	1201.25	829.422	545.77	382.924	550.576	405.935	579.981	439.544	forkhead box J2 [Source:MGI Symbol;Acc:MGI:1926805]
ENSMUSG00000003161	Sri	3429.78	2723.72	2084.5	2108.04	3505.41	3214.4	3096.55	2418.52	2062.44	1969.4	3913.57	3218.39	1363.85	1150.42	1211.32	1278.65	1251.1	1539.97	1308.78	1290.13	1169.65	1537.72	1057.1	3404.62	2562.95	2628.37	2337.04	1938.18	1897.75	sorcin [Source:MGI Symbol;Acc:MGI:98419]
ENSMUSG00000003166	Dgcr2	2153.02	1987.46	2020.49	2297.42	2465.01	2277.49	1950.88	1958.84	2072.84	1976.05	2119.74	2191.93	2424.84	1988.55	2180.54	2459.19	2533.06	2655.69	2062.25	2122.86	1942.55	2471.94	2279.7	2358.11	2319.4	2224.79	2160.95	2260.25	1883.01	DiGeorge syndrome critical region gene 2 [Source:MGI Symbol;Acc:MGI:892866]
ENSMUSG00000003184	Irf3	656.048	650.894	460.985	518.558	551.672	493.944	621.938	603.728	630.711	557.507	548.618	445.597	583.379	756.42	656.555	742.747	663.827	766.901	631.926	658.671	732.582	782.435	687.797	494.95	521.986	461.419	494.02	480.511	455.435	interferon regulatory factor 3 [Source:MGI Symbol;Acc:MGI:1859179]
ENSMUSG00000003190	Bcl2l12	134.682	128.755	145.575	118.482	126.967	102.947	112.14	124.746	168.57	156.458	124.046	111.366	134.29	134.987	102.466	126.473	114.239	87.9183	104.471	145.117	118.382	138.182	128.022	111.982	141.678	108.153	117.223	120.636	131.999	BCL2-like 12 (proline rich) [Source:MGI Symbol;Acc:MGI:1922986]
ENSMUSG00000003198	Zfp959	88.8298	100.248	75.4955	94.9218	108.161	131.085	91.9469	119.268	70.3729	84.4162	114.831	112.59	73.2747	91.3971	67.1324	109.296	81.5526	67.4764	77.1641	87.446	98.7987	107.825	83.9971	116.031	161.248	145.695	94.0643	143.476	114.161	zinc finger protein 959 [Source:MGI Symbol;Acc:MGI:2385058]
ENSMUSG00000003199	Mpnd	732.005	873.222	574.208	694.304	1133.43	1191.98	952.75	986.835	782.36	653.725	1257.01	1138.69	637.216	1103.51	1070.81	1033.49	1223.55	673.043	689.599	791.108	814.256	821.109	974.813	1001.37	1086.16	705.524	790.764	1333.23	1262.26	MPN domain containing [Source:MGI Symbol;Acc:MGI:1915297]
ENSMUSG00000003200	Sh3gl1	1657.91	1716.32	1078.62	1064.09	1400.67	1506.61	1664.04	1681.36	1099.4	1153.89	1502.91	1497.04	1335.45	1405.61	1314.74	1507.18	1385.31	1408.87	1351.04	1365.02	1377.53	1420.52	1387.95	1547.38	1603.58	1051.56	1146.55	1440.36	1294.82	SH3-domain GRB2-like 1 [Source:MGI Symbol;Acc:MGI:700010]
ENSMUSG00000003206	Ebi3	5.21083	1.29949	2.19893	3.49631	6.30122	8.14995	5.81437	2.99296	0.847499	0.842398	3.14508	9.08743	0	6.6939	1.00862	1.80159	0	0	2.1812	5.64063	3.34942	3.48087	8.05538	4.34336	3.88101	1.09968	8.35762	5.41798	2.12334	Epstein-Barr virus induced gene 3 [Source:MGI Symbol;Acc:MGI:1354171]
ENSMUSG00000003208	Yju2	282.603	321.39	215.452	165.724	256.127	318.814	252.477	293.111	212.451	166.735	285.456	278.86	203.01	195.128	200.039	174.444	170.993	203.666	252.186	211.779	231.867	237.399	198.66	289.71	293.897	204.513	201.986	293.802	269.363	YJU2 splicing factor [Source:MGI Symbol;Acc:MGI:1920136]
ENSMUSG00000003226	Ranbp2	2954.5	2939.07	3704.86	3378.48	2826.02	2792.6	3281.1	2846.02	3330.75	3436.35	2496.62	2796.61	3793.35	3412.68	3997.81	4581.99	4298.76	3056.62	3335.92	3349.42	3952.7	4271.25	4643.89	2918.82	3036.45	3198.86	3289.72	2864.33	3126.43	RAN binding protein 2 [Source:MGI Symbol;Acc:MGI:894323]
ENSMUSG00000003228	Grk5	1406.94	1011.44	409.649	361.269	483.818	367.361	1313.15	1563.14	306.59	288.063	597.172	530.185	578.391	286.913	374.137	351.441	274.09	870.469	504.664	325.785	413.378	488.862	220.945	1546.68	1390.28	995.019	1100.78	471.72	302.751	G protein-coupled receptor kinase 5 [Source:MGI Symbol;Acc:MGI:109161]
ENSMUSG00000003233	Dvl3	913.944	699.094	772.259	714.664	775.365	750.994	889.858	693.844	679.194	768.288	767.849	786.414	702.637	787.477	811.213	912.382	789.469	803.8	675.335	764.879	788.091	939.76	851.949	672.293	654.39	733.228	716.847	672.164	668.027	dishevelled segment polarity protein 3 [Source:MGI Symbol;Acc:MGI:108100]
ENSMUSG00000003234	Abcf3	895.51	758.578	995.743	778.575	732.836	842.023	982.017	726.733	846.561	730.331	705.71	649.107	1165.23	711.321	621.686	829.701	967.098	1250.82	871.795	1051.7	950.231	957.248	645.187	1197.29	1137.43	719.534	835.903	624.484	623.359	ATP-binding cassette, sub-family F (GCN20), member 3 [Source:MGI Symbol;Acc:MGI:1351656]
ENSMUSG00000003235	Eif2b5	1648.25	1774.31	1897.39	1836.28	1418.55	1499.88	1508.55	1749.83	1945.21	1858.18	1459.65	1324.61	2081.81	1853.82	1836.69	1510.4	1609.94	1775.63	2129.77	2157.25	1961.93	1749.18	1742.27	1462.29	1572.74	1468.87	1484.73	1497.82	1407.86	eukaryotic translation initiation factor 2B, subunit 5 epsilon [Source:MGI Symbol;Acc:MGI:2446176]
ENSMUSG00000003269	Cyth2	1040.83	1034.65	1052.67	1093.38	1149.57	1342.03	1087.84	1098.02	1026.96	1187.67	1371.58	1529.71	1261.59	1133.01	1219.01	1320.28	1217.99	1217.52	998.114	1080.91	1268.58	1303.12	1181.66	877.205	1096.73	933.103	1112.49	1072.74	1079.59	cytohesin 2 [Source:MGI Symbol;Acc:MGI:1334255]
ENSMUSG00000003271	Sult2b1	666.944	594.01	228.037	488.615	284.372	333.96	624.384	536.005	316.124	546.482	430.449	312.48	581.925	814.62	873.665	586.179	828.932	765.356	549.434	697.8	767.313	620.203	697.881	360.894	228.414	261.631	301.667	138.846	133.681	sulfotransferase family, cytosolic, 2B, member 1 [Source:MGI Symbol;Acc:MGI:1926342]
ENSMUSG00000003273	Car11	0	2.52801	1.97522	3.50259	3.92079	3.25657	0.577104	0	2.42056	7.63035	8.94232	6.97388	6.98346	13.4117	8.44772	2.15213	14.1457	20.2918	1.66258	4.49337	2.98977	15.848	12.0647	0	0	0	5.5229	5.59182	6.52918	carbonic anhydrase 11 [Source:MGI Symbol;Acc:MGI:1336193]
ENSMUSG00000003279	Dlgap1	57.4349	130.995	22.4797	27.1127	39.7886	57.5974	39.4297	85.1814	14.0435	57.9216	21.3452	49.5971	244.339	305.108	446.979	163.695	384.516	240.684	187.736	273.793	288.678	77.8619	269.424	18.7474	23.7664	34.8031	42.3148	14.5719	36.0121	DLG associated protein 1 [Source:MGI Symbol;Acc:MGI:1346065]
ENSMUSG00000003282	Plag1	29.2649	3.85972	42.3021	63.6202	89.9287	107.376	10.1659	4.75716	20.598	26.0332	59.6643	86.0934	11.5861	51.2795	36.3326	4.27695	3.9325	8.08712	4.9988	16.7685	60.638	2.68066	3.25298	18.628	23.9526	37.1897	23.0872	77.1785	90.9343	pleiomorphic adenoma gene 1 [Source:MGI Symbol;Acc:MGI:1891916]
ENSMUSG00000003299	Mrpl4	739.647	663.21	895.407	959.719	624.935	714.198	699.016	624.14	992.555	849.066	630.099	656.308	1077.71	896.696	790.257	873.988	918.799	834.374	1061.86	1036.73	968.812	1191.29	999.704	626.726	741.971	737.916	822.415	877.001	906.536	mitochondrial ribosomal protein L4 [Source:MGI Symbol;Acc:MGI:2137210]
ENSMUSG00000003308	Keap1	1234.9	1649.16	1672.37	1760.34	1875.15	1856.49	1384.32	1624.92	1856.33	1698.08	1896.44	1846.16	1699.89	1800.79	1946.46	1807.53	1976.53	1496.57	1603.5	1765.44	1848.48	1578.82	1925.28	1488.38	1697.85	1547.24	1767.2	1761.43	1692.28	kelch-like ECH-associated protein 1 [Source:MGI Symbol;Acc:MGI:1858732]
ENSMUSG00000003309	Ap1m2	2898.38	2905.53	2223.82	2404.43	2120.12	2217.63	2895.97	2848.57	2492.09	2327.23	2203.05	2207.31	2666.28	2613.8	2856.27	2549.37	2693.59	2686.53	2579.08	2483.13	2454.78	2484.64	2623.07	2237.86	2374.77	1951.45	2154.01	1982.25	1818.66	adaptor protein complex AP-1, mu 2 subunit [Source:MGI Symbol;Acc:MGI:1336974]
ENSMUSG00000003316	Glg1	3520.06	4241.28	4719.67	4973.62	5969.82	4953.4	3886.2	4080.55	4580.97	4759.55	5729.2	6713.1	3468.95	3993.8	4639.42	3891.54	4308.77	3687.66	3122.1	4019.73	4261.39	3715.15	4038.75	3163.37	2811.51	5207.07	5751.01	4510.86	4945.49	golgi apparatus protein 1 [Source:MGI Symbol;Acc:MGI:104967]
ENSMUSG00000003341	Atp8b3	0.897341	1.31049	2.25325	1.18903	0.616409	1.59942	0.992133	1.54844	3.49438	2.95809	2.12689	2.08091	0	2.28348	4.11865	9.61226	8.37884	4.64422	3.86226	3.84855	4.42703	21.957	6.20463	3.8588	0.998191	1.11128	4.0584	0.804634	1.45693	ATPase, class I, type 8B, member 3 [Source:MGI Symbol;Acc:MGI:1914581]
ENSMUSG00000003344	Btbd2	609.526	792.591	505.081	477.129	588.748	465.346	873.158	826.496	577.355	516.405	775.57	623.756	605.463	637.407	715.135	893.635	847.501	615.141	477.009	415.01	516.514	773.566	523.698	555.013	615.094	460.881	473.524	549.678	498.286	BTB (POZ) domain containing 2 [Source:MGI Symbol;Acc:MGI:1933831]
ENSMUSG00000003345	Csnk1g2	2417.23	2725.02	2024.36	2195.11	2530.39	2621.65	2691.02	3173.64	2455	2350.09	2945.81	2757.95	2432	3172.76	2907.58	2911.48	2947.79	2206.52	2282.53	2578.29	2818.38	2562.66	2797.21	2267.98	2393.53	2070.77	2438.69	2487.27	2407.33	casein kinase 1, gamma 2 [Source:MGI Symbol;Acc:MGI:1920014]
ENSMUSG00000003346	Abhd17a	1454.88	1442.77	991.116	1069.11	1070.17	1182.51	1259.42	1797.45	1259.67	1322.99	1003	1199.48	1442.84	1268.04	1636.42	1081.72	1363.84	1400.78	1492.99	1447.49	1513.08	962.39	1296.46	1301.05	1135.51	861.714	1269.85	1066.91	955.534	abhydrolase domain containing 17A [Source:MGI Symbol;Acc:MGI:106388]
ENSMUSG00000003348	Mob3a	408.308	347.381	512.696	561.91	333.884	391.808	372.905	322.903	523.036	612.53	397.93	395.661	509.106	551.408	576.043	583.596	571.677	437.601	405.963	464.931	565.765	569.954	545.941	292.259	297.246	389.33	469.599	271.023	308.144	MOB kinase activator 3A [Source:MGI Symbol;Acc:MGI:3050117]
ENSMUSG00000003352	Cacnb3	661.755	560.491	715.005	488.042	746.889	538.848	952.123	610.013	815.425	529.478	949.966	856.928	278.828	768.174	602.458	767.336	651.292	413.451	257.979	429.342	455.734	595.004	540.551	659.671	525.459	600.233	342.583	583.393	431.663	calcium channel, voltage-dependent, beta 3 subunit [Source:MGI Symbol;Acc:MGI:103307]
ENSMUSG00000003354	Ccdc65	0	2.53626	5.48457	6.92749	5.56103	6.32517	2.89289	3.02393	5.11383	8.35532	7.22974	10.1366	7.62397	8.88755	8.05468	11.752	15.53	5.24812	6.55715	4.67387	8.38631	2.30181	8.06063	4.37165	0	13.9846	8.42622	15.6963	9.94732	coiled-coil domain containing 65 [Source:MGI Symbol;Acc:MGI:2146001]
ENSMUSG00000003355	Fkbp11	129.256	259.531	285.601	338.811	257.941	300.189	103.678	236.629	340.557	331.154	263.3	281.247	184.243	337.048	305.584	263.107	405.744	41.6088	189.615	235.968	293.224	177.23	338.806	155.043	256.578	152.425	238.133	282.104	286.134	FK506 binding protein 11 [Source:MGI Symbol;Acc:MGI:1913370]
ENSMUSG00000003360	Ddx23	2600.62	2519.16	2255.14	1958.48	2204.08	2397.42	2429.35	2939.96	2022.65	2032.9	2218.02	2376.73	1958.99	1738.51	1793.49	1714.23	1915.95	1568.6	2191.11	2201.26	2133.23	1941.76	1906.21	2698.67	2580.61	1763.61	1898.94	2223.93	2440.93	DEAD box helicase 23 [Source:MGI Symbol;Acc:MGI:1921601]
ENSMUSG00000003363	Pld3	684.548	636.478	823.344	862.017	855.737	675.075	963.055	669.78	853.801	781.315	953.02	863.449	719.796	937.212	781.298	1451.69	1133.38	1267.98	606.349	712.908	673.207	1239.84	1034.08	1061.01	778.631	982.749	1078.37	789.652	662.471	phospholipase D family, member 3 [Source:MGI Symbol;Acc:MGI:1333782]
ENSMUSG00000003378	Grik5	9.14292	56.4364	26.1275	42.4841	90.2508	77.1177	32.7014	26.3131	55.7778	48.3075	90.4179	55.5824	54.0682	67.0873	43.028	124.298	137.028	32.9703	26.7259	25.7805	41.213	103.557	124.728	19.4494	33.9877	40.309	44.0226	264.887	202.192	glutamate receptor, ionotropic, kainate 5 (gamma 2) [Source:MGI Symbol;Acc:MGI:95818]
ENSMUSG00000003379	Cd79a	0.871892	1.27935	2.19481	1.15845	29.3515	32.5297	0	1.50628	0	0.836652	17.67	6.08585	0	0	2.01222	0.904454	8.28569	2.61464	1.09174	1.87712	0.838178	2.31567	6.04181	0	0	1.08593	0.763116	0	0	CD79A antigen (immunoglobulin-associated alpha) [Source:MGI Symbol;Acc:MGI:101774]
ENSMUSG00000003380	Rabac1	641.665	610.618	436.007	482.597	496.39	486.956	697.727	889.043	536.503	553.36	490.035	564.277	468.026	687.748	705.953	770.776	901.483	399.748	421.501	535.328	540.203	601.682	799.73	809.368	800.742	395.123	503.201	510.523	504.043	Rab acceptor 1 (prenylated) [Source:MGI Symbol;Acc:MGI:1201692]
ENSMUSG00000003382	Etv3	1281.53	905.086	2209.64	2134.1	2390.77	1756.26	1467.08	854.275	1907.96	1940.85	2082.21	1949.74	1127.34	1613	1429.78	1768.15	1805.16	1948.78	902.833	1240.59	1232.65	1905.37	1437.95	1136.56	854.234	2036.43	1987.2	1388.46	1248.24	ets variant 3 [Source:MGI Symbol;Acc:MGI:1350926]
ENSMUSG00000003402	Prkcsh	4385.2	4675.64	4675.65	4981.41	5532.32	5300.04	4220.42	4165.56	4585.34	4444.58	5856.99	5405.6	4530.93	5157.02	4538.95	4956.68	4813.92	4169.57	4814.81	5302.91	4884.53	4875.93	4950.64	5050.47	5085.02	5655.32	5672	5107.81	5019.12	protein kinase C substrate 80K-H [Source:MGI Symbol;Acc:MGI:107877]
ENSMUSG00000003410	Elavl3	0	0	0	0	0	0	0	0	0	0	0	1.42378	0	0	2.57755	0.774787	0	0	0.936758	0.808163	0.710445	0	2.83831	0.745417	0	0	1.96702	2.73573	1.80284	ELAV like RNA binding protein 3 [Source:MGI Symbol;Acc:MGI:109157]
ENSMUSG00000003411	Rab3b	106.909	27.9737	41.321	25.214	33.6639	37.234	85.202	41.9628	46.3546	29.4481	46.3164	24.54	4.70682	125.331	76.571	24.0568	33.0597	45.9665	31.6985	97.0384	65.3074	9.89123	10.9719	58.2121	10.6918	39.5221	37.0787	56.7818	48.9984	RAB3B, member RAS oncogene family [Source:MGI Symbol;Acc:MGI:1917158]
ENSMUSG00000003418	St8sia6	37.7827	11.4499	62.6701	49.8039	14.8985	8.15774	52.4355	34.5798	49.0537	53.9513	7.51987	5.73657	15.1785	10.5083	10.4281	21.995	13.3487	6.35243	5.33714	4.65598	8.10634	4.81708	4.98588	20.7405	35.1748	47.3138	59.0385	53.7335	25.8833	ST8 alpha-N-acetyl-neuraminide alpha-2,8-sialyltransferase 6 [Source:MGI Symbol;Acc:MGI:2386797]
ENSMUSG00000003420	Fcgrt	43.9812	70.6329	13.5538	4.8493	34.1474	20.6686	57.1019	41.0219	7.2836	1.91463	69.0283	37.9813	5.84175	9.6825	3.16418	24.4738	14.9392	1.1125	4.4562	1.60887	7.83292	12.3998	6.31362	9.28422	11.8363	9.63013	4.54312	21.7959	14.7424	Fc fragment of IgG receptor and transporter [Source:MGI Symbol;Acc:MGI:103017]
ENSMUSG00000003421	Nosip	643.918	714.149	743.883	817.096	631.101	710.294	776.809	642.155	755.219	767.577	781.518	683.613	702.891	538.543	603.188	578.782	641.236	559.436	671.554	721.605	542.666	623.983	711.423	714.932	654.34	606.828	624.591	573.416	669.739	nitric oxide synthase interacting protein [Source:MGI Symbol;Acc:MGI:1913644]
ENSMUSG00000003423	Pih1d1	283.821	331.388	332.652	365.543	310.544	413.697	258.863	357.165	403.957	472.159	424.65	332.889	502.159	471.442	514.381	448.971	536.429	495.085	519.981	645.487	517.369	584.275	568.423	366.332	477.085	413.894	438.372	485.256	436.004	PIH1 domain containing 1 [Source:MGI Symbol;Acc:MGI:1916095]
ENSMUSG00000003429	Rps11	8918.9	9103.95	8426.98	8708.72	8856.61	10075.6	8457.92	9118.62	9687.09	9686.43	9228.15	9183.92	9942.51	10728.6	11224.3	9688.42	11311.6	9245.87	11613.4	11213.1	11279	9798.52	9252.82	9035.99	10060.3	6329.63	7005.63	9572.73	8928.53	ribosomal protein S11 [Source:MGI Symbol;Acc:MGI:1351329]
ENSMUSG00000003435	Supt5	2969.77	2945.04	3815.13	3902.92	3245.9	3262.83	3093.31	2912.06	3772.58	3878.1	3559.78	3429.19	3332.7	3261.59	3311.61	3552.9	3144.51	3267.68	3284.32	3354.06	3253.46	3578.76	3403.55	2740.15	2898.33	3297.62	3559.72	3489.98	3493.91	suppressor of Ty 5, DSIF elongation factor subunit [Source:MGI Symbol;Acc:MGI:1202400]
ENSMUSG00000003436	Dll3	0	0	0	0	0.510548	0.665355	3.34474	0	1.84366	1.88914	0	3.49881	0	1.66464	0	0	0	0	0	0	0	2.56511	2.76485	0.630165	0	0	0.552708	6.71304	2.06507	delta like canonical Notch ligand 3 [Source:MGI Symbol;Acc:MGI:1096877]
ENSMUSG00000003437	Paf1	953.451	771.233	993.659	987.376	814.502	955.675	852.129	722.752	1121	790.394	948.062	745.424	939.652	756.456	698.693	956.62	904.514	780.18	1085.68	855.861	834.523	1024.21	874.2	907.046	943.682	886.575	941.1	996.38	858.588	Paf1, RNA polymerase II complex component [Source:MGI Symbol;Acc:MGI:1923988]
ENSMUSG00000003438	Timm50	1058.87	1091.61	1383.17	1209.03	1053.24	1072.53	826.427	1043.95	1296.49	1310.86	987.019	861.374	1070.56	968.697	965.164	736.08	818.047	901.424	1254.71	1256.96	1141.22	1048.53	958.155	1140.07	1256.65	1139.55	1093.59	1198.6	1108.74	translocase of inner mitochondrial membrane 50 [Source:MGI Symbol;Acc:MGI:1913775]
ENSMUSG00000003444	Med29	273.662	282.834	254.004	312.352	266.261	286.02	254.569	265.244	285.231	338.935	276.521	271.257	317.635	254.469	285.023	290.502	264.318	279.986	351.038	351.371	333.636	293.806	355.001	305.295	311.808	277.165	310.805	292.77	287.452	mediator complex subunit 29 [Source:MGI Symbol;Acc:MGI:1914474]
ENSMUSG00000003452	Bicd1	455.293	381.022	448.34	406.584	421.944	275.44	496.633	413.03	285.094	266.524	418.314	396.726	371.592	326.933	421.37	438.564	453.583	601.802	431.455	530.056	498.955	716.117	517.486	445.154	537.434	474.398	371.119	389.941	419.852	BICD cargo adaptor 1 [Source:MGI Symbol;Acc:MGI:1101760]
ENSMUSG00000003458	Ncstn	4727.1	4469.54	2384.73	2216.3	3788.8	3061.26	5824.61	3897.74	2226.04	1984.02	4531.16	4189.07	3305.36	2338.49	2283.42	2789.52	2743.16	5075.32	3233.27	2223.96	2314.01	2858.14	2487.64	4031.09	3534.2	3107.04	3141.24	2558.28	2482.6	nicastrin [Source:MGI Symbol;Acc:MGI:1891700]
ENSMUSG00000003464	Pex19	1792.61	1928.87	1043.41	1117.7	1485.85	1420.76	2012.13	1791.48	1195.98	1098.47	1673.25	1676.05	1693.92	1210.48	1240.92	1226.08	1260.24	1842.39	1731.8	1230.38	1274.74	1183.08	1249.45	1422.77	1541.03	997.85	1257.31	1387.53	1381.4	peroxisomal biogenesis factor 19 [Source:MGI Symbol;Acc:MGI:1334458]
ENSMUSG00000003469	Phyhip	1.83552	0.904439	0.770954	3.26481	0.988599	0	0.686476	0	0.600984	1.17735	1.47374	30.321	0	0.778889	10.3119	0	1.43243	0.916053	0	0.664462	8.71662	0	0	0.610256	0.681884	3.82621	4.80591	7.10939	28.0376	phytanoyl-CoA hydroxylase interacting protein [Source:MGI Symbol;Acc:MGI:1860417]
ENSMUSG00000003500	Impdh1	988.98	1104.37	896.244	1019.07	641.879	861.371	896.342	1246.28	984.922	1056.65	594.193	618.457	1169.75	1301.15	1408.25	948.08	956.139	1017.9	1251.77	1130.59	1315.81	858.152	1029.1	774.8	924.429	589.482	781.896	690.966	717.814	inosine monophosphate dehydrogenase 1 [Source:MGI Symbol;Acc:MGI:96567]
ENSMUSG00000003505	Psg18	1.58735	0.903092	0	0	3.12324	0.644672	2.26745	0	2.62202	1.37399	6.74607	3.93044	0	0	0	3.26637	0	0	0	0	0	0	2.1565	5.90881	2.08646	15.9873	7.6936	1.12253	1.9855	pregnancy specific glycoprotein 18 [Source:MGI Symbol;Acc:MGI:1347251]
ENSMUSG00000003518	Dusp3	391.904	498.579	814.053	860.574	330.227	477.237	295.318	535.31	702.91	834.912	295.554	373.082	515.843	536.409	599.813	877.087	738.234	753.522	767.851	749.046	700.522	775.736	770.818	579.457	530.374	887.133	882.404	448.014	552.025	dual specificity phosphatase 3 (vaccinia virus phosphatase VH1-related) [Source:MGI Symbol;Acc:MGI:1919599]
ENSMUSG00000003526	Prodh	101.071	206.276	213.152	239.4	117.473	183.49	75.4749	203.313	212.058	231.076	147.366	81.5262	107.506	67.3943	90.8636	83.6916	92.2657	45.756	133.572	67.1301	94.1634	117.16	89.4194	95.3023	139.529	115.372	143.953	201.823	138.83	proline dehydrogenase [Source:MGI Symbol;Acc:MGI:97770]
ENSMUSG00000003527	Ess2	339.093	397.87	339.867	405.018	357.743	375.668	355.673	353.934	401.441	406.041	392.762	462.75	420.06	466.914	471.144	454.748	439.317	470.971	431.336	457.598	469.421	498.503	459.069	383.542	351.791	379.909	382.918	399.553	412.458	ess-2 splicing factor [Source:MGI Symbol;Acc:MGI:107854]
ENSMUSG00000003528	Slc25a1	3286.25	3956.74	2423.23	3009.6	3371.8	3694.14	4027.38	3844.05	3140.53	3095.7	4108.28	3919.8	3894.23	4085.79	4855.01	3411.81	5256.93	5249.82	3390.67	3537.85	4003.84	2786.28	4236.54	2720.93	2699.58	2654.66	3508.48	3024.95	3004.69	solute carrier family 25 (mitochondrial carrier, citrate transporter), member 1 [Source:MGI Symbol;Acc:MGI:1345283]
ENSMUSG00000003531	Dgcr6	128.475	155.095	196.233	185.553	149.022	193.283	157.634	130.988	262.219	210.845	202.735	175.041	239.179	239.132	266.005	232.669	289.155	210.719	201.406	212.238	194.699	227.018	268.585	147.645	178.825	178.414	178.106	188.49	191.979	DiGeorge syndrome critical region gene 6 [Source:MGI Symbol;Acc:MGI:1202877]
ENSMUSG00000003534	Ddr1	5120.48	4644.9	1924.76	2084.68	3997.92	3686.64	6524.4	5274.61	2181.8	2168.91	4433.39	4447.1	4190.13	3160.13	3379.94	4601.14	4290.78	5479.79	3523.19	2416.57	2855.63	3767.86	4087.69	4566.66	3760.56	2331.03	2903.94	3049.7	3409.35	discoidin domain receptor family, member 1 [Source:MGI Symbol;Acc:MGI:99216]
ENSMUSG00000003541	Ier3	3264.14	3240.6	4791.33	6415.66	3167.91	3191.19	2538.47	3095.66	4403.77	4840.04	2507.94	3230.15	4725.69	6537.11	6928.08	7313.96	6971.68	3679.66	3621.08	5493.58	6007.37	5653.57	8015.59	2510.51	3693.6	4504.71	5368.53	3525.33	3820.27	immediate early response 3 [Source:MGI Symbol;Acc:MGI:104814]
ENSMUSG00000003545	Fosb	4025.4	2946.21	7576.01	7344.68	3457.74	2804.17	4618.1	4098.27	6353.13	3878.04	4202.47	5638.39	7327.41	7428.65	5423.33	15385.8	8473.54	11432.5	5473.34	5735.52	4640.59	13891.8	8257.68	3768.54	8309.05	8065.74	7452.37	4410.58	3308.57	FBJ osteosarcoma oncogene B [Source:MGI Symbol;Acc:MGI:95575]
ENSMUSG00000003546	Klc4	1503.57	1043.54	473.043	545.009	1131.47	921.944	2402.8	1160.28	495.024	471.984	1602.51	1465.49	728.914	680.055	676.598	899.476	759.976	1639.83	604.241	552.279	542.289	916.34	645.587	1035.95	571.578	776.492	653.916	619.975	570.544	kinesin light chain 4 [Source:MGI Symbol;Acc:MGI:1922014]
ENSMUSG00000003549	Ercc1	225.76	297.313	207.683	267.197	303.935	438.883	195.671	344.731	237	320.645	385.965	404.41	415.523	383.437	536.653	427.43	323.584	411.106	372.781	439.467	582.476	365.709	316.305	270.796	411.093	259.804	343.42	341.998	446.895	excision repair cross-complementing rodent repair deficiency, complementation group 1 [Source:MGI Symbol;Acc:MGI:95412]
ENSMUSG00000003559	As3mt	146.616	233.013	208.376	235.473	183.468	158.671	107.461	158.993	175.791	206.593	193.849	171.057	282.371	249.934	199.076	156.968	122.339	151.242	261.747	230.159	164.008	199.224	152.66	142.634	228.291	350.251	377.318	294.108	309.341	arsenite methyltransferase [Source:MGI Symbol;Acc:MGI:1929882]
ENSMUSG00000003573	Homer3	134.083	352.399	385.478	556.099	386.109	478.838	113.349	350.903	481.701	606.125	411.335	508.042	395.784	594.179	824.871	382.422	403.159	184.211	334.676	481.151	685.774	315.875	441.904	159.654	227.722	306.01	473.137	331.996	376.986	homer scaffolding protein 3 [Source:MGI Symbol;Acc:MGI:1347359]
ENSMUSG00000003575	Crtc1	285.4	254.291	572.165	503.478	509.964	446.607	290.195	214.844	470.14	366.248	586.299	556.697	328.864	414.746	363.28	366.063	334.423	306.688	279.224	482.869	436.567	399.176	295.467	447.658	337.69	535.163	452.326	505.322	454.344	CREB regulated transcription coactivator 1 [Source:MGI Symbol;Acc:MGI:2142523]
ENSMUSG00000003581	Rnf215	101.436	119.719	205.94	175.078	133.474	142.089	110.962	126.698	199.598	164.992	148.69	105.814	108.083	184.022	163.053	152.236	150.304	117.56	124.18	146.88	130.862	179.805	162.743	150.819	121.997	169.557	127.648	107.019	88.1972	ring finger protein 215 [Source:MGI Symbol;Acc:MGI:1918923]
ENSMUSG00000003585	Sec14l2	131.258	243.413	157.475	196.95	186.117	214.353	100.795	167.293	176.341	204.016	227.074	160.212	88.2659	112.604	111.831	154.552	153.955	47.7481	75.0377	86.5029	120.761	126.009	147.497	116.67	155.432	139.38	203.763	159.14	142.286	SEC14-like lipid binding 2 [Source:MGI Symbol;Acc:MGI:1915065]
ENSMUSG00000003604	Aven	483.612	425.59	454.086	325.102	420.135	490.294	393.668	351.476	350.556	330.589	398.667	372.897	286.865	226.83	279.179	209.974	234.13	332.197	388.788	386.426	288.491	301.525	295.286	429.61	520.283	362.448	328.311	478.797	478.165	apoptosis, caspase activation inhibitor [Source:MGI Symbol;Acc:MGI:1921518]
ENSMUSG00000003617	Cp	19.215	12.2655	421.599	235.892	320.743	75.6783	8.64787	11.0411	476.403	245.115	317.967	195.925	18.0605	444.102	202.311	4553.82	2100.52	32.4401	40.8407	383.508	334.25	2102.2	2076.04	50.8872	117.442	1254.2	638.819	889.766	458.774	ceruloplasmin [Source:MGI Symbol;Acc:MGI:88476]
ENSMUSG00000003623	Crot	680.534	677.783	444.506	409.835	623.11	481.619	807.73	716.695	456.653	363.842	727.126	638.042	577.845	584.173	512.818	855.943	735.971	649.154	538.425	428.92	446.476	721.451	706.454	832.847	635.131	675.617	644.92	702.991	666.316	carnitine O-octanoyltransferase [Source:MGI Symbol;Acc:MGI:1921364]
ENSMUSG00000003644	Rps6ka1	3890.9	3690.5	3312.05	4235.64	4166.16	4120.94	4418.85	3435.02	3692.81	3963.84	4687.75	4545.33	3085.57	4092.6	4558.97	4433.6	5396.45	3460.3	3016.38	3551.19	3761.24	4076.98	4287.83	3182.81	2888.18	3081.35	3774.36	3010.5	2970.66	ribosomal protein S6 kinase polypeptide 1 [Source:MGI Symbol;Acc:MGI:104558]
ENSMUSG00000003660	Snrnp200	8328.85	7334.02	6869.1	6097.3	7087.58	7731.23	7330.86	7425.38	5340.5	5868.43	6488.95	7040.07	5960.98	4522.63	4773.54	4159.93	4033.25	5876.31	6388.62	5671.04	5406.03	4737.27	4780.21	8308.14	8173.9	6757.81	6323.13	7945.31	8967.58	small nuclear ribonucleoprotein 200 (U5) [Source:MGI Symbol;Acc:MGI:2444401]
ENSMUSG00000003662	Ciao1	746.497	735.905	823.03	731.358	779.244	691.423	776.885	760.17	726.26	733.071	683.132	710.001	654.092	575.137	447.752	600.005	487.008	683.742	671.234	581.77	505.479	656.16	549.429	791.297	871.358	656.146	700.39	842.428	786.128	cytosolic iron-sulfur protein assembly 1 [Source:MGI Symbol;Acc:MGI:1346998]
ENSMUSG00000003680	Taf6l	302.512	356.195	342.26	334.996	303.91	308.329	293.241	339.951	420.773	349.197	309.283	284.95	554.642	554.588	445.515	471.961	345.483	494.69	593.708	570.584	477.57	386.565	363.231	325.964	369.607	390.023	309.382	392.481	346.895	TATA-box binding protein associated factor 6 like [Source:MGI Symbol;Acc:MGI:2444957]
ENSMUSG00000003721	Insig2	1249.95	858.933	468.971	819.546	1163.06	979.051	1707.6	1518.81	600.296	546.11	1188.91	1489.46	849.519	951.34	993.462	1081.66	1206.81	1827.31	936.47	758.008	929.989	634.803	950.342	1350.8	1012.79	659.384	1125.78	915.261	957.969	insulin induced gene 2 [Source:MGI Symbol;Acc:MGI:1920249]
ENSMUSG00000003731	Kpna6	1618.85	1629.7	2224.66	2136.89	1648.12	1707.89	1560.67	1449.93	1898.76	1948.63	1285.48	1403.67	1987.35	1524.33	1744.13	1365.79	1679.78	1723.17	2011.3	2051.72	2009.55	1637.41	1730.91	1946.01	1977.58	1819.05	1732.99	1609.05	1784.91	karyopherin (importin) alpha 6 [Source:MGI Symbol;Acc:MGI:1100836]
ENSMUSG00000003746	Man1a	347.085	227.738	1446.33	959.581	1932.45	1271.25	308.27	183.109	1113.24	747.742	1920.3	1531.35	880.472	854.775	906.512	1595.74	1506.13	1667.18	864.928	971.892	878.65	1742.79	1262.56	820.202	617.595	1719.98	1070.85	2019.21	1574.73	mannosidase 1, alpha [Source:MGI Symbol;Acc:MGI:104677]
ENSMUSG00000003752	Itpkc	351.439	228.677	277.934	269.399	320.451	257.032	433.933	232.254	193.866	215.356	351.896	296.839	436.275	334.431	276.996	584.017	374.795	631.382	349.671	351.343	278.449	764.046	329.864	373.424	242.861	363.461	321.41	202.782	203.504	inositol 1,4,5-trisphosphate 3-kinase C [Source:MGI Symbol;Acc:MGI:2442554]
ENSMUSG00000003762	Coq8b	236.41	226.038	128.423	154.489	113.642	152.869	306.86	194.273	137.866	130.23	203.21	171.122	285.14	269.759	245.321	309.181	329.389	344.296	213.733	189.293	197.213	315.733	316.03	193.88	152.168	100.694	145.961	141.966	137.457	coenzyme Q8B [Source:MGI Symbol;Acc:MGI:1924139]
ENSMUSG00000003778	Brd8	1377.71	1245.66	1341.54	1139.11	1267.31	1395.54	1308.48	1250.9	1149.55	1157.26	1238.6	1300.64	1247.29	1209.91	1230.97	1677.77	1535.99	1311.9	1379.14	1287.85	1247.61	1916.65	1679.29	1338.53	1297.18	1210.92	1191.63	1398.37	1378.16	bromodomain containing 8 [Source:MGI Symbol;Acc:MGI:1925906]
ENSMUSG00000003779	Kif20a	2182.12	2160.02	2925.85	2808.54	2176.19	2336.37	1695.58	1938.28	2766.52	3159.93	1739.93	1767.15	1739.9	1539.5	1668.34	1474.72	1251.28	1003.73	2218.62	2440.11	2304.45	1969.2	2095.21	2236.59	2672.37	2279.08	2316.62	2541.49	2731.41	kinesin family member 20A [Source:MGI Symbol;Acc:MGI:1201682]
ENSMUSG00000003808	Farsa	1203.57	1206.28	2253.03	2002.08	1598.96	1733.64	979.631	1185.49	2221.41	2197.65	1452.18	1435.72	1146.56	1588.4	1449.14	953.276	893.368	1020.02	1333.87	1823.9	1826.96	1139.48	1059.74	1178.7	1377.1	1885.14	1812.57	1740.28	1771.83	phenylalanyl-tRNA synthetase, alpha subunit [Source:MGI Symbol;Acc:MGI:1913840]
ENSMUSG00000003809	Gcdh	308.178	297.4	421.4	447.899	460.188	351.227	268.937	286.794	454.458	412.888	372.983	379.5	314.566	431.281	369.817	328.048	276.764	333.36	356.524	433.581	412.389	360.782	297.726	226.149	292.879	352.599	400.603	452.69	363.812	glutaryl-Coenzyme A dehydrogenase [Source:MGI Symbol;Acc:MGI:104541]
ENSMUSG00000003810	Mast2	2577.38	2636.15	2854.95	2881.72	2353.82	2290.81	2841.57	2363.11	2545.58	2470.29	2677.84	2377.47	3080.52	2751.27	3045.66	3703.21	3645.45	2902.86	3181.53	2872.43	2777.92	3657.65	2946.46	2486.03	2699.85	2495.32	2531.71	1916.43	2172.14	microtubule associated serine/threonine kinase 2 [Source:MGI Symbol;Acc:MGI:894676]
ENSMUSG00000003812	Dnase2a	175.953	276.163	535.457	511.45	554.154	466.704	274.063	254.37	568.979	554.419	608.1	487.067	268.48	559.652	471.608	468.453	330.319	346.689	268.474	528.946	529.666	445.149	363.146	275.095	263.648	570.729	528.802	562.348	574.558	deoxyribonuclease II alpha [Source:MGI Symbol;Acc:MGI:1329019]
ENSMUSG00000003813	Rad23a	1317.82	1262.29	1910.02	1747.39	1605.91	1705.14	1108.62	1297.88	1988.68	1962.1	1622.31	1516.68	1503.65	2009.61	2100.51	1190.21	1336.04	1374.01	1699.16	2161.42	2116.16	1178.04	1270.09	1598.2	1747.25	1612.27	1577.53	1529.3	1502.11	RAD23 homolog A, nucleotide excision repair protein [Source:MGI Symbol;Acc:MGI:105126]
ENSMUSG00000003814	Calr	17072.4	18085.1	20499.4	20747	21903.6	20281.9	16385.1	16146.4	19409.7	19068.7	23315.7	21257.8	18348.1	18350.8	17228.2	16875.4	14913.5	16222.2	18218.7	22484.7	21767.6	17558.8	17864.1	14230.3	15089.7	19752.4	22243.3	19894.4	21599.2	calreticulin [Source:MGI Symbol;Acc:MGI:88252]
ENSMUSG00000003824	Syce2	68.5106	65.6299	230.589	391.533	198.335	234.456	50.5197	70.104	317.013	423.993	171.92	174.647	137.496	249.079	247.6	57.1933	94.4029	49.311	125.682	234.993	273.846	61.3805	115.737	85.5601	176.884	201.289	401.885	303.993	371.076	synaptonemal complex central element protein 2 [Source:MGI Symbol;Acc:MGI:1919096]
ENSMUSG00000003847	Nfat5	3808.79	3093.6	3419.3	2657.35	2989.98	2421.48	4892.04	3064.27	2632.81	2823.19	2388.01	2862.66	3301.65	2483.67	3644.86	2858.83	3163.35	3254.2	2225.96	3117.18	2853.24	3157.06	2498.12	2359.64	1903.92	4407.52	3129.09	2660.26	3248.44	nuclear factor of activated T cells 5 [Source:MGI Symbol;Acc:MGI:1859333]
ENSMUSG00000003848	Nob1	651.847	699.02	1383.95	1404.54	904.852	985.772	455.304	563.843	1362.21	1386.34	775.728	763.176	625.926	979.199	941.168	544.921	588.872	512.25	881.827	1253.61	1120.26	646.595	649.861	608.905	587.428	991.352	1082.52	1051.02	1019.31	NIN1/RPN12 binding protein 1 homolog [Source:MGI Symbol;Acc:MGI:1914869]
ENSMUSG00000003849	Nqo1	62.2009	49.3437	107.648	100.377	132.08	62.2835	34.7215	24.2963	88.2055	60.2443	142.29	88.2533	45.676	17.7621	30.4019	85.0571	71.1599	56.0902	29.567	24.3045	19.3098	52.9024	51.342	30.6497	10.7022	144.886	75.3206	102.933	45.5219	NAD(P)H dehydrogenase, quinone 1 [Source:MGI Symbol;Acc:MGI:103187]
ENSMUSG00000003863	Ppfia3	161.26	90.3644	111.618	124.79	326.956	240.965	246.538	78.2459	161.326	94.8923	419.522	289.592	96.1016	161.384	203.663	175.165	162.305	206.855	82.2379	209.611	168.593	98.3765	120.648	323.286	156.935	139.432	134.894	184.33	183.295	protein tyrosine phosphatase, receptor type, f polypeptide (PTPRF), interacting protein (liprin), alpha 3 [Source:MGI Symbol;Acc:MGI:1924037]
ENSMUSG00000003865	Gys1	934.34	1929.75	831.669	1621.5	1528.69	1769.13	1239.19	2190.46	1338.58	1874.69	1860.04	2722.52	1030.32	1211.09	1412.6	1235.05	1997.16	898.652	920.447	902.191	1246.87	964.536	1659.05	1056.93	1695.62	839.337	2196.43	1667.35	1992.16	glycogen synthase 1, muscle [Source:MGI Symbol;Acc:MGI:101805]
ENSMUSG00000003868	Ruvbl2	1843.66	2283.66	2440.02	2423.8	1847.84	1993.97	1441.88	2079.75	2490.63	2617.56	1734.85	2052.41	2174.17	1932.57	1817.97	1332.18	1659.38	1279.75	2466.86	2237.94	2402.39	1306.94	1885.62	1759.15	2651.04	1625.13	2293.97	2168.35	2732.48	RuvB-like protein 2 [Source:MGI Symbol;Acc:MGI:1342299]
ENSMUSG00000003872	Lin7b	4.67796	3.92342	2.7286	6.84545	9.48883	3.36128	5.40381	2.40291	2.86062	0.633977	3.3837	3.11118	0	3.57766	3.17071	6.43047	3.54715	3.68269	6.98144	0.580488	1.04834	3.16773	1.61096	7.54783	5.51715	2.06406	2.92038	7.65531	4.43284	lin-7 homolog B (C. elegans) [Source:MGI Symbol;Acc:MGI:1330858]
ENSMUSG00000003873	Bax	1139.38	1104.68	1095.82	997.944	1068.02	1235.79	915.755	1134.43	1124.01	977.54	1162.58	1084.55	1258.25	1218.58	1034.15	1066.75	1065.64	1107.52	1358.11	1300	1138.2	1180.45	1319.31	1159.82	1204.42	1164.22	1035.26	1260.91	1234.61	BCL2-associated X protein [Source:MGI Symbol;Acc:MGI:99702]
ENSMUSG00000003923	Tfam	646.84	868.779	877.942	713.539	504.465	615.767	511.702	663.117	762.347	549.885	520.399	424.432	788.136	655.64	647.674	635.313	598.568	516.487	726.922	697.709	749.846	644.012	733.337	665.049	800.191	664.262	532.507	589.094	650.337	transcription factor A, mitochondrial [Source:MGI Symbol;Acc:MGI:107810]
ENSMUSG00000003929	Zfp81	110.286	112.486	90.1672	100.094	102.024	126.24	89.0061	135.896	91.8088	107.042	80.0516	96.5807	85.857	118.008	95.1162	123.782	61.791	49.0252	63.4991	135.586	134.402	144.858	114.509	131.56	120.845	145.885	91.1543	139.028	85.092	zinc finger protein 81 [Source:MGI Symbol;Acc:MGI:1890752]
ENSMUSG00000003934	Efnb3	26.8607	27.1967	26.3845	38.5133	28.5962	30.8129	33.8068	28.4435	20.3294	38.8336	33.52	25.2573	9.6526	26.8386	21.1251	25.1997	20.146	14.5685	17.4361	25.3349	24.1577	11.5821	21.17	13.8712	12.6546	18.6218	26.6346	29.5352	20.5373	ephrin B3 [Source:MGI Symbol;Acc:MGI:109196]
ENSMUSG00000003948	Mmd	87.4465	100.207	193.564	131.488	190.541	135.589	52.4497	72.011	154.887	141.022	138.547	114.938	66.2825	96.6478	94.3379	84.6833	54.1487	44.3618	69.2192	120.532	130.575	92.6566	83.6411	186.063	158.098	172.515	121.912	245.448	220.782	monocyte to macrophage differentiation-associated [Source:MGI Symbol;Acc:MGI:1914718]
ENSMUSG00000003949	Hlf	0	0	11.4023	1.48992	5.14709	3.76122	0	0	1.652	0	0	7.38794	2.43688	0	0	0	0	0	0.701272	0	0	0	0	12.2518	1.24668	2.07547	0.993241	78.1483	11.6173	hepatic leukemia factor [Source:MGI Symbol;Acc:MGI:96108]
ENSMUSG00000003955	Fam162a	308.693	1029.62	656.144	1218.92	1058.91	1389.54	375.607	1217.97	1209.21	1613.08	1436.96	1732.74	855.053	998.619	1259.06	906.111	1659.31	331.526	773.214	824.9	1050.6	620.089	1459.37	426.17	905.956	618.924	1748.61	1332.82	1594.47	family with sequence similarity 162, member A [Source:MGI Symbol;Acc:MGI:1917436]
ENSMUSG00000003970	Rpl8	22859.9	22921.9	15981.4	17567.3	20153	25922.9	19249.9	24455.6	18887	18501.7	21022.6	22046	15909.9	18475.1	18881.8	14185.1	17037.6	12765.6	17533.6	18543.6	19708.3	14171.1	15778.7	17804.8	19971.9	11396.7	13348.4	21294	21850.6	ribosomal protein L8 [Source:MGI Symbol;Acc:MGI:1350927]
ENSMUSG00000003992	Ssbp2	7.14448	3.13	111.119	66.5984	81.8039	31.8527	6.27485	9.57748	87.0869	53.9082	56.6447	44.965	37.1307	37.5619	33.5649	103.078	68.9887	25.8516	30.8138	53.6451	27.5517	110.828	68.2567	20.38	17.8742	118.785	66.9815	243.032	171.599	single-stranded DNA binding protein 2 [Source:MGI Symbol;Acc:MGI:1914220]
ENSMUSG00000004018	Fancl	112.474	118.428	144.04	152.171	108.818	94.0413	146.429	135.011	179.248	146.478	89.0871	95.3569	129.689	113.498	113.945	88.778	87.3577	99.4943	173.421	114.652	117.723	85.1142	76.3918	142.564	120.607	132.801	95.7963	108.037	131.43	Fanconi anemia, complementation group L [Source:MGI Symbol;Acc:MGI:1914280]
ENSMUSG00000004031	Brinp2	0	0	2.1887	0	0	0	0	0	8.47925	1.67191	0	2.10888	0	0	0	0	0	0	0	0	0	0	0	0	0	0	0	2.34079	2.11814	bone morphogenic protein/retinoic acid inducible neural-specific 2 [Source:MGI Symbol;Acc:MGI:2443333]
ENSMUSG00000004032	Gstm5	197.952	183.553	431.725	419.246	812.544	731.368	217.233	203.68	523.05	512.316	895.811	701.274	185.454	370.238	341.146	332.624	393.408	154.752	189.119	236.605	273.648	249.125	302.531	216.275	243.461	481.791	512.581	664.825	591.271	glutathione S-transferase, mu 5 [Source:MGI Symbol;Acc:MGI:1309466]
ENSMUSG00000004035	Gstm7	15.8186	36.6669	80.319	72.3934	36.7779	34.1171	23.4801	24.7355	144.777	41.5361	33.5644	41.1236	24.1695	84.3843	22.9808	124.393	84.7009	18.9587	19.6687	23.6057	28.8925	104.968	76.5939	12.6463	17.5561	77.0206	64.9977	59.491	35.9404	glutathione S-transferase, mu 7 [Source:MGI Symbol;Acc:MGI:1915562]
ENSMUSG00000004038	Gstm3	4.36349	2.54909	0	0	11.8425	1.80748	5.79566	0	2.55089	0	24.8544	10.1294	0	8.89006	10.0514	42.3711	31.243	7.87536	6.54939	4.67896	5.04916	18.4677	24.1984	0.873692	2.91473	0	0.764726	4.69282	6.38757	glutathione S-transferase, mu 3 [Source:MGI Symbol;Acc:MGI:106026]
ENSMUSG00000004040	Stat3	1688.15	1835.58	2262.56	2487.33	2183.07	1878.98	1995.18	2068.97	1769.76	1899.12	2073.09	1931.15	1891.12	1606.81	1859.38	2413.83	2541.79	1865.51	1597.3	1292.65	1749.84	2002.81	2929.42	2027.47	2181.54	2831.55	3648.61	2374.9	2606.95	signal transducer and activator of transcription 3 [Source:MGI Symbol;Acc:MGI:103038]
ENSMUSG00000004043	Stat5a	89.052	77.0296	217.385	195.212	83.881	118.866	130.823	120.096	278.57	209.132	92.7242	108.123	146.889	175.001	158.653	200.776	172.119	148.838	104.392	107.72	188.378	221.512	189.703	106.716	85.0971	194.02	222.271	222.71	105.018	signal transducer and activator of transcription 5A [Source:MGI Symbol;Acc:MGI:103036]
ENSMUSG00000004044	Cavin1	8156.85	10424.8	8153.32	9304.24	4032.91	4430.8	8158.95	11970.3	9565.41	10349.1	3839.88	4258.89	9490.95	8839.64	9808.84	7301.97	8801.78	8184.53	9729.82	8711.99	10038	6507.63	8255.9	5848.04	6650.78	6860.34	8086.64	5453.95	5672.88	caveolae associated 1 [Source:MGI Symbol;Acc:MGI:1277968]
ENSMUSG00000004054	Map3k11	1698.82	1418.21	1146.03	1277.04	1448.03	1279.2	1873.49	1580.02	1268.38	1286.91	1710.16	1779.35	1655.19	1408.81	1293.8	1505.88	1442.63	1947.38	1642.7	1279.68	1208.3	1665.68	1606.02	1544.26	1442.68	1423.27	1534.17	1252.09	1294.07	mitogen-activated protein kinase kinase kinase 11 [Source:MGI Symbol;Acc:MGI:1346880]
ENSMUSG00000004056	Akt2	1079.88	1105.29	1803.54	1514.57	1298.44	1445.76	973.978	973.463	1568.82	1504.14	1188.27	1261.2	1238.35	1279.86	1317.48	1221.66	1335.36	1156.3	1258.89	1347.74	1484.06	1274.71	1317.06	1350.44	1530.15	1489.36	1424.84	1444.58	1551.62	thymoma viral proto-oncogene 2 [Source:MGI Symbol;Acc:MGI:104874]
ENSMUSG00000004069	Dnaja3	1130.44	1201.65	1303.58	1094.45	1048.57	985.723	980.446	1028.71	1129.58	994.142	993.689	890.63	1398.77	1163.77	1107.44	1248.22	1149.08	1271.97	1391.23	1383.97	1295.71	1339.3	1276.37	1234.06	1272.16	1257.34	1154.37	1064.64	1024.7	DnaJ heat shock protein family (Hsp40) member A3 [Source:MGI Symbol;Acc:MGI:1933786]
ENSMUSG00000004070	Hmox2	512.009	561.149	772.924	714.406	529.85	551.923	569.232	592.197	777.985	776.729	634.885	546.847	795.568	784.717	779.446	702.269	694.089	711.693	801.014	723.171	681.285	768.748	666.266	537.581	466.351	599.674	638.088	716.94	584.509	heme oxygenase 2 [Source:MGI Symbol;Acc:MGI:109373]
ENSMUSG00000004071	Cdip1	475.232	385.94	333.427	322.186	524.846	403.371	557.35	346.615	305.641	328.718	461.001	523.469	399.704	439.514	433.318	472.545	424.861	565.461	314.288	376.049	385.636	420.829	407.135	375.641	323.916	449.556	393.785	315.313	311.148	cell death inducing Trp53 target 1 [Source:MGI Symbol;Acc:MGI:1913876]
ENSMUSG00000004085	Map3k20	943.192	899.175	752.427	542.293	595.279	571.927	727.956	1016.91	588.675	610.767	494.878	464.591	813.453	875.561	1055.71	543.745	628.405	607.288	820.234	1004.12	1036.62	508.895	630.611	1030.67	1065.92	620.928	502.828	658.887	626.73	mitogen-activated protein kinase kinase kinase 20 [Source:MGI Symbol;Acc:MGI:2443258]
ENSMUSG00000004096	Cwc15	2083.92	2016.97	1927.5	2009.5	1778.01	1970.69	2097.54	2093.47	2019.9	2047.65	1961.96	2010.16	2345.23	2025.04	1924.55	1741.48	1787.48	2418.24	2333	2122.81	2269.68	1840.92	2036.59	1865.93	1825.04	1820.26	1934.75	1711.02	1819.84	CWC15 spliceosome-associated protein [Source:MGI Symbol;Acc:MGI:1913320]
ENSMUSG00000004099	Dnmt1	5177.84	5314.15	6944.95	5679.75	4496.69	4943.35	3606.91	4451.15	5629.12	5930.31	3369.27	3509.66	5140.31	3962.74	4290.16	4110.91	3554.3	3437.44	6465.71	5621	5173.66	5163.79	4923.29	4813.55	6223.91	5271.31	4877.57	5009.05	5737.62	DNA methyltransferase (cytosine-5) 1 [Source:MGI Symbol;Acc:MGI:94912]
ENSMUSG00000004100	Ppan	1532.25	1266.63	2007.57	1631.37	1751.67	1889.37	1076	1539.27	1827.28	1582.59	1681.31	1445.84	1499.16	1846.01	1456.29	1438.18	1284.9	1015.06	1664.65	2038.76	1625.72	1509.84	1589.4	1280.46	1436.6	1388.55	1330.98	1727.04	1828.98	peter pan homolog [Source:MGI Symbol;Acc:MGI:2178445]
ENSMUSG00000004105	Angptl2	2.19482	11.8633	0.926293	0	0	0	0.814194	17.6678	3.58565	2.11869	0	0	6.46137	1.87724	0.84637	3.05123	6.88964	6.63752	0	0.789842	2.1133	1.9443	5.09667	0	9.6361	0	3.8692	0	0.5984	angiopoietin-like 2 [Source:MGI Symbol;Acc:MGI:1347002]
ENSMUSG00000004113	Cacna1b	14.3395	9.47685	92.0204	66.6937	528.491	335.701	85.8557	97.8246	27.141	38.7837	675.933	468.361	1.51369	2.19421	3.26634	17.1638	67.0337	39.1771	14.1858	9.46258	7.59349	8.79574	11.4543	24.8886	16.7455	164.964	136.501	183.833	120.243	calcium channel, voltage-dependent, N type, alpha 1B subunit [Source:MGI Symbol;Acc:MGI:88296]
ENSMUSG00000004127	Trmt10a	307.003	349.268	424.925	352.421	397.525	510.456	184.413	291.949	389.86	356.946	378.794	257.821	191.593	204.006	236.633	202.09	177.228	231.539	285.087	259.704	285.207	176.218	197.03	472.652	509.167	350.021	298.928	406.453	514.31	tRNA methyltransferase 10A [Source:MGI Symbol;Acc:MGI:1920421]
ENSMUSG00000004151	Etv1	73.4312	47.5262	156.036	78.3196	84.6569	51.8871	52.2779	61.2985	134.45	113.752	54.8017	75.7022	105.756	57.5112	39.3435	62.4377	97.8543	32.2856	60.0166	70.3092	69.941	56.1543	64.3759	204.398	286.089	248.246	158.099	76.6102	94.1768	ets variant 1 [Source:MGI Symbol;Acc:MGI:99254]
ENSMUSG00000004187	Kifc2	109.2	94.5797	46.2398	50.5148	145.767	104.769	217.099	95.0451	43.4928	24.5423	256.532	231.153	111.517	164.661	119.684	287.923	157.072	181.444	73.3828	74.1507	77.2376	241.294	113.153	117.82	88.8717	70.5341	66.4831	110.029	91.1992	kinesin family member C2 [Source:MGI Symbol;Acc:MGI:109187]
ENSMUSG00000004207	Psap	8199.68	8097.04	5041.77	4500.04	6042.2	4432.84	9329.5	7702.68	4997.24	4230.68	6982.56	6194.32	5224.74	4801.25	5184.29	6416.46	6573.94	6548.51	4683.01	3882.58	4326.68	6124.93	5829.33	7254.84	5942.23	6452.81	5954.19	5315.1	4623.61	prosaposin [Source:MGI Symbol;Acc:MGI:97783]
ENSMUSG00000004221	Ikbkg	700.584	738.735	787.779	695.399	721.45	499.052	1268.94	1047.73	849.938	753.715	556.858	516.434	1110.1	1004.44	1072.42	871.602	938.51	1706.43	1096.76	1126.68	946.412	874.468	814.673	1001.62	716.522	830.816	925.936	617.347	642.211	inhibitor of kappaB kinase gamma [Source:MGI Symbol;Acc:MGI:1338074]
ENSMUSG00000004231	Pax2	5.04274	0	0	0	0	0	0.810974	0	0	0	0	0	775.22	12.2565	12.3243	155.288	135.154	868.249	806.926	26.2443	14.0415	181.656	54.6366	5.04449	2.4471	2.79881	0	0.640613	0.826511	paired box 2 [Source:MGI Symbol;Acc:MGI:97486]
ENSMUSG00000004233	Wars2	270.531	353.014	355.058	315.116	401.642	301.346	202.727	210.124	232.808	291.956	302.241	247.602	258.513	257.403	337.508	253.832	257.348	361.681	275.472	314.696	195.308	308.42	302.344	303.854	296.198	304.415	284.717	324.058	293.045	tryptophanyl tRNA synthetase 2 (mitochondrial) [Source:MGI Symbol;Acc:MGI:1917810]
ENSMUSG00000004263	Atn1	1725.35	1420.58	2277.31	1843.74	1780.16	1662.11	1583.64	1371.32	1788.6	1785.31	1559.13	1574.28	1520.65	1352.82	1510.52	2075.41	1844.76	1537.07	1637.86	1370.23	1594.06	2487.5	2027.37	1808.88	1869.04	2065.78	2050.34	2052.81	2089.11	atrophin 1 [Source:MGI Symbol;Acc:MGI:104725]
ENSMUSG00000004264	Phb2	3546.18	3679.93	3506.23	3352.53	3004.21	3228.28	2984.67	3528.79	3791.26	3436.11	2951.92	2751.9	3217.24	3262.85	3114.46	2989.5	3103.94	2834.14	3717.05	3704.43	3544.41	3172.33	3340.95	3337.79	3819.71	2723.36	2787.92	3263.48	3301.12	prohibitin 2 [Source:MGI Symbol;Acc:MGI:102520]
ENSMUSG00000004266	Ptpn6	302.446	387.591	227.474	468.537	250.832	286.875	356.027	344.226	280.638	269.319	359.665	400.334	245.648	266.198	371.961	247.79	259.845	231.863	174.842	215.331	448.3	270.274	271.207	252.962	234.066	237.967	272.09	245.451	249.225	protein tyrosine phosphatase, non-receptor type 6 [Source:MGI Symbol;Acc:MGI:96055]
ENSMUSG00000004267	Eno2	3.97919	2.25937	7.72969	7.49891	2.96543	11.5454	6.1953	15.126	12.3831	7.013	0.598867	2.92366	20.0027	12.7683	9.23847	24.0406	46.1525	3.36526	13.8997	16.1743	5.3067	29.7588	18.7774	5.65291	23.7103	11.8343	12.3587	16.2326	12.8682	enolase 2, gamma neuronal [Source:MGI Symbol;Acc:MGI:95394]
ENSMUSG00000004268	Emg1	1584.16	1541.02	1753.42	1454.24	1462.66	1645.71	1324.57	1488.3	1603.62	1609.72	1481.72	1411.84	1471.18	1479	1254.82	1244.88	1246.01	1411.3	1781.5	1806.07	1593.35	1487.55	1470.83	1684.14	1926.47	1541.37	1445.5	1753.72	1730.36	EMG1 N1-specific pseudouridine methyltransferase [Source:MGI Symbol;Acc:MGI:1315195]
ENSMUSG00000004270	Lpcat3	2137.93	2392.34	1331.97	1524.5	1632.96	1523.49	2882.94	2281.5	1407.51	1310.09	1928.5	1914.75	2348.98	1946.56	1983.82	2140.05	2443.51	2705.63	1963.11	1582.49	1755.82	2016.01	2087.32	1658.55	1726.88	1394.1	1802.73	1533.11	1433.75	lysophosphatidylcholine acyltransferase 3 [Source:MGI Symbol;Acc:MGI:1315211]
ENSMUSG00000004285	Atp6v1f	1042.48	970.484	1053.38	998.315	951.572	982.751	1023.93	957.887	1059.42	1017.83	1006.13	952.381	1348.82	1161.79	1143.46	1247.55	1189.44	1480.22	1303.95	1196.79	1083.68	1321.48	1292.83	1059.25	1209.59	1112.87	1131.62	1084.51	1118.13	ATPase, H+ transporting, lysosomal V1 subunit F [Source:MGI Symbol;Acc:MGI:1913394]
ENSMUSG00000004317	Clcn5	1506.49	1589.47	1892.32	2058.47	1223.05	1173.25	1232.18	1294.87	1734.04	2203.72	892.027	1181.88	2776.62	1461.19	1405.35	1656.66	1723.49	2663.49	2948.37	2128.66	1893.63	1717.88	1926.38	1555.84	1527.77	1678.65	1573.75	1057.55	1263.18	chloride channel, voltage-sensitive 5 [Source:MGI Symbol;Acc:MGI:99486]
ENSMUSG00000004319	Clcn3	1754.86	1759.3	3043.06	3370.02	2484.88	2337.37	1968.59	1887.6	3301.26	3742.74	2439.87	2823.6	2541.83	3292.5	3376.69	2586.94	2653.08	2747.56	2386.86	3188.35	3164.51	2371.73	2661.21	1751.45	1764.8	2865.03	3498.76	2300.87	2510.11	chloride channel, voltage-sensitive 3 [Source:MGI Symbol;Acc:MGI:103555]
ENSMUSG00000004328	Hif3a	34.9878	76.1221	12.8329	41.1229	43.7664	75.6204	143.71	40.0319	48.6493	31.3166	100.053	52.2022	3.07243	8.91524	7.62415	18.0507	26.8283	4.20332	13.3325	21.5372	11.2723	57.6958	20.0222	8.76526	15.6913	29.7693	81.6435	29.7634	61.3252	hypoxia inducible factor 3, alpha subunit [Source:MGI Symbol;Acc:MGI:1859778]
ENSMUSG00000004347	Pde1c	0	0	18.0745	8.35942	0	0	0	0	13.7432	11.2016	1.47596	0	0	0	0	3.55918	4.39907	0	0	0	0	11.7902	7.89373	0	0	6.13163	46.0532	0	0	phosphodiesterase 1C [Source:MGI Symbol;Acc:MGI:108413]
ENSMUSG00000004356	Utp20	1373.81	1141.93	2446.09	1953.42	1364.83	1419.62	747.727	1066.77	1797	1591.47	1118.34	1112.46	1634.72	954.039	937.337	887.308	772.979	872.624	1692.78	1711.34	1377	1324.09	1044.4	1669.57	1865.65	1942.92	1281.41	1792.64	1989.53	UTP20 small subunit processome component [Source:MGI Symbol;Acc:MGI:1917933]
ENSMUSG00000004359	Spic	1.75814	0	1.10318	0	0	2.71617	0	0	1.71592	0	1.02876	0	1.9032	1.1115	0	0	0	0	3.28672	0.934	1.68216	3.44658	0	0	0	0	1.54354	0	0.713878	Spi-C transcription factor (Spi-1/PU.1 related) [Source:MGI Symbol;Acc:MGI:1341168]
ENSMUSG00000004364	Cul3	3334.65	3875.7	2677.22	2881.58	3011.28	2833.97	3180.58	3535.72	2555.66	3289.23	3118.96	3246.57	4458.79	2708.53	3083.02	2904.94	3485.47	3639.89	4008.67	2661.02	3128.96	2780.1	2953.11	2895.44	3187.66	2610.58	2702.03	2493.15	2770.16	cullin 3 [Source:MGI Symbol;Acc:MGI:1347360]
ENSMUSG00000004371	Il11	4.03888	2.37157	4.07578	6.45276	4.26006	3.35169	8.46797	0	3.15766	7.0133	3.84282	0.936052	10.6407	4.12113	4.68179	7.21025	15.2561	3.634	6.40733	5.20213	5.41339	4.27149	10.3285	5.50259	0.901403	6.02065	11.3406	5.06746	7.22994	interleukin 11 [Source:MGI Symbol;Acc:MGI:107613]
ENSMUSG00000004383	Large1	90.4002	79.843	325.401	228.673	889.869	527.011	46.1964	48.8905	304.906	216.591	923.48	830.005	542.537	627.459	588.572	584.289	491.155	849.249	438.357	596.952	493.953	569.573	519.536	456.633	357.441	628.665	390.097	913.42	687.656	LARGE xylosyl- and glucuronyltransferase 1 [Source:MGI Symbol;Acc:MGI:1342270]
ENSMUSG00000004393	Ddx56	909.845	807.166	1676.88	1596.81	712.731	837.78	852.89	858.099	1693.38	1521.54	719.084	666.335	900.622	956.648	792.724	750.02	734.298	742.4	1062.39	1041.36	927.59	693.411	830.693	836.989	866.864	1009.79	931.292	861.742	824.203	DEAD box helicase 56 [Source:MGI Symbol;Acc:MGI:1277172]
ENSMUSG00000004394	Tmed4	859.52	828.902	1197.74	1185.49	828.759	739.807	991.951	832.659	1232.4	1119.22	931.337	753.156	646.391	865.516	849.317	1233.03	1164.87	932.169	807.406	723.473	901.601	1207.24	1070.75	774.993	875.765	1071.33	1102.97	722.056	730.353	transmembrane p24 trafficking protein 4 [Source:MGI Symbol;Acc:MGI:1915070]
ENSMUSG00000004415	Col26a1	0.439444	0.605878	0	3.92958	2.78853	0.84445	1.3595	3.49988	2.54315	0	2.21514	0.944694	5.95713	0	0.504417	0	3.2468	0	3.2868	0	0.386347	0	0	0	0	0	0	0.721809	2.30671	collagen, type XXVI, alpha 1 [Source:MGI Symbol;Acc:MGI:2155345]
ENSMUSG00000004446	Bid	506.034	435.366	560.123	376.504	376.686	329.309	414.178	374.19	487.328	450.349	347.53	382.904	678.491	465.918	423.277	739.085	652.577	672.111	645.078	505.046	465.388	736.516	654.814	552.887	442.445	497.061	406.448	465.301	389.98	BH3 interacting domain death agonist [Source:MGI Symbol;Acc:MGI:108093]
ENSMUSG00000004451	Ralb	1420.47	1841.59	857.77	1037.58	1002.25	1188.01	1463.61	1744.58	998.943	1096.33	1107.92	1239.44	1833.37	1331.35	1391.17	1211.11	1483.78	2061.24	1777.06	1175.21	1398.14	1121.2	1282.39	1072.68	1033.12	872.745	961	884.532	879.143	v-ral simian leukemia viral oncogene B [Source:MGI Symbol;Acc:MGI:1927244]
ENSMUSG00000004455	Ppp1cc	4276.83	4139.21	4072.78	3997.84	4866.72	4675.81	4250.83	4017.04	4347.67	4069.72	5091.29	4937.69	3603.06	3254.65	3570.31	3152.21	2901.01	4256.27	4040.4	3442.08	3692.36	3327.83	3258.23	5373.67	5545.18	4152.5	4343.33	5327.52	5286.34	protein phosphatase 1 catalytic subunit gamma [Source:MGI Symbol;Acc:MGI:104872]
ENSMUSG00000004460	Dnajb11	1831.99	1963.84	1920.26	1854.49	1682.46	1742.53	1824.44	1787.91	1947.8	1755.05	1696.98	1671.55	1841.17	1473.13	1540.65	1572.68	1629.14	1753.08	1797.39	1905.07	1873.95	1672.6	1940.06	1458.31	1609.73	1703.18	1974.05	1742	1840.15	DnaJ heat shock protein family (Hsp40) member B11 [Source:MGI Symbol;Acc:MGI:1915088]
ENSMUSG00000004462	Tbccd1	287.833	223.266	304.872	327.15	277.356	245.346	223.574	217.463	259.395	305.409	257.367	213.007	232.426	227.923	216.961	251.697	236.96	270.305	229.517	262.142	214.477	305.45	242.495	257.152	207.838	360.514	290.717	380.347	322.719	TBCC domain containing 1 [Source:MGI Symbol;Acc:MGI:1917823]
ENSMUSG00000004473	Clec11a	0.870313	3.84209	6.59377	1.16106	5.57993	9.0522	3.86475	4.5298	4.26658	7.57044	8.32914	5.06542	11.4865	1.11273	2.02011	7.236	9.18902	5.24309	4.3796	0.938834	0.833075	9.24338	4.02865	1.73927	4.86868	9.74752	8.40218	9.37779	4.25762	C-type lectin domain family 11, member a [Source:MGI Symbol;Acc:MGI:1298219]
ENSMUSG00000004500	Zfp324	111.01	118.436	142.773	150.345	105.028	121.093	131.521	120.673	181.161	156.953	99.3817	73.2074	120.635	130.017	85.7662	132.259	64.448	145.825	153.985	157.349	138.697	165.742	104.986	192.744	157.29	203.113	120.424	115.38	137.023	zinc finger protein 324 [Source:MGI Symbol;Acc:MGI:2444641]
ENSMUSG00000004508	Gab2	127.158	148.831	684.847	545.064	289.448	222.891	110.418	121.527	605.064	619.905	303.912	247.359	254.48	301.776	348.324	336.138	399.662	287.496	241.504	287.877	300.227	418.875	502.217	265.474	223.735	638.304	549.583	363.052	405.652	growth factor receptor bound protein 2-associated protein 2 [Source:MGI Symbol;Acc:MGI:1333854]
ENSMUSG00000004530	Coro1c	4972.6	4419.62	3573.8	3175.26	3821.94	4271.99	4472.77	4092.78	2904.15	3469.69	3375.41	3506.77	4411.03	3240.05	3127.35	3360.65	3764.7	4685.37	4715.24	3395.22	3216.67	3212.28	3868.49	4634.62	4398.02	3885.64	3557.42	3162.26	3588	coronin, actin binding protein 1C [Source:MGI Symbol;Acc:MGI:1345964]
ENSMUSG00000004535	Tax1bp1	5795.61	4822.11	4108.81	4635.81	6114.57	5251.55	7347.79	4309.55	3912.7	3656.19	7284.16	6426.76	4362.41	4106.65	4315.15	5262.03	6444.78	5640.96	3840.01	3487.62	3862.61	5343.14	6407.23	5293.46	4435.1	5061.76	5542.47	4977.43	4729.67	Tax1 (human T cell leukemia virus type I) binding protein 1 [Source:MGI Symbol;Acc:MGI:1289308]
ENSMUSG00000004540	Psg17	13.1341	27.8568	2.19917	1.15614	2.78051	1.80939	5.78548	45.4478	7.69983	0	7.21415	8.11211	13.3261	22.1938	27.2926	26.2832	32.185	9.14329	9.84372	14.0289	26.7931	9.20589	27.2217	7.88378	13.6368	3.22299	5.38438	5.51117	8.52975	pregnancy specific glycoprotein 17 [Source:MGI Symbol;Acc:MGI:1347250]
ENSMUSG00000004542	Psg19	1.39243	4.54877	1.74604	0	1.58126	0.925317	0	19.6823	0	0	1.17498	5.32319	7.99893	3.53525	7.47109	3.0917	11.7372	4.32046	2.36421	7.36756	12.7663	0	3.20443	0	1.10865	1.22342	0.787961	0.625561	1.69867	pregnancy specific glycoprotein 19 [Source:MGI Symbol;Acc:MGI:1347252]
ENSMUSG00000004552	Ctse	5828.09	6813.41	17.1841	20.2472	95.229	51.286	6416.01	5626.13	16.122	23.8186	141.748	90.189	12549.7	4381.32	5334.59	4153.19	4372.34	26441.9	8878.91	5072.31	4996.45	4953.52	4490.68	1179.46	569.165	29.5244	48.0631	25.3545	25.6776	cathepsin E [Source:MGI Symbol;Acc:MGI:107361]
ENSMUSG00000004558	Ndrg2	835.409	2030.35	263.026	753.374	1098.57	1182.11	1050.83	1967.77	727.92	921.12	1623.63	1938.57	543.318	896.251	968.443	439.692	769.281	409.486	623.622	771.655	1046.93	272.171	479.934	888.384	1224.73	433.642	1586.18	1219.89	1386.94	N-myc downstream regulated gene 2 [Source:MGI Symbol;Acc:MGI:1352498]
ENSMUSG00000004561	Mettl17	274.415	245.986	247.384	209.389	189.84	174.904	248.808	229.796	255.457	221.985	192.236	178.941	127.066	196.67	120.434	202.882	157.367	172.239	176.408	229.89	177.672	225.741	186.264	254.041	261.814	228.273	202.079	193.958	227.481	methyltransferase like 17 [Source:MGI Symbol;Acc:MGI:1098577]
ENSMUSG00000004562	Arhgef40	1348.08	2805.36	423.338	492.854	570.681	607.432	2080.67	2610.82	527.65	566.137	741.1	919.132	1327.04	2170.27	2467.26	1238.27	1806.05	1269.68	1022.5	1355.23	1710.42	870.909	1303.59	1059.56	1073.35	534.734	569.925	700.337	577.325	Rho guanine nucleotide exchange factor (GEF) 40 [Source:MGI Symbol;Acc:MGI:2685515]
ENSMUSG00000004565	Pnpla6	1064.99	1240.47	1871.3	2166.13	1780.23	1579.87	1567	1316.14	1987.4	2077.07	1849.39	1897.18	1243.45	2121.12	1735.58	1409.46	1674.26	1541.58	1253.36	2011.39	1769.88	1551.05	1232.35	1154.97	1105.12	2249.51	2079.5	1822.81	1545.78	patatin-like phospholipase domain containing 6 [Source:MGI Symbol;Acc:MGI:1354723]
ENSMUSG00000004567	Mcoln1	544.081	367.981	784.057	705.135	778.358	542.414	471.801	414.89	598.225	734.106	865.156	831.254	431.737	734.459	731.455	690.733	835.735	544.253	601.674	693.165	613.467	683.677	604.06	877.739	392.314	697.268	973.91	642.063	832.118	mucolipin 1 [Source:MGI Symbol;Acc:MGI:1890498]
ENSMUSG00000004568	Arhgef18	2172.37	1289.22	1763.98	1827.25	1650.23	1299.68	2559.85	1886.98	1501.52	1792.63	1655.56	1702.49	1815.16	2268.04	2512.08	1577.32	1683.93	2499.29	1902.06	2251.5	1929.87	1336.04	1291.51	2686.01	1440.46	2101.99	2000.56	1408.44	1409.9	rho/rac guanine nucleotide exchange factor (GEF) 18 [Source:MGI Symbol;Acc:MGI:2142567]
ENSMUSG00000004591	Pkn2	1941.84	1749.37	3038.18	2904.47	2858	2971.38	1710.1	1746.33	2980.2	3269.26	2381.13	3088.09	2148.07	1997.57	2319.73	1997.92	2114.4	1826.84	2186.02	2030.73	2226.4	2177.1	2086.17	2331.13	2207.54	2763.75	2416.96	2281.08	2429.49	protein kinase N2 [Source:MGI Symbol;Acc:MGI:109211]
ENSMUSG00000004610	Etfb	720.794	663.421	649.48	749.872	569.629	546.621	814.842	692.238	720.733	679.836	551.481	507.855	1020.15	993.738	844.252	912.891	860.442	1051.41	896.837	910.366	849.808	982.513	752.671	693.747	662.408	579.259	656.085	553.406	416.286	electron transferring flavoprotein, beta polypeptide [Source:MGI Symbol;Acc:MGI:106098]
ENSMUSG00000004626	Stxbp2	2439.07	2570.07	1920.45	2022.27	2660.74	2413.3	3384.29	2662.98	1980.29	2299.66	3149.38	3219.63	2725.97	3378.37	3435.58	2394.77	2490.13	3469.7	2249.55	2715.8	2674.8	2279.76	2294.23	2277.47	2331.03	1958.37	2259.58	2156.02	2171.68	syntaxin binding protein 2 [Source:MGI Symbol;Acc:MGI:107370]
ENSMUSG00000004633	Chn2	1168.05	946.017	873.743	957.773	997.782	1028.58	1363.46	1071.52	793.169	888.084	1070.28	1135.96	1120.99	1017.45	997.69	1237.12	1335.88	1474.48	1298.85	1137.27	1037.83	1265.89	1380.84	1280.95	1259.34	1239.46	1214.93	847.352	1004.15	chimerin 2 [Source:MGI Symbol;Acc:MGI:1917243]
ENSMUSG00000004637	Wwox	176.237	190.578	254.762	308.604	271.287	252.129	242.87	193.907	286.724	295.143	304.881	300.094	223.459	305.113	356.68	347.053	352.909	243.884	247.946	254.096	298.027	294.153	241.889	194.259	168.008	271.079	288.934	337.518	308.956	WW domain-containing oxidoreductase [Source:MGI Symbol;Acc:MGI:1931237]
ENSMUSG00000004642	Slbp	1327.91	1373.61	1482.23	1403.25	1619.02	1742.11	977.024	1188.39	1335.5	1292.26	1471.19	1552.59	965.937	1116.5	1091.21	1115.91	983.87	786.235	1137.51	1272.21	1214.58	1185.48	1204.3	1399.81	1791.37	1452.97	1449.78	1676.38	1670.85	stem-loop binding protein [Source:MGI Symbol;Acc:MGI:108402]
ENSMUSG00000004655	Aqp1	31.452	3.83473	99.8828	44.0312	0.698088	0	25.1915	1.50886	89.4258	56.8874	1.03814	5.07346	66.984	138.882	91.3903	474.676	117.843	59.037	46.9657	293.84	112.047	1471.57	275.008	31.4279	8.74456	280.815	48.9378	76.6999	61.7042	aquaporin 1 [Source:MGI Symbol;Acc:MGI:103201]
ENSMUSG00000004661	Arid3b	71.199	92.169	68.671	56.1042	93.2126	69.7528	94.8176	62.8713	38.7314	43.6138	108.453	128.821	117.549	166.728	169.034	159.087	192.506	175.95	164.96	106.405	110.196	126.655	162.239	56.6333	61.9465	85.2937	106.375	44.8517	43.421	AT rich interactive domain 3B (BRIGHT-like) [Source:MGI Symbol;Acc:MGI:1930768]
ENSMUSG00000004665	Cnn2	3472.33	2960.83	1473.42	1556.1	1792.01	2021.59	3374.05	3031.68	1573.28	1884.05	1895.07	2059.88	2809.65	2377.45	2609.84	2297.74	2816.25	3504.25	2615.4	2112.86	2325.01	2241.37	2554.7	2792.97	2528.03	1401.17	1560.48	1624	1903	calponin 2 [Source:MGI Symbol;Acc:MGI:105093]
ENSMUSG00000004667	Polr2e	1995.43	1681.59	1516.82	1388.98	1419.54	1561.71	1617.37	1636.93	1595.79	1403.85	1431.91	1359.98	1722.74	1864.04	1749.28	1455.66	1651.58	1839.97	2008.4	1976.56	1812.88	1651.58	1622.77	1707.94	1524.45	1322.76	1373.29	1330.15	1395.68	polymerase (RNA) II (DNA directed) polypeptide E [Source:MGI Symbol;Acc:MGI:1913670]
ENSMUSG00000004668	Abca13	0	0	1.10711	0	0.699672	1.81613	0	0	0	2.53664	1.02951	0	0	0	0	0	0	0	1.09843	0.943638	0	0	0	0	0	17.2367	7.77073	11.086	3.52338	ATP-binding cassette, sub-family A (ABC1), member 13 [Source:MGI Symbol;Acc:MGI:2388707]
ENSMUSG00000004677	Myo9b	1521.29	1872.01	1659.46	2082.56	1710.2	2235.73	1848.28	1600.9	1711.07	1972.28	2021.51	2069.66	1233.19	2596.17	2545.24	1879.22	2003.18	2183.58	1479.63	1874.52	2112.99	1589.89	1959.18	1272.46	1169.48	1527.64	1987.16	1737.96	1654.68	myosin IXb [Source:MGI Symbol;Acc:MGI:106624]
ENSMUSG00000004698	Hdac9	2.55174	3.40372	542.93	477.406	592.667	477.453	5.45458	2.84837	404.701	414.749	511.355	544.599	3.71108	2.84482	2.18927	5.10614	3.67438	0	1.13194	2.56619	4.69685	2.24315	4.31783	34.6595	24.1896	539.282	623.778	732.624	670.1	histone deacetylase 9 [Source:MGI Symbol;Acc:MGI:1931221]
ENSMUSG00000004707	Ly9	0	0	0	0	0	0	0	0	0	0.85601	0	0	76.5831	3.13395	3.09864	14.7662	13.2741	116.355	77.6332	0	4.30981	24.5493	23.3512	0.896535	0	1.5199	0.785451	0	1.00153	lymphocyte antigen 9 [Source:MGI Symbol;Acc:MGI:96885]
ENSMUSG00000004709	Cd244a	0	0	0	0	2.11175	0	0	0	0	0	0	3.07658	0	2.39985	0	7.54107	3.15147	0	0	0	0	1.64883	6.18418	0	0	0	0	0	0	CD244 molecule A [Source:MGI Symbol;Acc:MGI:109294]
ENSMUSG00000004748	Mtfp1	39.9746	56.2581	95.1966	98.2275	41.1508	41.4108	29.0593	36.1307	104.572	83.5268	29.0831	37.4084	42.0262	36.4956	26.1668	41.5563	28.884	32.5349	57.8158	40.3101	40.8328	62.5977	48.1489	50.3326	49.3212	43.311	39.4821	48.1147	60.669	mitochondrial fission process 1 [Source:MGI Symbol;Acc:MGI:1916686]
ENSMUSG00000004768	Rab23	247.21	220.901	460.194	432.175	307.794	389.067	185.6	210.045	366.472	398.816	201.559	178.062	261.832	203.778	251.728	152.391	89.3285	370.052	431.23	360.751	300.563	236.102	178.056	316.578	355.275	434.764	307.157	286.959	406.336	RAB23, member RAS oncogene family [Source:MGI Symbol;Acc:MGI:99833]
ENSMUSG00000004771	Rab11a	2862.7	2823.63	2052.47	1915.93	2300.49	2371.1	3249.66	2744.94	1961.51	1981.2	2812	2637.37	2507.91	3131.17	3402.59	2653.64	3033.14	3482.52	2164.69	2506.73	2814.91	2077.14	2967.6	2337.6	2163.57	2189.23	2491.24	1820.45	1885.74	RAB11A, member RAS oncogene family [Source:MGI Symbol;Acc:MGI:1858202]
ENSMUSG00000004788	Eif2b2	1263.51	1011.74	1326.3	1371.07	889.483	1317.04	1066.01	1364.96	1356.05	1161.36	1135.35	1391.2	1472.63	1411.19	1272.47	923.278	940.505	1240.86	1188.22	1294.76	1336.84	736.969	1102.11	1120.52	1257.52	1043.1	1140.14	1086.72	1228.17	eukaryotic translation initiation factor 2B, subunit 2 beta [Source:MGI Symbol;Acc:MGI:2145118]
ENSMUSG00000004789	Dlst	4434.82	4142.6	4441.84	4672.81	4165.58	4656.28	4067.44	3948.68	3963.79	4560.56	3900.35	3928.8	5086.68	4635.96	4926.95	3599.73	4201.98	5062.78	4908.89	5287.96	5480.94	3917.39	4385.54	3681.64	3929.21	4273.29	4596.38	3998.2	4296.89	dihydrolipoamide S-succinyltransferase (E2 component of 2-oxo-glutarate complex) [Source:MGI Symbol;Acc:MGI:1926170]
ENSMUSG00000004791	Pgf	15.7739	92.8984	22.9454	79.3939	34.9857	111.967	10.8322	90.5159	38.1002	127.529	57.6251	88.8023	105.634	123.962	324.569	39.4895	255.651	16.1787	66.3181	61.6858	163.147	25.2255	102.713	13.4152	41.9891	29.9312	106.05	35.8487	65.526	placental growth factor [Source:MGI Symbol;Acc:MGI:105095]
ENSMUSG00000004798	Ulk2	117.2	132.198	229.065	216.739	86.4162	72.4193	119.428	141.209	240.208	265.898	89.3617	101.547	241.255	207.949	223.302	384.523	301.947	176.439	161.023	167.507	227.116	396.66	289.346	88.2403	105.35	177.67	149.212	93.4913	76.7568	unc-51 like kinase 2 [Source:MGI Symbol;Acc:MGI:1352758]
ENSMUSG00000004815	Dgkq	365.92	382.552	242.645	255.929	493.455	523.917	403.933	379.505	239.648	281.632	652.964	335.161	227.73	267.574	294.093	236.272	217.321	359.193	293.326	398.313	297.386	307.615	238.265	661.322	346.342	454.567	347.548	312.552	358.181	diacylglycerol kinase, theta [Source:MGI Symbol;Acc:MGI:102918]
ENSMUSG00000004837	Grap	0	0	9.90549	3.48902	0	2.71916	0	0	5.94184	5.03582	1.03864	2.02387	0	0	0	0	0	0	0	0.937661	0	0	2.01813	0	0	0	3.83198	3.91109	2.13104	GRB2-related adaptor protein [Source:MGI Symbol;Acc:MGI:1918770]
ENSMUSG00000004843	Chmp2b	2883.3	2710.66	1991.91	1880.55	1760.15	1573.65	3203.29	2759.35	1918.1	1851.16	1948.73	1997.42	2943.18	2474.54	2619.72	2216.68	2547.22	3815.39	2614.54	2512.21	2393.47	2316.92	2451.32	2502.24	2275.2	2102.31	2011.85	1483.04	1543.29	charged multivesicular body protein 2B [Source:MGI Symbol;Acc:MGI:1916192]
ENSMUSG00000004846	Plod3	951.122	1258.02	1538.21	1727.22	2142.52	2316.29	697.793	1106.53	1372.86	1389.19	2061.71	2066.9	1142.11	1413.81	1416.16	1316.56	1583.29	1064.66	1036.02	1411.5	1579.75	1443.57	1662.41	2209.54	2700.25	1788.16	2516.78	1962.43	2415.82	procollagen-lysine, 2-oxoglutarate 5-dioxygenase 3 [Source:MGI Symbol;Acc:MGI:1347008]
ENSMUSG00000004849	Ap1s1	2346.58	2311.09	1626.64	1794.13	2223.17	2380.43	2416.62	2292.64	1832.11	1637.47	2482.54	2610.95	2243.53	2168.79	2061.16	1685.18	2329.69	2332.65	2339.32	2211.34	1968.76	1548.26	2176.67	2544.28	2525.03	1946.3	2141.9	1906.38	1988.66	adaptor protein complex AP-1, sigma 1 [Source:MGI Symbol;Acc:MGI:1098244]
ENSMUSG00000004864	Mapk13	1399.28	1694.02	343.841	408.431	710.183	791.17	1835.68	2041.31	385.144	415.648	961.098	736.786	397.946	579.671	818.324	409.232	586.297	386.141	345.844	326.497	617.757	174.302	378.569	1339.29	1239.41	407.947	572.856	764.742	757.485	mitogen-activated protein kinase 13 [Source:MGI Symbol;Acc:MGI:1346864]
ENSMUSG00000004865	Srpk1	1905.13	1942.81	1457.14	1479.62	1917.33	1906.37	1654.36	1715.12	1585.04	1387.22	1711.07	1322.81	1628.82	1467.23	1697.35	1533.68	1221.18	1196.48	1671.84	1774.82	1802.22	1565.09	1745.59	1548.19	1519.99	1372.39	1264.51	1689.8	1988.3	serine/arginine-rich protein specific kinase 1 [Source:MGI Symbol;Acc:MGI:106908]
ENSMUSG00000004872	Pax3	0	0	1.908	0	0	0	0	0	0	0.929755	0	0	0	1.21671	0	0	0	0	0	5.17543	2.16487	0	0	1.93019	3.2167	1.19402	0	0	1.55465	paired box 3 [Source:MGI Symbol;Acc:MGI:97487]
ENSMUSG00000004880	Lbr	3020.79	3157.38	3409.44	2530.36	2929.59	2777.01	2983.51	2788.86	3137.09	2750.85	2603.95	2377.9	2621.03	2143.98	2048.83	2028.4	2314.69	2122.65	3166.31	2496.2	2680.27	2205.18	2479.86	2665.4	3185.96	2317.46	2217.96	3029.58	2715.05	lamin B receptor [Source:MGI Symbol;Acc:MGI:2138281]
ENSMUSG00000004885	Crabp2	5.87986	3.90563	23.1961	37.3806	12.622	9.53354	6.07163	2.87565	13.7881	24.8921	12.2533	20.2714	2.92722	9.62675	15.4307	11.1819	11.1537	3.77504	6.24486	7.13667	12.2043	5.50247	10.2985	10.9393	14.8959	32.2957	47.0734	42.7307	48.381	cellular retinoic acid binding protein II [Source:MGI Symbol;Acc:MGI:88491]
ENSMUSG00000004891	Nes	612.327	662.557	215.391	396.919	169.446	200.998	691.671	715.005	291.162	458.547	141.119	158.551	88.7134	276.893	338.54	107.276	149.13	25.3005	66.2346	222.431	361.126	82.6779	140.065	112.997	193.665	213.067	295.774	573.347	653.678	nestin [Source:MGI Symbol;Acc:MGI:101784]
ENSMUSG00000004892	Bcan	0	0	0	0	0	0	3.33299	0	0	0	0	0	0	5.70672	0	0	0	0	0	0	5.64504	0	0	0	0	1.03105	0	0.726173	2.246	brevican [Source:MGI Symbol;Acc:MGI:1096385]
ENSMUSG00000004895	Prcc	872.501	1001.08	1434	1464.11	1657.8	1763.82	972.164	942.696	1463.19	1519.82	1782.14	1766.41	888.801	971.588	1031.44	972.451	1086.33	904.065	975.871	916.577	1010.34	927.197	1095.69	1019.09	1158.3	1408.16	1572.3	1870.54	1868.94	papillary renal cell carcinoma (translocation-associated) [Source:MGI Symbol;Acc:MGI:2137738]
ENSMUSG00000004896	Rrnad1	180.607	182.187	203.369	215.209	354.401	354.501	213.3	229.372	186.044	219.123	334.155	332.24	163.611	195.102	181.227	237.836	189.511	172.243	107.713	252.988	164.63	269.103	240.592	216.881	149.792	228.316	261.142	342.656	323.01	ribosomal RNA adenine dimethylase domain containing 1 [Source:MGI Symbol;Acc:MGI:2387197]
ENSMUSG00000004897	Hdgf	12018.8	10658.6	13095.1	13377.4	16266.9	17612.3	10916	10784.6	13209.9	14728.3	15918.2	15842.6	10580.9	10881.9	11021	8917.3	9437.9	10705.6	11854.4	10841.8	11099.8	9416.11	9820.7	12349.6	14027.9	11662.6	13180.3	15846.7	16814.1	heparin binding growth factor [Source:MGI Symbol;Acc:MGI:1194494]
ENSMUSG00000004929	Thop1	2073.49	2042.75	1842.51	1870.33	1795.35	1922.45	2083.56	1941.74	1982.2	1893.99	1832.91	1730.18	1672.46	1741.88	1750.07	1165.27	1273.37	1799.5	1582.2	1848.95	1773.05	1136.45	1386.92	1350.34	1576.03	1286.68	1508.5	1665.44	1700.55	thimet oligopeptidase 1 [Source:MGI Symbol;Acc:MGI:1354165]
ENSMUSG00000004931	Apba3	302.61	396.596	351.427	400.542	370.687	404.21	336.252	360.188	380.675	468.828	341.154	583.652	393.522	384.268	412.381	435.45	480.01	414.066	374.964	338.092	379.76	578.036	515.549	435.088	474.823	337.637	463.841	445.349	459.927	amyloid beta (A4) precursor protein-binding, family A, member 3 [Source:MGI Symbol;Acc:MGI:1888527]
ENSMUSG00000004933	Matk	5.84045	21.1445	5.59949	7.85744	24.8685	24.52	5.44513	8.44368	8.91336	20.5057	19.4961	26.284	1.29072	7.51953	5.58009	9.34153	1.35475	0	1.22311	2.11174	7.67475	3.90671	4.10332	5.86375	13.2302	2.46932	23.8105	20.3227	33.6487	megakaryocyte-associated tyrosine kinase [Source:MGI Symbol;Acc:MGI:99259]
ENSMUSG00000004934	Pias4	498.443	535.947	496.158	524.996	480.84	475.559	641.018	524.675	464.858	473.293	572.868	479.663	574.055	526.945	522.55	564.53	666.657	575.951	468.828	439.729	427.105	560.441	517.001	513.678	412.874	530.473	527.806	483.595	504.921	protein inhibitor of activated STAT 4 [Source:MGI Symbol;Acc:MGI:2136940]
ENSMUSG00000004936	Map2k1	2035.02	2880.88	1419.6	2343.79	2046.12	2431.4	2597.96	3225.69	1999.33	2637.29	2231.48	2630.25	2786.8	2661.72	3258.04	2006.6	3055.31	3284.8	2291.22	2025	2684.67	1786.93	2969.15	1749.2	2124.35	1578.18	2924.71	2098.87	2468.1	mitogen-activated protein kinase kinase 1 [Source:MGI Symbol;Acc:MGI:1346866]
ENSMUSG00000004937	Sgta	1814.84	1907.34	2179.57	1967.7	1764.89	1794.61	1952.24	1780.99	2058.43	2029.47	1907.65	1804.49	2019.61	1901.82	1921.97	1913.43	1946.97	2146.71	1989.38	2072.62	1883.26	1897.43	1985.6	1898.6	1911.32	2006.59	2039.64	1792.87	1887.4	small glutamine-rich tetratricopeptide repeat (TPR)-containing, alpha [Source:MGI Symbol;Acc:MGI:1098703]
ENSMUSG00000004945	Tmem242	714.714	700.519	477.567	451.066	667.379	720.463	818.084	667.115	498.673	423.479	724.685	697.941	454.951	493.684	496.269	449.852	449.831	410.075	431.229	489.817	454.381	449.583	403.934	645.867	643.492	513.49	434.928	774.632	647.456	transmembrane protein 242 [Source:MGI Symbol;Acc:MGI:1917794]
ENSMUSG00000004947	Dtx2	350.297	275.496	399.21	422.584	401.042	409.891	339.771	292.343	471.001	425.489	392.848	425.199	315.378	323.075	308.264	250.642	297.642	324.209	320.703	354.738	295.902	311.615	274.893	537.733	458.814	453.805	425.752	500.815	461.347	deltex 2, E3 ubiquitin ligase [Source:MGI Symbol;Acc:MGI:1921448]
ENSMUSG00000004951	Hspb1	1789.68	819.15	586.379	573.568	825.703	665.67	1668.34	788.402	648.493	511.92	957.671	852.947	611.246	1485.29	1037.71	2128.86	1321.46	763.612	581.781	1527.15	961.343	1756.84	1004.96	893.307	808.995	683.58	677.615	1217.43	915.44	heat shock protein 1 [Source:MGI Symbol;Acc:MGI:96240]
ENSMUSG00000004952	Rasa4	347.196	198.179	517.208	650.416	682.711	547.566	1108.97	274.298	771.384	507.436	1094.21	1164.77	258.674	1343.16	943.56	698.998	781.051	490.349	251.695	696.438	490.533	434.325	340.19	932.754	803.963	924.346	803.409	738.181	446.387	RAS p21 protein activator 4 [Source:MGI Symbol;Acc:MGI:1858600]
ENSMUSG00000004961	Syt5	11.4396	3.66317	0.783087	1.65585	15.5885	17.9861	2.76107	5.36404	1.2129	5.43	32.1697	32.3857	8.21399	0	0.717505	1.93397	2.19593	12.1473	9.34296	1.33898	1.1922	0	0.718288	7.91141	10.9381	7.97254	13.0043	20.6546	5.05555	synaptotagmin V [Source:MGI Symbol;Acc:MGI:1926368]
ENSMUSG00000004980	Hnrnpa2b1	13436.7	13734	14130	14620	13615.6	14085.7	11991.8	13592.4	14298.2	14679.9	13013.7	12701	14551.2	13299.2	13279.3	12391.7	12396.9	11029.1	14524.5	14748.9	14897.3	12951.1	14170.9	11893.6	13470.2	11699.8	12073	15183.2	16167.2	heterogeneous nuclear ribonucleoprotein A2/B1 [Source:MGI Symbol;Acc:MGI:104819]
ENSMUSG00000004988	Fxyd4	0.97731	0	0	0	0.774329	2.79826	0	0	2.60939	0.866523	7.44608	1.48496	2.16192	0	0	0	0	0	1.20638	0.957868	0	0	0	0	0	0.405759	0	1.73544	2.00792	FXYD domain-containing ion transport regulator 4 [Source:MGI Symbol;Acc:MGI:1889005]
ENSMUSG00000004994	Ccdc130	153.558	60.7482	152.976	154.616	113.707	143.197	152.932	69.5585	162.255	146.066	141.147	134.039	87.0028	250.414	148.733	117.894	117.896	124.091	73.4054	151.687	174.351	153.7	154.132	106.321	82.6377	173.041	181.784	135.004	101.237	coiled-coil domain containing 130 [Source:MGI Symbol;Acc:MGI:1914986]
ENSMUSG00000004996	Mri1	307.515	379.199	282.6	353.039	449.135	376.787	368.693	397.122	402.191	359.15	467.713	387.538	263.204	636.534	600.543	453.64	407.72	421.75	384.813	533.287	524.207	397.249	316.802	312.599	283.605	261.448	337.604	422.339	377.151	methylthioribose-1-phosphate isomerase 1 [Source:MGI Symbol;Acc:MGI:1915123]
ENSMUSG00000005034	Prkacb	84.0512	118.821	1121.15	869.569	1114.59	998.829	56.0465	104.327	872.685	884.61	892.832	901.668	564.064	776.99	715.873	688.541	640.945	379.1	555.31	624.877	687.189	590.065	621.001	378.421	467.164	1122.33	797.923	1074.97	1054.17	protein kinase, cAMP dependent, catalytic, beta [Source:MGI Symbol;Acc:MGI:97594]
ENSMUSG00000005043	Sgsh	57.2308	89.9623	198.959	264.812	182.133	187.866	36.2562	70.1473	212.023	280.646	222.788	191.517	104.732	177.15	203.762	242.293	226.576	118.502	205.508	143.093	281.246	254.319	249.517	114.538	116.798	415.418	304.34	261.941	189.82	N-sulfoglucosamine sulfohydrolase (sulfamidase) [Source:MGI Symbol;Acc:MGI:1350341]
ENSMUSG00000005045	Chd5	2.92881	6.45671	1.3596	0	4.11102	6.70362	6.04534	11.4103	0.716164	4.83423	4.37338	6.294	7.12075	14.9111	24.0199	7.62948	24.6284	3.29735	7.3457	57.4138	11.1541	18.1	15.1247	5.11556	3.26227	2.69364	2.56199	3.87053	4.38607	chromodomain helicase DNA binding protein 5 [Source:MGI Symbol;Acc:MGI:3036258]
ENSMUSG00000005054	Cstb	1010.22	1335.34	891.869	887.672	857.126	942.685	897.645	1243.06	896.52	856.284	919.66	914.179	1601.15	1139.61	1302.15	1401.96	1551.64	1574.19	1334.77	1179.07	1144.86	1429.62	1506.29	1053.38	1008.14	991.111	881.692	795.315	768.153	cystatin B [Source:MGI Symbol;Acc:MGI:109514]
ENSMUSG00000005057	Sh2b2	10.8897	29.3387	75.3541	63.8993	80.1886	83.4198	9.66858	20.6017	62.0386	67.4899	64.6822	78.6045	12.3626	15.625	25.9104	24.8379	34.0559	7.32279	12.062	21.302	29.8807	12.0034	22.1936	41.4393	74.7236	89.3609	77.9227	121.393	113.251	SH2B adaptor protein 2 [Source:MGI Symbol;Acc:MGI:1345171]
ENSMUSG00000005069	Pex5	572.155	420.259	503.768	543.025	533.811	587.701	643.932	447.559	500.528	636.672	559.621	580.638	462.476	580.432	572.974	649.432	659.468	496.736	442.115	543.829	536.614	615.778	611.566	507.282	472.224	467.544	492.508	574.978	573.292	peroxisomal biogenesis factor 5 [Source:MGI Symbol;Acc:MGI:1098808]
ENSMUSG00000005078	Jkamp	311.403	329.256	257.128	253.456	327.21	349.655	407.738	366.56	259.598	277.17	366.29	349.644	359.543	378.45	409.171	397.761	344.311	480.593	321.624	320.277	375.009	275.397	290.99	359.261	322.711	350.806	339.48	347.796	298.379	JNK1/MAPK8-associated membrane protein [Source:MGI Symbol;Acc:MGI:1915057]
ENSMUSG00000005087	Cd44	2241.87	3820.15	4954.34	4333.74	3970.75	4002.49	1587.07	2620.56	4175.55	4572.45	3726.33	3846.18	5887.59	5851.4	5925.77	13975.8	15285.7	2741.56	4579.24	4940.62	6108.73	11370.9	14207.9	3088.28	4030.1	4337.5	4401.04	3556.26	3839.78	CD44 antigen [Source:MGI Symbol;Acc:MGI:88338]
ENSMUSG00000005089	Slc1a2	0	0	0	10.0652	0	0	0	0	0	0	0	0.319024	3.95874	20.7983	6.59954	139.721	79.5583	0.410913	0	8.97722	3.39638	69.2843	63.2927	0	0	2.03655	2.94905	6.42556	0	solute carrier family 1 (glial high affinity glutamate transporter), member 2 [Source:MGI Symbol;Acc:MGI:101931]
ENSMUSG00000005102	Eif2ak4	323.825	469.347	329.178	335.591	473.217	489.114	321.696	450.491	355.676	324.431	455.943	488.665	337.977	369.771	358.958	364.924	400.518	219.706	351.071	272.172	336.645	326.422	391.024	306.566	401.684	316.383	341.093	497.41	461.058	eukaryotic translation initiation factor 2 alpha kinase 4 [Source:MGI Symbol;Acc:MGI:1353427]
ENSMUSG00000005103	Wdr1	7648.61	7229.3	5669.17	6037.37	7858.43	8003.92	7639.06	6767.04	5706.14	6179.37	7881.67	7947.55	5883.08	5968.76	6345.51	4973.66	5574.68	7439.63	5141.67	5539.62	5910.41	4294.64	5078.5	7665.78	6481.62	5900.32	6082.18	5527.98	5973.62	WD repeat domain 1 [Source:MGI Symbol;Acc:MGI:1337100]
ENSMUSG00000005107	Slc2a9	28.1335	8.78549	11.7252	10.4723	67.7726	42.1236	44.5818	11.2119	8.81047	3.61411	60.4464	73.0585	10.3673	12.4194	4.08952	7.82245	16.2846	8.5015	4.21127	11.003	19.5313	9.34535	16.6901	37.7328	33.04	28.0972	22.6951	42.3436	13.5345	solute carrier family 2 (facilitated glucose transporter), member 9 [Source:MGI Symbol;Acc:MGI:2152844]
ENSMUSG00000005124	Ccn4	0	1.52751	0	0	2.87717	0	0	1.79851	0	3.47382	0.617374	5.23789	0	0	15.742	0	0	0	0	0	0	2.10162	3.67459	0	0.583532	0	0.465003	0.47271	0	cellular communication network factor 4 [Source:MGI Symbol;Acc:MGI:1197008]
ENSMUSG00000005125	Ndrg1	1699.44	5089.28	2011.5	6272.48	4952.02	6727.69	6060.21	7975.14	3929.14	8868.72	7549.42	11816.6	3649.68	4502.52	7732.54	5261.8	16043.3	3814.18	2335.24	2657.4	4438.28	4095.7	10071.2	1403.95	2152.08	2251.61	7561.86	3016.84	4532.77	N-myc downstream regulated gene 1 [Source:MGI Symbol;Acc:MGI:1341799]
ENSMUSG00000005131	4930550C14Rik	18.9446	27.3916	13.2719	29.1799	24.6178	40.4254	17.852	23.0083	21.7313	27.4155	30.8503	33.6095	13.834	35.1167	26.3913	39.6015	49.3994	32.3457	29.4877	24.3496	32.5987	43.2554	29.9916	23.8228	39.1223	32.4055	38.9804	41.7508	38.0602	RIKEN cDNA 4930550C14 gene [Source:MGI Symbol;Acc:MGI:1922561]
ENSMUSG00000005142	Man2b1	1781.61	1461.32	1696.68	1699.86	1924.07	1683.99	1986.46	1386.23	1519.26	1351.48	2164.06	1900.17	1197.8	1457.59	1423.27	1162.35	1162.25	1314.52	875.681	1223.08	1250.65	1233.19	1100.78	1152.93	1020.15	1502.51	1804.97	1706.2	1666.4	mannosidase 2, alpha B1 [Source:MGI Symbol;Acc:MGI:107286]
ENSMUSG00000005148	Klf5	6370.79	4665.15	7540.04	8175.6	6107.85	5282.85	6362.39	4312.12	6243.09	7395.39	5992.38	6002.35	4495.1	5027.35	5393.91	5951.69	6781.91	4160.89	3814.24	4301.47	4758.23	5731.93	6174.38	5520.94	4559.67	7205.37	8048.06	5003.42	5054.64	Kruppel-like factor 5 [Source:MGI Symbol;Acc:MGI:1338056]
ENSMUSG00000005150	Wdr83	255.155	265.411	370.226	325.865	344.901	343.899	270.917	227.204	376.064	344.646	366.39	340.01	232.658	315.385	270.868	257.25	211.641	177.746	229.4	316.304	268.562	313.054	247.247	187.046	189.239	259.381	300.513	290.576	259.678	WD repeat domain containing 83 [Source:MGI Symbol;Acc:MGI:1915086]
ENSMUSG00000005161	Prdx2	2893.31	3534.85	3244.21	3353.19	3956.61	4208.96	2754.89	3432.25	3758.08	3541.94	4392.01	4205.74	2875.69	4359.54	4562.62	2917.45	2788.35	2243.06	2833.57	4472.26	4363.23	2879.21	2904.68	2926.18	2952.44	2988.92	3506.4	4226.91	3833.47	peroxiredoxin 2 [Source:MGI Symbol;Acc:MGI:109486]
ENSMUSG00000005198	Polr2a	4243.78	4619.29	6994.29	7252.93	4536.14	4290.62	4782.01	4281.65	5882.97	7030.09	3681.45	4126.89	5397.03	3303.57	3374.86	4705.55	3749.32	4451.05	4962.44	4932.16	4757.29	6031.46	4728.93	4431.24	5199.98	5409.42	5818.75	6474.02	6387.08	polymerase (RNA) II (DNA directed) polypeptide A [Source:MGI Symbol;Acc:MGI:98086]
ENSMUSG00000005204	Senp3	1739.87	1666.59	3218.26	3037.79	1937.49	2096.51	1765.66	1625.6	3098.14	3134.32	1845.64	1736.07	1655.07	1908.05	1873.8	1754.96	1701.79	1698.26	1783.91	2023.57	1974.02	1701.14	1835.48	1740.29	1740.64	2347.48	2432.9	2284.42	2414.84	SUMO/sentrin specific peptidase 3 [Source:MGI Symbol;Acc:MGI:2158736]
ENSMUSG00000005225	Plekha8	737.144	542.938	332.4	287.9	380.206	390.234	908.852	616.999	278.801	245.554	353.925	345.199	500.961	432.108	412.97	416.012	454.333	789.127	586.226	484.774	419.295	441.827	510.507	565.143	400.428	418.98	302.753	284.069	265.082	pleckstrin homology domain containing, family A (phosphoinositide binding specific) member 8 [Source:MGI Symbol;Acc:MGI:2681164]
ENSMUSG00000005233	Spc25	372.178	296.661	435.642	380.433	335.352	341.28	296.769	330.256	412.98	379.017	350.747	257.839	261.325	273.896	302.367	274.049	236.687	242.892	360.564	386.703	357.965	279.169	276.268	337.207	345.626	341.278	348.701	310.203	344.086	SPC25, NDC80 kinetochore complex component, homolog (S. cerevisiae) [Source:MGI Symbol;Acc:MGI:1913692]
ENSMUSG00000005237	Dnah2	8.29834	4.88983	10.913	6.42892	2.38112	17.5349	3.30182	5.16656	3.97029	14.1525	6.19302	22.2222	43.414	35.4566	101.126	12.7533	40.1297	16.75	26.8005	8.33331	39.7312	29.2883	18.2873	4.48152	2.91247	2.76522	21.812	3.56835	10.5731	dynein, axonemal, heavy chain 2 [Source:MGI Symbol;Acc:MGI:107731]
ENSMUSG00000005251	Ripk4	1464.9	1254.91	1759.76	1551.23	1539.2	1307.34	1346.04	1138.9	1564.62	1475.72	1364.43	1289.81	1872.82	1944.46	1671.01	2451.16	2022.64	1894.15	1633.51	1529.88	1437.56	1844.35	1634.06	1264.73	1231.78	1358.29	1308.25	1307.94	1310.74	receptor-interacting serine-threonine kinase 4 [Source:MGI Symbol;Acc:MGI:1919638]
ENSMUSG00000005262	Ufd1	633.213	721.326	922.252	902.349	652.698	707.44	792.243	636.182	890.064	904.372	643.012	677.076	740.018	785.218	736.758	765.175	692.65	801.529	831.523	737.449	826.083	841.415	807.862	761.374	812.856	703.262	749.001	598.461	654.018	ubiquitin recognition factor in ER-associated degradation 1 [Source:MGI Symbol;Acc:MGI:109353]
ENSMUSG00000005267	Zfp287	23.2095	22.5153	38.6696	50.5752	68.0737	39.6886	17.8046	27.277	57.697	44.5723	60.8534	41.5436	9.72658	14.5748	16.4477	45.9233	35.8695	7.72309	26.3468	21.0629	32.5436	45.6082	46.2761	42.9336	44.6886	70.0823	77.2255	83.2374	72.8794	zinc finger protein 287 [Source:MGI Symbol;Acc:MGI:2176561]
ENSMUSG00000005299	Letm1	2111.02	1881.93	1612.48	1912.38	1955.52	1929.18	1747.01	1617.11	1434.43	1819.79	1706.46	1569.89	2380.44	1902.84	2280.05	1834.53	1652.19	2808.48	2585.21	2665.72	2325.72	1788.69	2254.49	2067.85	2128.46	2158.7	1835.47	1799.96	2072.08	leucine zipper-EF-hand containing transmembrane protein 1 [Source:MGI Symbol;Acc:MGI:1932557]
ENSMUSG00000005312	Ubqln1	2704.05	2761.01	4947.41	5330.55	2916.24	3068.59	2822.16	2614.73	4799.04	4907.3	3010.61	2916.25	3525.26	3010.24	3470.81	3159.2	3708.68	2789.63	3219.7	3005.33	3264.82	2592.03	3385.87	2882.85	2862.75	3628.12	3839.79	2748.13	2858.54	ubiquilin 1 [Source:MGI Symbol;Acc:MGI:1860276]
ENSMUSG00000005320	Fgfr4	72.4964	217.272	86.4336	78.4344	5.96957	7.72498	34.0395	192.224	41.0635	57.4284	4.96699	9.60202	289.916	354.277	372.991	274.162	453.536	203.883	290.694	316.648	370.326	499.751	701.47	11.523	45.1359	44.6527	160.392	2.20951	4.0237	fibroblast growth factor receptor 4 [Source:MGI Symbol;Acc:MGI:95525]
ENSMUSG00000005354	Txn2	2417.7	2091.7	1288.5	1320.59	1508.38	1764.96	2060.51	2043.33	1408.42	1327.2	1495.25	1510.88	1606.12	1543.28	1461.15	1390.35	1306.99	1416.6	1839.23	1710.32	1524.65	1526.76	1554.29	1756.67	1989.67	1282.84	1144.7	1460.26	1633.35	thioredoxin 2 [Source:MGI Symbol;Acc:MGI:1929468]
ENSMUSG00000005360	Slc1a3	0	0	6.99983	2.10392	6.33231	3.28599	0	1.36841	3.89046	6.86981	6.54019	0	0	0.99898	0	0	0.932982	0	0.993172	0	2.54856	0	0	0.794837	2.6487	9.52	2.10342	173.4	148.653	solute carrier family 1 (glial high affinity glutamate transporter), member 3 [Source:MGI Symbol;Acc:MGI:99917]
ENSMUSG00000005362	Crbn	419.481	410.11	418.551	410.872	423.54	331.194	485.732	412.176	430.265	456.313	457.215	444.539	533.09	462.003	412.661	512.965	506.11	717.927	462.427	401.029	390.722	538.603	463.005	479.075	363.853	429.674	430.986	430.748	418.301	cereblon [Source:MGI Symbol;Acc:MGI:1913277]
ENSMUSG00000005364	Il5ra	778.878	1502.37	7337.44	10721	2833.59	5197.98	440.744	1639.07	6922.76	12811.8	2159.57	3066.73	4227.39	5151.51	9132.46	649.155	1607.47	2637.73	3571.27	7320.01	8987.06	962.761	2087.05	1326.67	1648.9	5139.72	7156.48	2315.65	4119.24	interleukin 5 receptor, alpha [Source:MGI Symbol;Acc:MGI:96558]
ENSMUSG00000005370	Msh6	1856.99	2563.24	1655.45	1766.13	2372.96	2792.78	1602.02	2297.85	1727.84	1855.82	2168.31	2401.04	1543.37	1617.11	1722.73	1401.7	1390.28	1050.76	1622.41	1788.38	1897.53	1378.97	1541.07	2048.52	2554.93	1654.11	1781.09	3186	3399.18	mutS homolog 6 [Source:MGI Symbol;Acc:MGI:1343961]
ENSMUSG00000005371	Fbxo11	1327.13	1410.45	969.939	1276.23	1808.51	1997.43	1552.85	1602.96	1138.76	1137.27	1936.75	1863.71	1302.66	1161.61	1274.84	1219.54	1534.48	1100.27	983.327	887.509	1148.98	1194.48	1235.2	1428.32	1537.69	1350.24	1377.52	1677.72	1734.23	F-box protein 11 [Source:MGI Symbol;Acc:MGI:2147134]
ENSMUSG00000005373	Mlxipl	55.6317	90.4309	53.6965	73.2474	34.172	29.6991	76.0565	79.9833	44.9908	64.2351	45.4376	44.8865	19.2799	58.1567	24.4807	163.036	70.8362	11.1386	29.3956	52.5171	21.3057	259.776	82.8434	48.6968	62.6761	49.1972	77.373	51.6882	60.8294	MLX interacting protein-like [Source:MGI Symbol;Acc:MGI:1927999]
ENSMUSG00000005374	Tbl2	909.489	970.565	1068.39	1205.24	1509.37	1426.15	890.202	1025.88	1217.57	1378.1	1075.33	1201.44	483.653	573.334	679.902	551.376	632.261	523.816	711.958	593.529	665.068	667.028	857.032	1152	1759.9	1103.39	1463.98	1395.97	1647.06	transducin (beta)-like 2 [Source:MGI Symbol;Acc:MGI:1351652]
ENSMUSG00000005378	Bud23	888.919	841.394	1005.08	935.672	1116.43	1100.41	664.983	925.549	990.929	870.682	972.119	887.734	752.737	651.437	671.257	595.949	493.622	497.377	764.259	838.496	737.995	617.882	523.501	967.093	1040.13	925.763	868.565	1083.02	1099.18	BUD23, rRNA methyltransferase and ribosome maturation factor [Source:MGI Symbol;Acc:MGI:1913388]
ENSMUSG00000005397	Nid1	3811.55	3299.54	1087.64	1081.83	572.662	503.59	2768.21	3639.94	763.299	924.833	626.512	592.003	124.998	574.873	386.06	29.7031	48.1803	164.762	122.227	472.669	475.088	21.176	37.8444	4394.89	4341.94	2324.32	2173.04	305.649	491.02	nidogen 1 [Source:MGI Symbol;Acc:MGI:97342]
ENSMUSG00000005410	Mcm5	2808.26	2904.87	5413.69	4465.4	3278.08	3859.07	1987.38	2619.12	4609.58	4495.34	2689.31	2684.2	2123.31	2033.26	2017.32	1461.79	1162.52	1228.97	2608.1	3152.27	2654.19	1957.83	2136.88	2318	2855.86	3523.32	3311.76	3780.37	3825.46	minichromosome maintenance complex component 5 [Source:MGI Symbol;Acc:MGI:103197]
ENSMUSG00000005413	Hmox1	371.492	514.756	693.962	880.802	649.476	865.178	478.002	605.761	757.546	940.196	745.826	861.187	1280.14	2127.06	2983.89	1226.33	2404.78	1010.55	1036.81	992.961	1519.43	642.004	1717.23	434.712	410.054	771.304	1308.86	693.78	804.15	heme oxygenase 1 [Source:MGI Symbol;Acc:MGI:96163]
ENSMUSG00000005417	Mprip	4981.29	5310.17	7618.88	8148.06	3883.94	4404.96	4779.59	5895.98	7548.5	8685.88	3784.81	3977.11	7163.6	7756.68	8223.3	6105.11	6979.47	7104.32	6681.97	7510.97	7776.81	5504.34	6199.85	4669.11	4846.09	5379.81	5866.09	4460.34	4786.74	myosin phosphatase Rho interacting protein [Source:MGI Symbol;Acc:MGI:1349438]
ENSMUSG00000005442	Cic	2003.3	2474.74	2250.34	2509	2958.51	3046.25	2470.44	2369.79	2466.9	2573.78	3064.41	3731.71	3279.52	3088.54	3587.27	4225.31	4305	2571.26	2936.73	3003.09	3084.31	3721.18	3936	2503.29	3033.75	2391.98	3066.95	3136.87	3520.65	capicua transcriptional repressor [Source:MGI Symbol;Acc:MGI:1918972]
ENSMUSG00000005447	Pafah1b3	1274.04	1565.11	954.213	1201.58	1498.39	1682.98	1544.9	1670.95	1153.63	1320.26	1970.63	1852.48	1373.99	1489.66	1442.46	1243.79	1442.67	1889.13	1259.24	1207.93	1357.33	1203.98	1340.36	1616.66	1645.55	1069.39	1512.05	1377.39	1337.42	platelet-activating factor acetylhydrolase, isoform 1b, subunit 3 [Source:MGI Symbol;Acc:MGI:108414]
ENSMUSG00000005465	Il27ra	0	0	38.554	29.0774	18.1336	11.7971	0	0	30.4951	21.5831	8.30091	5.06762	5.77086	1.11702	0	0	0	2.63622	4.36585	3.75455	0.839805	3.46772	0	6.13945	1.94888	24.7673	26.1257	37.2402	35.3931	interleukin 27 receptor, alpha [Source:MGI Symbol;Acc:MGI:1355318]
ENSMUSG00000005469	Prkaca	1441.29	1488.69	2208.38	2128.69	2106.8	1952.52	1629.53	1479.99	2289.89	2155.18	2196.54	2182.02	1622.55	2166.54	2270.38	1540.72	1627.88	1715.85	1704.62	2161.23	2098.21	1478.4	1436.61	1547.32	1573.34	1991.09	1991.62	1890.9	1854.62	protein kinase, cAMP dependent, catalytic, alpha [Source:MGI Symbol;Acc:MGI:97592]
ENSMUSG00000005470	Asf1b	574.532	599.757	889.434	843.802	579.933	697.779	446.944	606.038	883.835	928.406	559.681	426.586	486.487	515.357	577.299	322.504	294.539	271.103	575.542	755.087	749.281	397.142	475.373	543.802	767.153	654.305	678.858	631.844	716.83	anti-silencing function 1B histone chaperone [Source:MGI Symbol;Acc:MGI:1914179]
ENSMUSG00000005481	Ddx39a	3061.64	2888.19	2872.44	2793.66	2903.63	3631.98	2424.69	2927.45	2956.55	2980.2	3181.11	2895.06	2115.85	3381.7	3082.38	1257.92	1396.42	1868.78	2335.46	3476.35	3483.71	1317.62	1921.74	2417.8	2729.42	2292.44	2361.25	2756.75	2706.07	DEAD box helicase 39a [Source:MGI Symbol;Acc:MGI:1915528]
ENSMUSG00000005483	Dnajb1	855.169	808.652	1929.16	1973.17	1559.62	1420.56	772.164	740.754	1771.39	1553.42	1507.01	1568.78	1215.7	1534.16	1355.22	1417.21	1232.01	1975.62	1101.74	1450.72	1231.54	1654.76	1148.71	945.425	1006.44	2201.65	2069.94	1359.83	1254	DnaJ heat shock protein family (Hsp40) member B1 [Source:MGI Symbol;Acc:MGI:1931874]
ENSMUSG00000005493	Msh4	1.69027	0	0	3.3257	0.671048	0	0	0	0.65594	1.28709	0	1.61007	5.41408	2.11465	1.93532	5.19331	0	0	0	0	0	0	1.94866	1.68951	0.867268	3.11166	1.49635	2.28209	0	mutS homolog 4 [Source:MGI Symbol;Acc:MGI:1860077]
ENSMUSG00000005501	Usp40	962.949	742.559	677.004	560.877	680.082	577.353	860.129	598.38	591.687	530.166	702.711	607.375	751.432	456.028	478.873	585.646	488.907	725.169	737.021	634.612	491.155	645.987	452.622	783.167	766.603	814.194	598.521	520.133	552.394	ubiquitin specific peptidase 40 [Source:MGI Symbol;Acc:MGI:2443184]
ENSMUSG00000005503	Evx1	0	5.25348	387.222	306.79	245.264	180.573	6.70636	7.35645	369.937	187.931	271.342	221.308	71.842	233.852	155.829	6.1909	4.88794	159.106	109.582	261.617	168.562	1.15491	2.00035	8.52283	2.89729	193.318	170.666	226.54	159.161	even-skipped homeobox 1 [Source:MGI Symbol;Acc:MGI:95461]
ENSMUSG00000005505	Kbtbd4	242.331	191.341	280.642	234.376	253.955	257.178	223.825	194.265	191.652	221.516	279.986	231.641	325.236	253.637	233.292	285.642	204.916	287.152	333.737	266.765	225.538	281.672	366.58	234.261	185.639	249.447	219.521	327.991	298.233	kelch repeat and BTB (POZ) domain containing 4 [Source:MGI Symbol;Acc:MGI:1914386]
ENSMUSG00000005506	Celf1	2085.41	2198.44	3184.72	3206.57	3384.07	2987.45	1773.6	2262.02	2916.71	3095.32	2915.27	2694.53	2378.63	2542.85	2641.45	2610.97	2411.42	1976.37	2324.32	2305.09	2415.95	2560.33	2492.78	1966.15	2156.03	2692.83	2541.5	2648.52	2846.87	CUGBP, Elav-like family member 1 [Source:MGI Symbol;Acc:MGI:1342295]
ENSMUSG00000005510	Ndufs3	954.215	995.585	925.04	855.955	780.623	860.917	1059.4	927.956	1011.77	914.097	933.485	811.444	1053.65	1029.41	944.869	1026.72	969.493	1095.47	1088.59	1047.69	912.185	1193.25	1149.59	915.957	942.232	760.418	866.265	820.441	830.944	NADH:ubiquinone oxidoreductase core subunit S3 [Source:MGI Symbol;Acc:MGI:1915599]
ENSMUSG00000005514	Por	7762.09	8098.31	5873.5	5963.41	13087.9	11340.3	10469.9	7343.93	6547.08	5459.48	14654.4	12709.6	7211.73	7674.97	6883.73	5847.53	7756.22	9063.1	5555.21	5295.2	5470.57	4510.17	5108.27	10940.3	9314.09	9069.33	8048.02	8624.07	8376.51	P450 (cytochrome) oxidoreductase [Source:MGI Symbol;Acc:MGI:97744]
ENSMUSG00000005533	Igf1r	132.866	158.257	307.964	268.582	499.839	468.961	197.287	277.272	347.986	373.571	397.316	551.608	1085.7	724.787	842.41	1001.78	972.076	1202.45	1173.53	781.232	836.363	915.979	917.328	611.584	707.354	315.638	334.594	707.014	740.45	insulin-like growth factor I receptor [Source:MGI Symbol;Acc:MGI:96433]
ENSMUSG00000005534	Insr	1066.13	703.748	1311.94	1287.05	1681.19	1223.92	1347.55	928.054	1051.83	1161.75	1537.13	1728.15	714.235	1148.13	1263.68	1312.46	1459.74	1457.7	725.228	993.305	1170.38	1198.21	1114.11	1139.56	883.661	1549.43	1345.02	1570.35	1449.99	insulin receptor [Source:MGI Symbol;Acc:MGI:96575]
ENSMUSG00000005540	Fcer2a	0	0	0	4.24643	1.19862	0	0.604509	0	1.60111	1.53805	0	0	0	0.696998	1.26122	1.13375	2.58363	2.40391	2.0095	1.71786	2.62564	2.11838	1.26217	0	0	1.35181	2.48176	0.491512	0	Fc receptor, IgE, low affinity II, alpha polypeptide [Source:MGI Symbol;Acc:MGI:95497]
ENSMUSG00000005547	Cyp2a5	0.936944	1.93791	0	1.75606	0	0	1.04058	4.00822	0	0	1.57183	0	0	0	0	2.42574	1.66152	0	0.586323	0	2.58163	5.25781	1.08532	1.32906	1.47427	0	2.06655	0	1.07848	cytochrome P450, family 2, subfamily a, polypeptide 5 [Source:MGI Symbol;Acc:MGI:88597]
ENSMUSG00000005553	Atp4a	5.6221	12.0542	33.4113	22.6216	4.65332	14.0899	4.5507	14.0409	20.0929	16.3135	4.04199	25.5733	83.1216	20.2047	18.6005	29.6541	15.82	25.1315	32.9831	24.535	10.9374	40.288	10.4714	0	14.2898	17.287	19.5396	8.22827	9.70369	ATPase, H+/K+ exchanging, gastric, alpha polypeptide [Source:MGI Symbol;Acc:MGI:88113]
ENSMUSG00000005566	Trim28	4445.44	4654.17	5906.9	4757.43	4646.82	4984.67	4117.55	5018.21	5107.42	5690.09	4772.51	4493.53	4498.13	4942.88	4593.07	4874.05	4258.58	4124.97	5942.12	5634.33	5696.57	5319.54	4735.27	4255.28	5217.74	4744.06	4570.41	5385.78	5235.78	tripartite motif-containing 28 [Source:MGI Symbol;Acc:MGI:109274]
ENSMUSG00000005575	Ube2m	1932.08	2215.81	2435.75	2350.65	2131.42	2386.65	1719	2110.61	2485.66	2672.78	2150.2	1969.27	1996.04	2205.57	2116.21	1733.62	1917.01	1826.99	2081.33	2365.27	2436.51	1735.54	2219	2471.76	2840.26	2083.27	2348.55	2340.83	2404.37	ubiquitin-conjugating enzyme E2M [Source:MGI Symbol;Acc:MGI:108278]
ENSMUSG00000005580	Adcy9	179.469	119.393	62.9689	42.4887	34.041	34.7218	186.612	92.7049	54.3522	47.1822	33.0829	32.6604	265.184	114.394	100.938	199.311	160.508	469.783	212.704	102.377	106.797	275.236	163.395	63.578	37.7745	75.6238	64.2674	20.5323	17.6771	adenylate cyclase 9 [Source:MGI Symbol;Acc:MGI:108450]
ENSMUSG00000005583	Mef2c	3.36857	2.06525	44.3048	30.884	1.14479	6.43933	6.21756	1.60867	29.0884	17.7094	0.554147	14.8659	5.22641	0	0.535366	14.1633	2.48387	0.7025	5.5349	1.03219	0.813322	3.11831	1.07725	1.7179	4.91472	11.2439	9.70116	28.1418	13.1108	myocyte enhancer factor 2C [Source:MGI Symbol;Acc:MGI:99458]
ENSMUSG00000005609	Ctr9	986.283	990.614	1166.44	1058.05	958.272	889.521	987.101	979.939	1048	950.407	925.237	895.714	1124.86	1016.2	883.785	967.263	857.634	975.174	1256.92	1192.56	1020.34	1144.72	876.378	895.469	933.713	1013.55	947.14	908.024	976.888	CTR9 homolog, Paf1/RNA polymerase II complex component [Source:MGI Symbol;Acc:MGI:109345]
ENSMUSG00000005610	Eif4g2	17784.2	17398.2	21869.6	18443.1	19417	19911.7	15430	17901.2	19061.1	20097.6	15816.8	17272.3	15201.1	14134.6	15891.3	12837.2	11897.9	12543.4	16330.5	17131.9	17815	14011.8	14128.8	19391.7	19162.2	20007.2	17557.3	16987.5	18578.7	eukaryotic translation initiation factor 4, gamma 2 [Source:MGI Symbol;Acc:MGI:109207]
ENSMUSG00000005611	Irag1	0.826597	0	0	0	1.3167	0.855441	0.913163	0	0	0	1.95595	0	3.60468	5.24672	2.85692	2.57125	0.966317	4.9508	6.20601	7.9788	6.30174	2.18111	1.90459	0	0	2.03765	0	0	0	inositol 1,4,5-triphosphate receptor associated 1 [Source:MGI Symbol;Acc:MGI:1338023]
ENSMUSG00000005615	Pcyt1a	1410.04	1183.77	1506.85	1476.98	1009.38	916.265	1614.99	1216.16	1322.16	1418.44	881.844	995.809	2461.46	2571.27	2791.85	1742.97	1707.82	4567.72	2285.81	2556.58	2510.61	1696.77	1817.65	1393.02	1030.86	1593.64	1171.46	748.513	817.074	phosphate cytidylyltransferase 1, choline, alpha isoform [Source:MGI Symbol;Acc:MGI:88557]
ENSMUSG00000005621	Zfp592	469.376	618.842	696.549	691.341	428.847	574.307	610.873	626.679	542.024	556.188	789.422	665.22	509.992	647.729	565.724	906.154	585.829	861.199	500.27	654.763	611.14	723.566	861.204	572.508	551.748	525.306	817.182	571.924	610.761	zinc finger protein 592 [Source:MGI Symbol;Acc:MGI:2443541]
ENSMUSG00000005625	Psmd4	1954.05	1972.18	2749.05	3081.2	3156.05	3664.46	1902.5	2004.77	3042.78	3086.75	3308.27	3220.7	1922.19	2147.17	2093.81	1812.13	2017.47	1835.84	2163.72	2071.11	2135.31	1690.17	2029.61	2012	2093.63	2211.01	2612.45	2849.07	2763.96	proteasome (prosome, macropain) 26S subunit, non-ATPase, 4 [Source:MGI Symbol;Acc:MGI:1201670]
ENSMUSG00000005628	Tmod4	1.03116	2.55207	1.19575	7.60967	3.40267	5.37196	0	1.64123	0	0	4.86475	4.21054	6.99182	1.31555	3.70401	4.1891	0	4.97641	3.56143	2.53915	1.28928	2.23016	8.26638	0	0	3.52388	1.25213	4.30923	0.838384	tropomodulin 4 [Source:MGI Symbol;Acc:MGI:1355285]
ENSMUSG00000005640	Insrr	1.74842	0	1.00941	0	2.10187	1.8131	0.972184	0	1.70659	2.51732	1.04366	8.38125	1.92126	3.34027	3.01831	4.17022	2.03433	0	1.00408	1.88514	0.833971	2.13074	1.00822	0	0.973075	0	4.58765	2.34744	9.12058	insulin receptor-related receptor [Source:MGI Symbol;Acc:MGI:1346037]
ENSMUSG00000005649	Cabp5	1.83652	0.715822	0	0	0	0	0	0	0	2.59679	0.582316	6.1757	0	3.4578	0.852078	0	0	0	0	0	1.89772	0	0	1.23371	2.99085	0	0.435661	0	0.401777	calcium binding protein 5 [Source:MGI Symbol;Acc:MGI:1352746]
ENSMUSG00000005656	Snx6	1726.04	2379.86	1670.52	1737.92	2228.22	2220.05	1734.66	2322.49	1818.89	1695.28	2401.85	2406.48	2689.52	2281.42	2734.82	2048.09	2113.23	2093.86	2413.88	1933.44	2375.76	1778.91	1843.06	1688.62	2142.98	1386.5	1608.39	2163.73	2015.37	sorting nexin 6 [Source:MGI Symbol;Acc:MGI:1919433]
ENSMUSG00000005667	Mthfd2	428.896	591.504	1110.74	1135.41	775.632	1075.48	316.68	637.33	1159.44	1135.54	639.607	768.735	867.955	1313.36	1324.83	1052.64	1614.62	455.638	960.893	1168.69	1258.01	938.588	1476.9	496.829	611.751	779.834	772.596	1012.82	1309.41	methylenetetrahydrofolate dehydrogenase (NAD+ dependent), methenyltetrahydrofolate cyclohydrolase [Source:MGI Symbol;Acc:MGI:1338850]
ENSMUSG00000005672	Kit	4.22992	0	386.051	274.43	98.1967	66.1353	1.93878	12.7441	399.664	239.156	129.096	109.598	5.07736	9.31628	0	5.48427	1.36612	2.61918	38.21	0	0	20.9367	0	40.9495	23.3892	215.814	241.939	278.606	257.957	KIT proto-oncogene receptor tyrosine kinase [Source:MGI Symbol;Acc:MGI:96677]
ENSMUSG00000005674	Tomm40l	691.224	897.264	584.745	450.21	543.063	702.672	528.697	578.51	513.294	464.143	666.541	582.608	910.465	696.196	610.742	539.771	614.595	706.637	848.493	559.485	636.653	505.929	508.775	637.811	780.186	372.386	470.368	564.027	592.391	translocase of outer mitochondrial membrane 40-like [Source:MGI Symbol;Acc:MGI:3589112]
ENSMUSG00000005677	Nr1i3	7.83595	0	3.51769	3.70877	8.02562	12.4171	25.8598	0	0.573841	0	25.8313	12.4764	2.57469	5.00059	0	2.60276	0	3.58088	0	0.629874	0	1.63738	1.66208	17.6137	0	9.27291	3.03367	0	0.47917	nuclear receptor subfamily 1, group I, member 3 [Source:MGI Symbol;Acc:MGI:1346307]
ENSMUSG00000005681	Apoa2	21.4062	12.2734	17.9634	9.82	9.70327	17.23	25.5203	14.2277	14.3359	11.1353	9.83714	9.64463	20.5557	9.48341	10.7445	10.8743	6.91169	18.0599	25.0062	20.3787	19.4822	19.3733	16.2928	12.2987	14.096	23.8663	13.3837	17.5392	13.4626	apolipoprotein A-II [Source:MGI Symbol;Acc:MGI:88050]
ENSMUSG00000005682	Pan2	478.001	404.991	268.686	304.572	547.056	559.251	575.079	445.176	290.886	304.881	574.913	630.99	442.461	599.708	505.273	627.72	605.746	507.223	424.889	442.797	423.269	628.91	515.938	382.632	387.634	346.839	359.499	383.163	385.41	PAN2 poly(A) specific ribonuclease subunit [Source:MGI Symbol;Acc:MGI:1918984]
ENSMUSG00000005683	Cs	4597.54	4580.45	5341.91	5120.48	4732.77	4946.18	4286.47	4369.55	5018.32	5114.48	4350.51	4162.67	5892.36	6205.33	6386.15	4872.83	6278.77	5662.37	5993.82	5753.85	6329.95	4776.9	5992.38	5036.43	5013.92	4375.12	4206.92	4710.95	5123.21	citrate synthase [Source:MGI Symbol;Acc:MGI:88529]
ENSMUSG00000005686	Ampd3	98.5741	133.744	63.7378	73.2259	25.5549	17.1554	280.525	154.522	83.1407	73.1076	97.546	62.5453	72.9639	376.439	356.246	113.115	131.99	55.3214	40.4183	374.839	267.806	91.7341	88.2874	37.4826	38.853	143.462	159.176	80.9633	53.3491	adenosine monophosphate deaminase 3 [Source:MGI Symbol;Acc:MGI:1096344]
ENSMUSG00000005687	Bcas2	976.08	947.913	1888.08	1666.2	1525.55	1643.15	845.189	857.143	1838.73	1667.42	1518.15	1454.61	1180.33	1127.89	971.904	1091.46	1007.89	1002.48	1283.54	1301.86	1115.69	1254.85	1221.58	1173.08	1213.66	1486.74	1415.19	1546.11	1499.68	breast carcinoma amplified sequence 2 [Source:MGI Symbol;Acc:MGI:1915433]
ENSMUSG00000005698	Ctcf	1744.73	1832	2644.44	2463.93	2105.45	1918.47	1586.96	1544.85	2167.73	2320.15	1975.57	1811.72	1442.77	1575.92	1746.49	1549.07	1301	1500.53	1870.28	2109.65	1831.22	1881.18	1594.22	1704.1	1529.08	2129.47	1860.88	2114.73	2308.28	CCCTC-binding factor [Source:MGI Symbol;Acc:MGI:109447]
ENSMUSG00000005699	Pard6a	39.6713	61.1951	128.942	174.563	108.756	112.311	41.8555	66.7868	155.782	134.756	97.4131	102.909	92.0438	141.12	119.127	89.6545	89.5838	73.628	96.4021	137.984	129.734	71.9882	102.927	57.446	52.9495	160.296	157.562	133.659	124.757	par-6 family cell polarity regulator alpha [Source:MGI Symbol;Acc:MGI:1927223]
ENSMUSG00000005705	Agrp	0	0	1.19258	2.18677	0.749633	0	0	0	0	0.908411	0	2.82995	0	1.05206	1.08538	0	0	0	1.01534	3.01418	0.928857	1.08209	0	0	0	0	0	2.1931	0.667341	agouti related neuropeptide [Source:MGI Symbol;Acc:MGI:892013]
ENSMUSG00000005718	Tfap4	301.133	210.345	329.77	270.82	260.69	267.072	136.325	207.083	313.675	242.835	219.681	197.969	162.285	215.85	197.672	202.689	139.51	82.9737	238.535	245.941	225.011	241.298	239.879	295.91	309.692	219.148	217.59	317.467	355.987	transcription factor AP4 [Source:MGI Symbol;Acc:MGI:103239]
ENSMUSG00000005732	Ranbp1	2607.41	2901.53	3662.97	3277.45	2619.14	3088.01	1865.43	2575.34	3833.8	3710.28	2328.36	2161.33	2753.76	2725.57	2466.54	2089.92	1890.87	1625.88	3487.57	3486.81	3401.35	2336.84	2849.96	2356.12	3032.65	2752.47	2771.38	2773.78	2809.88	RAN binding protein 1 [Source:MGI Symbol;Acc:MGI:96269]
ENSMUSG00000005774	Rfx5	272.409	223.314	495.772	459.517	469.291	502.963	242.517	187.217	424.013	644.227	424.471	359.667	264.084	338.45	373.251	426.374	305.5	277.178	304.125	228.064	282.656	429.144	315.72	267.45	340.874	412.807	505.448	460.31	536.907	regulatory factor X, 5 (influences HLA class II expression) [Source:MGI Symbol;Acc:MGI:1858421]
ENSMUSG00000005779	Psmb4	2363.85	2206.62	4080.38	4047.21	5030.49	5332.26	2054.44	2449.79	4315.55	4094.13	5052.79	4801.2	2417.35	2674.96	2659.45	2214.74	2293.42	2153.06	2519.44	2645.63	2528.42	2024.67	2467.33	2698.16	3015.74	3083.36	3496.87	4973.91	4781.73	proteasome (prosome, macropain) subunit, beta type 4 [Source:MGI Symbol;Acc:MGI:1098257]
ENSMUSG00000005802	Slc30a4	1333.24	1765.04	1991.24	2342.09	1957.25	2086.45	1461.45	1919.47	1783.07	2421.87	1844.75	2297.11	1634.29	1306.88	1637.24	1646.04	2365.35	1558.66	1461.63	1313.52	1556.22	1577.31	2267.34	1799.72	2316.03	2092.66	2173.36	2074.76	2507.88	solute carrier family 30 (zinc transporter), member 4 [Source:MGI Symbol;Acc:MGI:1345282]
ENSMUSG00000005803	Sqor	6497.93	4720.38	2910.91	3295.13	6195.64	5360.19	7156.26	4504.6	2653.59	3297.86	7644.83	7157.23	3615.27	3205.94	3403.5	2519.61	4101.24	7012.72	3103.99	2990	3139.92	2848.09	3835.63	6712.98	4649.17	5123.62	4745.75	4283.79	4424.6	sulfide quinone oxidoreductase [Source:MGI Symbol;Acc:MGI:1929899]
ENSMUSG00000005804	Bloc1s6	730.339	798.416	513.156	509.008	620.173	561.166	918.003	797.725	421.362	553.24	591.658	487.859	645.768	628.742	577.654	537.918	542.506	674.142	394.883	497.051	440.828	508.421	634.7	703.969	763.249	644.056	563.265	488.496	550.177	biogenesis of lysosomal organelles complex-1, subunit 6, pallidin [Source:MGI Symbol;Acc:MGI:1927580]
ENSMUSG00000005813	Metap1	1381.34	1288.82	2081.12	2009.18	2066.38	2491.4	1113.94	1167.27	1998.1	1941.46	1919.51	1826.37	1530.6	1427.02	1349.27	1015.85	984.612	1308.22	1402.51	1454.79	1420.25	1075.48	1124.13	1526.18	1662.47	1815.7	1762.47	1707.86	2034.08	methionyl aminopeptidase 1 [Source:MGI Symbol;Acc:MGI:1922874]
ENSMUSG00000005823	Gpr108	1533.3	1396.81	603.11	600.806	1300.53	1208.04	1888.36	1350.46	639.166	607.047	1717.41	1557.84	784.691	803.318	717.802	1120.45	1306.12	1124.38	626.83	552.117	573.798	1140.11	1033.23	1550.64	1386.6	968.595	873.263	1042.89	884.945	G protein-coupled receptor 108 [Source:MGI Symbol;Acc:MGI:1925558]
ENSMUSG00000005824	Tnfsf14	2.61761	0	0	0	2.10081	2.71648	0.971194	1.51115	0.853347	0	3.12932	1.01641	0	0	0	0	0	0	0	0.94128	0	3.48149	0	0.872176	1.94568	0	0	0.781431	2.12917	tumor necrosis factor (ligand) superfamily, member 14 [Source:MGI Symbol;Acc:MGI:1355317]
ENSMUSG00000005836	Gata6	18.6829	11.4632	580.321	511.833	0	0	27.6469	26.1143	552.956	499.591	1.01576	1.90566	1206.58	851.214	977.329	1323.66	1229.59	1438.99	1088.41	808.813	857.43	1289.19	1091.57	11.4809	3.71586	475.438	593.155	0.725882	1.31208	GATA binding protein 6 [Source:MGI Symbol;Acc:MGI:107516]
ENSMUSG00000005846	Rsl1d1	2501.15	2644.25	3605.89	3660.13	2434.99	2808.48	1805.06	2741	3788.15	3773.49	2293.16	2267.76	2783.85	3112.28	3143.28	2421.36	2585.66	1879.6	3386.91	3601.84	3629.66	2753.8	3056.33	2327.07	2798.36	2798.61	2847	2939.46	3088.2	ribosomal L1 domain containing 1 [Source:MGI Symbol;Acc:MGI:1913659]
ENSMUSG00000005871	Apc	2898.5	1858.11	2073.6	1679.92	2406.08	1939.45	2765.26	2091.25	1789.78	1925.68	1561.76	2048.98	2920.42	1810.07	2244.38	2380.33	2290.19	2647.96	2054	2141.05	2267.91	3233.15	2372.52	2890.09	2197.33	2193.9	1761.72	1752.56	1701.28	APC, WNT signaling pathway regulator [Source:MGI Symbol;Acc:MGI:88039]
ENSMUSG00000005873	Reep5	1067.89	1283.79	1035.54	1419.47	1023.79	1323.07	906.819	1236.64	1067.16	1600.53	1015.14	1026.95	1290.74	1776.25	1899.95	1775.92	2170.33	1262.56	1151.68	1495.7	1506.7	1398.01	2630.82	683.459	770.848	1264.92	1457.83	930.284	1028.44	receptor accessory protein 5 [Source:MGI Symbol;Acc:MGI:1270152]
ENSMUSG00000005881	Ergic3	3322.05	2906.97	1573.54	1606.21	2949.7	2838.79	3683.85	2860.01	1754.82	1622.54	3508.86	2973.05	1746.49	2039.46	1777.83	2485.52	2421.83	2339.6	1783.8	1700.8	1569.84	2258.71	2091.94	3258.44	2936.57	2110.24	2180.04	2537.39	2425.65	ERGIC and golgi 3 [Source:MGI Symbol;Acc:MGI:1913616]
ENSMUSG00000005882	Uqcc1	778.2	785.596	583.259	471.58	578.435	591.525	822.252	769.483	588.027	534.516	635.161	620.265	432.871	517.393	482.504	599.462	520.944	542.544	470.639	654.257	514.379	660.395	582.13	690.991	716.946	525.561	557.834	519.326	650.692	ubiquinol-cytochrome c reductase complex assembly factor 1 [Source:MGI Symbol;Acc:MGI:1929472]
ENSMUSG00000005883	Spo11	1.50023	9.02325	0	0	0	0	3.32331	1.71323	2.48139	0	0	0	0	6.68955	7.47717	0	0.585395	3.7299	4.75808	1.07786	0	0	0	3.7029	0	0	0	0	0	SPO11 initiator of meiotic double stranded breaks [Source:MGI Symbol;Acc:MGI:1349669]
ENSMUSG00000005886	Ncoa2	1712.64	1425.93	1517.88	1263.69	1516.85	1362.5	2325	1526.21	1275.67	1405.88	1415.03	1498.54	1447.26	805.494	890.493	1277.86	1320.76	2250.07	1266.61	934.753	891.33	1158	996.681	1558.03	1326.99	1598.35	1349.05	1378.4	1421.06	nuclear receptor coactivator 2 [Source:MGI Symbol;Acc:MGI:1276533]
ENSMUSG00000005893	Nr2c2	767.501	717.746	708.477	629.686	876.722	856.665	806.001	737.413	826.165	730.142	755.696	916.638	776.287	696.41	803.999	997.627	760.855	771.247	687.133	749.99	798.946	891.355	846.65	790.331	687.446	780.811	663.933	776.595	904.976	nuclear receptor subfamily 2, group C, member 2 [Source:MGI Symbol;Acc:MGI:1352466]
ENSMUSG00000005897	Nr2c1	561.346	517.272	435.14	376.657	455.299	450.947	569.941	505.141	423.786	364.448	476.241	467.363	376.48	399.318	360.223	411.635	372.876	433.499	318.096	341.85	344.087	443.124	300.627	589.051	472.517	432.875	402.149	509.628	440.049	nuclear receptor subfamily 2, group C, member 1 [Source:MGI Symbol;Acc:MGI:1352465]
ENSMUSG00000005899	Smpd4	907.734	799.924	1312.31	985.704	812.049	992.797	753.982	871.278	1151.05	1176.29	679.11	704.494	813.694	681.67	723.322	740.278	636.98	466.372	891.237	762.253	977.71	857.868	862.425	869.706	965.287	1013.1	1013.92	956.43	953.541	sphingomyelin phosphodiesterase 4 [Source:MGI Symbol;Acc:MGI:1924876]
ENSMUSG00000005907	Pex1	270.81	241.461	280.296	239.082	340.254	360.45	220.795	203.892	223.031	249.719	364.897	409.191	228.542	359.229	316.405	353.252	278.059	297.718	249.087	331.07	296.26	402.475	313.728	354.031	367.039	345.642	226.945	317.652	292.652	peroxisomal biogenesis factor 1 [Source:MGI Symbol;Acc:MGI:1918632]
ENSMUSG00000005917	Otx1	37.9977	39.2856	100.732	114.653	65.0633	52.8112	35.4971	26.6706	105.182	73.6906	54.4468	46.907	20.3659	50.9077	56.7786	29.5154	32.7768	25.6762	24.2667	35.4802	35.4938	13.2412	23.4575	53.3291	70.985	59.8003	66.5591	91.6026	84.2579	orthodenticle homeobox 1 [Source:MGI Symbol;Acc:MGI:97450]
ENSMUSG00000005936	Kctd20	1064.88	877.545	812.796	713.594	1011.65	1035.77	1112.28	810.575	788.605	1108.85	862.405	908.743	782.778	910.612	937.187	779.779	804.848	842.646	824.812	820.484	952.189	996.721	910.809	1043.07	754.898	931.586	824.876	881.525	944.405	potassium channel tetramerisation domain containing 20 [Source:MGI Symbol;Acc:MGI:1914239]
ENSMUSG00000005947	Itgae	8.7651	6.36274	5.49156	2.31431	6.26031	3.61926	2.89469	10.5944	6.82584	2.50971	7.2459	8.10876	5.72953	3.34034	7.0565	5.44184	5.14045	0	4.36942	4.67818	3.3435	4.59987	4.02892	6.13756	1.94728	2.15734	6.90881	11.798	9.25744	integrin alpha E, epithelial-associated [Source:MGI Symbol;Acc:MGI:1298377]
ENSMUSG00000005949	Ctns	204.471	168.716	327.897	297.692	188.579	139.872	287.234	154.677	340.353	271.172	216.875	193.666	287.992	260.115	207.053	444.045	328.866	522.832	295.994	218.194	196.911	524.195	355.27	320.499	182.984	411.42	303.354	227.597	189.243	cystinosis, nephropathic [Source:MGI Symbol;Acc:MGI:1932872]
ENSMUSG00000005950	P2rx5	0	0	5.98247	4.2126	0	0	0	0	4.63519	0.761352	0	0	4.65874	0	4.56516	0	0	0	1.98276	0	2.2807	1.04851	0	0	0	0.984757	0	2.84384	3.86818	purinergic receptor P2X, ligand-gated ion channel, 5 [Source:MGI Symbol;Acc:MGI:2137026]
ENSMUSG00000005951	Shpk	67.2108	24.2626	83.4528	78.8093	32.0836	19.0057	61.8832	21.1431	60.49	57.7589	32.1982	27.4031	68.8848	65.6538	43.309	78.7937	79.9023	107.577	65.6094	55.3521	36.7524	143.213	70.3997	54.115	35.0346	87.6807	66.5708	18.8044	12.7856	sedoheptulokinase [Source:MGI Symbol;Acc:MGI:1921887]
ENSMUSG00000005952	Trpv1	2.29313	2.22468	21.1085	15.1661	7.30289	10.0254	1.68984	0	17.1461	12.4311	9.94109	10.632	0	1.94003	1.75755	0	0.897545	0	1.9102	0.934405	0.730921	1.00862	6.16335	1.52745	0.969594	11.3181	16.9624	3.42675	3.71861	transient receptor potential cation channel, subfamily V, member 1 [Source:MGI Symbol;Acc:MGI:1341787]
ENSMUSG00000005958	Ephb3	1072.12	903.913	734.698	838.524	875.918	731.117	1230.28	973.106	783.047	695.904	955.015	922.592	1132.78	1105.22	1121.61	933.143	896.127	1635.47	998.668	907.961	1006.83	878.931	1011.7	1101.09	773.066	627.42	787.75	640.315	560.802	Eph receptor B3 [Source:MGI Symbol;Acc:MGI:104770]
ENSMUSG00000005968	Tuft1	1807.15	1091.03	1567.94	1373.96	1327.05	1075.39	2012.16	1181.84	1381.45	1316.76	1279.31	1342.65	1172.57	970.761	985.901	1346.96	1376.87	2311.92	1196.43	1020.17	956.903	1437.55	1091.08	1791.69	1049.27	1861.87	1345.71	826.81	887.626	tuftelin 1 [Source:MGI Symbol;Acc:MGI:109572]
ENSMUSG00000005973	Rcn1	0	0	107.345	83.0247	4.5062	4.2295	0	1.75906	86.9571	83.4566	1.19654	4.72092	0	0	3.51902	0	3.80043	0	2.01958	0	0	0	0	0	0	89.0152	73.3089	21.4784	12.3633	reticulocalbin 1 [Source:MGI Symbol;Acc:MGI:104559]
ENSMUSG00000005980	Dnase1	0	0	0	0	0	0	0	0	0	0.870715	0	0	15.4587	0	9.79939	1.21039	0.355878	9.56166	5.38483	0.325076	0	3.10618	0	0	0	0	0	0	0	deoxyribonuclease I [Source:MGI Symbol;Acc:MGI:103157]
ENSMUSG00000005981	Trap1	1389.38	1552.22	1842.54	1712.1	1288.7	1287.28	1228.02	1470.91	1786.56	1641.37	1239.01	1087.12	1631.63	1541.76	1571.08	1629.39	1760.7	1206.7	1831.42	1829.85	1696.5	1783.78	1652.97	1459.66	1551.13	1521.07	1359.69	1511	1562.79	TNF receptor-associated protein 1 [Source:MGI Symbol;Acc:MGI:1915265]
ENSMUSG00000005982	Naa60	876.691	805.143	642.802	630.488	678.057	692.913	958.275	754.607	592.002	618.888	650.639	627.604	705.003	551.357	590.958	661.919	602.644	730.967	655.734	713.81	683.332	821.544	683	758.505	720.276	644.36	599.418	529.876	538.755	N(alpha)-acetyltransferase 60, NatF catalytic subunit [Source:MGI Symbol;Acc:MGI:1922013]
ENSMUSG00000005983	1700037C18Rik	19.9638	18.8843	38.7409	27.6532	23.9418	24.9993	28.2478	28.9783	48.0801	39.1299	21.6927	48.4637	40.9385	43.3105	20.2843	52.8182	18.8126	53.2438	31.6727	39.7675	21.1236	34.713	34.4801	18.5105	29.031	32.6235	21.0997	23.4513	18.0673	RIKEN cDNA 1700037C18 gene [Source:MGI Symbol;Acc:MGI:1920511]
ENSMUSG00000005986	Ankrd13d	90.8454	143.449	66.3723	59.6719	104.165	83.3969	124.191	99.3165	87.0191	72.065	138.679	123.489	108.914	208.857	171.474	109.84	102.685	89.1486	105.239	124.666	95.6941	110.072	88.3967	142.995	111.566	80.7881	89.4242	93.9572	114.428	ankyrin repeat domain 13 family, member D [Source:MGI Symbol;Acc:MGI:1915673]
ENSMUSG00000006005	Tpr	5495.18	7200.91	5326.33	5129.83	5442.28	5961.59	5121.95	6366.56	5991.47	4713.44	5744.07	5392.99	5342.92	3885.53	4592.21	4713.98	3772.87	5989.24	7278.24	5045.88	5018.66	4526.32	4223.41	5617.58	6923.04	4018.34	5241.69	5221.3	5419.69	translocated promoter region, nuclear basket protein [Source:MGI Symbol;Acc:MGI:1922066]
ENSMUSG00000006007	Pdc	0	0	0	0.968701	5.8231	9.04269	0	0	1.47752	2.89233	2.55385	5.0388	3.16677	0	0.834002	0	0	0	1.89066	3.21709	0	0	0	0	1.61424	2.70499	1.94465	10.4737	22.6002	phosducin [Source:MGI Symbol;Acc:MGI:98090]
ENSMUSG00000006010	Odr4	728.225	823.749	450.15	643.616	498.843	477.762	891.364	819.943	446.845	379.373	556.397	508.825	837.987	534.407	613.286	636.987	542.98	874.188	707.441	589.568	628.433	521.82	563.243	760.394	704.305	562.569	539.222	510.673	406.979	odr4 GPCR localization factor homolog [Source:MGI Symbol;Acc:MGI:2385108]
ENSMUSG00000006014	Prg4	1.46265	0	8.49263	1.50903	8.25735	2.35581	1.63149	0	3.22215	4.70544	7.77705	5.31954	0	0.720529	0	0	0	2.15353	0	0	0	0	0	1.35499	0	6.70756	2.9875	3.57613	5.13123	proteoglycan 4 (megakaryocyte stimulating factor, articular superficial zone protein) [Source:MGI Symbol;Acc:MGI:1891344]
ENSMUSG00000006019	Dhx34	230.511	204.796	196.606	204.173	235.981	230.179	272.007	284.75	229.761	208.271	239.428	239.544	238.856	232.713	241.907	242.46	238.553	234.326	207.272	208.042	194.089	313.584	197.461	211.47	235.201	182.834	208.423	218.057	207.656	DEAH (Asp-Glu-Ala-His) box polypeptide 34 [Source:MGI Symbol;Acc:MGI:1918973]
ENSMUSG00000006021	Kptn	162.404	127.223	129.167	134.212	156.639	140.175	167.611	179.577	127.302	122.892	149.503	157.114	178.999	269.833	241.941	221.819	229.761	206.479	171.743	220.142	190.569	214.41	143.801	113.644	163.401	122.055	115.662	129.353	143.663	kaptin [Source:MGI Symbol;Acc:MGI:1890380]
ENSMUSG00000006024	Napa	1362.77	1326.96	1082.86	1132.01	1067.69	1199.23	1545.05	1489.74	1129.44	1297.93	1260.45	1257.98	1721.15	1757.72	1746.33	1662.4	2155.9	1775.29	1329.19	1434.09	1560.46	2021.04	1811.49	1140.72	1152.14	966.949	1283.14	955.847	925.484	N-ethylmaleimide sensitive fusion protein attachment protein alpha [Source:MGI Symbol;Acc:MGI:104563]
ENSMUSG00000006050	Sra1	784.959	839.107	574.948	680.892	647.279	638.501	822.562	806.041	682.23	706.447	670.448	680.09	819.651	841.336	953.033	967.467	1301.46	974.331	893.083	816.928	823.352	818.39	1022.37	748.149	706.432	595.784	665.205	620.173	593.816	steroid receptor RNA activator 1 [Source:MGI Symbol;Acc:MGI:1344414]
ENSMUSG00000006057	Atp5g1	1387.38	1352.1	1861.79	1838.17	1158.75	1275.2	1240.98	1351.87	1929.79	1778.35	1138.8	1108.13	1409.99	1229.02	1156.96	1078.05	1231.25	1507.07	1540.78	1505.96	1382.89	1263.02	1370.46	1389.67	1580.5	1485.28	1514.18	1459.88	1427.78	ATP synthase, H+ transporting, mitochondrial F0 complex, subunit C1 (subunit 9) [Source:MGI Symbol;Acc:MGI:107653]
ENSMUSG00000006058	Snf8	493.019	558.385	914.553	882.037	540.214	660.124	604.39	601.108	834.677	930.297	587.807	486.811	626.37	616.257	558.225	533.719	486.051	722.38	678.307	772.796	629.538	649.991	620.659	556.734	546.385	827.197	839.017	760.667	661.658	SNF8, ESCRT-II complex subunit, homolog (S. cerevisiae) [Source:MGI Symbol;Acc:MGI:1343161]
ENSMUSG00000006095	Tbcb	692.126	700.499	544.155	743.021	609.747	587.719	647.189	564.252	661.244	625.867	673.347	601.272	734.669	534.348	603.38	452.544	563.173	676.977	702.398	631.958	609.93	621.918	607.879	725.001	640.867	484.286	536.083	495.332	525.232	tubulin folding cofactor B [Source:MGI Symbol;Acc:MGI:1913661]
ENSMUSG00000006127	Inpp5k	493.856	343.351	387.198	326.652	307.819	191.713	721.722	447.815	358.473	313.797	328.696	294.738	272.098	288.346	221.678	575.664	497.357	509.568	250.836	244.904	192.841	509.482	312.589	354.648	298.387	379.054	266.153	241.334	208.013	inositol polyphosphate 5-phosphatase K [Source:MGI Symbol;Acc:MGI:1194899]
ENSMUSG00000006134	Crkl	1098.44	977.587	1199.66	1063.86	998.99	1030.93	1145.89	966.127	972.934	1040.23	913.328	1242.43	1197.77	1186.33	1155.46	1068.65	1062.16	1297.11	1236.08	1219.98	1205.79	1090.84	1256.82	1360.31	1232.32	1286.99	1206.53	1016.99	1162.79	v-crk avian sarcoma virus CT10 oncogene homolog-like [Source:MGI Symbol;Acc:MGI:104686]
ENSMUSG00000006143	Upk3bl	414.138	110.665	291.024	290.903	287.208	228.122	681.535	238.287	414.105	344.376	406.66	502.743	16.9221	113.681	144.343	42.0225	74.4639	72.2493	25.8997	78.7005	77.0173	26.0628	31.413	2036.49	925.589	332.929	372.502	290.97	201.342	uroplakin 3B-like [Source:MGI Symbol;Acc:MGI:1916915]
ENSMUSG00000006154	Eps8l1	470.312	403.588	247.522	328.821	288.008	374.374	660.301	600.544	314.634	442.413	494.574	566.252	487.839	490.055	496.746	636.233	580.078	873.728	615.223	514.254	361.282	551.573	568.422	521.475	373.819	379.464	464.976	251.854	297.673	EPS8-like 1 [Source:MGI Symbol;Acc:MGI:1914675]
ENSMUSG00000006169	Clint1	4175.93	4499.77	5443.52	5648.47	4462	3738.77	4861.38	3879.59	4952.13	4860.16	4570.55	4523.71	3555.98	2938.66	3125.31	5308.97	5518.98	4066.2	3452.51	2769.06	3172.72	4370.38	5382.93	3622.62	3907.43	4553.15	5549.26	4732.68	4475.54	clathrin interactor 1 [Source:MGI Symbol;Acc:MGI:2144243]
ENSMUSG00000006179	Prss16	77.7673	109.707	269.551	317.49	212.944	228.564	49.7749	117.353	298.973	281.467	213.46	224.102	162.933	197.89	220.892	123.866	155.192	76.9727	132.612	204.77	180.477	161.858	190.103	154.348	194.901	261.213	279.895	246.052	270.887	protease, serine 16 (thymus) [Source:MGI Symbol;Acc:MGI:1859181]
ENSMUSG00000006191	Cdkal1	221.942	217.514	421.978	373.611	228.853	225.678	204.282	203.285	399.973	378.975	205.592	202.206	340.612	252.255	227.633	263.434	298.235	256.446	361.89	273.714	296.606	293.297	268.132	254.184	276.605	412.895	317.52	241.55	248.381	CDK5 regulatory subunit associated protein 1-like 1 [Source:MGI Symbol;Acc:MGI:1921765]
ENSMUSG00000006200	Rhox6	0	0	3.31307	12.8077	0	0	0	0	3.38473	18.5008	1.03326	0	0	0	0	0	0	0	0	0.933422	0	0	0	0	0	0	0.771133	0.785034	0	reproductive homeobox 6 [Source:MGI Symbol;Acc:MGI:1202888]
ENSMUSG00000006204	Cdcp3	0	0	0	0	0	1.69714	0	0	0	0	0	0	0	0	0	0	0	1.22887	0	0.881464	0.780021	1.08469	0.944737	1.63649	0	1.01209	0	1.47191	2.65326	CUB domain containing protein 3 [Source:MGI Symbol;Acc:MGI:1918645]
ENSMUSG00000006205	Htra1	177.009	285.688	251.847	189.486	6.29149	20.4846	174.079	405.77	222.338	92.0971	6.05481	7.4742	27.4491	189.055	161.289	63.8904	56.8302	14.8918	17.3881	113.638	155.212	29.1065	23.174	357.645	356.224	120.318	75.717	26.9942	24.724	HtrA serine peptidase 1 [Source:MGI Symbol;Acc:MGI:1929076]
ENSMUSG00000006215	Zbtb17	335.616	309.181	424.859	384.454	315.047	363.011	350.863	359.327	444.498	414.416	445.392	434.09	381.001	489.651	381.559	506.276	343.655	405.833	398.05	375.818	328.167	533.484	364.011	398.123	407.89	350.093	383.954	417.725	354.938	zinc finger and BTB domain containing 17 [Source:MGI Symbol;Acc:MGI:107410]
ENSMUSG00000006218	Fam131c	191.907	175.76	95.3172	108.402	50.0918	55.0811	248.204	190.731	141.35	148.165	45.587	58.8533	160.023	178.365	138.758	127.049	176.171	145.319	152.392	116.502	137.149	92.4821	113.358	173.53	142.243	71.3774	85.6614	48.3928	82.3688	family with sequence similarity 131, member C [Source:MGI Symbol;Acc:MGI:2685539]
ENSMUSG00000006219	Fblim1	579.748	1064.16	74.6396	125.139	196.647	163.2	704.102	870.957	150.694	189.647	284.55	271.876	490.724	542.48	623.071	383.933	710.464	452.876	333.539	206.661	365.433	253.532	468.131	193.623	232.57	191.738	164.562	146.017	191.803	filamin binding LIM protein 1 [Source:MGI Symbol;Acc:MGI:1921452]
ENSMUSG00000006235	Epor	32.467	52.8567	86.7821	136.581	107.83	162.821	21.0835	65.3564	139.581	183.046	108.565	176.277	37.6926	163.436	176.781	65.805	95.1726	21.3285	47.7955	102.322	150.323	38.4386	82.6312	42.6122	82.3974	85.8939	164.619	204.091	247.94	erythropoietin receptor [Source:MGI Symbol;Acc:MGI:95408]
ENSMUSG00000006241	Ccdc159	43.8	70.8827	25.6453	42.8809	42.1305	35.7445	56.6679	49.0715	48.0451	34.6465	41.2558	58.8629	97.4613	131.354	133.545	151.705	166.868	102.707	91.4552	69.3837	65.1883	126.502	95.2013	35.9199	51.5277	37.7817	54.5264	36.918	39.3971	coiled-coil domain containing 159 [Source:MGI Symbol;Acc:MGI:1914369]
ENSMUSG00000006262	Mob1b	1670.62	1469.88	1290.14	1265.57	1754.18	1716.7	1782.58	1597.03	1239.7	1181.18	1604.51	1803.38	1438.93	1344.37	1651.03	1313.82	1346.28	1663.17	1334.49	1455.36	1441.94	1373.22	1235.66	1885.21	1681.93	1712.21	1580.11	1470.31	1609.21	MOB kinase activator 1B [Source:MGI Symbol;Acc:MGI:1915723]
ENSMUSG00000006269	Atp6v1b1	0.781699	0	4.90853	8.28813	2.48805	0.808112	4.12575	0	9.10802	4.7011	0	0	3.42383	3.96756	0	16.1313	6.41598	4.68745	0.972342	3.34834	1.49653	71.5227	4.50237	9.80598	7.80555	0	0.685439	43.3636	4.42111	ATPase, H+ transporting, lysosomal V1 subunit B1 [Source:MGI Symbol;Acc:MGI:103285]
ENSMUSG00000006273	Atp6v1b2	2615.93	1908.88	2629.83	2342.84	2176.14	1788.13	3048.1	1761.15	2420.74	2225.03	2485.64	2221.06	2092.09	2141.88	2099.3	2498.85	2463.8	3256.75	1936.31	1983.64	1898.51	2812.15	2634.87	2210.52	1597.35	2761.87	2520.34	1866.42	1702.21	ATPase, H+ transporting, lysosomal V1 subunit B2 [Source:MGI Symbol;Acc:MGI:109618]
ENSMUSG00000006276	Eps15l1	767.826	755.919	1346.39	1392.91	1160.86	1021.25	913.24	765.008	1285.02	1270.17	1081.48	1168.99	824.242	1210.9	1102.32	885.495	953.011	1140.17	823.95	1028.12	1085	956.31	853.717	821.973	722.664	1289.14	1254.71	1093.71	1098.76	epidermal growth factor receptor pathway substrate 15-like 1 [Source:MGI Symbol;Acc:MGI:104582]
ENSMUSG00000006281	Tep1	927.685	954.252	675.574	798.617	869.361	1152.87	1224.54	1398.73	871.679	726.858	745.548	741.643	578.896	612.298	638.069	761.374	815.477	798.826	574.965	585.953	530.684	869.511	606.002	803.921	642.599	676.775	845.769	704.201	722.142	telomerase associated protein 1 [Source:MGI Symbol;Acc:MGI:109573]
ENSMUSG00000006288	Ttc5	540.177	488.19	642.628	621.888	506.84	501.606	534.786	555.737	700.452	594.542	547.255	473.375	446.161	423.796	394.685	433.928	358.592	429.337	326.327	391.624	416.09	401.292	358.167	560.288	489.836	598.576	582.287	570.358	556.927	tetratricopeptide repeat domain 5 [Source:MGI Symbol;Acc:MGI:2683584]
ENSMUSG00000006289	Osgep	486.488	429.324	458.306	548.647	324.143	346.243	451.422	518.758	545.777	494.639	374.363	371.844	259.486	364.769	368.708	386.206	328.228	362.677	407.382	369.235	388.227	423.158	342.122	480.389	502.179	421.657	366.929	416.549	391.773	O-sialoglycoprotein endopeptidase [Source:MGI Symbol;Acc:MGI:1913496]
ENSMUSG00000006299	Aamp	3476.15	3717.2	2490.24	2654.41	2707.07	2814.11	3997.16	3871.95	2805.6	2543.72	3189.63	3077.51	3501	2537.94	2580.31	2886.7	2722.09	3775.6	3640.14	2514.99	2620.95	2627	2561.47	3110.31	3205.5	2473.86	2629.14	2828.22	2751.32	angio-associated migratory protein [Source:MGI Symbol;Acc:MGI:107809]
ENSMUSG00000006301	Tmbim1	5167.33	5268.54	2922.38	3160.16	2071.61	2056.61	6751.82	4875.05	2757.87	2720.33	2407	2504.93	6977.89	3983.64	4548.74	4079.19	5645.08	11358.3	5811.31	4217	3933.7	4050.62	4502.6	3275.65	2762.56	3214.23	3380.58	1793.17	1883.12	transmembrane BAX inhibitor motif containing 1 [Source:MGI Symbol;Acc:MGI:1916910]
ENSMUSG00000006304	Arpc2	10182.1	10328.8	6073.6	6610.25	7151.11	7555.24	10928.3	10704.7	6326.35	6786.33	8105.53	8410.74	12367.1	8705.25	9501.92	7468.16	9558.24	15998.9	12622.1	8563.05	9347.98	6861.08	8567.08	8234.49	8557.22	6338.62	7154.79	6114.89	6383.83	actin related protein 2/3 complex, subunit 2 [Source:MGI Symbol;Acc:MGI:1923959]
ENSMUSG00000006307	Kmt2b	2234.59	1827.67	1469.42	1259.18	2038.54	1891.14	2269.04	2096.22	1192.19	1400.49	1461.13	1898.54	1860.09	1834.92	1630.04	2028.46	2190.59	2612.2	1483.54	1792.77	1833.05	1836.23	1723.73	1947.7	1728.95	1531.34	1582.33	1388.96	1311.95	lysine (K)-specific methyltransferase 2B [Source:MGI Symbol;Acc:MGI:109565]
ENSMUSG00000006310	Zbtb32	618.017	867.365	37.2486	47.0892	76.8266	88.745	783.301	1271.16	51.319	55.658	64.8467	129.037	2940.56	3671.24	3723.79	1590.53	1890.22	3241.68	3171.13	3112.76	3080.14	1097.18	1263.76	834.911	836.411	47.6446	65.1215	69.3687	85.0591	zinc finger and BTB domain containing 32 [Source:MGI Symbol;Acc:MGI:1891838]
ENSMUSG00000006311	Etv2	0	0	0	1.16973	0	1.81123	0	0	0	0.845925	0	0	3.88396	0	3.02541	0.896197	0	0	3.25931	0.938401	2.51696	2.31997	0	0	0	1.10586	0	4.6258	5.65676	ets variant 2 [Source:MGI Symbol;Acc:MGI:99253]
ENSMUSG00000006313	Upk1a	88.6159	9.00066	23.105	11.613	108.988	33.4976	108.882	23.9394	7.60544	7.54255	155.855	59.4418	13.489	32.3969	11.0046	9.88418	10.3609	52.6261	13.0054	20.5305	10.9811	13.8063	11.0973	828.507	117.473	38.2615	15.3596	48.509	17.0435	uroplakin 1A [Source:MGI Symbol;Acc:MGI:98911]
ENSMUSG00000006315	Tmem147	733.198	726.349	867.297	917.165	610.127	655.855	746.334	685.835	1004.75	891.762	614.924	621.654	1283.14	1066.71	935.669	1343.49	1103.7	1297.9	1310.91	1167.13	948.431	1444.28	1165.09	675.99	791.795	755.743	760.189	686.253	632.494	transmembrane protein 147 [Source:MGI Symbol;Acc:MGI:1915011]
ENSMUSG00000006333	Rps9	12254.4	13073.8	13857.1	14096.4	11724.6	14424	11659.2	13583.1	15856.4	14828.5	12676.7	12581	13176.9	16458.7	15890.9	14956.6	15155.5	10963.8	13487.4	14848.8	14984.1	13941.6	12875.9	11726.4	13391.5	10264.9	11085	15279.3	14748	ribosomal protein S9 [Source:MGI Symbol;Acc:MGI:1924096]
ENSMUSG00000006335	Tfpt	236.163	196.723	279.298	278.464	212.52	190.154	216.859	210.427	273.98	293.872	247.708	228.051	308.491	203.876	151.339	193.509	176.966	204.347	223.981	229.636	256.972	250.118	212.472	320.877	232.35	226.189	227.433	220.827	239.827	TCF3 (E2A) fusion partner [Source:MGI Symbol;Acc:MGI:1916964]
ENSMUSG00000006342	Susd2	3.27828	5.15766	2.93277	6.53387	5.25028	3.39765	2.73219	6.03112	5.60168	2.35835	0	2.85928	10.7915	0	0.944133	1.70372	2.87511	3.68912	5.78879	14.1382	4.41585	3.26244	5.67179	4.09288	1.82465	7.28486	4.30198	2.20179	5.4179	sushi domain containing 2 [Source:MGI Symbol;Acc:MGI:1918983]
ENSMUSG00000006345	Ggt1	241.878	313.48	143.587	100.46	39.6727	91.0992	181.931	217.382	137.471	131.168	33.0252	29.9529	85.9942	60.6512	20.9508	6.69238	11.1903	67.4622	76.6684	66.0217	19.5083	19.3376	8.92741	299.143	309.713	113.806	100.607	102.429	85.6788	gamma-glutamyltransferase 1 [Source:MGI Symbol;Acc:MGI:95706]
ENSMUSG00000006356	Crip2	146.701	169.264	430.015	415.997	236.846	232.568	158.333	206.514	404.716	409.596	242.129	176.965	467.392	784.782	786.395	731.685	669.384	211.497	389.345	717.313	876.775	778.038	963.589	350.093	450.079	244.902	260.913	377.827	403.153	cysteine rich protein 2 [Source:MGI Symbol;Acc:MGI:1915587]
ENSMUSG00000006360	Crip1	2143.47	2322.89	856.565	1109.87	1103.11	1209.05	2442.58	2602.38	1091.77	1119.91	1655.59	1420.88	3455.13	3646.14	3780.96	2709.99	3107.75	6482.31	2995.6	3116.73	3145.02	2683.53	3399.04	1071.46	837.35	941.97	1131.03	841.736	892.024	cysteine-rich protein 1 (intestinal) [Source:MGI Symbol;Acc:MGI:88501]
ENSMUSG00000006362	Cbfa2t3	294.684	322.695	65.2058	136.863	100.132	82.7737	356.828	270.741	111.375	132.358	106.897	122.568	211.586	399.64	290.059	185.256	159.687	291.379	181.26	316.367	296.561	119.229	158.414	125.37	119.873	102.416	153.941	62.6409	46.1543	CBFA2/RUNX1 translocation partner 3 [Source:MGI Symbol;Acc:MGI:1338013]
ENSMUSG00000006369	Fbln1	241.907	468.12	115.511	151.105	637.23	894.799	127.993	435.472	116.467	202.101	691.937	902.576	168.874	427.777	475.067	48.5338	58.9795	101.631	129.546	372.903	505.864	23.4736	48.924	185.685	288.775	179.446	279.516	694.695	869.972	fibulin 1 [Source:MGI Symbol;Acc:MGI:95487]
ENSMUSG00000006373	Pgrmc1	647.826	617.244	1255.93	1260.85	392.404	359.851	735.619	665.485	1355.2	1305.68	400.481	416.206	1576.11	1142.56	1153.35	1724.71	1655.79	2089.01	1481.5	1110.13	1038.71	1702.21	1506.75	579.072	438.367	912.641	993.054	517.356	458.827	progesterone receptor membrane component 1 [Source:MGI Symbol;Acc:MGI:1858305]
ENSMUSG00000006378	Gcat	576.752	733.921	1136.93	1128.63	1083.58	1138.05	547.177	743.77	1074.73	1177.01	945.237	840.14	628.748	873.644	781.729	457.254	690.704	468.516	793.017	969.871	944.335	649.838	825.963	596.989	780.542	773.22	843.686	1425	1346.64	glycine C-acetyltransferase (2-amino-3-ketobutyrate-coenzyme A ligase) [Source:MGI Symbol;Acc:MGI:1349389]
ENSMUSG00000006386	Tek	15.3691	5.14694	25.4779	1.88436	1.83262	0	6.91776	3.99301	12.2667	2.84652	2.71445	3.56461	0	0.969672	0	0	0	2.12844	0	0	0	0	0	126.056	20.8599	151.153	34.2585	9.66698	14.7974	TEK receptor tyrosine kinase [Source:MGI Symbol;Acc:MGI:98664]
ENSMUSG00000006389	Mpl	1.29182	1.04897	1.79523	0	0	1.33975	0.792201	0	0	0.980366	0	1.48953	2.27892	1.30043	1.18778	2.6634	0	0	0.893592	0.768001	0.681697	1.89103	1.64485	0	0.794193	1.77593	0	0	1.15897	myeloproliferative leukemia virus oncogene [Source:MGI Symbol;Acc:MGI:97076]
ENSMUSG00000006390	Elovl1	1757.36	1694.44	1353.11	1292.68	1194.63	1211.81	1929.66	1525.68	1241.43	1299.83	1371.52	1300.69	1413.4	1654.06	1659.3	1413.97	1726.78	1895.21	1398.46	1497.75	1504.1	1436.22	1415.02	1702.35	1530.19	1273.76	1347.41	1155.95	1126.27	elongation of very long chain fatty acids (FEN1/Elo2, SUR4/Elo3, yeast)-like 1 [Source:MGI Symbol;Acc:MGI:1858959]
ENSMUSG00000006392	Med8	726.287	701.064	618.838	635.29	537.831	564.7	602.961	667.116	623.866	653.114	578.05	491.769	635.845	644.318	706.245	483.823	555.257	712.328	731.394	687.762	745.621	621.745	641.059	594.293	635.809	584.263	577.219	474.599	505.164	mediator complex subunit 8 [Source:MGI Symbol;Acc:MGI:1915269]
ENSMUSG00000006395	Hyi	48.7325	63.0463	39.0177	49.9234	69.625	70.5371	66.698	67.7468	70.9552	49.9288	84.6515	64.8581	73.2167	168.556	169.607	149.567	191.635	96.1883	67.556	78.4155	79.2776	107.556	104.188	42.5959	47.0819	44.5475	68.9143	37.4197	35.8978	hydroxypyruvate isomerase (putative) [Source:MGI Symbol;Acc:MGI:1915430]
ENSMUSG00000006398	Cdc20	2165.31	1955.01	2981.41	2845.37	2308.69	2422.49	1571.71	1962.87	3127.61	2883.21	1851.69	1802.77	1937.67	2033.89	1950.23	1589.61	1508.3	1394.68	2352.95	2814	2595.41	1917.03	2024.2	2119.98	2569.05	1996.42	2137.16	2435.23	2576.12	cell division cycle 20 [Source:MGI Symbol;Acc:MGI:1859866]
ENSMUSG00000006403	Adamts4	11.2541	33.1757	12.0026	43.8474	16.0538	26.0942	15.4961	22.5914	17.8909	22.526	15.5908	14.1746	20.9338	15.4358	29.1353	43.5481	67.7925	16.0388	27.278	10.3289	20.6126	15.0353	68.9733	6.04989	5.80053	23.7362	52.2834	9.30682	30.9672	a disintegrin-like and metallopeptidase (reprolysin type) with thrombospondin type 1 motif, 4 [Source:MGI Symbol;Acc:MGI:1339949]
ENSMUSG00000006411	Nectin4	1340.77	1088.28	156.44	232.149	299.138	249.593	1979.43	1283.04	228.807	190.542	344.477	338.627	360.204	73.3608	93.717	254.562	256.975	463.885	294.95	53.9064	61.1199	186.063	188.35	942.56	609.051	161.137	206.841	262.982	234.544	nectin cell adhesion molecule 4 [Source:MGI Symbol;Acc:MGI:1918990]
ENSMUSG00000006412	Pfdn2	1146.01	1268.17	1048.74	924.014	889.359	951.848	998.088	1087.6	962.834	955.441	919.257	958.66	1751.69	1139.33	967.609	1202.35	1060.17	1398.8	1899.43	1158.25	1275.11	950.309	1125.81	900.206	1417.03	962.756	973.441	950.131	1108.84	prefoldin 2 [Source:MGI Symbol;Acc:MGI:1276111]
ENSMUSG00000006418	Rnf114	1128.99	1234.56	987.855	1097.26	1476.07	1401.72	1421.23	1282.25	1064.77	871.718	1560.69	1585.36	861.384	1124.19	1042.64	1164.54	1141.8	1159.77	845.573	870.569	775.043	1122.2	1010.5	1254.98	1091.69	1162.02	1122.5	1237.17	1208.59	ring finger protein 114 [Source:MGI Symbol;Acc:MGI:1933159]
ENSMUSG00000006423	C330007P06Rik	647.679	571.907	728.472	554.605	445.585	469.053	569.276	532.827	623.102	591.039	366.497	402.931	708.561	517.964	480.815	599.564	513.795	618.202	598.834	631.462	537.125	677.815	562.222	600.262	563.572	726.149	575.816	537.706	584.569	RIKEN cDNA C330007P06 gene [Source:MGI Symbol;Acc:MGI:1924894]
ENSMUSG00000006435	Neurl1a	35.4387	16.3715	41.1135	48.4282	21.4872	41.8202	24.0052	61.9128	44.7727	28.7242	23.3819	39.7225	155.109	67.1056	45.228	112.006	95.0559	265.046	159.606	28.7848	33.9773	51.559	50.3454	19.4478	35.1878	38.181	30.7088	42.606	56.5416	neuralized E3 ubiquitin protein ligase 1A [Source:MGI Symbol;Acc:MGI:1334263]
ENSMUSG00000006442	Srm	1047.23	1033.98	2561.72	2137.39	1320.52	1501.66	657.502	1003.34	2456.79	2085.86	1082.29	1074.67	1451.95	1480.5	1267.15	1184.1	1072.84	952.054	1982.22	2020.67	1758.14	1327.14	1416.46	1275.39	1610.57	1625.27	1412.57	1551.31	1576.89	spermidine synthase [Source:MGI Symbol;Acc:MGI:102690]
ENSMUSG00000006445	Epha2	12184.5	9252.96	8935.71	8879.97	5057.77	6145.85	9908.13	9283.04	6731.86	8427.21	4006.43	5598.66	11056.1	11237.3	12106.3	10972.5	11793	15925.3	11538.6	11608.1	11531.3	11593.7	9522.51	9688.06	9497.98	8560.44	8288.84	3580.36	4434.04	Eph receptor A2 [Source:MGI Symbol;Acc:MGI:95278]
ENSMUSG00000006456	Rbm14	1363.12	1422.96	1340.41	1182.5	1299.84	1159.06	1143.27	1619.36	1289.47	1233.6	1166.01	1111.38	1166.88	1120.31	1048.67	987.82	880.824	985.816	1230.64	1348.6	1259.66	1095.52	1077.93	1227.85	1297.07	1052.5	1095.54	1347.78	1305.64	RNA binding motif protein 14 [Source:MGI Symbol;Acc:MGI:1929092]
ENSMUSG00000006457	Actn3	1.47427	3.25002	1.85222	10.1684	1.76626	3.05235	2.45221	0	5.73716	5.65109	2.62992	0	3.23774	0.938474	5.92408	1.52739	0	1.10641	1.84005	1.58417	4.81923	3.27134	2.86545	2.20817	2.45729	3.67294	3.8672	11.8603	12.553	actinin alpha 3 [Source:MGI Symbol;Acc:MGI:99678]
ENSMUSG00000006462	A530013C23Rik	7.28439	4.80823	2.28076	3.60638	6.51044	1.8773	13.6566	6.70813	1.77398	0.869349	2.92321	5.26438	1.98214	3.45808	4.19372	19.7869	5.33995	5.41715	1.94927	5.83938	0.865973	5.98812	11.1692	7.33883	7.06666	5.6058	7.15899	3.83832	2.94785	RIKEN cDNA A530013C23 gene [Source:MGI Symbol;Acc:MGI:3041178]
ENSMUSG00000006463	Zdhhc24	172.313	151.085	65.6941	51.4914	85.8447	68.7331	203.114	138.29	61.3645	47.2059	88.9364	100.693	83.5798	108.965	106.338	124.329	80.6981	145.14	80.0505	80.3407	84.8674	103.339	98.4777	118.164	117.327	132.702	89.6246	89.2302	62.4651	zinc finger, DHHC domain containing 24 [Source:MGI Symbol;Acc:MGI:1917855]
ENSMUSG00000006464	Bbs1	100.554	60.4193	85.0255	77.962	98.2734	98.0563	68.8077	50.8155	87.6266	163.031	98.3171	99.4888	45.634	28.1113	51.9779	89.3074	81.994	75.6436	27.0003	30.2124	19.6476	115.066	42.7513	109.229	67.9553	106.276	86.2227	125.369	109.549	Bardet-Biedl syndrome 1 (human) [Source:MGI Symbol;Acc:MGI:1277215]
ENSMUSG00000006469	Slc34a3	1.2611	5.04534	0	0.835774	1.00117	0	1.39004	2.15783	5.36654	0.602757	11.5648	1.45302	10.3481	9.96785	2.88114	4.54473	2.21339	4.72544	1.56264	1.34662	4.22913	2.48892	2.17538	4.99715	0	0	1.10309	0	1.02098	solute carrier family 34 (sodium phosphate), member 3 [Source:MGI Symbol;Acc:MGI:2159410]
ENSMUSG00000006471	Ndor1	674.74	546.133	367.96	411.468	579.119	555.914	648.184	719.575	416.437	430.161	475.604	478.925	300.07	395.116	345.65	554.641	360.417	383.563	287.022	447.97	418.902	620.467	520.186	660.309	614.36	538.416	368.201	418.64	532.274	NADPH dependent diflavin oxidoreductase 1 [Source:MGI Symbol;Acc:MGI:1926047]
ENSMUSG00000006476	Nsmf	812.389	754.943	242.474	281.613	752.186	686.265	937.127	785.508	322.32	261.66	896.141	798.25	458.337	699.816	662.327	916.869	855.768	679.679	389.959	437.801	429.583	643.387	647.663	691.045	709.347	372.707	367.53	609.499	529.053	NMDA receptor synaptonuclear signaling and neuronal migration factor [Source:MGI Symbol;Acc:MGI:1861755]
ENSMUSG00000006494	Pdk1	881.548	3090.72	1063.33	1836.39	2077.44	2137.7	1715.36	3876.53	2247.11	2545.79	2418.3	3250.85	1495.64	1880.57	2803.75	1588.28	2756	761.411	1232	1265.21	1782.66	872.047	1947.08	1067.98	2497.76	974.505	2072.23	1761.29	1971.83	pyruvate dehydrogenase kinase, isoenzyme 1 [Source:MGI Symbol;Acc:MGI:1926119]
ENSMUSG00000006498	Ptbp1	10862.8	10217.4	10414.4	10148.3	10239.5	10929.8	8465.94	10203.2	9396.05	10579.2	9489.64	9733.68	9471.6	8902.71	9145.97	8210.2	9601.83	8263.77	10010.6	9566.69	10063.8	8997.77	9621.81	9938.71	10199.2	8896.19	8607.12	10109.4	10836.1	polypyrimidine tract binding protein 1 [Source:MGI Symbol;Acc:MGI:97791]
ENSMUSG00000006517	Mvd	1510.54	2167.83	1380.75	1999.15	2755.45	2578.44	2171.52	2047.33	1870.83	1983.67	3219.03	3297.62	2357.72	3742.62	4266.54	2304.13	3204.93	2268.71	1888.43	3140.99	3372.65	1520.83	2612.14	925.517	1171.36	1369.24	1961	2187.31	2025.92	mevalonate (diphospho) decarboxylase [Source:MGI Symbol;Acc:MGI:2179327]
ENSMUSG00000006519	Cyba	1778.26	1821.36	1686.75	1532.22	2240.85	1787.01	2029.96	1795.55	1878.38	1621.73	3100.49	2385.68	541.351	289.524	185.324	848.179	821.735	578.209	353.714	181.878	163.124	801.743	780.266	1622.46	1409.68	1869.95	1837.32	1400.14	1281.1	cytochrome b-245, alpha polypeptide [Source:MGI Symbol;Acc:MGI:1316658]
ENSMUSG00000006526	Stimate	202.023	318.689	358.322	392.5	316.1	307.472	212.026	275.478	349.099	389.254	297.675	345.482	235.424	241.95	270.584	248.696	236.485	125.728	183.672	212.998	251.361	216.116	221.321	303.995	311.844	246.125	283.946	314.99	346.701	STIM activating enhancer [Source:MGI Symbol;Acc:MGI:1921500]
ENSMUSG00000006527	Sfmbt1	163.926	230.099	575.35	519.419	304.318	312.571	147.665	195.454	456.841	437.125	240.182	254.941	298.507	156.384	201.314	265.811	206.979	174.681	243.092	197.189	203.851	284.728	250.753	293.579	383.322	321.838	372.087	406.516	416.576	Scm-like with four mbt domains 1 [Source:MGI Symbol;Acc:MGI:1859609]
ENSMUSG00000006538	Ihh	169.273	92.4288	360.521	202.269	891.153	475.649	228.112	36.1495	331.035	86.2976	1076.54	583.046	70.6698	202.804	121.145	10.0265	5.93417	164.368	38.7597	151.321	93.158	34.3507	9.73394	77.4761	32.3261	347.57	234.606	685.865	456.789	Indian hedgehog [Source:MGI Symbol;Acc:MGI:96533]
ENSMUSG00000006542	Prkag3	5.71534	11.9648	4.87593	3.77551	1.30263	0	7.44368	3.91134	6.00284	1.56748	1.79486	0.65711	1.24561	0	0.939164	2.34679	0.961283	20.2143	0.707988	0.608603	0.783233	1.07883	0	1.13692	1.2652	0	0.499382	0	14.569	protein kinase, AMP-activated, gamma 3 non-catalytic subunit [Source:MGI Symbol;Acc:MGI:1891343]
ENSMUSG00000006567	Atp7b	144.384	210.76	1098.92	1218.76	676.721	598.623	128.326	192.812	1012.58	1087.58	708.47	1024.68	403.127	416.789	504.383	560.642	634.539	223.608	260.664	553.417	588.566	858.734	571.07	225.938	268.544	846.884	1293.34	847.276	943.241	ATPase, Cu++ transporting, beta polypeptide [Source:MGI Symbol;Acc:MGI:103297]
ENSMUSG00000006575	Rundc3a	7.45121	9.08306	5.79942	10.096	4.38811	7.93016	13.5154	8.3776	3.31512	5.96878	3.30726	4.74776	21.3102	31.0161	38.2757	25.785	66.9912	5.17402	13.7487	27.4495	27.8447	16.2366	22.2665	1.35555	0	45.4927	14.0421	3.63207	17.9217	RUN domain containing 3A [Source:MGI Symbol;Acc:MGI:1858752]
ENSMUSG00000006576	Slc4a3	17.0331	21.6145	27.8158	39.494	38.1851	27.5142	13.7026	29.2631	19.9079	40.5984	27.3126	46.3536	39.0258	107.491	78.315	65.8706	82.9079	34.9884	12.4807	39.1059	62.7432	27.4832	32.6362	11.1899	7.28909	18.2316	25.9527	59.4115	40.7604	solute carrier family 4 (anion exchanger), member 3 [Source:MGI Symbol;Acc:MGI:109350]
ENSMUSG00000006585	Cdt1	1130.01	1073.68	1718.34	1693.21	1208.18	1540.47	942.177	1128.7	1821.06	1773.86	1224.08	1109.66	848.336	1056.79	1097.29	822.181	786.323	561.412	1034.8	1339.36	1286.68	923.128	1043.43	779.225	827.005	1263.86	1404.01	1602.64	1686.91	chromatin licensing and DNA replication factor 1 [Source:MGI Symbol;Acc:MGI:1914427]
ENSMUSG00000006587	Snai3	233.142	231.266	175.979	192.258	204.365	212.49	185.595	197.251	188.762	202.313	144.679	173.694	114.6	226.759	195.806	91.4587	131.205	156.417	176.298	179.375	179.254	104.39	127.275	154.136	134.391	175.79	176.093	127.354	162.638	snail family zinc finger 3 [Source:MGI Symbol;Acc:MGI:1353563]
ENSMUSG00000006589	Aprt	4278.16	3972.72	2419.27	2549.96	2551.12	2817.84	3986.11	4204.62	2593.48	2646.42	2718.19	2615.84	3496.15	3750.47	3797.67	2066.04	2157.87	4717.73	3891.72	3825.11	3809.85	2339.71	2387.35	2464.23	2143.92	2054.07	2479.2	2229.6	2265.51	adenine phosphoribosyl transferase [Source:MGI Symbol;Acc:MGI:88061]
ENSMUSG00000006599	Gtf2h1	1167.28	1039.99	1895.16	1438.38	1005.46	1092.83	1007.95	1032.28	1482.67	1652.33	924.879	848.286	1399.34	1244.36	1218	1224.32	1102.11	1169.69	1525.51	1491.16	1370.55	1700.76	1364.54	1346.1	1261.06	1367.84	1356.51	1004.64	1200.07	general transcription factor II H, polypeptide 1 [Source:MGI Symbol;Acc:MGI:1277216]
ENSMUSG00000006611	Hfe	36.7749	63.9507	149.723	166.296	73.3736	72.8623	63.0509	47.2811	174.251	117.045	73.2955	49.8932	19.3895	54.5205	76.404	24.1968	64.072	14.8182	19.7071	16.882	41.814	28.3403	43.924	27.6285	41.2874	108.298	134.14	112.874	85.5752	homeostatic iron regulator [Source:MGI Symbol;Acc:MGI:109191]
ENSMUSG00000006638	Abhd1	15.7416	21.7691	27.4478	31.2749	34.7236	30.7202	26.0189	20.2161	24.5332	24.2556	43.363	27.2258	23.0381	21.1529	26.035	21.5808	14.5203	31.4816	14.1058	28.9298	22.7471	12.6595	22.1587	30.6252	16.4834	19.5896	39.0492	32.0236	19.8517	abhydrolase domain containing 1 [Source:MGI Symbol;Acc:MGI:1931013]
ENSMUSG00000006641	Slc5a6	1216.35	498.195	596.007	438.714	590.123	725.055	1075	680.059	437.184	362.542	450.555	478.918	226.791	349.891	220.795	243.451	194.062	494.421	342.382	387.234	317.163	385.207	226.131	1640.39	997.488	916.178	613.132	626.586	629.596	solute carrier family 5 (sodium-dependent vitamin transporter), member 6 [Source:MGI Symbol;Acc:MGI:2660847]
ENSMUSG00000006642	Tcf23	81.2208	94.0833	59.2378	26.5962	51.6565	18.0816	90.0804	63.7527	20.5417	23.4181	51.9087	30.5189	95.2912	246.418	210.88	69.0639	83.9504	662.521	103.114	142.783	130.825	121.35	89.5992	81.1304	16.547	103.357	74.1993	12.5515	10.6534	transcription factor 23 [Source:MGI Symbol;Acc:MGI:1934960]
ENSMUSG00000006649	Nphs1	20.2687	20.3652	12.1386	8.11815	11.8534	15.4194	19.7583	9.1527	12.0342	5.04265	20.7026	7.12608	19.1318	21.2216	11.6098	25.4716	4.17972	17.0307	18.6791	35.6534	13.4625	20.7535	17.1796	6.15976	4.88845	8.63084	10.3454	11.8464	5.72194	nephrosis 1, nephrin [Source:MGI Symbol;Acc:MGI:1859637]
ENSMUSG00000006651	Aplp1	6.90704	37.5784	95.5758	102.258	73.9502	91.0082	13.554	29.8946	126.802	125.901	138.812	135.088	96.2597	88.8838	147.754	154.948	266.995	52.3058	74.9977	59.0922	81.8797	110.098	132.243	17.2489	13.5359	93.0502	179.683	78.5596	83.0033	amyloid beta (A4) precursor-like protein 1 [Source:MGI Symbol;Acc:MGI:88046]
ENSMUSG00000006673	Qrich1	2371.94	2353.34	3042.09	3000.88	2439.4	2586.11	2312.05	2368.55	2865.84	2745.82	2506.22	2793.69	1789.86	1615.87	1867.16	2144.27	1766.61	1763.29	1879.38	1881.53	1803.23	2138.06	1881.73	2671.49	2678.97	2878.46	2784.09	2938.34	2881.47	glutamine-rich 1 [Source:MGI Symbol;Acc:MGI:1916482]
ENSMUSG00000006675	P4htm	6.68545	4.8121	19.9256	17.9779	11.6273	8.95562	7.48798	2.89302	22.0936	13.8016	3.0381	10.4644	5.58483	3.22425	1.9439	11.2148	0.979463	7.59224	5.11643	5.44378	1.60437	4.48399	2.91044	17.2243	7.27302	24.9774	11.3732	23.8797	19.0743	prolyl 4-hydroxylase, transmembrane (endoplasmic reticulum) [Source:MGI Symbol;Acc:MGI:1921693]
ENSMUSG00000006676	Usp19	3116.7	2961.42	2902.17	3258.19	3299.59	3093.07	3862.13	3072.36	2828.99	3153.55	3444	3388.05	2235.25	2587.84	2368.71	3328.6	3149.55	2799.59	2148.95	2359.75	2397.91	3102.34	2773.86	3326.09	3142.26	2994.15	3407.29	3312.96	3292.48	ubiquitin specific peptidase 19 [Source:MGI Symbol;Acc:MGI:1918722]
ENSMUSG00000006678	Pola1	738.459	806.77	1185.31	970.353	558.533	693.51	511.013	706.381	985.558	985.345	464.678	443.953	825.84	624.216	617.809	542.842	418.04	468.581	1035.46	914.953	770.782	690.606	734.527	646.405	871.867	819.886	852.084	846.795	905.61	polymerase (DNA directed), alpha 1 [Source:MGI Symbol;Acc:MGI:99660]
ENSMUSG00000006699	Cdc42	5158.52	5273.08	5631.91	5626.88	5404.5	5281.73	5022.86	5309.25	5555.57	6281.52	5805.74	5492.31	7037.87	6579.44	6999.12	6024.08	6620.71	7271.85	6591.03	6148.38	6534	5379.14	6316.18	5473.02	5672.17	5328.95	5623.05	4927.29	5104.51	cell division cycle 42 [Source:MGI Symbol;Acc:MGI:106211]
ENSMUSG00000006705	Pknox1	524.247	436.791	424.352	456.233	576.28	592.139	392.67	485.506	497.859	442.061	449.986	524.294	458.906	375.856	443.12	400.923	418.821	451.354	363.779	407.634	378.695	498.029	417.279	599.077	522.588	379.134	543.827	518.296	551.786	Pbx/knotted 1 homeobox [Source:MGI Symbol;Acc:MGI:1201409]
ENSMUSG00000006711	D130043K22Rik	5.1274	4.39939	8.53572	2.00009	29.3896	15.1566	28.2287	1.30973	1.47769	1.44578	25.1	57.7302	11.1923	7.68108	2.61246	0	0	10.1916	2.75308	4.05663	2.16101	0.997984	0	16.8277	4.07731	39.7749	7.05775	8.54945	27.3641	RIKEN cDNA D130043K22 gene [Source:MGI Symbol;Acc:MGI:3036268]
ENSMUSG00000006715	Gmnn	502.52	610.672	796.806	874.297	426.105	540.216	476.941	611.703	961.566	971.391	463.526	461.33	533.869	564.133	502.063	478.973	443.071	339.868	627.475	555.373	591.629	510.648	626.676	430.82	531.214	497.287	611.165	523.286	518.048	geminin [Source:MGI Symbol;Acc:MGI:1927344]
ENSMUSG00000006717	Acot13	268.666	227.409	392.212	363.75	293.72	258.267	329.533	246.825	388.705	374.067	315.193	259.03	433.273	364.29	339.004	373.163	416.009	399.263	364.4	285.163	299.571	392.546	363.305	299.544	249.994	376.506	293.122	342.089	307.785	acyl-CoA thioesterase 13 [Source:MGI Symbol;Acc:MGI:1914084]
ENSMUSG00000006720	Zfp184	14.9883	33.1078	94.7597	99.878	50.4272	57.5128	14.3879	13.7941	92.9694	99.1795	47.8951	38.8897	66.5162	47.0964	47.3364	65.6655	54.4773	24.7696	38.568	83.6859	52.2894	52.77	61.1213	22.8643	60.5308	93.7184	63.8053	58.6519	78.3004	zinc finger protein 184 (Kruppel-like) [Source:MGI Symbol;Acc:MGI:1922244]
ENSMUSG00000006724	Cyp27b1	10.1076	29.5677	28.2938	48.8218	22.884	30.5229	4.67117	8.74605	50.2629	42.7728	18.029	33.9745	27.6721	42.7235	37.8752	38.1796	18.8183	15.9728	32.7462	49.1776	52.5101	34.4365	27.3644	16.8327	29.0622	15.6596	20.6366	36.6736	52.5269	cytochrome P450, family 27, subfamily b, polypeptide 1 [Source:MGI Symbol;Acc:MGI:1098274]
ENSMUSG00000006728	Cdk4	2752.49	2853.5	4088.39	3372.64	2752.59	3019.83	1999.57	2713.24	3969.79	3831.75	2583.03	2627	3566.78	3635.15	3598.2	3855.72	3124.68	2705.68	4108.56	4840.69	4255.85	4337.04	3630.69	2980.35	3662.31	3672.86	3305.83	3609.51	3673.76	cyclin-dependent kinase 4 [Source:MGI Symbol;Acc:MGI:88357]
ENSMUSG00000006731	B4galnt1	3376.15	2870.98	2316.19	2053.76	2897.06	2260.39	3605.11	2349.3	2159.11	1641.26	3424.69	2853.95	1787.12	1752.83	1484.3	1853.46	1849.66	3954.99	1701.98	1566.84	1443.21	1924.04	1792.7	1666.39	1462.4	2735.58	2734.03	1774.48	1586.94	beta-1,4-N-acetyl-galactosaminyl transferase 1 [Source:MGI Symbol;Acc:MGI:1342057]
ENSMUSG00000006732	Mettl1	280.201	254.944	419.7	302.837	280.953	239.991	156.691	267.783	376.538	263.297	266.412	297.698	290.246	295.409	250.643	278.852	200.815	169.082	363.046	340.892	344.965	366.055	296.336	286.567	355.069	292.687	195.383	342.518	307.812	methyltransferase like 1 [Source:MGI Symbol;Acc:MGI:1339986]
ENSMUSG00000006736	Tspan31	1328.03	1443.05	1155.49	1413.05	1162.79	1250.23	1447.53	1442.68	1304.28	1274.32	1286.37	1312.35	1368.97	1516.12	1466	1630.58	1688.6	1550.88	1346.7	1488.98	1449.86	1462.81	1626.74	1286.27	1361.17	1160.26	1404.94	1416.68	1296.32	tetraspanin 31 [Source:MGI Symbol;Acc:MGI:1914375]
ENSMUSG00000006740	Kif5b	4725.88	4683.94	4636.57	4284.89	4529.23	4405.72	4776.9	4443.09	4056.13	4705.37	3877.86	4040.22	4908.4	4458.4	5063.25	5135.2	5698.14	5039.43	4730.85	4483.35	5095.7	5717.16	6259.67	5261.61	4741.18	5241.78	4506.62	3571.85	4173.69	kinesin family member 5B [Source:MGI Symbol;Acc:MGI:1098268]
ENSMUSG00000006763	Saal1	223.061	185.709	320.389	303.484	237.382	265.809	197.267	178.374	374.581	338.912	229.047	231.304	238.748	263.573	333.95	256.1	278.757	184.117	310.745	291.832	310.702	264.025	318.232	241.009	271.286	211.178	252.174	306.54	282.466	serum amyloid A-like 1 [Source:MGI Symbol;Acc:MGI:1926185]
ENSMUSG00000006764	Tph2	11.6377	7.83857	4.87336	2.04807	1.8381	2.39987	1.7007	6.69647	3.02245	3.71335	1.81531	19.6759	18.4967	11.767	15.1715	32.6735	12.8714	15.0216	20.2547	18.9635	17.0642	6.08904	13.3717	6.19383	4.31073	24.3741	4.77326	3.48519	3.14842	tryptophan hydroxylase 2 [Source:MGI Symbol;Acc:MGI:2651811]
ENSMUSG00000006777	Krt23	1249.02	1070.49	419.517	655.206	471.435	654.499	1432.22	1082.8	364.867	773.421	560.759	791.076	2892.86	2738.15	3453.45	3590.78	4495.11	3883.05	3353.73	2964.95	3127.15	3612.57	3837.65	465.576	649.554	808.938	1275.88	446.8	639.707	keratin 23 [Source:MGI Symbol;Acc:MGI:2148866]
ENSMUSG00000006782	Cnp	326.369	550.995	1143.55	1269.14	846.483	861.574	324.721	388.628	1256.05	1176.96	925.938	952.048	608.314	653.604	780.859	680.444	604.306	406.594	526.618	756.71	836.895	700.609	847.439	349.637	454.096	1011.04	1452.61	1280.93	1161.92	2',3'-cyclic nucleotide 3' phosphodiesterase [Source:MGI Symbol;Acc:MGI:88437]
ENSMUSG00000006784	Odad4	20.0029	3.05651	8.12705	7.4775	10.1766	5.83314	6.16394	1.81068	7.1145	9.78363	9.55662	10.369	4.54275	12.4163	15.3792	18.9084	13.8706	0	2.62206	7.31614	16.2292	9.40078	9.79732	3.28722	4.02904	8.67556	11.9472	9.73418	4.54872	outer dynein arm complex subunit 4 [Source:MGI Symbol;Acc:MGI:1921657]
ENSMUSG00000006800	Sulf2	0.789235	23.0931	280.713	176.129	48.6446	58.2467	1.74798	8.17397	89.8921	88.9113	75.2544	58.0177	3.45663	289.04	410.011	39.5462	85.2799	2.36932	1.97223	190.946	288.294	42.4854	233.248	2.36551	9.65982	69.8798	176.57	41.3181	52.705	sulfatase 2 [Source:MGI Symbol;Acc:MGI:1919293]
ENSMUSG00000006818	Sod2	1766.19	1688.5	1017.23	1098.82	1135.77	1252.12	1580.02	1728.14	1118.99	977.233	1214.08	1099.72	1219.63	1013.17	1070.9	1152.61	1103.47	1241.69	1207.05	1202.8	1101.01	1127.34	1293.18	1666	1647.28	1023.41	1075.99	1324.54	1328.27	superoxide dismutase 2, mitochondrial [Source:MGI Symbol;Acc:MGI:98352]
ENSMUSG00000006850	Tmco6	210.349	220.044	192.021	225.445	189.846	167.647	270.136	269.036	274.704	232.449	245.168	241.706	291.998	349.325	389.668	432.705	521.148	244.968	266.589	302.331	265.881	382.588	378.095	172.831	154.704	206.468	229.395	257.789	195.925	transmembrane and coiled-coil domains 6 [Source:MGI Symbol;Acc:MGI:1919233]
ENSMUSG00000006906	Stambp	338.679	368.502	342.033	339.649	319.647	313.275	444.977	355.833	379.384	340.682	394.025	409.667	393.187	361.132	430.656	414.977	453.196	492.08	383.532	309.517	372.857	406.717	441.57	388.975	289.997	430.746	388.418	332.005	316.445	STAM binding protein [Source:MGI Symbol;Acc:MGI:1917777]
ENSMUSG00000006920	Ezh1	537.762	482.149	802.24	651.224	638.945	590.581	681.246	504.051	727.483	636.409	721.037	732.847	590.166	490.236	634.99	766.42	880.378	726.029	513.576	418.188	468.652	769.923	629.459	674.424	507.14	848.971	714.461	699.157	586.391	enhancer of zeste 1 polycomb repressive complex 2 subunit [Source:MGI Symbol;Acc:MGI:1097695]
ENSMUSG00000006930	Hap1	124.652	203.922	301.865	398.44	303.494	338.21	133.764	170.287	329.283	285.421	256.575	213.628	110.042	84.5356	102.519	167.22	107.192	24.0714	49.3126	52.568	84.8832	97.2661	91.3632	158.587	247.188	217.654	246.034	527.366	474.063	huntingtin-associated protein 1 [Source:MGI Symbol;Acc:MGI:1261831]
ENSMUSG00000006931	P3h4	242.844	279.753	122.839	117.696	83.3664	73.3106	194.324	323.322	229.077	176.096	125.219	94.4939	688.076	349.729	453.394	552.962	519.615	557.318	797.115	357.779	287.1	346.718	374.258	245.33	223.768	163.45	225.974	135.26	91.3544	prolyl 3-hydroxylase family member 4 (non-enzymatic) [Source:MGI Symbol;Acc:MGI:1913430]
ENSMUSG00000006932	Ctnnb1	55484.2	62874.6	37350.4	41100.9	40268.6	38311.8	58690.1	66312.4	41948.7	43220	46596.9	45155	48501.3	60881.3	58159	55158.3	51085.3	53236.7	41937.4	50352.5	51887.2	50180.7	47645.1	44430.3	49089.2	36351.8	35970.3	36182.9	33395	catenin (cadherin associated protein), beta 1 [Source:MGI Symbol;Acc:MGI:88276]
ENSMUSG00000006941	Eif1b	572.881	634.599	509.93	571.526	528.619	605.134	444.862	602.413	586.214	599.913	514.52	595.144	422.967	428.07	389.534	340.925	387.437	285.138	407.371	372.904	393.418	365.531	430.785	657.727	760.375	553.771	620.778	556.542	584.054	eukaryotic translation initiation factor 1B [Source:MGI Symbol;Acc:MGI:1916219]
ENSMUSG00000006958	Chrd	34.9575	25.8549	35.1515	27.7643	29.4833	20.441	60.0693	23.2018	52.6039	17.4224	74.5517	44.2767	24.3685	38.1831	29.8304	6.00515	17.0795	82.0347	25.9596	10.797	32.7392	6.55777	7.06816	62.6345	74.6705	26.5261	39.8321	9.93413	21.0535	chordin [Source:MGI Symbol;Acc:MGI:1313268]
ENSMUSG00000006998	Psmd2	6205.11	6683.18	7246.76	6995.28	6854.69	7253.3	5795.9	6515.18	7200.06	7629.04	6716.92	6857.53	6731.25	6571.65	7338.36	5113.41	5677.99	5619.52	7078.06	7233.35	7526.77	5143.73	6800.19	6051.95	6745.85	6086.25	6627.05	6659.25	7240.06	proteasome (prosome, macropain) 26S subunit, non-ATPase, 2 [Source:MGI Symbol;Acc:MGI:1096584]
ENSMUSG00000007021	Syngr3	1.71076	0	10.4283	10.3134	15.9588	11.5781	0	3.19088	13.4929	7.44908	8.27507	8.02192	6.06002	43.4525	68.7199	80.8412	93.6256	5.48591	5.40706	17.7209	49.1459	29.948	103.06	5.97356	9.96702	21.4733	16.4494	57.3688	44.4793	synaptogyrin 3 [Source:MGI Symbol;Acc:MGI:1341881]
ENSMUSG00000007029	Vars	6770.72	6675.15	5070.01	4774.69	7188.57	7413.18	5467.34	6651.04	5094.73	5008.28	6036.41	6290.13	4721.73	5222.25	5461.46	4530.22	4629.59	3176.82	5128.92	5063.45	5508.63	4628.89	5756.15	6516.64	7495.92	4150.64	3712.02	7399.43	7920.77	valyl-tRNA synthetase [Source:MGI Symbol;Acc:MGI:90675]
ENSMUSG00000007030	Vwa7	82.2659	91.1209	8.74488	10.4225	51.124	32.4376	172.011	120.488	14.4837	16.7219	71.081	64.8777	21.0117	32.0209	45.2445	31.7688	42.3865	64.9468	8.36791	12.2478	24.7373	22.0654	38.0609	57.8677	33.8529	31.4545	24.9747	20.1487	11.9663	von Willebrand factor A domain containing 7 [Source:MGI Symbol;Acc:MGI:1306798]
ENSMUSG00000007033	Hspa1l	4.36287	6.37664	5.48382	8.09893	6.98558	7.22846	5.81821	1.51605	7.69536	7.52917	6.23907	7.11423	7.63711	8.87954	11.1064	5.45132	11.2903	3.92061	5.48182	1.87952	9.17038	6.94131	7.04268	3.48578	9.72099	5.39788	6.10661	8.6026	10.6398	heat shock protein 1-like [Source:MGI Symbol;Acc:MGI:96231]
ENSMUSG00000007034	Slc44a4	6869.29	5635.48	2339.56	2250.87	5775.97	4281.09	8501.04	5184.89	2080.28	1906.4	6859.49	5868.47	2688.54	2923.44	2784.05	2989.54	3367.51	5095.74	2205.65	2209.05	2194.41	2469.18	2985.41	6913.96	5223.92	3773.31	3345.73	3029.13	2784.69	solute carrier family 44, member 4 [Source:MGI Symbol;Acc:MGI:1917379]
ENSMUSG00000007035	Msh5	72.1264	55.6129	8.48727	24.6186	49.9081	41.0442	62.2467	37.0418	15.4973	26.3335	96.145	59.5495	68.6133	84.5343	66.5383	133.516	31.2604	40.2726	16.4187	43.8051	39.3418	27.5462	37.134	23.1071	19.3567	17.39	16.875	26.9772	29.7299	mutS homolog 5 [Source:MGI Symbol;Acc:MGI:1329021]
ENSMUSG00000007036	Abhd16a	1703.92	1215.87	832.134	628.103	1341.68	1119.45	1871.43	1451.44	852.498	747.349	1436.14	1299.3	739.156	743.38	684.706	827.468	854.487	885.462	704.703	839.688	764.688	824.579	762.045	1673.89	1305.24	1041.52	927.311	1161.88	943.537	abhydrolase domain containing 16A [Source:MGI Symbol;Acc:MGI:99476]
ENSMUSG00000007038	Neu1	3640.07	2788.28	1782.96	1703.16	4538.74	3648.82	3995.5	3026.25	1698.73	1450.61	5430.8	4465.74	1625.33	1688.19	1769.72	1556.29	1950.06	2446.12	1544.11	1497.01	1619.92	1422.36	1811.66	4681.92	3258	3501.65	2723.05	3780.11	3348.43	neuraminidase 1 [Source:MGI Symbol;Acc:MGI:97305]
ENSMUSG00000007039	Ddah2	275.109	231.177	211.977	212.681	1052.11	897.92	317.649	214.127	276.321	218.616	1308.19	1076.11	220.966	435.726	464.214	516.208	503.634	224.241	221.021	316.485	269.975	346.568	249.335	653.109	509.296	403.775	305.379	1074.2	1032.69	dimethylarginine dimethylaminohydrolase 2 [Source:MGI Symbol;Acc:MGI:1859016]
ENSMUSG00000007041	Clic1	9451.96	10955.4	3471.32	4426.42	7850.8	8154.34	10835	10845.3	4061.34	4444.87	9912.87	9276.91	6292.68	6505.77	7157.04	5892.41	7485.36	8128.44	5290.8	4820.62	6219.31	4819.55	7186.6	7349.07	7382.66	4356.12	5651.48	5509.04	5844	chloride intracellular channel 1 [Source:MGI Symbol;Acc:MGI:2148924]
ENSMUSG00000007050	Lsm2	1077.43	1121.29	878.26	697.742	1058.73	1102.86	881.064	1105.87	845.585	756.56	1024.61	827.007	614.709	782.516	755.077	573.709	627.509	577.849	809.58	909.327	836.009	661.797	691.389	992.133	1146.31	847.235	636.806	1040.72	1031.57	LSM2 homolog, U6 small nuclear RNA and mRNA degradation associated [Source:MGI Symbol;Acc:MGI:90676]
ENSMUSG00000007080	Pole	975.134	1105.35	1426.29	1433.28	1201.94	1546.1	719.983	886.296	1125.01	1495.4	846.513	852.611	1280.99	1052.16	884.702	990.521	710.343	717.769	1529.72	1220.55	1292.69	1409.03	1219.12	1341.47	1758.85	1316.29	1324.07	1272.52	1682.34	polymerase (DNA directed), epsilon [Source:MGI Symbol;Acc:MGI:1196391]
ENSMUSG00000007097	Atp1a2	3.91033	24.6462	9.80909	12.3965	20.4876	48.6957	11.4845	28.4598	5.5915	16.986	25.9557	55.3719	88.2261	39.9138	45.8112	14.9022	66.9828	14.7232	57.3009	41.7621	70.7641	12.18	56.3639	3.45229	8.73911	16.1897	46.8589	11.7676	28.3326	ATPase, Na+/K+ transporting, alpha 2 polypeptide [Source:MGI Symbol;Acc:MGI:88106]
ENSMUSG00000007107	Atp1a4	0	0	0	0	0	0	0	0	0	1.6702	0	1.01553	0	2.22099	3.02867	0.907517	1.02898	0	2.19195	0.935718	0.834941	0	2.01379	0	0	0	1.53187	0	0	ATPase, Na+/K+ transporting, alpha 4 polypeptide [Source:MGI Symbol;Acc:MGI:1351335]
ENSMUSG00000007122	Casq1	0	0	4.18785	0	0.880945	0	0	0	1.58501	0	0	0.628102	7.3098	5.83091	0	0	0.641966	0	0.677028	1.18264	4.30387	3.79781	0	0	1.23344	0	0	0	0.44025	calsequestrin 1 [Source:MGI Symbol;Acc:MGI:1309468]
ENSMUSG00000007207	Stx1a	252.795	210.527	117.855	122.974	210.699	191.254	251.239	344.741	125.563	157.357	191.82	173.957	184.36	178.098	158.18	160.355	128.15	168.235	186.869	94.4796	152.003	187.823	120.056	239.256	245.239	171.11	193.756	135.874	155.764	syntaxin 1A (brain) [Source:MGI Symbol;Acc:MGI:109355]
ENSMUSG00000007216	Zfp775	81.2076	34.7856	18.0058	55.3902	40.0261	28.9147	79.766	38.8744	20.1932	38.3369	38.5917	25.0631	67.8255	4.62543	4.20756	42.296	53.4197	45.4216	30.0437	19.9578	2.87909	23.0734	86.0623	48.1656	44.6786	50.5168	57.7656	53.9109	81.5834	zinc finger protein 775 [Source:MGI Symbol;Acc:MGI:2683557]
ENSMUSG00000007338	Mrpl49	1002.1	1148.46	1086.05	1036.88	1021.09	985.463	954.763	1025.45	1229.94	1107.67	962.29	836.583	1269.88	1151.66	994.769	928.178	921.105	1060.44	1330.9	1372.94	1238.1	1070.52	1076.24	1035.56	991.139	1111.96	1023.78	1014.6	1000.77	mitochondrial ribosomal protein L49 [Source:MGI Symbol;Acc:MGI:108180]
ENSMUSG00000007379	Dennd2c	63.8802	80.0766	142.166	209.232	154.739	227.176	50.8964	91.0565	151.292	189.572	132.412	191.974	118.015	145.108	191.693	117.608	130.744	76.3646	94.6456	176.251	160.739	82.8061	131.648	93.052	129.054	120.343	198.308	125.052	177.284	DENN/MADD domain containing 2C [Source:MGI Symbol;Acc:MGI:3036254]
ENSMUSG00000007411	Mark3	2962.69	2862.94	2427.46	2339.45	2629.83	2756.34	3062.94	2900.62	2175.49	2459.98	2626.11	2237.55	3287.56	2674.6	2527.92	1999.78	2234.43	3260.14	3109.98	2943.77	2666.67	2139.48	2223.35	2780.09	3105.95	2381.63	2394.25	2172.72	2353.28	MAP/microtubule affinity regulating kinase 3 [Source:MGI Symbol;Acc:MGI:1341865]
ENSMUSG00000007415	Gatad1	1590.38	1806.88	1457.42	1475	1778.05	2002.04	1219.9	1747.07	1474.42	1630.79	1633.26	1517.08	1611.87	1542.31	1491.65	1049.07	1173.58	1260.34	1545.73	1725.13	1652.34	1161.9	1390.18	2095.63	1956.64	1803.26	1568.63	1715.3	1849.78	GATA zinc finger domain containing 1 [Source:MGI Symbol;Acc:MGI:1914460]
ENSMUSG00000007458	M6pr	3021.72	3509.09	3215.65	2905.79	2602.58	2397.21	3116.62	3201.41	3034.29	2899.77	2784.17	2528.88	2527.15	2528.43	2488.95	3170.8	3134.97	2376.97	2396.51	2406.03	2458.12	2973.36	3309.95	2372.26	2697.75	2795.17	3025.07	2685.37	2608.38	mannose-6-phosphate receptor, cation dependent [Source:MGI Symbol;Acc:MGI:96904]
ENSMUSG00000007476	Lrrc8a	728.271	559.036	716.129	689.718	614.533	646.891	793.203	579.091	582.906	723.658	641.898	585.673	581.017	672.704	665.942	645.261	710.792	690.444	520.389	663.753	570.731	797.691	718.901	700.464	599.649	642.851	770.208	607.746	609.83	leucine rich repeat containing 8A VRAC subunit A [Source:MGI Symbol;Acc:MGI:2652847]
ENSMUSG00000007480	Mc5r	2.02425	0	1.4276	0	0	0	0	0	0	0	2.39337	1.3131	0	0	2.33795	0.586935	0	0	0	0	0	0.750941	4.74049	0.567107	0	2.49136	0.501226	0	0.455111	melanocortin 5 receptor [Source:MGI Symbol;Acc:MGI:99420]
ENSMUSG00000007564	Ppp2r1a	5039.24	4987	3738.82	3687.23	5093.75	5058.22	5156.2	5047.47	4064.04	3944.04	5230.95	5279.26	4041.86	4084.19	4037.71	4151.9	4273.38	3901.49	4066.36	3681.33	3949.47	3677.72	3973	5010.03	5035.06	3783.56	3534.36	5666.56	5179.41	protein phosphatase 2, regulatory subunit A, alpha [Source:MGI Symbol;Acc:MGI:1926334]
ENSMUSG00000007570	Fance	384.105	401.73	294.825	286.405	309.587	321.44	374.149	384.07	314.484	261.56	298.932	265.858	344.235	292.902	323.512	276.684	254.424	287.696	297.06	305.787	318.497	361.164	338.853	356.993	421.885	295.816	291.749	356.873	350.293	Fanconi anemia, complementation group E [Source:MGI Symbol;Acc:MGI:1920025]
ENSMUSG00000007589	Tinf2	787.873	884.664	1019.79	1053.04	822.959	787.487	667.307	711.619	1086.45	1173.73	687.227	657.974	486.127	619.082	643.71	525.586	556.257	548.341	658.505	632.332	637.361	744.64	735.262	952.706	1122.07	827.689	1179.9	874.188	968.008	Terf1 (TRF1)-interacting nuclear factor 2 [Source:MGI Symbol;Acc:MGI:107246]
ENSMUSG00000007591	Tssk4	8.83013	19.0115	4.76138	8.0284	15.3397	9.41035	15.3723	7.82061	10.9778	7.2527	7.15403	7.22568	9.95975	3.86243	7.47174	3.90809	6.56269	3.41168	4.09406	2.94508	13.3093	8.6665	2.51577	9.11385	5.45835	11.3334	10.6433	4.29262	5.69565	testis-specific serine kinase 4 [Source:MGI Symbol;Acc:MGI:1918349]
ENSMUSG00000007594	Hapln4	86.552	101.506	122.666	207.105	93.8152	160.414	76.6662	81.0813	195.434	181.146	92.3429	112.723	112.512	95.314	199.834	134.388	113.056	28.8138	41.9309	90.9823	126.636	94.4422	125.583	73.7766	82.3951	182.048	171.011	262.021	173.599	hyaluronan and proteoglycan link protein 4 [Source:MGI Symbol;Acc:MGI:2679531]
ENSMUSG00000007603	Dus3l	818.449	832.153	729.14	710.014	863.034	919.988	761.692	915.701	758.673	691.49	811.018	789.334	559.01	436.174	494.876	545.664	421.727	490.939	562.473	577.268	508.674	641.111	521.521	963.212	1101.42	617.974	624.14	1093.95	1052.95	dihydrouridine synthase 3-like (S. cerevisiae) [Source:MGI Symbol;Acc:MGI:2147092]
ENSMUSG00000007610	Gtpbp3	277.696	299.925	520.903	579.967	457.012	566.733	256.071	315.509	605.968	430.837	525.092	373.772	280.856	539.386	472.712	306.297	367.512	281.44	328.322	567.328	535.308	315.426	395.639	388.763	373.248	437.781	481.135	537.537	588.904	GTP binding protein 3 [Source:MGI Symbol;Acc:MGI:1917609]
ENSMUSG00000007613	Tgfbr1	699.063	819.886	700.617	501.91	1085.71	1017.92	599.359	723.226	630.298	588.007	973.888	1000.26	612.799	577.011	583.933	684.736	683.28	346.046	524.853	518.555	560.421	476.38	700.169	704.846	890.634	777.141	757.551	1208.8	1402.85	transforming growth factor, beta receptor I [Source:MGI Symbol;Acc:MGI:98728]
ENSMUSG00000007617	Homer1	410.705	490.837	527.268	567.271	631.038	590.462	317.2	473.359	532.744	640.232	616.005	575.489	497.485	476.37	566.961	499.479	508.659	358.424	458.926	514.217	514.954	436.551	549.24	541.432	669.472	507.653	616.738	646.543	807.659	homer scaffolding protein 1 [Source:MGI Symbol;Acc:MGI:1347345]
ENSMUSG00000007646	Rad51c	47.129	62.678	122.221	114.643	61.8449	52.466	45.8056	47.302	165.328	136.799	39.766	29.8125	70.3778	101.201	103.682	91.9889	84.2027	48.3907	80.2431	87.6995	77.6144	74.6622	87.7578	45.0936	66.888	73.4439	90.3542	105.97	116.331	RAD51 paralog C [Source:MGI Symbol;Acc:MGI:2150020]
ENSMUSG00000007655	Cav1	734.19	612.674	1073.46	985.231	387.782	624.723	568.26	1474.23	1255.14	1882.34	340.545	467.614	2313.02	1627.71	2308.95	1174.95	1484.09	1488.54	2562.65	1700.74	2154.66	1392.68	1211.7	848.689	921.513	879.566	718.838	612.323	685.437	caveolin 1, caveolae protein [Source:MGI Symbol;Acc:MGI:102709]
ENSMUSG00000007656	Arpp19	1372.72	1277.57	1209.95	1424.32	1158.52	1283.96	1263.33	1325.52	1401.94	1371.63	1216.35	1238.98	1595.57	1456.34	1426.78	1344.11	1282.53	1497.76	1734.73	1666.29	1691.88	1435.75	1645.75	1305.91	1295.55	1161.78	1292.99	1032.24	1154.07	cAMP-regulated phosphoprotein 19 [Source:MGI Symbol;Acc:MGI:1891691]
ENSMUSG00000007659	Bcl2l1	5077.92	3881.59	2372.31	1818.61	1834.98	1971.66	5042.64	4368.21	2036.37	2049.48	1910.96	2137.59	3382.71	2377.75	2508.01	2874.57	2941.96	4742.82	3471.96	2923.95	2678.69	3446.01	3483.93	4615.31	4638.87	2813.48	2721.35	1926.77	2033.64	BCL2-like 1 [Source:MGI Symbol;Acc:MGI:88139]
ENSMUSG00000007670	Khsrp	4991.65	5522.59	4760.31	4579.72	5195.81	5326.02	4424.12	5172.52	4512.97	4671.52	4460.05	5009.97	3772.49	3663.09	3716.43	3498.38	3698.02	3075.8	4123.85	4190.74	4059.33	3486.29	3908.63	4948.4	5718.75	4019.42	4337.81	6235.55	6804.44	KH-type splicing regulatory protein [Source:MGI Symbol;Acc:MGI:1336214]
ENSMUSG00000007721	Ccdc124	789.464	768.086	907.237	1036.07	1217.34	1371.44	731.663	844.252	1041.25	1011.63	1330.89	1265.05	946.559	1389.97	1376.05	690.788	840.658	784.241	1079.35	1354.12	1352.72	701.738	850.297	771.456	839.824	926.415	1012.06	1108.3	1128.54	coiled-coil domain containing 124 [Source:MGI Symbol;Acc:MGI:1916403]
ENSMUSG00000007739	Cct4	3450.29	3437.76	6538.39	6218.99	3732.96	4086.67	2642.09	3288.67	6221.03	7089.8	3435.81	3021.54	2946.95	3510.97	3732.06	2686.2	3234.07	2710.49	3462.01	3306.4	3847.32	2866.88	3196.68	3502.21	3972	4062.38	3569.63	4813.54	4733.07	chaperonin containing Tcp1, subunit 4 (delta) [Source:MGI Symbol;Acc:MGI:104689]
ENSMUSG00000007777	0610009B22Rik	281.422	219.182	345.082	318.866	232.459	236.459	266.619	246.383	349.823	276.476	256.33	240.009	283.196	245.898	253.943	240.655	245.709	319.394	248.492	292.6	230.894	281.303	266.483	309.064	282.658	353.493	298.628	299.473	262.062	RIKEN cDNA 0610009B22 gene [Source:MGI Symbol;Acc:MGI:1913300]
ENSMUSG00000007783	Cpt1c	11.5743	3.45714	6.88169	9.74944	6.68289	4.21849	8.13803	5.10715	11.3176	23.4537	12.1483	6.50223	24.3707	16.1931	13.9731	63.8657	44.0589	19.9142	12.7128	28.8625	11.585	41.1308	34.3494	9.41157	8.90017	11.9031	20.3098	29.0964	27.9545	carnitine palmitoyltransferase 1c [Source:MGI Symbol;Acc:MGI:2446526]
ENSMUSG00000007805	Twist2	0	0	51.9968	23.5933	25.2415	14.552	0	0	17.2424	11.1382	13.7992	5.04214	3.90996	0	0	0	0	0	0	5.65895	0.831373	0	0	15.5547	2.92751	114.738	38.2908	108.659	68.2492	twist basic helix-loop-helix transcription factor 2 [Source:MGI Symbol;Acc:MGI:104685]
ENSMUSG00000007812	Zfp655	320.315	222.074	344.527	367.231	487.258	418.879	280.917	284.567	253.088	413.737	380.939	463.9	231.613	355.516	434.563	438.141	471.23	388.461	223.786	319.371	405.923	427.71	416.286	448.408	363.274	520.364	461.405	363.4	430.1	zinc finger protein 655 [Source:MGI Symbol;Acc:MGI:1919861]
ENSMUSG00000007815	Rhoa	10058.9	11700.2	7299.8	8538.54	8369.6	8836.13	11196.1	11073.3	7417.8	8293.65	10109.6	9610.9	8088.34	8497.54	9341.22	6808.73	8793.12	8610.1	6714.94	6461.73	7685.26	6027.07	7412.4	8685.9	8343.11	8985.31	8207.99	7062.73	7635.97	ras homolog family member A [Source:MGI Symbol;Acc:MGI:1096342]
ENSMUSG00000007817	Zmiz1	5460.81	4973.76	2815.74	2807.49	2925.78	2702.66	6963.31	5691.73	2368.84	2948.49	3070.65	3657.8	3479.49	2751.23	3476.74	3883.71	4201.52	5189.14	3053.18	2406.06	3013.22	3487.97	3424.06	4897.48	3911.94	2967.66	3020.46	2217.87	2448.02	zinc finger, MIZ-type containing 1 [Source:MGI Symbol;Acc:MGI:3040693]
ENSMUSG00000007827	Ankrd26	234.799	198.15	454.349	290.862	186.466	190.888	157.419	241.234	254.066	301.84	139.612	116.478	241.6	249.585	183.207	233.486	268.789	258.028	361.138	327.91	273.618	293.582	213.992	327.332	323.254	270.969	216.346	203.136	218.979	ankyrin repeat domain 26 [Source:MGI Symbol;Acc:MGI:1917887]
ENSMUSG00000007833	Aldh16a1	534.779	608.976	513.016	455.349	818.003	551.969	537.307	703.894	594.885	453.226	708.905	736.732	469.269	621.815	643.021	681.841	549.707	545.948	575.255	739.514	653.679	862.218	746.189	462.676	442.528	508.762	484.379	722.56	546.333	aldehyde dehydrogenase 16 family, member A1 [Source:MGI Symbol;Acc:MGI:1916998]
ENSMUSG00000007836	Hnrnpa0	4527.7	5373.84	6238.04	6117.69	4611.89	4896.89	4429.21	5825.83	7768.86	6689.25	4711.51	4661.52	4489.41	4471.15	4308.11	4673.73	4437.75	3239.57	4738	4755.17	4722.64	4184.67	4305.78	4325.12	5375.74	3945.7	4672.19	5044.88	4836.66	heterogeneous nuclear ribonucleoprotein A0 [Source:MGI Symbol;Acc:MGI:1924384]
ENSMUSG00000007837	Prrg2	465.836	393.106	335.739	334.871	396.995	414.682	490.847	432.08	398.911	351.826	493.13	392.216	336.98	379.976	445.557	415.887	412.172	498.735	366.139	398.346	337.856	367.243	356.56	389.451	375.058	432.668	449.026	332.516	331.508	proline-rich Gla (G-carboxyglutamic acid) polypeptide 2 [Source:MGI Symbol;Acc:MGI:1929596]
ENSMUSG00000007850	Hnrnph1	5906.39	5663.86	7487.24	6580.4	6078.14	5857.36	4479.19	4274.38	6783.79	6773.42	4748.99	5374.83	4891.37	4049.24	3943.52	4298.29	4026.83	3346.9	4492.86	5418.54	6058.13	5317.44	3996.96	6030.73	6636.99	5721.94	5591.46	6829.57	6929.68	heterogeneous nuclear ribonucleoprotein H1 [Source:MGI Symbol;Acc:MGI:1891925]
ENSMUSG00000007867	Ift43	335.126	416.282	293.643	283.08	347.299	398.725	318.205	394.952	317.861	337.561	392.385	439.462	304.549	429.01	470.618	378.611	478.385	373.747	385.251	321.398	342.718	323.203	374.452	283.765	334.106	274.551	326.809	331.933	337.49	intraflagellar transport 43 [Source:MGI Symbol;Acc:MGI:1923661]
ENSMUSG00000007872	Id3	2609.78	445.69	8.31529	5.95627	19.7476	17.9761	3826.16	1168.16	10.0929	7.17144	21.1324	19.2551	167.024	39.9911	28.9643	42.1739	26.9998	4277.78	227.636	13.4752	25.8605	21.9296	19.4816	2183.07	151.471	23.8569	12.8865	11.7016	11.9761	inhibitor of DNA binding 3 [Source:MGI Symbol;Acc:MGI:96398]
ENSMUSG00000007877	Tcap	0.85987	0	1.09861	0	1.40919	0	2.92594	1.49295	0	0	1.06163	1.01036	0	4.45348	2.02964	0.901448	3.09587	2.60791	1.09291	0	1.66883	1.16997	0	0	1.93575	0	0	1.53148	0	titin-cap [Source:MGI Symbol;Acc:MGI:1330233]
ENSMUSG00000007880	Arid1a	3166.61	2931.22	2900.49	2915.87	3498.82	3213.19	3167.96	2544.97	2574.92	2742.18	2978.76	3446.53	3055.63	2623.01	2705.46	3554.99	3152.98	2915.59	2711.04	2745.16	2802.78	3323.52	3061.06	2947.73	3110.39	2779.97	2769.53	2856.08	3063.41	AT rich interactive domain 1A (SWI-like) [Source:MGI Symbol;Acc:MGI:1935147]
ENSMUSG00000007888	Crlf1	4.37112	20.1793	20.1478	11.5853	1.5323	5.27439	7.23682	14.1157	24.7295	18.1454	3.10489	23.8619	9.94597	57.1784	30.3099	46.6716	21.1336	12.5387	30.1391	17.825	34.9607	15.336	31.5435	5.63412	8.49397	10.4119	23.5496	24.051	21.6652	cytokine receptor-like factor 1 [Source:MGI Symbol;Acc:MGI:1340030]
ENSMUSG00000007891	Ctsd	11163.3	9810.95	7123.35	7770.62	8637.06	7683.62	14880	10508	7204.24	7219.79	11059.5	9873.69	8949.63	11583.3	12831.7	12816.5	17363.6	14427.6	7387.52	7822.88	9374.27	10593.1	13431	13095	9201.8	8768.71	9743.95	6724.98	6391.39	cathepsin D [Source:MGI Symbol;Acc:MGI:88562]
ENSMUSG00000007892	Rplp1	12679.2	11543.1	12049.5	11745.2	12137	13756.3	11391.5	13545.2	14105.8	12841.8	12816.1	13094.4	21442.7	27254.3	27553.1	22788.1	21562.8	21986.4	27049.5	27551.9	24847.3	20687.5	20667.1	12309.8	13174.5	10165.7	11496.7	13403	13110.9	ribosomal protein, large, P1 [Source:MGI Symbol;Acc:MGI:1927099]
ENSMUSG00000007908	Hmgcll1	411.871	539.4	611.658	561.072	465.887	354.122	421.397	528.433	521.922	571.668	338.985	386.842	819.235	527.172	519.362	525.895	652.42	997.335	745.008	713.472	632.509	519.251	513.593	628.327	560.548	624.258	591.329	667.258	750.114	3-hydroxymethyl-3-methylglutaryl-Coenzyme A lyase-like 1 [Source:MGI Symbol;Acc:MGI:2446108]
ENSMUSG00000007950	Abhd8	362.785	312.244	298.56	276.373	428.099	408.639	384.185	328.947	318.392	280.094	398.692	395.711	310.654	490.169	466.541	378.436	335.367	251.142	285.303	453.486	503.853	360.988	362.768	441.687	426.297	347.641	287.55	589.676	538.339	abhydrolase domain containing 8 [Source:MGI Symbol;Acc:MGI:1918946]
ENSMUSG00000007987	Ift22	165.713	144.177	171.461	172.194	175.187	188.952	151.471	210.523	184.696	158.581	201.574	226.663	247.151	182.276	182.343	267.441	332.176	222.598	270.299	180.786	169.265	200.307	292.044	228.654	189.828	179.245	264.413	193.171	205.997	intraflagellar transport 22 [Source:MGI Symbol;Acc:MGI:1914536]
ENSMUSG00000007989	Fzd3	0	3.20194	52.4844	47.2987	47.588	9.9589	0	0	70.6709	139.538	70.249	15.3327	46.3855	36.2653	92.44	54.2251	19.0303	28.3418	36.0068	40.1354	49.5437	56.6366	37.7343	1.48255	0	19.2008	24.4614	14.6879	16.0717	frizzled class receptor 3 [Source:MGI Symbol;Acc:MGI:108476]
ENSMUSG00000008028	1700008O03Rik	0	1.20486	2.02576	3.54096	1.4851	0.911724	3.96306	2.99921	1.7926	1.556	0	1.86206	5.36163	2.05263	0	2.71479	1.17529	0	3.01753	0	0.940236	1.07522	1.85475	2.38741	3.56942	3.05486	3.47698	0.708557	1.95127	RIKEN cDNA 1700008O03 gene [Source:MGI Symbol;Acc:MGI:1916599]
ENSMUSG00000008035	Mid1ip1	1772	1048.5	1797.9	1787.08	1915.89	1722.89	1881.2	1256.69	1754.05	1581.31	1739.43	1867.63	2331.37	3526.77	3228.33	2809.93	3222.12	2172.13	2640.78	3149.1	3037.86	2318.18	2716.53	1126.32	1167.88	1591.84	1812.08	1663.04	1670.66	Mid1 interacting protein 1 (gastrulation specific G12-like (zebrafish)) [Source:MGI Symbol;Acc:MGI:1915291]
ENSMUSG00000008036	Ap2s1	1472.12	1361.1	1071	1242.02	1276.89	1308.72	1483.3	1414.61	1244.52	1317.75	1235.93	1271.3	1462.56	1485.97	1502.7	1253.59	1362.69	1499.01	1573.14	1438.4	1363.76	1187.25	1442.57	1203.24	1282.94	1186.38	1394.43	1199.56	1167.89	adaptor-related protein complex 2, sigma 1 subunit [Source:MGI Symbol;Acc:MGI:2141861]
ENSMUSG00000008090	Fgfrl1	60.4805	87.5814	165.563	205.011	112.548	98.6356	49.778	40.5189	216.694	198.479	90.454	120.164	43.8108	125.998	123.447	78.8634	48.0735	25.1358	76.2059	101.792	102.826	61.2187	45.0999	93.1181	119.656	173.839	178.366	182.567	156.945	fibroblast growth factor receptor-like 1 [Source:MGI Symbol;Acc:MGI:2150920]
ENSMUSG00000008129	Brme1	0	0	5.88462	8.25833	1.29867	4.60728	0.901751	1.40261	10.7724	4.40094	3.8625	8.94686	17.63	6.6255	8.41439	9.55165	5.75349	1.2297	2.03038	9.61035	2.3565	4.30529	4.27604	0	4.12075	13.2375	11.1818	5.98275	2.65263	break repair meiotic recombinase recruitment factor 1 [Source:MGI Symbol;Acc:MGI:1921916]
ENSMUSG00000008136	Fhl2	977.593	1231.19	341.405	389.916	569.16	699.18	930.164	1057.29	314.343	439.682	678.175	758.088	1500.41	574.731	644.482	785.426	887.444	1505.74	1472.45	668.445	684.333	839.224	784.16	472.665	615.709	396.264	429.924	298.714	389.809	four and a half LIM domains 2 [Source:MGI Symbol;Acc:MGI:1338762]
ENSMUSG00000008140	Emc10	916.241	852.383	918.403	872.04	871.435	788.425	847.556	903.276	1087.23	921.643	882.308	780.809	869.578	798.364	885.855	1048.7	1016.21	765.094	880.217	1014.31	925.402	1094.97	1024.79	835.743	872.284	870.167	910.66	806.399	700.294	ER membrane protein complex subunit 10 [Source:MGI Symbol;Acc:MGI:1916933]
ENSMUSG00000008153	Clstn3	0	0	0	0	6.37426	0	1.09777	5.44531	2.64484	1.42245	0	3.67012	29.4104	3.14939	1.13645	5.65828	0.529802	1.48522	1.85347	9.83636	0.472865	15.1932	28.2271	1.9776	6.86006	3.08026	2.59841	3.987	4.81859	calsyntenin 3 [Source:MGI Symbol;Acc:MGI:2178323]
ENSMUSG00000008167	Fbxw9	255.053	350.318	335.266	419.923	368.999	413.566	397.014	375.462	427.51	415.071	438.462	500.643	331.683	383.244	359.224	288.742	243.103	294.148	290.675	318.662	333.353	235.234	247.448	321.838	287.125	282.513	374.178	377.235	386.116	F-box and WD-40 domain protein 9 [Source:MGI Symbol;Acc:MGI:1915878]
ENSMUSG00000008193	Spib	1.60975	1.18189	0	0	0	0	2.68551	0	0	0	0	0	0	1.02574	0	1.67364	3.77538	2.42086	0	0.86805	0	3.20871	2.78939	0	0	0	0	0	0	Spi-B transcription factor (Spi-1/PU.1 related) [Source:MGI Symbol;Acc:MGI:892986]
ENSMUSG00000008200	Fnbp4	1304.86	1256.7	1351.37	1394.73	1165.55	1344.29	1367.74	1246.44	1297.88	1344.89	1219.14	1372.82	1044.08	1152.53	1290.76	1426.05	1447.3	1150.5	1173.88	1202.37	1206.48	1444.88	1434.58	978.758	1181.23	1130.11	994.408	1116.84	1078.7	formin binding protein 4 [Source:MGI Symbol;Acc:MGI:1860513]
ENSMUSG00000008206	Cers4	8.90539	0	163.771	72.2706	198.411	117.676	1.22384	4.37612	74.3901	45.9222	129.037	139.9	25.4529	14.2981	7.72723	1.14969	0	20.0548	3.16923	13.0218	4.23904	0.729535	0	5.72644	2.5391	211.705	128.961	187.982	109.642	ceramide synthase 4 [Source:MGI Symbol;Acc:MGI:1914510]
ENSMUSG00000008226	Scrn3	269.715	274.478	179.096	167.504	191.665	247.958	255.311	194.522	213.849	275.531	169.159	221.454	365.511	265.1	235.78	237.671	148.257	188.446	234.017	290.614	228.233	194.073	156.712	235.09	204.334	186.492	192.738	305.82	213.511	secernin 3 [Source:MGI Symbol;Acc:MGI:1921866]
ENSMUSG00000008301	Phax	403.829	468.746	642.182	614.97	496.618	468.133	476.234	488.536	664.472	592.675	504.008	472.217	604.123	667.881	474.97	810.724	709.398	542.666	727.751	654.551	685.85	786.588	776.22	542.533	480.066	544.495	634.885	691.366	663.731	phosphorylated adaptor for RNA export [Source:MGI Symbol;Acc:MGI:1891839]
ENSMUSG00000008305	Tle1	265.157	609.815	630.78	653.126	749.253	923.314	230.65	449.906	570.797	651.949	798.678	855.415	1060.1	977.695	1042.03	1080.76	1017.76	866.485	962.166	960.17	1042.33	990.451	1380.28	408.596	710.005	749.657	873.142	810.329	871.975	transducin-like enhancer of split 1 [Source:MGI Symbol;Acc:MGI:104636]
ENSMUSG00000008307	1700109H08Rik	32.8501	11.4618	18.3171	17.5804	66.3394	34.781	41.5228	16.1363	13.717	23.191	38.8408	38.9705	31.0999	17.7106	29.3873	58.1903	32.71	14.5642	26.8009	20.5651	40.2602	30.1587	45.5189	39.4161	34.3695	68.0234	25.043	23.9834	33.5798	RIKEN cDNA 1700109H08 gene [Source:MGI Symbol;Acc:MGI:1924286]
ENSMUSG00000008318	Relt	33.8997	20.2782	37.3829	26.3907	41.1396	31.0149	6.87216	41.0165	42.1662	64.977	21.444	32.2342	24.5456	13.4185	29.2245	21.2402	69.6679	13.9586	45.7129	64.8199	50.1917	35.9588	68.9835	37.4277	31.4546	21.679	34.6121	22.6134	44.6388	RELT tumor necrosis factor receptor [Source:MGI Symbol;Acc:MGI:2443373]
ENSMUSG00000008333	Snrpb2	1086.69	1083.25	1124	864.817	984.083	1073.37	1053.74	1135.33	1053.21	1019.15	974.581	1033.04	897.288	795.735	771.489	710.277	739.072	711.995	851.471	906.664	912.031	763.833	837.579	960.34	1049.26	890.969	868.312	1052.23	1103.69	U2 small nuclear ribonucleoprotein B [Source:MGI Symbol;Acc:MGI:104805]
ENSMUSG00000008348	Ubc	38203.5	37357.8	27765.6	30288.7	40143.5	40714.7	45797.3	38372	28346.2	28920.1	49911.7	50384.4	43889.6	50302.4	50354	55936.9	61307.6	57345.4	39333.8	39395.4	42370.4	46698.8	47310.3	45694.9	48192.9	40513	43113	40014.7	38147.8	ubiquitin C [Source:MGI Symbol;Acc:MGI:98889]
ENSMUSG00000008373	Prpf31	1229.17	1158.26	1411.49	1301.87	1022.32	1080.72	889.526	1222.41	1347.16	1313.11	883.772	864.956	1051.7	1094.98	996.904	803.343	814.612	818.881	1214.24	1483.23	1210.07	975.213	1124.41	1089.02	1299.49	1061.21	1124.58	1018.11	1055.26	pre-mRNA processing factor 31 [Source:MGI Symbol;Acc:MGI:1916238]
ENSMUSG00000008384	Sertad1	853.252	807.478	535.34	610.458	744.061	739.16	983.071	859.836	560.158	579.942	790.773	962.607	854.321	902.317	963.21	1339.83	1534.62	934.352	740.683	685.033	771.668	1006.8	1052.58	749.222	662.108	528.681	666.22	455.571	484.819	SERTA domain containing 1 [Source:MGI Symbol;Acc:MGI:1913438]
ENSMUSG00000008393	Carhsp1	737.714	1182.98	890.794	926.292	897.916	935.687	808.207	1104.95	1013.12	992.195	1067.28	1098	925.363	935.085	1255.94	1251.35	1323.89	864.282	810.926	734.401	1035.34	1100.49	1173.83	745.284	843.935	802.91	1064.43	875.145	941.039	calcium regulated heat stable protein 1 [Source:MGI Symbol;Acc:MGI:1196368]
ENSMUSG00000008398	Elk3	1689.68	1905.12	644.968	909.345	1063.21	1354.72	1551.71	1859.23	789.832	1091.06	1263.83	1487.34	1697.77	1396.54	1644.24	1204.96	1553.82	1361.55	1489.36	1226.8	1519.49	765.241	1308.01	1629.56	2017.49	1000.41	1065.86	1117.41	1182.16	ELK3, member of ETS oncogene family [Source:MGI Symbol;Acc:MGI:101762]
ENSMUSG00000008429	Herpud2	806.499	750.564	560.79	569.1	672.63	611.225	938.351	837.92	546.715	608.864	707.228	789.137	937.124	839.937	919.035	1018.56	1101.89	1067.14	764.96	685.18	829.762	876.46	983.903	869.747	689.319	795.036	684.338	532.931	544.492	HERPUD family member 2 [Source:MGI Symbol;Acc:MGI:1915393]
ENSMUSG00000008435	Rdh13	418.151	333.717	429.316	379.187	288.979	212.922	341.248	278.901	361.407	263.564	216.694	230.031	317.93	289.963	367.562	298.728	274.88	641.534	406.408	351.924	312.701	444.084	363.176	405.55	397.689	307.524	379.302	268.015	316.835	retinol dehydrogenase 13 (all-trans and 9-cis) [Source:MGI Symbol;Acc:MGI:1918732]
ENSMUSG00000008438	Adam21	0	1.26502	0	1.15728	3.47638	1.81132	0.965397	0	3.44501	0.839969	1.03077	4.06777	3.80458	2.22567	3.05695	0.910009	0	3.91592	1.0988	0	0	3.44827	2.01749	0	2.93338	4.28478	3.09115	1.58199	2.14477	a disintegrin and metallopeptidase domain 21 [Source:MGI Symbol;Acc:MGI:1861229]
ENSMUSG00000008450	Nutf2	346.627	275.666	642.419	351.236	456.394	404.629	221.726	429.949	523.729	583.711	392.649	412.558	186.059	446.433	422.191	207.134	334.371	164.964	374.069	608.834	551.02	403.304	194.687	198.26	234.828	510.792	508.77	463.898	597.733	nuclear transport factor 2 [Source:MGI Symbol;Acc:MGI:1915301]
ENSMUSG00000008461	Fut1	6.64828	13.3689	9.27173	7.81393	41.1828	54.3312	4.08163	15.349	10.0969	9.3555	51.5895	30.021	12.8938	62.9893	52.6759	23.7353	34.473	14.4032	7.39398	32.5909	49.2042	3.89595	39.4547	23.6347	20.3365	23.2821	11.0038	70.4851	81.3588	fucosyltransferase 1 [Source:MGI Symbol;Acc:MGI:109375]
ENSMUSG00000008475	Arpc5	6529.93	6815.71	3157.91	3320.88	4418.5	4392.9	7393.98	7066.26	3377.26	3455.61	5307.66	5326.14	6728.99	5035.85	5409.11	4454.22	5041.23	8662.75	6024.15	4304.7	5003.61	3799.7	4743.33	4781	4553.93	3392.69	3741.42	3224.34	3162.32	actin related protein 2/3 complex, subunit 5 [Source:MGI Symbol;Acc:MGI:1915021]
ENSMUSG00000008482	Rnf151	0	0.964635	3.24091	1.71469	0	0	0	0	0.643014	1.23988	0	0	1.44321	0	0	0	0	0	0	4.25241	1.8938	0	0	0.655355	2.85343	3.23986	1.11451	0	1.60136	ring finger protein 151 [Source:MGI Symbol;Acc:MGI:1914754]
ENSMUSG00000008496	Pou2f2	10.1731	1.65478	28.209	24.0178	49.3968	21.9531	1.8802	1.935	29.841	48.0816	22.1852	9.80704	23.5648	126.951	145.304	313.603	298.537	17.8911	12.6216	100.334	109.186	200.712	155.456	4.48217	25.3635	89.4983	36.2576	30.9987	30.5949	POU domain, class 2, transcription factor 2 [Source:MGI Symbol;Acc:MGI:101897]
ENSMUSG00000008540	Mgst1	37.3701	50.9124	454.668	299.548	388.37	229.481	135.057	43.9395	464.735	243	401.813	268.048	0	34.54	33.5987	995.798	775.842	0	0	27.0286	24.1227	525.861	458.082	215.802	308.198	344.403	461.39	794.629	517.272	microsomal glutathione S-transferase 1 [Source:MGI Symbol;Acc:MGI:1913850]
ENSMUSG00000008575	Nfib	1313.43	1441.07	2438.16	2089.82	1439.94	1374.52	1531.37	1431.83	2245	2340.43	1325.81	1607.5	2194.52	1982.82	1898.52	2479.69	1927.21	1729.34	1926.37	2219.28	1977.08	2320.26	2231.33	1593.18	1947.86	2469.63	1895.92	1815.45	1799.57	nuclear factor I/B [Source:MGI Symbol;Acc:MGI:103188]
ENSMUSG00000008601	Rab25	4051.58	3814.64	3599.26	4380.9	4347.4	4617.11	4027.69	3583.3	3907.37	4696.24	4338.54	4443.27	2926.14	3362.18	3367.06	2507.19	3033.05	4120.82	3044.96	3037.74	3249.22	2533.54	2758.67	3437.17	3330.4	3219.9	3795.04	3899.16	3827.55	RAB25, member RAS oncogene family [Source:MGI Symbol;Acc:MGI:1858203]
ENSMUSG00000008604	Ubqln4	2078.28	2033.17	3300.65	2811.22	3475.95	3576.89	1980.54	1910.18	2758.58	2892.63	2959	2956.13	2251.74	1750.67	1817.82	1900.3	1650.87	2431.83	2087.72	1938.92	2115.47	1803.83	1754.31	2379.81	2353.99	2702.15	2647.34	3385.06	3642.27	ubiquilin 4 [Source:MGI Symbol;Acc:MGI:2150152]
ENSMUSG00000008668	Rps18	14361	14351.4	8040.68	9033.32	12432.7	14895.4	13587.8	15895.2	10324.9	10108.3	13257.7	13524.7	9786.51	12868.2	12927.2	11223.6	11731.4	9004.17	10748.3	11114.8	12354	10747.9	9851.63	13409.9	15178	6622.77	7750.93	14778.5	13918.3	ribosomal protein S18 [Source:MGI Symbol;Acc:MGI:98146]
ENSMUSG00000008682	Rpl10	3105.63	2829.81	3022.94	2987.68	2331.38	2590.73	3253.63	3102.56	2976.39	2624.54	1962.48	2431.61	3122.83	3484.69	4223.48	3481.69	4079.44	2730.64	3548.94	3862.79	4424.88	2821.77	2845.56	2529.95	2512.96	1879.84	1956.06	3007.89	3075.31	ribosomal protein L10 [Source:MGI Symbol;Acc:MGI:105943]
ENSMUSG00000008683	Rps15a	4552.54	4723.27	4189.21	4514.53	4450.13	5010.63	4565.93	5070.49	5884.05	5290.31	4914.84	4840.55	5436.15	5450.92	5986.26	5949.89	5225.69	4735.01	5804.77	6057.5	5502.4	5611.88	5336.33	4378.95	5035.98	2971.94	3733.08	5189.16	5095.21	ribosomal protein S15A [Source:MGI Symbol;Acc:MGI:2389091]
ENSMUSG00000008690	Ncaph2	3492.66	3534.15	2847.21	2671.03	2906.21	3630.34	3506.44	3744.34	2810.87	2787.91	3312.87	3290.07	2458.41	2492.38	2215.41	2506.62	2348.07	1989.58	2915.99	2776.39	2479.29	2570.47	2671.86	2989.73	3715.87	2326.57	2647.58	2856.16	3220.4	non-SMC condensin II complex, subunit H2 [Source:MGI Symbol;Acc:MGI:1289164]
ENSMUSG00000008730	Hipk1	2952.16	2372.83	3685.59	3259.21	4676.7	4066.35	3061.95	2353.25	2881.04	3123.12	4102.03	4717.38	2175.91	1900.18	2223.65	2703.6	2892.5	2895.29	2209.48	2037.36	2168.81	2536.99	2722.42	3398.42	2868.91	3660.62	3567.18	3475.54	3507.3	homeodomain interacting protein kinase 1 [Source:MGI Symbol;Acc:MGI:1314873]
ENSMUSG00000008734	Gprc5b	53.1104	158.863	36.999	16.1973	40.0805	17.8438	49.8612	137.012	21.0013	23.436	18.7287	18.3094	29.8264	55.4158	19.7497	241.188	90.9994	7.54616	85.3448	26.2304	30.7588	263.498	163.153	53.759	110.477	67.7917	31.9978	38.6332	20.8618	G protein-coupled receptor, family C, group 5, member B [Source:MGI Symbol;Acc:MGI:1927596]
ENSMUSG00000008763	Man1a2	1631.86	1688.06	2426.08	1814.14	3519.41	2949.55	2745.77	1409.78	1964.71	2342.38	3250.34	3760.66	1925.12	1991.63	1805.27	2082.21	1705.92	2078.06	2412.97	1837.32	2025.46	2428.05	2341.13	2063.21	2001.6	2494.33	2895.44	2292.2	2538.48	mannosidase, alpha, class 1A, member 2 [Source:MGI Symbol;Acc:MGI:104676]
ENSMUSG00000008822	Acyp1	122.55	115.278	157.952	150.786	91.9237	100.206	169.651	141.361	149.301	163.129	104.148	128.83	160.503	202.181	207.798	190.059	207.432	211.682	173.299	189.333	158.152	146.301	186.655	135.903	123.977	147.357	176.738	149.741	130.962	acylphosphatase 1, erythrocyte (common) type [Source:MGI Symbol;Acc:MGI:1913454]
ENSMUSG00000008855	Hdac5	580.91	627.448	639.603	745.678	921.683	734.718	1278.71	619.346	827.554	620.253	1013.15	958.875	1083.75	1261.7	1184.1	2162.85	1971.51	1642.96	1176.27	930.499	830.087	1986.84	1457.27	547.236	355.337	814.614	740.386	1050.27	704.594	histone deacetylase 5 [Source:MGI Symbol;Acc:MGI:1333784]
ENSMUSG00000008859	Rala	1134.33	1490.35	1478.73	2082.43	1177.16	1665.16	979.612	1609.84	1671.33	1910.65	1285.29	1523.31	1442.61	1468.57	1599.53	903.179	1242.39	906.486	1237.65	1136.02	1368.54	901.099	1239.26	974.629	1194.83	993.978	1353.99	1163.16	1198.16	v-ral simian leukemia viral oncogene A (ras related) [Source:MGI Symbol;Acc:MGI:1927243]
ENSMUSG00000008892	Vdac3	1695.32	1748.8	3394.61	3114.62	2599.65	2513.43	1478.09	1829.41	3323.2	3260.61	2637.84	2343.92	1984.56	2969.35	2940.24	1616.31	1644.16	1834.12	2074.29	3354.82	3041.92	1727.48	1729.63	1907.62	1818.92	2980.97	2542.22	2737.98	2694.84	voltage-dependent anion channel 3 [Source:MGI Symbol;Acc:MGI:106922]
ENSMUSG00000008958	Vps72	951.233	984.062	1244.98	1133.51	1373.12	1517.36	996.637	983.147	1302.32	1211.78	1622.7	1486.77	797.344	889.482	939.101	881.548	884.538	908.791	761.168	922.311	896.615	926.191	823.423	1105.75	1051.75	1171.66	1109.03	1259.11	1245.73	vacuolar protein sorting 72 [Source:MGI Symbol;Acc:MGI:1202305]
ENSMUSG00000008976	Gabpa	1012.86	1168.01	894.457	983.529	852.045	906.36	1066.95	1156.21	916.857	986.617	808.916	971.272	1334.96	1148.9	1239.82	1050.05	1228.54	1253.93	1147.25	1133.15	1288.52	1036.61	1275.48	878.96	918.29	882.788	853.2	877.319	899.734	GA repeat binding protein, alpha [Source:MGI Symbol;Acc:MGI:95610]
ENSMUSG00000008999	Bmp7	0	0	0	0.956506	0	0	0	0	0	0	0	0	4.74595	1.83514	0.824076	2.95316	1.66113	9.77129	8.02372	10.0973	1.37106	1.8946	1.65562	0	1.59831	0	5.46716	0	0	bone morphogenetic protein 7 [Source:MGI Symbol;Acc:MGI:103302]
ENSMUSG00000009013	Dynll1	3818.25	3783.17	2847.91	3029.7	3741.09	4146.39	3147.36	3652.92	2904.05	3161.39	3952.63	4101.2	3715.78	3612.92	3435.52	2856.14	2607.46	4141.87	4159.93	3836.56	3735.26	2812.89	3250.14	4482.84	4796.54	3083.74	3440.6	3500.11	3899.22	dynein light chain LC8-type 1 [Source:MGI Symbol;Acc:MGI:1861457]
ENSMUSG00000009030	Pdcl	497.488	573.016	594.51	509.56	747.006	678.575	586.791	540.069	568.279	518.602	804.697	682.28	484.324	617.615	477.288	538.396	464.584	496.394	457.594	501.019	502.84	523.658	556.308	807.034	635.965	673.072	558.097	956.825	956.093	phosducin-like [Source:MGI Symbol;Acc:MGI:1914716]
ENSMUSG00000009035	Tmem184b	2372.8	2139.83	882.166	837.126	1581.08	1529.55	2423.37	1966	770.083	1081.2	1385	1612.76	1350.28	1402.85	2019.55	1495.97	2393.69	1702.13	1524.05	1165.23	1681.31	1516.72	1710.91	1666.39	1505.36	1192.09	952.648	993.853	1006.43	transmembrane protein 184b [Source:MGI Symbol;Acc:MGI:2445179]
ENSMUSG00000009073	Nf2	1303.3	1273.86	2386.44	2412.51	1342.77	1409.94	1192.06	1424.3	2240.31	2147.94	1190.03	1308.62	1535.81	1401.31	1592.44	1609.21	1388.58	1137.17	1554.49	1917.74	1878.13	1751.25	1570.83	1373.01	1414.04	1638.58	1534.57	1333.01	1430.57	neurofibromin 2 [Source:MGI Symbol;Acc:MGI:97307]
ENSMUSG00000009076	Zmat5	198.094	158.891	236.622	324.528	148.958	163.818	202.763	162.065	311.922	246.031	183.125	170.337	223.471	155.087	175.291	238.139	177.727	281.053	229.825	201.457	188.38	233.192	198.263	161.3	165.298	217.014	230.001	185.376	186.146	zinc finger, matrin type 5 [Source:MGI Symbol;Acc:MGI:1914428]
ENSMUSG00000009079	Ewsr1	4469.05	4717.72	5259.74	5022.11	4355.32	4597.39	4192.75	4406.9	5024.75	5233.89	4514.13	4394.74	4133.18	3734.49	3507.38	4789.48	4314.8	3741.11	4371.07	4161.71	4132.37	4871.17	4337.77	3674.23	3934.3	3650.96	3875.07	3921.33	3893.88	Ewing sarcoma breakpoint region 1 [Source:MGI Symbol;Acc:MGI:99960]
ENSMUSG00000009090	Ap1b1	1903.64	1387.87	2589.36	2267.71	1238.87	1104.2	1952.8	1425.23	1943.61	2215.43	1183.98	1142.97	1548.22	1513.17	1448.04	1438.24	1288.96	2205.7	1703.35	1731.53	1305.85	1764.32	1433.26	1455.34	1525.92	1934.12	1592.3	1088.28	1176.83	adaptor protein complex AP-1, beta 1 subunit [Source:MGI Symbol;Acc:MGI:1096368]
ENSMUSG00000009092	Derl3	5.39669	6.19719	4.06966	6.08379	5.56847	1.19334	1.98759	9.48036	9.85114	5.75065	5.3106	4.83603	11.9062	3.82459	2.48233	4.91504	14.9176	13.2173	11.3213	13.9132	9.29721	13.0008	9.24115	1.07666	3.57738	1.50304	10.9296	3.55089	5.84608	Der1-like domain family, member 3 [Source:MGI Symbol;Acc:MGI:1917627]
ENSMUSG00000009093	Gstt4	0.881056	1.28272	0	0	0.701227	1.82192	0.972548	0	0	0	1.04193	0	0	4.35878	1.01818	0	1.06857	0	0	3.66039	0.828776	0	0	0.882963	0	0	0.77201	0	1.3933	glutathione S-transferase, theta 4 [Source:MGI Symbol;Acc:MGI:1923136]
ENSMUSG00000009097	Tbx1	7.68614	2.81286	5.00859	3.65078	0.938923	0.922282	22.6513	6.41683	4.78175	5.53836	2.21585	5.04087	1.82875	0	2.08858	3.53679	2.90134	0	1.93125	0	4.52694	0	4.58507	4.26483	7.084	5.44139	6.5289	5.39628	3.16188	T-box 1 [Source:MGI Symbol;Acc:MGI:98493]
ENSMUSG00000009108	Gnat2	15.9356	6.13273	18.2149	27.7966	22.297	6.24385	25.4501	29.5799	10.6662	22.1737	10.4726	11.2041	26.1717	20.0035	14.9972	15.6711	14.3429	11.4645	13.6483	16.5796	20.173	30.8105	13.0621	3.02878	4.0382	34.2519	10.0922	9.24134	6.89407	guanine nucleotide binding protein, alpha transducing 2 [Source:MGI Symbol;Acc:MGI:95779]
ENSMUSG00000009112	Bcl2l13	1520.31	909.408	1495.6	1450.33	1187.96	856.56	1419.33	1200.75	1433.24	1389.68	888.737	1411.2	995.974	1369.41	1279.4	1369.69	1354.64	1011.16	1767.09	1403.53	1465.79	1315.45	1694.18	1139.81	1332.51	1353.29	1360.63	1142.54	949.158	BCL2-like 13 (apoptosis facilitator) [Source:MGI Symbol;Acc:MGI:2136959]
ENSMUSG00000009115	Spatc1l	1.52028	2.92619	0	1.317	2.3657	0	3.28566	1.69405	0.957329	2.18542	3.51941	2.28294	5.02725	3.8763	6.09616	9.54765	4.08294	7.97437	9.42502	8.93973	10.2015	11.029	3.42771	0.992973	0.842343	0	1.73499	0	0.80354	spermatogenesis and centriole associated 1 like [Source:MGI Symbol;Acc:MGI:1923823]
ENSMUSG00000009145	Dqx1	324.805	262.646	141.381	96.9682	189.399	174.384	525.244	327.9	102.784	99.7098	354.61	294.77	153.758	259.968	313.877	336.285	217.352	309.021	206.629	199.972	190.325	350.616	202.238	220.602	134.172	173.139	153.554	91.6518	77.0086	DEAQ RNA-dependent ATPase [Source:MGI Symbol;Acc:MGI:2136388]
ENSMUSG00000009207	Lnpk	228.441	194.065	353.384	331.671	218.368	244.058	153.238	247.132	296.993	309.24	175.022	224.15	319.693	346.336	298.606	240.19	150.931	233.436	336.9	349.799	308.967	194.623	289.729	243.788	318.814	263.848	206.918	230.49	277.076	lunapark, ER junction formation factor [Source:MGI Symbol;Acc:MGI:1918115]
ENSMUSG00000009246	Trpm5	6.09324	3.41952	0	0	0	0	3.11104	3.52266	0.759326	0	1.85356	0	19.7436	6.0352	10.4982	5.64138	13.6413	3.49745	2.63528	4.38228	3.34628	4.73343	7.2441	0	0.864953	0	0	0	0	transient receptor potential cation channel, subfamily M, member 5 [Source:MGI Symbol;Acc:MGI:1861718]
ENSMUSG00000009248	Ascl2	32.5084	54.8455	8.35682	8.92416	13.2843	9.46556	27.5174	47.6838	7.2082	13.7544	10.0425	15.2506	0	2.53292	0	0	0.949095	1.25269	4.13246	0.893932	0	2.21078	0.956342	25.2245	45.1644	10.5153	24.3451	13.1246	27.3218	achaete-scute family bHLH transcription factor 2 [Source:MGI Symbol;Acc:MGI:96920]
ENSMUSG00000009291	Pttg1ip	3558.35	3808.17	3711.45	4517.92	3027.52	3663.73	3830.71	4172.28	3839.12	5243.67	2985.13	3395.43	3339.82	4196.42	5008.35	2692.17	3216.85	5407.01	3123.92	3830.31	4711.52	2566.15	2818.02	3935.57	3554.92	4044.11	3975.77	2042.55	2465.07	pituitary tumor-transforming 1 interacting protein [Source:MGI Symbol;Acc:MGI:2652132]
ENSMUSG00000009292	Trpm2	3.2355	7.76469	64.8182	19.2189	16.4829	15.3683	22.6663	8.39618	13.6278	26.0423	59.9535	22.8333	0	0	0.484424	0	0	0	0	0	0	0	0	0.92309	2.34857	17.3854	6.09094	50.1441	27.1967	transient receptor potential cation channel, subfamily M, member 2 [Source:MGI Symbol;Acc:MGI:1351901]
ENSMUSG00000009293	Ube2g2	602.192	700.406	900.665	754.297	844.018	754.023	589.895	538.949	930.504	829.941	803.744	646.474	774.733	727.025	865.232	806.209	1052.84	705.956	636.603	748.331	747.461	717.488	802.174	659.838	545.011	1053	740.545	844.718	738.952	ubiquitin-conjugating enzyme E2G 2 [Source:MGI Symbol;Acc:MGI:1343188]
ENSMUSG00000009350	Mpo	0	2.20723	3.85481	0	1.19427	0	0	0	0.613845	2.88462	0	0	0	0	0	0	0	0	0	0	0	0	0	0	0	0	5.3681	0	0.254851	myeloperoxidase [Source:MGI Symbol;Acc:MGI:97137]
ENSMUSG00000009356	Lpo	1.7472	0	1.09727	0	0	0	0	0	0.851411	0	0	1.01413	3.82003	1.11143	2.00629	1.80811	3.07445	1.31501	4.36862	0.936832	0.836815	0	5.03893	0	0	1.08028	0	0	0	lactoperoxidase [Source:MGI Symbol;Acc:MGI:1923363]
ENSMUSG00000009376	Met	3529.49	3562.1	2478.5	2464.3	2345.13	2135.83	3546.91	3948.59	2259.89	2759.82	1842.34	2203.61	3061.97	2523.9	3014.04	3234.28	2917.56	4024.3	3607.23	2978.66	2932.1	3782.09	3144.83	3307.88	3085.31	3063.86	2545.46	1933.98	1895.89	met proto-oncogene [Source:MGI Symbol;Acc:MGI:96969]
ENSMUSG00000009378	Slc16a12	11.5395	2.956	0	0	9.14466	0	9.80503	2.32556	0	0	0	0.786397	1.47847	4.23943	0	21.0626	4.78223	36.8053	4.25407	0	1.9365	21.7635	28.7563	6.11892	5.27969	3.35954	0	2.44136	3.22526	solute carrier family 16 (monocarboxylic acid transporters), member 12 [Source:MGI Symbol;Acc:MGI:2147716]
ENSMUSG00000009394	Syn2	0	1.49006	0	3.70028	0	0	1.901	0	3.9066	2.99196	0	4.05103	0	0	0.808391	0	1.00589	0	0	0	0	0	0	0	0	3.00479	1.52141	0.89345	0	synapsin II [Source:MGI Symbol;Acc:MGI:103020]
ENSMUSG00000009406	Elk1	224.814	191.2	270.239	275.918	238.926	248.303	174.194	196.161	250.183	251.29	211.636	216.073	297.987	304.786	293.857	321.569	265.795	282.364	353.738	389.787	306.821	424.617	321.606	281.748	291.983	280.947	308.062	317.473	299.775	ELK1, member of ETS oncogene family [Source:MGI Symbol;Acc:MGI:101833]
ENSMUSG00000009418	Nav1	1044.23	1420.21	1786.44	1630.53	1428.74	1386.14	1071.02	1212.45	1419.07	1192.79	1062.13	1184.93	927.669	849.758	1292.78	345.239	679.129	871.83	1038.51	1075.47	1095.94	433.372	726.157	1004.14	984.345	1944.1	1348.33	1731.1	1869.61	neuron navigator 1 [Source:MGI Symbol;Acc:MGI:2183683]
ENSMUSG00000009470	Tnpo1	3706.7	3894.52	5652.32	4707.19	3842.45	3809.99	3573.78	3953.34	4805.05	4778.49	3197.85	3406.26	4130.49	2984.1	3546.85	3219.84	3331.87	3010.3	3769.48	3736.6	3658.28	3749.19	3454.91	4168.08	4463.71	4544.45	3700.21	4274.24	4400.97	transportin 1 [Source:MGI Symbol;Acc:MGI:2681523]
ENSMUSG00000009535	Rnmt	536.158	532.197	716.584	681.84	683.542	641.653	485.145	588.43	686.398	779.874	561.797	544.854	641.507	758.371	811.728	872.25	980.085	493.1	649.291	616.163	767.156	880.033	1087.4	485.989	520.828	754.294	750.617	777.752	730.664	RNA (guanine-7-) methyltransferase [Source:MGI Symbol;Acc:MGI:1915147]
ENSMUSG00000009545	Kcnq1	1454.82	1357.42	273.914	383.641	534.646	495.713	2179.72	1346.6	315.827	446.04	781.374	718.428	1353.23	1185.17	1416.45	2062.75	2012.93	2055.42	1091.85	844.01	1089.27	1819.26	1691.69	1240.98	1340.82	465.044	547.967	355.497	367.918	potassium voltage-gated channel, subfamily Q, member 1 [Source:MGI Symbol;Acc:MGI:108083]
ENSMUSG00000009549	Srp14	927.461	955.108	639.972	652.533	971.281	935.456	940.095	933.794	768.359	587.753	968.615	974.626	666.172	750.259	736.707	884.297	923.355	809.799	810.568	693.078	684.423	768.943	828.271	866.566	923.295	586.411	730.924	991.138	907.943	signal recognition particle 14 [Source:MGI Symbol;Acc:MGI:107169]
ENSMUSG00000009555	Cdk9	1450.51	1650.25	962.669	1199.91	1517.43	1758.75	1715.26	1632.55	1196.33	1237.36	1797.58	1819.98	1096.67	1329.88	1370.4	1437.78	1591.89	1166.66	1060.72	1238.27	1243.43	1285.71	1473.4	1295.96	1515.47	1057.84	1261.23	1626.3	1526.9	cyclin-dependent kinase 9 (CDC2-related kinase) [Source:MGI Symbol;Acc:MGI:1328368]
ENSMUSG00000009563	Tor2a	876.546	829.639	438.384	463.765	517.344	522.85	791.685	781.459	455.625	488.305	584.669	535.334	439.952	477.315	509.881	484.644	431.488	546.647	423.647	490.318	411.694	510.917	480.264	752.102	741.579	465.995	511.513	468.384	500.057	torsin family 2, member A [Source:MGI Symbol;Acc:MGI:1353596]
ENSMUSG00000009566	Fpgs	427.67	505.23	638.892	571.163	474.447	506.779	245.701	470.768	590.857	527.703	426.266	378.25	409.014	424.491	402.307	315.473	326.461	307.899	521.208	516.263	513.071	464.002	362.197	548.16	617.161	425.383	375.175	566.804	575.656	folylpolyglutamyl synthetase [Source:MGI Symbol;Acc:MGI:95576]
ENSMUSG00000009569	Mrtfb	833.28	884.135	831.8	807.774	1073.84	997.722	959.661	756.298	719.478	874.713	1049.86	1155.45	1108.94	878.205	963.755	1108.72	1171.46	1046.18	898.654	921.195	845.81	1032.39	1035.1	870.347	764.85	975.553	840.104	910.758	878.384	myocardin related transcription factor B [Source:MGI Symbol;Acc:MGI:3050795]
ENSMUSG00000009575	Cbx5	6727.9	7148.94	3445.1	2880.82	5308.53	5140.43	5819.69	7092.27	3325.31	3527.26	3846.26	5082.27	4944.5	3230.85	3154.47	3808.38	3157.67	3975.33	5418.26	4664.34	4389.95	4029.09	4136.87	6157.03	6850.67	3858.47	3484.53	4246.98	5117.28	chromobox 5 [Source:MGI Symbol;Acc:MGI:109372]
ENSMUSG00000009585	Apobec3	3129.11	3788.98	2259.01	2547.11	2845.67	3158.5	2683.48	3427.54	2318.06	2464.15	2861.72	3148.73	1957.71	2006.63	2269.54	1944.97	2305.77	1585.67	1996.42	2037.33	2490.19	1966.02	2179.86	2694.17	3066.69	2215.65	2442.36	3016.05	3159.11	apolipoprotein B mRNA editing enzyme, catalytic polypeptide 3 [Source:MGI Symbol;Acc:MGI:1933111]
ENSMUSG00000009614	Sardh	275.557	100.125	37.3643	33.056	126.422	69.1419	351.209	209.744	65.2895	48.017	155.915	151.278	28.4734	95.9558	72.101	370.492	400.968	70.1685	68.9083	50.7089	54.6286	330.357	154.047	211.466	347.217	57.8857	190.097	102.822	30.1558	sarcosine dehydrogenase [Source:MGI Symbol;Acc:MGI:2183102]
ENSMUSG00000009621	Vav2	1437.08	1165.3	583.134	483.257	921.811	738.718	1939.14	1245.84	629.56	471.965	1075	948.104	851.923	868.912	837.269	1106.17	866.016	1127.65	720.84	658.378	652.848	1003.28	805.567	1238.64	1045.23	820.672	514.773	759.678	689.856	vav 2 oncogene [Source:MGI Symbol;Acc:MGI:102718]
ENSMUSG00000009628	Tex15	1.17981	6.04472	114.979	92.0845	28.552	23.9395	0.655144	8.91472	117.879	95.6425	21.1031	24.85	0	0	0	0	0	0	2.13471	0	1.62545	0	1.95395	15.4845	7.81509	49.1783	58.4032	150.882	115.763	testis expressed gene 15 [Source:MGI Symbol;Acc:MGI:1934816]
ENSMUSG00000009630	Ppp2cb	2836.93	3007.31	3238.56	3181.41	3253.54	3335.49	2691.29	2863.03	3129.44	3317.33	3503.87	3306.22	2332.01	3495.12	3545.52	2150.08	2339.16	2154.98	2353.71	3212.98	3295.27	1863.57	2094.87	2561.21	2629.17	3008.49	2960.6	2923.16	3093.11	protein phosphatase 2 (formerly 2A), catalytic subunit, beta isoform [Source:MGI Symbol;Acc:MGI:1321161]
ENSMUSG00000009640	Dmap1	279.674	264.475	307.297	257.968	301.675	355.441	293.749	291.054	282.425	294.15	351.471	360.826	307.559	285.033	285.41	304.767	235.581	339.446	298.712	282.421	269.991	243.233	253.203	297.886	277.813	284.414	281.963	346.506	333.705	DNA methyltransferase 1-associated protein 1 [Source:MGI Symbol;Acc:MGI:1913483]
ENSMUSG00000009646	Pla2g12b	0	3.45482	1.43607	0	0	0	3.47285	0	0.762109	0	1.86138	0	2.51288	0	0	0	0	0	0	0	0	0	0	1.14593	0	6.84941	5.49565	0	0.637335	phospholipase A2, group XIIB [Source:MGI Symbol;Acc:MGI:1917086]
ENSMUSG00000009647	Mcu	4423.59	3585.25	3055.57	2671.23	3333.82	3014.45	4696.4	3593.7	2625.29	2588.79	3470.54	3296.35	4281.08	4458.14	4630.78	3027.62	4187.07	5946.83	4146.72	4234.34	3939.45	3012.73	3231.34	3506.43	2708.32	3102.69	3005.7	2341.22	2640.26	mitochondrial calcium uniporter [Source:MGI Symbol;Acc:MGI:3026965]
ENSMUSG00000009654	Oit3	9.48339	13.8458	1.98947	12.596	16.3504	21.2576	13.0893	36.2988	12.2718	15.9547	25.056	37.292	43.1872	76.8587	93.1707	39.4266	120.552	45.0776	30.3851	63.1881	41.4613	24.0752	56.5463	13.4459	9.62789	9.83064	15.3267	21.254	22.7107	oncoprotein induced transcript 3 [Source:MGI Symbol;Acc:MGI:1201782]
ENSMUSG00000009681	Bcr	1681.59	2244.09	1734.26	1756	1679.23	1722.89	1909.37	2294.64	1597.38	1858.9	1628.95	1755.3	1972	2143.63	2291.32	2127.92	2680.4	1826.32	2075.24	2064.45	2346.07	2062.56	2370.06	1995.69	1950.05	1886.97	1932.94	1612.78	1546.86	BCR activator of RhoGEF and GTPase [Source:MGI Symbol;Acc:MGI:88141]
ENSMUSG00000009687	Fxyd5	103.291	347.842	121.094	173.029	177.509	175.302	79.8244	281.227	135.723	283.461	159.882	162.136	215	418.824	657.047	141.669	318.057	88.5569	153.991	352.971	514.508	104.239	297.421	90.7807	94.8042	186.355	364.006	106.717	142.818	FXYD domain-containing ion transport regulator 5 [Source:MGI Symbol;Acc:MGI:1201785]
ENSMUSG00000009731	Kcnd1	32.8452	26.4976	259.614	279.692	298.19	257.938	43.1955	42.0131	300.746	286.581	285.129	292.13	205.982	400.157	305.348	325.874	307.054	234.715	143.253	363.994	304.581	326.494	244.235	132.106	86.7087	397.606	423.088	319.038	309.974	potassium voltage-gated channel, Shal-related family, member 1 [Source:MGI Symbol;Acc:MGI:96671]
ENSMUSG00000009733	Tfcp2	299.907	273.989	136.291	180.108	303.209	312.633	365.189	272.837	204.24	198.472	324.388	472.712	147.725	200.283	260.449	297.172	164.149	220.087	152.879	204.085	165.537	269.298	175.138	301.047	239.805	227.96	221.099	257.107	283.685	transcription factor CP2 [Source:MGI Symbol;Acc:MGI:98509]
ENSMUSG00000009739	Pou6f1	0.956014	24.9393	6.73563	28.1852	35.7426	28.8386	22.8569	13.0983	20.0763	71.64	33.401	29.4312	25.1208	14.5643	21.1908	26.1383	47.8351	2.69718	5.13234	6.83866	22.6219	25.3341	7.8838	32.5131	16.8623	7.22435	26.6608	50.2753	54.8732	POU domain, class 6, transcription factor 1 [Source:MGI Symbol;Acc:MGI:102935]
ENSMUSG00000009741	Ubp1	2118.42	1896.05	1842.07	1572.15	1905.65	1922.03	1889.62	1807.94	1656.05	1524.34	1629.25	1574.53	1121.7	1061.38	1134.67	1404	1188.48	1086.84	1172.06	1159.72	1083.88	1469.78	1104.47	1828.52	1692.52	1726.19	1767.76	1385.73	1519.14	upstream binding protein 1 [Source:MGI Symbol;Acc:MGI:104889]
ENSMUSG00000009772	Nuak2	429.761	336.378	204.657	163.971	278.447	220.067	380.822	290.007	186.947	167.784	338.008	336.677	468.179	412.453	267.772	664.305	424.15	585.591	527.12	380.17	261.636	609.747	419.11	291.78	301.943	240.31	156.357	231.455	237.898	NUAK family, SNF1-like kinase, 2 [Source:MGI Symbol;Acc:MGI:1921387]
ENSMUSG00000009828	Cilk1	2493.21	1785.91	1902.09	1952.88	2039.37	1806.17	2389.21	1496.11	1467.99	1668.78	2184.55	2510.72	1539.75	1451.02	1495.43	1505.35	1590.65	2634.22	1497.33	1540.79	1589.52	2066.82	1573.69	1606.83	1323.62	2359.03	2396.67	1136.91	1321.38	ciliogenesis associated kinase 1 [Source:MGI Symbol;Acc:MGI:1934157]
ENSMUSG00000009863	Sdhb	1292.71	1225.71	1238.53	1122.6	1228.05	1302.06	1170.03	1212.18	1195.15	1084.14	1287.76	1165.37	1743.8	1448.08	1501.24	1284.25	1372.29	1790.97	1828.31	1854.43	1466.43	1530.27	1409.64	1261.47	1311.64	1203	1086.36	1224.25	1232.95	succinate dehydrogenase complex, subunit B, iron sulfur (Ip) [Source:MGI Symbol;Acc:MGI:1914930]
ENSMUSG00000009894	Snap47	511.605	460.568	1031.75	967.751	586.311	495.058	628.403	574.862	1185.72	1112.88	682.985	705.88	819.469	881.913	714.596	1039.96	961.577	906.177	725.612	653.645	682.471	796.898	787.345	534.693	463.067	802.46	873.74	873.379	726.762	synaptosomal-associated protein, 47 [Source:MGI Symbol;Acc:MGI:1915076]
ENSMUSG00000009905	Kdsr	935.963	775.462	405.291	346.305	319.719	372.381	803.064	697.75	352.155	298.649	470.672	347.732	504.096	399.319	383.608	538.923	446.78	628.817	577.636	333.512	357.185	813.892	389.383	553.83	488.415	393.38	300.069	244.053	242.489	3-ketodihydrosphingosine reductase [Source:MGI Symbol;Acc:MGI:1918000]
ENSMUSG00000009907	Vps4b	3851.26	3559.6	1537.19	1581.96	2407.02	2158.38	4078.57	3590.02	1623.17	1821.29	2748.85	2445.84	3053.21	1986.42	2035.52	2075.68	2198.18	4148.05	2629.78	1811.83	1810.82	1983.67	2200.39	2514.3	2124.7	1892.81	1702.78	1576.87	1778.78	vacuolar protein sorting 4B [Source:MGI Symbol;Acc:MGI:1100499]
ENSMUSG00000009927	Rps25	10042.7	10884.9	9236.81	9949.77	8764.81	10556.9	9445.59	11175.2	10965.3	10668.4	9815.91	9124.39	10865.4	12389.1	12358.6	10414.3	11600.9	9280.21	11257.6	11393.2	11811.2	10139.5	10730.1	8554.5	9816.55	7074.63	7986.02	10048	9422.24	ribosomal protein S25 [Source:MGI Symbol;Acc:MGI:1922867]
ENSMUSG00000009995	Taz	364.239	327.949	206.774	253.676	263.232	192.786	488.139	377.512	340.423	204.879	318.084	259.647	291.558	282.462	335.974	529.17	489.562	511.438	297.301	249.251	242.58	568.518	341.005	335.548	277.337	238.609	238.23	280.118	198.014	tafazzin [Source:MGI Symbol;Acc:MGI:109626]
ENSMUSG00000010021	Kif19a	26.4641	35.1574	25.9828	22.5399	43.9008	26.3346	51.8201	42.8848	50.7757	41.5659	60.8113	78.227	28.336	18.4427	19.4173	34.2423	79.5359	12.4326	29.4139	6.57977	14.8122	31.8549	30.2938	30.5182	27.0005	20.673	54.0101	67.8723	87.9632	kinesin family member 19A [Source:MGI Symbol;Acc:MGI:2447024]
ENSMUSG00000010025	Aldh3a2	2385.04	2071.26	2089.7	1979.22	2464.75	1882.59	2940.46	1913.71	2026.52	1510.59	2974.87	2530.69	1816.33	2697.79	2525.86	1627.07	1548.38	4356.68	1790.36	2182.99	2273.35	1952.65	1467.56	2211.93	1504.06	2067.74	1913.61	1691.42	1520	aldehyde dehydrogenase family 3, subfamily A2 [Source:MGI Symbol;Acc:MGI:1353452]
ENSMUSG00000010044	Zmynd10	6.70768	0	0	6.30068	0	0.522206	0	1.13918	0.643645	2.24578	1.57343	3.99368	0	1.28639	3.04714	1.36893	4.63252	0	2.47604	0.710899	0.641682	3.50683	2.90829	0.666709	2.57289	0	1.74988	1.35462	1.61954	zinc finger, MYND domain containing 10 [Source:MGI Symbol;Acc:MGI:2387863]
ENSMUSG00000010045	Tmem115	1119.45	999.293	987.014	962.786	831.161	891.143	984.909	1042.08	928.911	887.954	881.428	848.313	599.804	607.518	575.665	632.919	604.128	693.432	602.714	635.047	625.141	658.345	655.231	1086.89	1072.53	956.287	1005.66	819.947	830.174	transmembrane protein 115 [Source:MGI Symbol;Acc:MGI:1930765]
ENSMUSG00000010047	Hyal2	1147.86	1116.48	1205.19	876.19	826.844	617.16	965.762	959.784	1047.93	991.558	856.04	705.684	615.547	418.938	531.042	594.721	485.803	482.781	596.514	461.267	486.774	450.15	570.673	888.553	685.471	880.354	963.848	638.702	463.264	hyaluronoglucosaminidase 2 [Source:MGI Symbol;Acc:MGI:1196334]
ENSMUSG00000010048	Ifrd2	1481.03	1404.3	1789.41	1268.89	961.687	1028.79	979.452	1177.61	1862.28	1692.08	909.931	796.112	896.194	963.644	851.571	751.826	763.857	879.577	1131.07	1066.9	963.976	923.152	916.936	1262.25	1123.11	1089.92	1114.49	1084.62	971.531	interferon-related developmental regulator 2 [Source:MGI Symbol;Acc:MGI:1316708]
ENSMUSG00000010051	Hyal1	54.9494	160.792	60.6966	64.5078	36.937	59.5225	79.3471	108.942	61.3348	80.3321	29.7021	71.4124	118.849	74.0745	102	147.528	137.156	87.8576	90.3107	49.8403	49.5006	154.587	163.378	52.8893	60.1642	57.1677	77.5061	27.0704	42.5694	hyaluronoglucosaminidase 1 [Source:MGI Symbol;Acc:MGI:96298]
ENSMUSG00000010054	Tusc2	955.551	885.576	611.458	588.138	630.126	605.23	953.957	718.635	574.974	482.478	617.919	601.581	689.781	605.294	527.754	536.36	545.518	810.674	662.415	558.924	603.29	545.853	591.55	872.441	753.05	675.185	707.167	569.24	589.609	tumor suppressor 2, mitochondrial calcium regulator [Source:MGI Symbol;Acc:MGI:1931086]
ENSMUSG00000010057	Nprl2	251.198	223.666	256.507	278.121	242.105	283.989	273.599	262.157	275.279	310.713	280.319	223.017	240.765	312.843	238.963	266.698	229.306	241.529	237.496	213.54	189.84	257.621	203.112	276.384	230.49	234.189	304.31	265.139	287.413	NPR2 like, GATOR1 complex subunit [Source:MGI Symbol;Acc:MGI:1914482]
ENSMUSG00000010064	Slc38a3	0	2.75688	0.830289	3.82227	0	2.05212	3.15517	0	0	0	0	0.764635	38.9037	10.0986	9.06904	4.0943	16.0851	13.7224	11.5086	4.94538	19.8782	1.74312	5.2926	0	3.67104	0	1.73357	7.69793	7.35398	solute carrier family 38, member 3 [Source:MGI Symbol;Acc:MGI:1923507]
ENSMUSG00000010066	Cacna2d2	4.31144	0.938295	1.20464	0	12.1275	0.661248	9.5655	0	0	0	17.8584	0.740128	0	0	0.734697	0	0	2.89046	0	0	0	0	0	2.54516	0	0.795049	0	3.99045	1.00004	calcium channel, voltage-dependent, alpha 2/delta subunit 2 [Source:MGI Symbol;Acc:MGI:1929813]
ENSMUSG00000010067	Rassf1	904.64	940.27	812.788	1006.01	971.113	1109.49	871.017	1008.43	844.537	1076.06	1002.35	1023.02	718.957	625.049	737.034	744.201	745.708	822.929	756.763	655.858	695.334	770.674	765.119	1047.74	885.953	863.783	933.306	643.093	779.574	Ras association (RalGDS/AF-6) domain family member 1 [Source:MGI Symbol;Acc:MGI:1928386]
ENSMUSG00000010080	Epn3	8591.85	4712.8	3606.87	3539.77	2656.6	2605.31	9923.18	6455.5	3521.15	3377.3	3010.57	3043.08	4634.57	4361.63	5108.46	4049.64	4505.4	10504.3	4732.97	4940.8	4708.49	4196.95	3936.69	7289.03	3580.14	5150.97	4803.92	1998.85	1921.55	epsin 3 [Source:MGI Symbol;Acc:MGI:1919139]
ENSMUSG00000010095	Slc3a2	3212.67	2995.06	4997.9	4565.88	3951.05	4092.85	3069.52	3179.24	4699.22	4540.84	3835.34	3918.24	3099.04	4430.72	4219.52	3685.6	5499.4	3718.3	3261.18	3712.54	3913.1	3763.47	4865.86	4731.96	4199.87	4335.45	4093.81	4292.42	4395.31	solute carrier family 3 (activators of dibasic and neutral amino acid transport), member 2 [Source:MGI Symbol;Acc:MGI:96955]
ENSMUSG00000010097	Nxf1	2043.52	2221.07	2514.35	2478.76	2138.74	2391.65	1906.35	2117.23	2458.59	2644.89	2098.61	2247.44	2571.28	2639.78	2506.81	2401.84	1932.11	2213.91	2865.73	2885.11	2724.03	2371.84	2503.24	1981.58	2243.62	2226.28	2144.22	2303.29	2345.47	nuclear RNA export factor 1 [Source:MGI Symbol;Acc:MGI:1858330]
ENSMUSG00000010110	Stx5a	904.597	1020.91	883.49	1115.91	1124.12	922.227	1316.71	1159.58	1157.79	1177.26	1284.87	1284.13	1256.78	1390.81	1225.08	1860.71	1411.05	1453.63	1188.84	1203.15	1287.3	1661.06	1318.74	814.884	847.287	1145.65	1129.38	1093.23	975.013	syntaxin 5A [Source:MGI Symbol;Acc:MGI:1928483]
ENSMUSG00000010122	Slc47a1	0	0	11.3294	3.1736	1.27083	0.827001	0.881324	0	4.68362	9.63003	1.88855	0.926657	0	3.04673	0	0	0	3.59367	0	0.854972	4.58544	2.10481	0	3.19676	0.778416	4.91968	3.50842	7.18489	7.14595	solute carrier family 47, member 1 [Source:MGI Symbol;Acc:MGI:1914723]
ENSMUSG00000010136	Pifo	0	0	5.50506	1.15554	0	0	0	0	0.856722	3.35361	0	0	0	0	0	0	0	0	0	0	0	0	0	0	0.974736	4.31389	3.07311	3.92378	2.14182	primary cilia formation [Source:MGI Symbol;Acc:MGI:1923670]
ENSMUSG00000010142	Tnfrsf13b	1.9349	2.82695	31.9042	10.2635	15.0202	8.00803	2.86142	2.24196	10.7609	12.393	4.60793	13.4898	0	3.28228	0	0	0	0	0	0	12.9495	0	0.74287	0	2.87383	14.3544	9.60973	10.9822	25.529	tumor necrosis factor receptor superfamily, member 13b [Source:MGI Symbol;Acc:MGI:1889411]
ENSMUSG00000010154	Spire2	970.09	861.544	508.426	587.047	663.23	701.424	1132.76	764.542	487.9	505.793	811.152	757.24	1037.78	1543.71	1631.38	821.465	1031.89	2068.25	989.147	1142.9	1214.62	710.553	978.482	503.539	397.162	633.607	604.978	524.792	575.968	spire type actin nucleation factor 2 [Source:MGI Symbol;Acc:MGI:2446256]
ENSMUSG00000010205	Raver1	3731.64	3971.83	4637.49	4402.18	4421.15	4495.22	3294.19	3937.47	4375.16	4597	4158.47	4381.5	4662.13	3851.26	3933.15	3912.39	3612.15	4043.22	5084.66	4643.91	4441.04	4205.03	4152.59	3716.46	4609.76	3832.86	4396.08	5062.44	5066.54	ribonucleoprotein, PTB-binding 1 [Source:MGI Symbol;Acc:MGI:1919016]
ENSMUSG00000010277	2610507B11Rik	8464.6	9806.45	13099.2	15458.6	10401.9	9850.05	9541.9	10485.1	14305.8	14412.4	9582.46	10215.1	9760.73	9083.89	10672.1	8701.64	9043.23	7720.53	7689.05	9579.45	10601	9660.9	9529.3	8380.42	8365.43	10012.1	11548.5	11120	11343.1	RIKEN cDNA 2610507B11 gene [Source:MGI Symbol;Acc:MGI:1919753]
ENSMUSG00000010290	AI597479	613.264	601.58	609.71	584.887	562.527	512.669	515.441	509.13	567.909	555.909	515.844	494.137	518.134	412.324	381.157	383.08	298.691	504.598	468.942	365.622	359.453	317.914	317.438	590.543	563.617	595.376	567.621	559.153	504.862	expressed sequence AI597479 [Source:MGI Symbol;Acc:MGI:2138299]
ENSMUSG00000010307	Tmem86a	66.0423	70.6957	75.7084	65.0248	65.167	60.5836	100.993	106.881	79.2131	94.7396	45.9932	49.7351	57.5559	168.696	130.961	129.56	193.749	66.563	51.3813	114.847	114.109	130.049	146.89	134.627	153.333	99.0964	71.4907	83.2685	91.3163	transmembrane protein 86A [Source:MGI Symbol;Acc:MGI:1915143]
ENSMUSG00000010342	Tex14	0.500395	0.721974	12.6099	1.97777	7.9438	0.516069	0.550989	0.868071	8.9172	3.34336	10.6131	10.2153	3.25546	1.26746	5.19472	9.60499	10.3802	3.73254	21.7049	3.74288	2.38074	3.28389	5.74834	1.49936	0	1.22365	2.63412	0.449907	14.8393	testis expressed gene 14 [Source:MGI Symbol;Acc:MGI:1933227]
ENSMUSG00000010358	Ifi35	257.988	293.735	403.55	694.266	258.329	388.857	225.332	227.88	506.796	412.322	254.912	214.241	456.407	403.365	397.518	275.448	432.456	416.912	295.545	184.253	303.659	227.468	427.568	276.24	358.542	366.113	513.288	264.944	281.155	interferon-induced protein 35 [Source:MGI Symbol;Acc:MGI:1917360]
ENSMUSG00000010362	Rdm1	51.1049	113.434	107.568	139.399	43.9306	63.3209	103.751	112.294	157.436	150.396	38.013	45.0237	212.579	206.104	247.294	216.339	284.11	367.256	238.812	227.639	231.973	147.924	228.683	77.2115	110.077	184.712	208.219	60.651	81.6836	RAD52 motif 1 [Source:MGI Symbol;Acc:MGI:1913849]
ENSMUSG00000010376	Nedd8	2150.45	2033.71	2094.69	2171.86	1649.7	1685.03	1995.45	2162.88	2197.19	2403.85	1782.86	1575.03	1465	1557.24	1514.92	1431.31	1454.26	1600.74	1728.52	1566.87	1576.61	1414.4	1659.61	2018.97	2169.33	1988.11	2174.84	1844.35	1911.75	neural precursor cell expressed, developmentally down-regulated gene 8 [Source:MGI Symbol;Acc:MGI:97301]
ENSMUSG00000010392	Gosr1	785.758	724.262	1519.43	1467.09	911.063	863.338	803.718	677.541	1251.02	1237.61	917.919	785.079	908.852	1045.92	845.185	907.316	848.039	993.939	1324.53	1116.29	1092.83	1183.02	1256.39	867.385	725.635	968.512	1214.55	1192.61	978.218	golgi SNAP receptor complex member 1 [Source:MGI Symbol;Acc:MGI:1858260]
ENSMUSG00000010406	Mrpl52	1190.02	1206.46	1044.36	1120.43	844.013	928.07	877.767	1231.41	1090.61	1030.41	823.51	814.341	1053.1	917.817	872.532	805.777	941.144	795.314	905.301	968.589	892.745	783.683	893.882	1234.65	1401.26	820.183	876.814	925.528	970.933	mitochondrial ribosomal protein L52 [Source:MGI Symbol;Acc:MGI:1916086]
ENSMUSG00000010435	Spaca7	2.70582	2.61087	53.2601	27.116	12.2113	0.921908	1.8981	7.79983	33.4159	27.3481	8.48661	2.08025	12.6137	30.8631	7.70677	61.9257	26.0252	31.9193	16.4104	35.1376	13.689	82.8808	35.5805	5.41073	1.98725	66.5466	22.1344	5.44998	4.38596	sperm acrosome associated 7 [Source:MGI Symbol;Acc:MGI:1925884]
ENSMUSG00000010453	Kansl3	1834.77	2115.14	1237.76	1383.23	1501.47	1538.12	1892.15	2096.81	1152.08	1447.51	1559.17	1842.54	1329.33	928.527	1063.16	1037.88	1083.47	1365.11	1212.6	857.021	973.447	1021.02	902.011	1411.14	1415.82	1111.06	1266.07	1260.79	1175.08	KAT8 regulatory NSL complex subunit 3 [Source:MGI Symbol;Acc:MGI:1918055]
ENSMUSG00000010492	Uckl1os	1.4484	0	0	0.972226	0.581284	0	1.60986	0	0	0	0	0	14.2521	0	0.840235	1.50079	0.84973	3.05211	5.34087	0	2.78899	0.964624	0.841263	0	0.812133	0	0	0	0	uridine-cytidine kinase 1-like 1, opposite strand [Source:MGI Symbol;Acc:MGI:3801877]
ENSMUSG00000010517	Faf1	1178.89	1208.34	1241.4	1108.31	980.575	1204.66	1423.53	1012.98	1249.88	1132.87	1052.82	956.319	1640.49	1617.64	1403.98	1355.01	1225.54	1487.52	1750.97	1641.76	1399.94	1452.24	1502.17	1443.6	1204.98	1219.27	1086.17	1087.92	1162.4	Fas-associated factor 1 [Source:MGI Symbol;Acc:MGI:109419]
ENSMUSG00000010529	Gm266	2.5691	1.32171	2.2046	1.17725	0.697072	1.81085	1.92681	0	1.68648	3.42698	1.06451	0	0	0	0	0	0	0	0	1.87348	0.835712	0	0	6.8661	7.794	5.5662	3.01865	3.8273	2.12285	predicted gene 266 [Source:MGI Symbol;Acc:MGI:2685112]
ENSMUSG00000010538	Tsacc	6.84431	8.08012	12.8576	14.2556	7.1993	11.969	11.7216	6.95569	13.6234	10.3343	7.82614	15.1324	16.4463	9.8534	15.3319	17.743	17.6078	11.1379	19.9254	12.319	17.0589	23.9501	17.8516	8.29813	11.8694	14.3205	10.0956	8.81965	8.74505	TSSK6 activating co-chaperone [Source:MGI Symbol;Acc:MGI:1924177]
ENSMUSG00000010554	Mettl16	771.006	1001.31	2175.32	1833	1099.21	1172.42	596.415	814.296	1848.57	1676.38	660.36	774.813	1190.9	897.695	827.277	696.586	687.713	851.746	1215.68	1304.37	1033.03	1141.15	1072.22	1168.96	1177.55	1438.37	1236.46	1564.17	1683.98	methyltransferase like 16 [Source:MGI Symbol;Acc:MGI:1914743]
ENSMUSG00000010601	Apol7a	296.291	217.033	41.9923	72.5261	165.383	211.941	549.501	253.376	56.6663	70.6701	169.364	263.352	488.898	214.149	251.145	227.313	292.13	1356.59	398.615	141.573	136.527	195.287	248.033	206.865	125.714	48.306	81.2386	59.502	101.938	apolipoprotein L 7a [Source:MGI Symbol;Acc:MGI:1923011]
ENSMUSG00000010607	Pigyl	420.391	442.846	595.447	619.641	417.541	397.365	488.293	473.181	702.255	632.558	435.818	467.738	541.526	510.343	539.489	555.685	574.475	654.371	567.602	457.781	466.715	543.222	512.351	352.206	324.722	564.99	584.021	402.978	384.141	phosphatidylinositol glycan anchor biosynthesis, class Y-like [Source:MGI Symbol;Acc:MGI:1913518]
ENSMUSG00000010608	Rbm25	3499.61	3418.03	3088.69	3321.99	3320.28	3291.7	3504.82	3710	3046.76	3235.23	3044.06	3339.02	3619.27	3005.66	3130.03	3057.94	2889.22	2945.15	3515.61	3366.62	3251.86	3006.08	2899.44	3135.1	3370.52	2690.76	2869.97	2765.03	3032.47	RNA binding motif protein 25 [Source:MGI Symbol;Acc:MGI:1914289]
ENSMUSG00000010609	Psen2	228.987	226.824	177.223	163.241	158.684	166.199	180.888	174.539	167.501	143.501	143.048	148.98	181.14	149.039	135.349	153.9	120.433	188.728	340	146.861	99.6466	166.482	125.709	193.111	199.093	206.217	148.712	213.93	192.992	presenilin 2 [Source:MGI Symbol;Acc:MGI:109284]
ENSMUSG00000010651	Acaa1b	2836.78	1200.09	151.87	131.875	258.052	166.934	4646.67	1515.3	157.61	134.676	359.598	274.788	107.976	61.2707	52.3072	216.351	156.515	623.243	155.561	52.0016	30.8259	124.528	108.741	1191.7	462.69	235.199	212.564	60.9916	35.4674	acetyl-Coenzyme A acyltransferase 1B [Source:MGI Symbol;Acc:MGI:3605455]
ENSMUSG00000010660	Plcd1	488.764	327.926	46.4178	113.623	44.7904	73.3026	683.284	417.9	77.9781	117.556	63.9501	79.0639	116.033	115.336	107.988	74.4993	89.0572	175.006	86.0569	47.3722	65.0524	71.8503	43.0451	308.951	211.376	54.4663	103.229	39.071	52.7525	phospholipase C, delta 1 [Source:MGI Symbol;Acc:MGI:97614]
ENSMUSG00000010663	Fads1	485.556	1078.7	3235.79	3802.74	6331.63	4677.66	713.217	736.246	4185.07	3211.79	7208.64	7788.8	2302.09	2204.87	2045.79	2029.74	2072.89	2427.86	2202.44	1918.58	1989.46	1886.6	1929.85	585.343	1055.19	3402.47	3769.63	4594.26	4265.66	fatty acid desaturase 1 [Source:MGI Symbol;Acc:MGI:1923517]
ENSMUSG00000010721	Lmbr1	355.633	434.738	318.904	349.952	427.499	412.854	426.289	400.803	346.214	319.669	451.386	464.229	281.667	403.211	533.241	391.633	396.972	351.521	199.448	252.48	275.241	340.409	363.254	339.101	455.249	345.38	319.247	398.544	440.143	limb region 1 [Source:MGI Symbol;Acc:MGI:1861746]
ENSMUSG00000010751	Tnfrsf22	1028.61	1577.2	267.905	622.05	625.597	753.253	818.062	1610.95	355.347	530.176	728.283	792.439	843.041	600.37	942.522	691.5	1052.93	790.051	990.616	683.835	840.661	583.919	901.682	627.826	1302.96	368.365	750.321	831.999	888.255	tumor necrosis factor receptor superfamily, member 22 [Source:MGI Symbol;Acc:MGI:1930270]
ENSMUSG00000010755	Cars	1381.83	2124.39	736.211	1086.44	1034.2	1697.55	1641.93	2327.69	979.188	1247.81	1226.32	1561.76	1269.47	2302.04	2256.67	1891.38	2873.87	1254.97	1465.28	1436.27	1916.88	1353.78	2256.14	1074.22	1299.96	805.838	1047.83	1081.54	1364.7	cysteinyl-tRNA synthetase [Source:MGI Symbol;Acc:MGI:1351477]
ENSMUSG00000010760	Phlda2	356.658	304.72	137.45	189.514	155.284	191.162	217.867	281.085	177.845	166.69	172.096	192.348	372.19	384.589	364.95	238.133	240.428	388.272	413.011	438.37	411.29	266.738	336.838	248.937	250.917	108.357	145.404	158.724	185.404	pleckstrin homology like domain, family A, member 2 [Source:MGI Symbol;Acc:MGI:1202307]
ENSMUSG00000010796	Asz1	0.882419	0	0	0	37.0547	44.688	0	3.00367	0	0.854308	33.7632	32.3303	0	3.28631	3.01034	0	4.21279	0	1.09309	2.82805	0	1.16652	13.2497	0.882405	1.95559	0.999215	10.9768	15.8848	17.5122	ankyrin repeat, SAM and basic leucine zipper domain containing 1 [Source:MGI Symbol;Acc:MGI:1921318]
ENSMUSG00000010830	Kdelr3	92.466	258.361	48.3203	139.986	146.8	223.309	111.914	243.267	112.528	190.224	228.99	311.087	116.587	204.734	289.004	194.226	298.392	35.4302	82.0205	80.4327	157.727	124.457	219.765	65.5029	119.731	67.9707	149.96	202.024	231.614	KDEL (Lys-Asp-Glu-Leu) endoplasmic reticulum protein retention receptor 3 [Source:MGI Symbol;Acc:MGI:2145953]
ENSMUSG00000010911	Apip	126.286	148.984	193.1	174.728	100.37	103.92	88.5317	122.97	159.956	147.819	106.829	70.1235	229.585	154.357	156.093	217.636	139.258	184.102	224.374	233.739	153.466	272.82	211.326	113.819	147.193	98.3749	92.8913	89.9339	83.8962	APAF1 interacting protein [Source:MGI Symbol;Acc:MGI:1926788]
ENSMUSG00000010914	Pdhx	431.886	400.807	529.66	558.607	318.255	299.389	339.344	407.971	419.303	489.781	284.519	322.814	600.784	538.673	429.883	528.694	452.273	568.143	530.349	515.537	386.985	556.006	696.601	313.277	335.263	381.499	388.847	412.845	291.3	pyruvate dehydrogenase complex, component X [Source:MGI Symbol;Acc:MGI:1351627]
ENSMUSG00000010936	Vac14	926.351	945.618	1254.01	1170.04	761.013	813.557	751.657	915.273	1125.1	1085.93	753.675	749.086	1238.58	1352.44	1481.8	858.156	966.921	1149.09	1386.56	1678.66	1621.59	1080.13	1007.36	707	756.496	1156.16	1091.86	738.919	834.023	Vac14 homolog (S. cerevisiae) [Source:MGI Symbol;Acc:MGI:2157980]
ENSMUSG00000011008	Mcoln2	0	4.84827	3.5021	3.68206	1.6639	3.60015	0.769891	0	2.73176	6.63003	3.59891	2.39678	0	0	0	0	0	0	0	0	0	0	0.803305	0	0.775597	2.56224	3.06233	2.50692	2.25077	mucolipin 2 [Source:MGI Symbol;Acc:MGI:1915529]
ENSMUSG00000011034	Slc5a1	0	0	0	0	4.18814	1.81223	0	0	5.14356	1.68309	6.18994	4.05741	0	3.30868	1.00339	0.906497	4.10489	0	0	0.940817	0.833741	0	0	6.12808	0	28.0316	11.5762	15.7571	5.63434	solute carrier family 5 (sodium/glucose cotransporter), member 1 [Source:MGI Symbol;Acc:MGI:107678]
ENSMUSG00000011096	Akt1s1	1438.5	1117.39	1623.99	1291.28	1296.22	1292.74	1116.42	1321	1420.63	1200.91	1264.18	1345.28	1562.71	1340.38	1327.68	1645.15	1638.09	1419.95	1692.32	1557.38	1482.64	1776.14	1656.19	1478.48	1619.34	1619.4	1533.11	1671.67	1509.44	AKT1 substrate 1 (proline-rich) [Source:MGI Symbol;Acc:MGI:1914855]
ENSMUSG00000011114	Tbrg1	2786.67	2787.1	2649.25	2982.5	2121.76	2261.7	2724.48	2835.02	2593.92	2839.13	2396.71	2384.51	3577.96	2784.35	2817.51	2421.73	2893.38	3395.94	3379.13	2467.74	2726.73	2468.02	2773.29	2418.43	2593.28	2501.34	2797.98	2280.11	2407.16	transforming growth factor beta regulated gene 1 [Source:MGI Symbol;Acc:MGI:1100877]
ENSMUSG00000011148	Adssl1	231.142	887.004	50.0829	76.1443	122.743	206.732	354.419	878.193	73.6293	114.781	201.194	269.789	413.113	297.623	442.292	201.548	371.542	105.134	268.164	108.291	196.227	96.4147	184.759	143.833	191.495	46.6405	92.8524	130.582	158.526	adenylosuccinate synthetase like 1 [Source:MGI Symbol;Acc:MGI:87947]
ENSMUSG00000011154	Cfap161	0	1.33435	1.52831	0.803389	1.44997	0	0	0	0	0	0	2.07365	0	0	0	0	0	1.3723	0.759841	0	0	0	0	0	1.02148	2.24659	1.60219	0.82372	1.46877	cilia and flagella associated protein 161 [Source:MGI Symbol;Acc:MGI:1922806]
ENSMUSG00000011158	Brf1	607.736	554.605	689.943	638.958	727.043	685.404	682.939	696.921	671.691	660.959	626.349	657.021	691.411	608.066	552.621	672.969	487.989	662.372	666.489	726.789	614.987	741.146	526.37	618.434	552.767	652.74	638.022	642.332	612.654	BRF1, RNA polymerase III transcription initiation factor 90 kDa subunit [Source:MGI Symbol;Acc:MGI:1919558]
ENSMUSG00000011171	Vipr2	0	0	1.50358	0.791335	0	1.85735	0	0	5.50793	0	0	0	1.30302	0	0	0.620645	0	0	0	1.28319	0.571495	0	8.64256	0	1.29582	0	0.52564	3.76991	2.42867	vasoactive intestinal peptide receptor 2 [Source:MGI Symbol;Acc:MGI:107166]
ENSMUSG00000011179	Odc1	8274.34	8105.29	8162.77	6398.9	7301.83	8501.84	5151.87	7509.57	6996.4	6914.87	5879.76	5491.58	8118.95	6052.34	5892.62	4697.86	4574.55	6539.59	9618.6	9231.81	8023.72	6116.73	6416.38	9597.82	10211.9	8187.71	6312.97	6842.39	7093.52	ornithine decarboxylase, structural 1 [Source:MGI Symbol;Acc:MGI:97402]
ENSMUSG00000011254	Thg1l	97.5254	132.72	193.08	173.267	127.869	143.289	124.911	88.7009	225.015	224.369	71.3179	101.467	272.843	204.493	214.359	151.775	118.132	109.808	243.235	283.402	249.295	216.991	211.756	92.4814	117.566	140.215	126.014	201.637	158.113	tRNA-histidine guanylyltransferase 1-like (S. cerevisiae) [Source:MGI Symbol;Acc:MGI:1913878]
ENSMUSG00000011257	Pabpc4	3619.68	3491.05	4871.19	4700.54	4208.95	4875.41	2589.04	3635.14	4692.41	4926.28	3734.55	3655.96	3677.2	4954.62	4947.73	3840.59	4236.16	2697.65	4323.09	5339.88	5239.8	3724.59	4215.72	4000.29	4477.48	3975.22	3706.59	4540.25	4777.03	poly(A) binding protein, cytoplasmic 4 [Source:MGI Symbol;Acc:MGI:2385206]
ENSMUSG00000011267	Zfp296	98.9149	103.14	191.798	153.79	116.619	127.969	47.251	103.013	151.603	135.518	115.604	138.662	82.1512	97.213	112.729	50.0365	55.6527	61.7538	146.597	131.11	112.088	44.1803	69.0942	129.371	126.955	121.285	97.7249	104.985	117.25	zinc finger protein 296 [Source:MGI Symbol;Acc:MGI:1926956]
ENSMUSG00000011305	Plin5	5.18797	23.268	6.56459	10.4566	23.2796	27.9921	16.6204	22.6724	7.70107	16.781	38.017	35.6368	0	18.811	32.4387	10.939	9.17176	5.17172	2.19905	7.58067	15.6774	1.16877	11.0305	21.565	16.4687	7.63526	21.1276	36.3047	27.5111	perilipin 5 [Source:MGI Symbol;Acc:MGI:1914218]
ENSMUSG00000011306	Sugp1	704.707	692.662	1055.17	1120.71	981.028	1061.54	785.631	719.454	1139.86	1171.78	1157.4	1127.51	739.75	986.315	1017.75	795.375	754.08	815.518	778.67	1022.83	980.734	765.762	839.877	779.056	808.241	1145.29	1170.49	1136.03	1132.93	SURP and G patch domain containing 1 [Source:MGI Symbol;Acc:MGI:1917866]
ENSMUSG00000011382	Dhdh	4.16682	0	19.0279	13.3491	10.7268	8.68405	0.929951	0	30.6	16.9551	3.9519	12.6518	27.3268	35.7967	23.9753	69.5526	84.5112	18.7763	38.8262	13.5603	28.7195	81.3335	84.3052	0	0.932629	7.23263	8.15116	19.6502	13.4471	dihydrodiol dehydrogenase (dimeric) [Source:MGI Symbol;Acc:MGI:1919005]
ENSMUSG00000011427	Zfp790	160.708	150.18	205.527	186.669	123.933	134.989	138.635	125.337	168.529	140.438	139.267	143.752	188.349	219.626	182.107	229.435	187.035	246.868	199.489	216.396	209.619	198.373	212.96	208.986	164.824	191.392	205.69	138.689	121.091	zinc finger protein 790 [Source:MGI Symbol;Acc:MGI:1923431]
ENSMUSG00000011589	Fsd1	0	1.01633	2.60009	8.0256	9.97108	6.42174	0.769611	2.38323	3.93734	3.30575	5.77443	8.0227	0	0	0	0	0	0	0	2.17861	0	0	0.794506	0.687325	11.8292	14.6411	23.437	77.3306	61.1558	fibronectin type 3 and SPRY domain-containing protein [Source:MGI Symbol;Acc:MGI:1934858]
ENSMUSG00000011632	Pinlyp	5.26049	1.29081	9.90572	15.0991	3.46558	0	0.961978	4.46321	9.25092	10.8995	7.21595	4.01201	13.5428	23.4758	38.0422	10.7214	23.257	5.24567	8.63408	16.7426	13.6206	10.3409	9.07738	5.26795	0	5.49432	8.43351	1.55691	1.41868	phospholipase A2 inhibitor and LY6/PLAUR domain containing [Source:MGI Symbol;Acc:MGI:3615324]
ENSMUSG00000011658	Fuz	194.71	124.508	57.0258	83.1774	108.681	67.7936	270.737	164.514	106.385	51.4567	161.934	112.748	178.993	129.827	98.9796	233.866	294.94	259.229	208.153	121.489	104.017	204.644	186.006	173.277	163.152	79.9047	86.1489	76.1049	53.9506	fuzzy planar cell polarity protein [Source:MGI Symbol;Acc:MGI:1917550]
ENSMUSG00000011751	Sptbn4	10.4457	18.9458	14.7822	19.1407	26.4514	25.8308	13.8481	15.1773	16.3601	27.9136	26.0785	24.9154	9.90157	20.399	25.9995	14.8628	19.0021	44.4386	14.5588	30.9201	32.8049	20.2351	6.53186	14.9715	30.0176	17.1152	19.2695	36.0408	51.5274	spectrin beta, non-erythrocytic 4 [Source:MGI Symbol;Acc:MGI:1890574]
ENSMUSG00000011752	Pgam1	9882.94	20726.1	14789.4	20902.2	15811.6	17923.7	11720	22163.2	20313.1	24964.8	17213.6	20269.7	22001.9	21054	26183.3	13547.8	23063.9	13008.4	22671	21080.8	25543.2	11448.1	22423.9	11046.5	17289.6	12160.5	21233.5	17106.1	19388.7	phosphoglycerate mutase 1 [Source:MGI Symbol;Acc:MGI:97552]
ENSMUSG00000011831	Evi5	629.238	742.892	608.37	696.053	1000.78	1010.96	624.39	878.923	542.45	523.518	727.448	874.692	809.122	819.188	984.67	747.361	707.288	788.016	774.761	956.789	900.952	884.647	796.785	871.329	987.172	837.852	760.897	947.675	967.119	ecotropic viral integration site 5 [Source:MGI Symbol;Acc:MGI:104736]
ENSMUSG00000011832	Evi5l	81.5147	97.834	251.718	215.909	182.567	197.263	129.335	181.501	259.697	255.657	269.557	296.56	165.328	182.597	249.86	133.492	207.588	197.99	155.223	158.69	251.984	195.849	158.762	137.964	91.1278	197.028	244.673	171.5	161.067	ecotropic viral integration site 5 like [Source:MGI Symbol;Acc:MGI:2442167]
ENSMUSG00000011837	Snapc2	249.25	254.786	482.583	520.381	402.45	428.279	218.318	317.681	505.523	595.986	452.819	456.24	267.731	390.404	399.705	270.244	309.002	203.185	277.899	309.892	387.523	202.624	308.295	259.322	299.558	398.639	461.406	437.376	452.063	small nuclear RNA activating complex, polypeptide 2 [Source:MGI Symbol;Acc:MGI:1914861]
ENSMUSG00000011877	Git1	1341.24	1551.49	1752.37	1817.12	1351.04	1353.66	1301.1	1396.37	1664.13	1694.53	1300.26	1243.38	1419.02	1361.52	1550.02	1413.56	1426.28	1181.84	1315.24	1346.81	1501.54	1387.06	1375.58	1252.84	1473.37	1434.56	1601.54	1554.29	1614.13	GIT ArfGAP 1 [Source:MGI Symbol;Acc:MGI:1927140]
ENSMUSG00000011884	Gltp	3194.37	2516.76	2560.83	2593.03	2784.01	2839.35	3194.24	2063.93	2440.88	2761.16	2836.18	2680.94	1875.6	2162.61	2353.97	1536.45	1837.75	2386.02	1773.2	2137.67	2273.99	1655.51	1952.46	4722.94	3763.64	3585.46	3295.14	2429.8	2530.56	glycolipid transfer protein [Source:MGI Symbol;Acc:MGI:1929253]
ENSMUSG00000011958	Bnip2	592.066	734.865	579.865	751.371	552.206	594.402	491.217	599.257	627.863	904.509	482.896	551.451	454.545	544.212	703.236	571.091	718.11	358.519	382.423	516.412	570.767	609.343	814.91	578.974	617.292	567.016	497.81	593.805	624.283	BCL2/adenovirus E1B interacting protein 2 [Source:MGI Symbol;Acc:MGI:109327]
ENSMUSG00000011960	Ccnt1	1234.85	766.982	783.057	564.279	948.438	923.503	1023.24	888.248	585.918	686.128	883.653	1032.88	592.445	758.885	890.073	1075.56	942.173	636.028	575.386	917.448	845.024	1019.29	1210.76	936.297	1004.79	751.42	716.472	675.661	745.281	cyclin T1 [Source:MGI Symbol;Acc:MGI:1328363]
ENSMUSG00000012017	Scarf2	0.9629	1.5267	0	6.72421	0	0	1.7479	5.00908	1.51217	2.35374	0	0.907366	0	1.28785	3.3879	3.01773	5.51809	0	1.22698	0	2.24106	0	4.57534	2.19579	11.5166	1.28241	4.07493	1.71858	1.91225	scavenger receptor class F, member 2 [Source:MGI Symbol;Acc:MGI:1858430]
ENSMUSG00000012076	Brms1l	240.391	166.601	202.478	155.842	268.088	290.303	183.922	257.432	237.276	253.673	276.118	226.622	357.565	368.037	284.926	246.524	291.533	289.47	464.363	461.557	297.377	360.815	256.442	302.588	333.076	307.339	282.268	366.364	352.385	breast cancer metastasis-suppressor 1-like [Source:MGI Symbol;Acc:MGI:1196337]
ENSMUSG00000012114	Med15	1441.55	1465.27	1218.07	1418.68	1232.37	1331.54	1636.24	1435.56	1317.11	1499.53	1260.61	1404.61	1764.84	1565.23	1758.35	1464.92	1583.61	1681.03	1364.34	1378.1	1526.45	1464.92	1397.88	1126.37	1277.78	1278.44	1332.66	1163.52	1249.29	mediator complex subunit 15 [Source:MGI Symbol;Acc:MGI:2137379]
ENSMUSG00000012117	Dhdds	468.501	680.707	489.555	501.571	491.838	500.493	564.107	469.692	701.007	559.352	516.122	517.646	425.632	584.634	638.405	799.159	804.151	540.579	441.099	583.956	527.164	625.419	733.754	374.311	459.343	447.516	392.687	491.644	446.606	dehydrodolichyl diphosphate synthase [Source:MGI Symbol;Acc:MGI:1914672]
ENSMUSG00000012123	Crybg2	685.396	322.339	141.137	185.504	253.461	296.126	800.151	291.057	205.307	244.053	224.345	253.658	213.611	339.056	531.883	389.887	410.154	546.249	121.311	423.104	313.518	200.127	189.855	610.637	159.904	145.405	279.215	148.926	177.665	crystallin beta-gamma domain containing 2 [Source:MGI Symbol;Acc:MGI:1334463]
ENSMUSG00000012126	Ubxn11	30.1684	8.28613	6.62586	0	6.09564	5.24128	11.4006	34.1241	5.86983	4.22672	10.9631	8.70744	14.724	15.788	21.9506	49.8754	39.6899	22.6941	18.0524	13.0036	7.49496	27.1197	22.8347	6.20019	12.3638	5.37844	5.071	6.79615	7.11689	UBX domain protein 11 [Source:MGI Symbol;Acc:MGI:1914836]
ENSMUSG00000012187	Mogat1	3.54363	3.83243	0.716334	3.44556	0	2.68583	0	3.96515	0	0.882761	0	0.661623	0	0	3.98167	1.77214	2.74897	5.09096	0.714474	2.75269	2.74209	2.24866	3.01509	0.571137	0	1.40302	1.00035	0	0.464522	monoacylglycerol O-acyltransferase 1 [Source:MGI Symbol;Acc:MGI:1915643]
ENSMUSG00000012296	Tjap1	785.853	877.417	523.916	643.812	798.105	898.224	1023.36	860.662	589.793	515.666	742.322	919.561	591.597	729.114	623.777	592.147	568.403	642.027	823.77	718.642	684.485	658.006	575.339	1076.38	953.684	949.571	672.069	793.079	994.353	tight junction associated protein 1 [Source:MGI Symbol;Acc:MGI:1921344]
ENSMUSG00000012350	Ehf	2598.17	2775.55	6669.12	6024.82	3471.64	2884.17	3080.01	2461.29	5916.45	5215.55	2969.55	3381.86	4336.72	3721.92	3731.55	7006.48	6055.72	3222.45	4227.66	3938.6	3932.66	7037.73	7064.97	2788.07	2587.01	5418.9	5086.24	3166.89	3154.56	ets homologous factor [Source:MGI Symbol;Acc:MGI:1270840]
ENSMUSG00000012396	Nanog	0.888265	1.28411	2.2316	0	0	0.915559	0.97722	0	1.54839	0.850714	0	1.02501	0	0	0	1.8318	0	1.31969	0	0	1.6953	1.16801	0	0	0	1.09069	0.781642	0.79699	1.43455	Nanog homeobox [Source:MGI Symbol;Acc:MGI:1919200]
ENSMUSG00000012405	Rpl15	8396.91	8859.54	8982.04	9697.89	7877.67	8808.72	7773.61	9328.1	11293	10968.6	7718.55	7611.32	5689.96	7366.33	8276.57	6693.99	7406.9	5118.46	6913.8	7087.25	7346.29	6376.69	6492.77	6755.19	8357.01	5864.54	7284.04	10184.3	9891.06	ribosomal protein L15 [Source:MGI Symbol;Acc:MGI:1913730]
ENSMUSG00000012422	Tmem167	927.199	937.897	925.017	921.761	789.88	852.778	853.04	975.923	1112.43	984.06	838.586	668.502	955.171	793.543	924.541	818.992	596.724	777.294	856.461	830.9	972.434	837.014	849.762	845.566	943.324	910.493	767.516	949.756	774.151	transmembrane protein 167 [Source:MGI Symbol;Acc:MGI:1913324]
ENSMUSG00000012428	Steap4	0.877246	1.26338	121.083	101.835	92.1995	17.196	0.969406	0	99.0558	62.1877	118.559	47.7676	0	5.49709	2.01146	27.2716	2.05548	0	1.09907	1.88508	4.15665	4.63616	9.08447	2.631	6.81504	164.283	196.396	142.863	106.51	STEAP family member 4 [Source:MGI Symbol;Acc:MGI:1923560]
ENSMUSG00000012429	Mplkip	263.989	316.898	401.731	405.538	220.389	256.391	265.064	338.101	377.885	299.112	315.013	269.265	346.014	253.507	267.177	248.579	235.856	293.754	291.442	314.597	294.971	314.625	268.261	254.448	311.358	346.477	285.792	337.725	284.377	M-phase specific PLK1 intereacting protein [Source:MGI Symbol;Acc:MGI:1913558]
ENSMUSG00000012443	Kif11	2156.65	2033.72	3192.39	2696.2	2258.7	2317.33	1536.53	1780.8	2841.06	2824.95	1641.44	1614.9	2358.94	2026.01	1953.38	1910.65	1610.93	1704.76	2966.04	3070.52	2610.02	2427.94	2307.38	2224.4	2693.39	2403.21	2228.43	2383.4	2664.57	kinesin family member 11 [Source:MGI Symbol;Acc:MGI:1098231]
ENSMUSG00000012483	Rpa3	266.671	339.125	362.691	362.567	296.021	320.687	213.309	302.618	362.759	356.4	248.156	264.476	293.955	370.43	326.866	308.529	308.863	223.712	360.784	411.963	380.655	319.675	365.039	248.292	308.988	308.703	324.366	324.628	319.511	replication protein A3 [Source:MGI Symbol;Acc:MGI:1915490]
ENSMUSG00000012519	Mlkl	349.394	619.217	763.858	1165.67	734.124	893.009	296.272	574.227	886.932	1051.23	777.897	814.391	456.872	1026.16	1260.21	388.756	560.118	247.148	350.415	778.232	1131.62	254.01	640.502	411.548	472.842	596.952	1004.28	641.418	749.551	mixed lineage kinase domain-like [Source:MGI Symbol;Acc:MGI:1921818]
ENSMUSG00000012535	Tnpo3	2189.41	2261.57	2330.88	2253.1	2150.32	2315.58	1912.79	2158.93	2340.97	2493.6	2180.09	2039.03	2488.67	2693.15	2544.85	2157.89	2102.72	2056.56	2489.7	2552.1	2534.38	2076.32	2415.68	1997.34	2132.54	2245.6	2283.91	2303.78	2270.63	transportin 3 [Source:MGI Symbol;Acc:MGI:1196412]
ENSMUSG00000012609	Ttll5	496.251	639.434	1309.28	1379.81	539.865	609.6	485.384	704.303	1572.58	1619.39	536.78	511.226	728.086	468.57	591.996	562.073	738.663	451.542	581.297	532.301	580.486	741.987	831.009	478.037	462.644	784.867	780.165	628.737	711.308	tubulin tyrosine ligase-like family, member 5 [Source:MGI Symbol;Acc:MGI:2443657]
ENSMUSG00000012640	Zfp715	100.766	102.047	221.819	103.235	102.609	101.115	107.495	139.588	103.309	111.866	144.006	129.107	94.8759	138.649	121.336	198.174	148.784	184.994	107.338	128.377	122.031	267.098	221.223	100.261	101.541	131.116	113.255	138.295	93.9348	zinc finger protein 715 [Source:MGI Symbol;Acc:MGI:1917180]
ENSMUSG00000012705	Retn	0	0	3.3845	0	0	0.672004	0.987395	0	0.869405	0	0	1.03423	1.96946	1.14406	2.06952	2.76431	1.09022	0	2.23138	0	1.49841	2.35675	2.07079	0	0	3.33897	3.1466	0.802081	1.45907	resistin [Source:MGI Symbol;Acc:MGI:1888506]
ENSMUSG00000012819	Cdh23	0	0	0	0.954964	0	0	0.387756	0.619327	0	0	1.78838	0.405959	0	1.3353	0	0	0	12.3644	11.4415	0	0	0	4.78835	0	7.11948	0.447306	0.944674	5.04624	2.33392	cadherin 23 (otocadherin) [Source:MGI Symbol;Acc:MGI:1890219]
ENSMUSG00000012848	Rps5	9455.93	9957.4	9495.57	9689.36	8522.02	9516.7	8879.6	10294.5	10205.6	10543.9	9302.06	8912.32	11653.7	13282.6	13414.5	11027.6	11876.1	10144.6	12079.3	12301.2	12011.8	10284.9	10329.9	8714.39	9992.98	7434.25	8324.18	9957.3	9524.11	ribosomal protein S5 [Source:MGI Symbol;Acc:MGI:1097682]
ENSMUSG00000012889	Podnl1	0	0	0	1.44897	0	0	0	2.51112	0	4.19398	0	3.77499	0	0	1.25231	0	0	0	1.35754	0	0.691065	0	0	0	0.808627	0.907258	0	1.2951	0.878663	podocan-like 1 [Source:MGI Symbol;Acc:MGI:2685352]
ENSMUSG00000013033	Adgrl1	310.809	613.097	682.935	634.443	657.845	647.859	192.397	293.797	584.185	925.74	600.874	725.938	93.3373	198.95	213.433	464.279	451.486	213.301	94.7549	208.733	476.074	334.42	307.838	620.523	697.193	569.466	660.988	1323.16	998.528	adhesion G protein-coupled receptor L1 [Source:MGI Symbol;Acc:MGI:1929461]
ENSMUSG00000013076	Amotl1	1581.41	2901.71	2489.24	2375.53	2490.94	2669.81	1424.6	3118.87	2441.62	3136.35	2133.64	2728.46	2567.94	1443.62	1842.09	844.64	1188.07	1908.76	1880.85	1652.21	1832.12	709.747	1113.02	2810.22	2716.94	2874.92	2720.74	2746.63	3130.8	angiomotin-like 1 [Source:MGI Symbol;Acc:MGI:1922973]
ENSMUSG00000013083	2200002J24Rik	1.44436	3.38281	4.46581	3.04653	1.21256	5.29841	2.10703	1.30249	6.24963	4.41057	4.17303	6.51117	20.5944	2.71901	3.26623	2.1668	7.06375	2.86394	2.34014	0.811736	3.48564	3.72212	3.27704	0	0	4.95118	1.92726	6.5148	2.38162	RIKEN cDNA 2200002J24 gene [Source:MGI Symbol;Acc:MGI:1916397]
ENSMUSG00000013089	Etv5	319.097	494.873	1011.27	910.958	715.859	638.935	222.854	442.821	1056.12	875.449	572.942	593.199	474.779	455.906	415.838	628.085	514.478	214.76	457.322	436.281	459.869	478.479	682.795	386.817	560.675	572.102	694.531	1075.57	965.956	ets variant 5 [Source:MGI Symbol;Acc:MGI:1096867]
ENSMUSG00000013150	Gfod2	249.69	144.2	414.571	328.716	254.545	197.085	90.4403	185.013	306.504	272.398	256.269	267.921	194.095	409.953	353.137	222.121	180.548	246.068	294.158	326.837	337.431	128.819	213.833	136.165	188.444	433.315	297.151	211.042	292.177	glucose-fructose oxidoreductase domain containing 2 [Source:MGI Symbol;Acc:MGI:1917825]
ENSMUSG00000013155	Enkd1	146.604	203.492	277.303	333.229	241.265	312.066	93.8418	160.844	365.561	367.971	218.311	258.178	190.885	287.8	290.239	195.988	203.405	106.19	239.495	272.333	298.942	178.659	252.058	126.038	163.514	229.202	310.422	245.506	287.213	enkurin domain containing 1 [Source:MGI Symbol;Acc:MGI:2142593]
ENSMUSG00000013158	4933405L10Rik	0	1.19546	0	1.07265	0	1.66661	0	0	1.56174	2.32193	0	0	1.78121	0	0.928213	0	0	0	0	6.79741	2.32206	2.13933	1.85551	0	0	2.49937	1.24001	2.14208	0	RIKEN cDNA 4933405L10 gene [Source:MGI Symbol;Acc:MGI:1918296]
ENSMUSG00000013160	Atp6v0d1	732.23	696.954	1291.96	1236.51	1001.3	890.206	908.533	733.218	1153.25	1115.63	1216.71	1125.39	1326.93	1645.13	1728.58	1328.41	1376.24	1774.61	1093.76	1624.75	1496.9	1470.27	1367.89	709.512	483.466	1477.58	1281.54	993.037	846.743	ATPase, H+ transporting, lysosomal V0 subunit D1 [Source:MGI Symbol;Acc:MGI:1201778]
ENSMUSG00000013236	Ptprs	2373.43	3941.46	2437.94	2941.28	5373.48	5941.32	2623.04	3296.71	2954.92	3630.77	5084.08	6155.44	2405.36	3660.23	3814.57	4210.58	4217.37	1533.83	1840.87	2935.66	3415.82	3774.95	3337.45	4354.24	4324.99	3534.3	3207.81	4780.51	5312.17	protein tyrosine phosphatase, receptor type, S [Source:MGI Symbol;Acc:MGI:97815]
ENSMUSG00000013275	Slc41a1	500.456	766.046	506.211	554.381	722.622	727.47	510.73	771.008	477.769	577.877	642.797	652.975	802.256	590.656	669.682	728.328	800.672	624.582	752.181	613.209	640.539	668.772	805.506	502.685	701.138	487.893	671.564	589.999	664.919	solute carrier family 41, member 1 [Source:MGI Symbol;Acc:MGI:2444823]
ENSMUSG00000013338	Fer1l4	3979.76	3224.26	536.339	751.027	1608.01	1514.02	6031.86	3518.92	925.501	439.149	2255.06	2134.55	1917.44	1967.85	1661.72	1262.48	1367.8	4623.07	1589.52	1301.66	1175.31	1294.42	1138.62	2811.17	1892.24	962.683	900.237	661.857	624.871	fer-1-like 4 (C. elegans) [Source:MGI Symbol;Acc:MGI:1921812]
ENSMUSG00000013415	Igf2bp1	140.004	101.433	142.827	13.5554	32.322	49.3373	101.69	218.961	42.8212	90.3556	13.9913	33.0857	891.809	727.547	745.567	363.701	376.596	612.291	895.34	663.076	646.009	442.525	492.763	282.423	205.495	46.0042	24.4816	33.0597	44.6449	insulin-like growth factor 2 mRNA binding protein 1 [Source:MGI Symbol;Acc:MGI:1890357]
ENSMUSG00000013418	B4galnt2	420.094	242.3	495.152	282.974	2044.01	973.778	591.135	208.987	285.893	110.374	2331.92	1917.55	24.8003	35.6058	15.1496	15.3848	9.35999	79.9567	7.65645	38.3206	20.9944	11.5001	9.07257	962.466	356.362	1300.81	546.15	807.649	539.429	beta-1,4-N-acetyl-galactosaminyl transferase 2 [Source:MGI Symbol;Acc:MGI:1342058]
ENSMUSG00000013419	Zfp651	92.2536	124.726	93.6809	82.6129	112.452	126.968	72.5982	141.851	55.7293	59.7846	98.9935	80.9345	98.6268	75.5725	57.0852	74.4713	75.8111	43.0776	97.4068	65.7004	76.7273	68.9136	51.315	280.186	314.082	106.876	62.3971	238.688	233.08	zinc finger protein 651 [Source:MGI Symbol;Acc:MGI:2670992]
ENSMUSG00000013465	Nelfb	1632.03	1821.64	1128.75	1294.62	1955.93	1756.97	2040.63	1920.52	1281.67	1234.95	2119.7	2083.63	1320.32	1496.66	1614.04	1554.54	1614.18	1716.77	1245.26	1266.9	1381.01	1395.23	1535.85	1680.59	1682.7	1409.43	1485.4	1834.2	1920.47	negative elongation factor complex member B [Source:MGI Symbol;Acc:MGI:1931035]
ENSMUSG00000013483	Card14	82.3371	87.2532	43.4372	111.397	37.511	49.7239	82.3014	144.05	73.5371	146.205	67.8226	95.3963	30.4399	97.7592	145.821	52.9613	137.725	25.2898	38.7739	80.5849	91.6193	57.4823	101.883	136.14	80.4564	109.986	98.047	12.0624	19.0425	caspase recruitment domain family, member 14 [Source:MGI Symbol;Acc:MGI:2386258]
ENSMUSG00000013495	Tmem175	171.894	145.439	180.864	167.143	188.717	171.938	182.087	126.606	210.151	171.463	223.738	220.984	123.62	146.942	120.822	200.024	154.299	153.817	96.9402	133.817	120.763	199.136	132.594	151.928	153.728	169.305	171.867	198.055	157.202	transmembrane protein 175 [Source:MGI Symbol;Acc:MGI:1919642]
ENSMUSG00000013523	Bcas1	2588.06	1948.3	21.9715	15.8372	234.04	144.758	3287.92	1371.05	32.2749	32.5	472.007	381.426	783.972	1371.86	1308.49	776.156	1348.94	4179.84	821.973	772.278	925.871	870.168	767.896	586.459	406.894	54.9919	50.507	180.974	144.04	breast carcinoma amplified sequence 1 [Source:MGI Symbol;Acc:MGI:1924210]
ENSMUSG00000013539	Tango2	189.858	195.919	95.7443	132.884	152.613	93.224	218.299	268.863	101.701	100.113	176.108	101.324	370.244	263.115	252.409	275.608	225.354	426.223	267.328	226.865	140.832	369.995	213.019	98.2779	110.707	119.094	117.648	110.26	67.749	transport and golgi organization 2 [Source:MGI Symbol;Acc:MGI:101825]
ENSMUSG00000013584	Aldh1a2	0	2.54452	4.39939	0	0.696792	0	0.967016	0	2.56536	3.35469	3.10482	1.01516	5.72835	0	4.035	2.71883	4.12224	0	1.09488	4.68958	0	0	1.00888	0.875476	2.92244	3.23709	3.84183	3.14342	2.83941	aldehyde dehydrogenase family 1, subfamily A2 [Source:MGI Symbol;Acc:MGI:107928]
ENSMUSG00000013593	Ndufs2	4087.56	4164.12	3095.36	2953.15	2930.67	3088.65	4075.49	3913.95	3204.33	2848.89	3180.46	3111.93	4222.75	2935.68	3007.09	2986.39	3102.04	4358.59	4407.98	3177.75	2911.33	3208.51	3096.58	3243.37	3648.21	2697.78	2904.64	3409.14	3221.27	NADH:ubiquinone oxidoreductase core subunit S2 [Source:MGI Symbol;Acc:MGI:2385112]
ENSMUSG00000013611	Snx31	2.64164	0	0	0	0	0	1.95175	1.51985	0.863644	0	0	0	0	0	0	0	0	0	0	0	0	0	0	6.16716	0.979862	0	0.774759	0	0	sorting nexin 31 [Source:MGI Symbol;Acc:MGI:1913946]
ENSMUSG00000013622	Atraid	539.831	318.154	416.688	350.469	402.608	323.423	587.421	307.851	460.676	353.331	466.229	454.789	323.569	306.762	330.123	498.04	395.119	498.527	304.771	378.055	308.541	595.368	347.022	673.619	491.025	555.221	539.509	437.247	360.987	all-trans retinoic acid induced differentiation factor [Source:MGI Symbol;Acc:MGI:1918918]
ENSMUSG00000013629	Cad	3672.23	3117.71	5434.1	3910.71	4003.63	4644.64	2296.72	3165.29	4377.41	3918.79	2818.28	3381.57	2795.72	2702.64	2884.05	1937.87	1746.6	1769.32	3451.78	3916.08	3526.03	2423.64	2290.81	5088.32	5495.23	3854.14	3047.3	5032.99	5308.86	carbamoyl-phosphate synthetase 2, aspartate transcarbamylase, and dihydroorotase [Source:MGI Symbol;Acc:MGI:1916969]
ENSMUSG00000013643	Lypd8	7851.75	1703.64	6940.16	4199.18	19025.9	11828.3	10772.3	1304.79	4887.43	937.597	25713.4	12548.6	1095.11	394.553	172.617	79.7557	156.528	9412.12	457.773	113.197	66.5988	150.388	73.0038	10393.1	2525.45	13271.2	7917.85	2395.23	2088.38	LY6/PLAUR domain containing 8 [Source:MGI Symbol;Acc:MGI:1917413]
ENSMUSG00000013646	Sh3bp5l	773.078	521.28	757.742	827.29	604.57	496.775	926.044	507.206	789.394	685.95	548.027	514.644	625.777	364.308	388.276	530.622	424.885	918.58	535.719	497.198	432.552	555.137	483.098	718.665	461.457	772.813	639.583	466.446	494.335	SH3 binding domain protein 5 like [Source:MGI Symbol;Acc:MGI:1933124]
ENSMUSG00000013653	1810065E05Rik	45.5598	5.08599	1.10064	0	9.74078	8.14521	75.3215	12.1242	2.56079	0.83826	9.30508	4.05526	0	0	0	0	0	3.93401	2.19077	0	0	0	0	86.0341	13.645	3.23648	2.30185	0	1.42601	RIKEN cDNA 1810065E05 gene [Source:MGI Symbol;Acc:MGI:1917114]
ENSMUSG00000013662	Atad1	1995.71	1940.77	2544.98	2035.97	1743.66	1734.83	1467.42	1649.71	2346.9	2285.77	1733.7	1583.58	2703.93	2614.32	2566.05	2141.5	2409.85	2419.84	2617.97	2533.5	2450.93	2218.57	2160.27	2128.59	1801.48	2075.11	1731.27	1686.73	1912.71	ATPase family, AAA domain containing 1 [Source:MGI Symbol;Acc:MGI:1915229]
ENSMUSG00000013663	Pten	3077.74	2514.59	3594.24	3392.62	2761.59	2474.83	3336.69	2470.54	3248.58	3238.27	2698.99	2582.82	4347.37	3232.1	2938.85	3417.46	3131.93	5240.48	4846.14	3588.04	3310.57	3258.47	3297.04	3575.47	3313.79	3377.91	2806.35	2495.87	2584.67	phosphatase and tensin homolog [Source:MGI Symbol;Acc:MGI:109583]
ENSMUSG00000013698	Pea15a	2006.46	4032.16	1133.45	1531.05	1537.66	2147.71	1957.7	3170.47	1235.33	1755.15	1859.31	2366.16	5666.98	3969.03	4761.26	3572.09	5279.92	3864.55	4744.84	3498.14	4296.78	2522.38	4847.53	1896.74	2203.18	1459.46	1934.89	1230.27	1447.75	phosphoprotein enriched in astrocytes 15A [Source:MGI Symbol;Acc:MGI:104799]
ENSMUSG00000013701	Timm23	2689.39	2833.59	3018.64	2730.15	1943.64	2082.11	2096.84	2705.65	2937.44	2930.7	1933.91	1722.14	1662.48	1469.82	1437.61	1390.62	1458.51	1529.34	1803.14	1784.2	1739	1436.11	1640.51	2561.63	2855.66	2124.32	2198.83	2080.51	2165.93	translocase of inner mitochondrial membrane 23 [Source:MGI Symbol;Acc:MGI:1858317]
ENSMUSG00000013736	Trnt1	1546.2	1693.96	1946.45	1839.34	1126.09	1300.45	982.115	1483.97	1714.07	1771.81	941.529	859.264	1676.76	1521.02	1603.54	1004.04	1008.33	1200.53	1680.93	1896.85	1762.12	1151.65	1303.13	1398.18	1471.55	1891.31	1447.97	1253.41	1215.45	tRNA nucleotidyl transferase, CCA-adding, 1 [Source:MGI Symbol;Acc:MGI:1917297]
ENSMUSG00000013766	Ly6g6e	108.053	65.9995	12.6398	19.1418	27.5693	14.5582	217.773	63.6933	14.2895	9.45241	58.0059	41.2112	2.51102	10.9767	5.44437	1.39686	2.76144	6.96889	0	7.05026	5.46543	0.896366	2.61943	60.7668	15.6206	9.64278	9.32054	5.36141	12.8065	lymphocyte antigen 6 complex, locus G6E [Source:MGI Symbol;Acc:MGI:1917524]
ENSMUSG00000013787	Ehmt2	4868.35	4755.33	3128.44	3221.96	5184.92	4972.71	5415.95	5013.28	3356.1	3222.48	5499.38	5290.73	3210.51	3738.66	3532.64	4281.49	4020.85	3442.93	3158.05	3181.59	3400.96	3681.08	3536.74	4928.44	4863.47	3436.25	3393.58	5015.77	4626.55	euchromatic histone lysine N-methyltransferase 2 [Source:MGI Symbol;Acc:MGI:2148922]
ENSMUSG00000013822	Elof1	1177.67	1197.59	1225.43	1174.56	888.96	1036.16	1159.4	1278.29	1301.09	1318.06	928.863	983.513	1258.02	956.594	1029.84	873.375	952.234	1140.3	1196.41	994.999	1142.77	925.533	944.224	1013.27	1190.64	921.745	1115.7	866.593	972.01	ELF1 homolog, elongation factor 1 [Source:MGI Symbol;Acc:MGI:1913376]
[truncated: 19,484 more rows]

## Sheet: DEGs orgs cocx KOvsWT
Table S6. RNA-sequencing of Smad4 KO and Smad4 WT KPC PDAC organoids flow-sorted from co-cultures with PSCs – differential expression analysis, normalized expected counts and GSEA, related to Figure 5.
[truncated: 3,235 more rows]

## Sheet: DEGs orgs monocx KOvsWT
Table S6. RNA-sequencing of Smad4 KO and Smad4 WT KPC PDAC organoids flow-sorted from co-cultures with PSCs – differential expression analysis, normalized expected counts and GSEA, related to Figure 5.
[truncated: 5,477 more rows]

[truncated: 4 more sheets: GSEA HALLMARK cocx orgs KOvsWT, GSEA HALLMARK monocx orgsKOvsWT, GSEA REACTOME cocx orgs KOvsWT, GSEA REACTOME monocx orgsKOvsWT]
