# Supplementary material for: SMAD4 and KRAS Status Shape Cancer Cell-Stromal Crosstalk and Therapeutic Response in Pancreatic Cancer
Source: Cancer Res. Author manuscript; Available in PMC 2025 Feb 9. (PMC7617379; doi:10.1158/0008-5472.CAN-24-2330)
Supplement: Table 7 [file EMS202804-supplement-Table_7.xls]

## Sheet: ligandactivity_Cocx_OrgtoOrg_KO
Table S7. Ligand activity by NicheNet analyses, related to Figure 5.
test_ligand	auroc	aupr	aupr_corrected	pearson	rank
Tnf	0.51633	0.25577	0.0458092	0.0961152	1
Il1a	0.506442	0.241796	0.031835	0.0688086	2
Il23a	0.50258	0.227143	0.0171824	0.0227845	3
Csf3	0.503117	0.21593	0.00596976	0.0152477	4
Tnc	0.51136	0.220643	0.0106821	0.0138394	5
Dll1	0.510516	0.222128	0.0121675	0.0113429	6
Ccl28	0.511615	0.219899	0.00993873	0.0102188	7
Edn1	0.498495	0.212764	0.00280294	0.00902309	8
Csf1	0.494213	0.213729	0.00376872	0.00834024	9
Ccl20	0.503383	0.216724	0.00676301	0.00607932	10
Inhba	0.499951	0.212195	0.00223458	0.00262164	11
Vip	0.499211	0.21098	0.00101988	0.00137072	12
Spp1	0.487697	0.210516	0.000555898	0.000730541	13
Nrg4	0.504904	0.216352	0.00639102	0.000181227	14
Cxcl1	0.503735	0.216117	0.00615654	-0.000785623	15
Fn1	0.487968	0.210037	7.63967e-05	-0.000960415	16
Ltf	0.48586	0.211328	0.00136765	-0.00302498	17
Cxcl5	0.503162	0.213773	0.00381198	-0.00364609	18
Ccl5	0.50022	0.213606	0.00364568	-0.00507773	19
Cntf	0.498625	0.214781	0.0048202	-0.00511012	20
Dkk2	0.486141	0.214768	0.00480784	-0.00617818	21
Ptgs2	0.49681	0.209712	-0.000248303	-0.00840503	22
Il1f6	0.493309	0.208577	-0.00138352	-0.0135677	23
Nrg1	0.49522	0.209479	-0.000481976	-0.0138477	24
C3	0.49878	0.209669	-0.000291504	-0.0139529	25
Il1f9	0.490275	0.20953	-0.000430632	-0.0160399	26
Pecam1	0.48963	0.207787	-0.00217388	-0.0196917	27
Ntn1	0.481575	0.203379	-0.00658118	-0.0211817	28
Cxcl2	0.487521	0.20583	-0.00413094	-0.0231446	29
Tnfsf13	0.482779	0.20464	-0.00532031	-0.03013	30
Pthlh	0.488147	0.202429	-0.00753202	-0.035162	31
Robo2	0.456589	0.190719	-0.0192413	-0.0678749	32

## Sheet: ligandactivity_mono_OrgtoOrg_KO
Table S7. Ligand activity by NicheNet analyses, related to Figure 5.
test_ligand	auroc	aupr	aupr_corrected	pearson	rank
Tnf	0.53505	0.0961894	0.0217322	0.0645593	1
Il1a	0.534368	0.0927094	0.0182522	0.0517631	2
Tgfb1	0.529089	0.0891236	0.0146664	0.0452641	3
Mmp13	0.549392	0.0896795	0.0152223	0.0429005	4
Tgfb3	0.525062	0.088789	0.0143319	0.0428101	5
Tnfsf15	0.535864	0.0893348	0.0148777	0.0384883	6
Csf2	0.533729	0.0889081	0.014451	0.0376886	7
Il23a	0.532704	0.0888003	0.0143431	0.0360713	8
Icam1	0.527067	0.0878741	0.0134169	0.0358066	9
Tnc	0.537216	0.0869583	0.0125011	0.0339104	10
Tnfsf12	0.524906	0.0879105	0.0134533	0.0336085	11
Ccl20	0.533695	0.0866263	0.0121692	0.0322768	12
Csf3	0.53425	0.0865009	0.0120437	0.0322372	13
Nrg2	0.53613	0.087577	0.0131198	0.0321911	14
Uts2	0.531273	0.0857935	0.0113364	0.0318723	15
Cxcl5	0.535285	0.0860644	0.0116072	0.0307732	16
Cdh3	0.52908	0.0855779	0.0111207	0.0305792	17
Ccl5	0.536614	0.0871427	0.0126855	0.0302671	18
Inhba	0.528764	0.0838832	0.00942608	0.030095	19
Csf1	0.529511	0.0852396	0.0107825	0.0295984	20
Nrg4	0.53276	0.0865968	0.0121397	0.0290979	21
Cxcl1	0.53346	0.0865123	0.0120552	0.0289796	22
Vcam1	0.530341	0.0852933	0.0108361	0.0278587	23
Pthlh	0.52382	0.0829637	0.00850656	0.0262181	24
Nrg1	0.527315	0.0852671	0.01081	0.0254516	25
Vip	0.529076	0.0834616	0.00900444	0.0253609	26
Gdf11	0.528386	0.0838065	0.00934931	0.0253031	27
Tnfsf13b	0.530698	0.0848701	0.0104129	0.024988	28
Pgf	0.528085	0.0852559	0.0107987	0.024928	29
Spp1	0.521713	0.0824972	0.00804004	0.0245558	30
Pcdhga7	0.522377	0.0825005	0.00804331	0.0239998	31
Esam	0.523419	0.0849523	0.0104951	0.0238157	32
Fn1	0.524748	0.0840504	0.00959329	0.0233727	33
Grem1	0.518329	0.0817052	0.00724807	0.0231352	34
Il1f6	0.521319	0.0832395	0.00878236	0.0227122	35
C3	0.528855	0.083141	0.00868385	0.0225577	36
Ptgs2	0.524775	0.0829365	0.00847934	0.0224033	37
Ccl2	0.523788	0.0830059	0.00854872	0.0216662	38
Dkk2	0.51578	0.0821329	0.00767577	0.0216386	39
Hdc	0.520701	0.0836921	0.00923497	0.0216329	40
Fat4	0.529043	0.0830417	0.0085845	0.0216	41
Angpt1	0.530712	0.0839093	0.00945212	0.019545	42
Bmp6	0.519286	0.0813437	0.00688654	0.0188845	43
Lif	0.52562	0.0827262	0.00826905	0.0186755	44
Dll4	0.532246	0.08043	0.00597286	0.0186215	45
Pcdh7	0.524237	0.0819905	0.00753338	0.0183941	46
Cxcl2	0.520776	0.0818127	0.00735549	0.018373	47
Artn	0.517093	0.0821047	0.00764756	0.0160878	48
Wnt5a	0.521367	0.0810103	0.0065531	0.0156749	49
Spn	0.513812	0.0807188	0.00626164	0.0147736	50
Gdf9	0.521208	0.0805964	0.00613924	0.0145241	51
Cxcl10	0.510947	0.0809909	0.00653373	0.0143248	52
Pdgfa	0.515861	0.0818122	0.00735502	0.0124691	53
Tnfsf13	0.514085	0.080999	0.00654185	0.0123617	54
Pvr	0.517699	0.0797598	0.00530265	0.0111054	55
Pros1	0.511723	0.0800078	0.00555068	0.0101008	56
Pcdhgb1	0.509264	0.0783433	0.00388617	0.00612488	57
Pcdhb22	0.509302	0.0781944	0.00373723	0.00605387	58
Ltf	0.513377	0.078156	0.00369885	0.00175405	59
Celsr2	0.505562	0.0761855	0.00172836	0.000428787	60
Crlf1	0.494381	0.0754669	0.00100976	-0.00296801	61
Plau	0.49546	0.0739444	-0.000512751	-0.00415641	62
Robo2	0.497206	0.0743534	-0.00010377	-0.00654902	63
Cdh6	0.478943	0.0735676	-0.00088954	-0.00949256	64
Serpine1	0.491535	0.0734726	-0.00098459	-0.00958953	65
Il17c	0.472024	0.0695273	-0.00492988	-0.0243414	66

## Sheet: ligandactivity_Cocx_OrgtoOrg_WT
Table S7. Ligand activity by NicheNet analyses, related to Figure 5.
test_ligand	auroc	aupr	aupr_corrected	pearson	rank
Il24	0.567329	0.15148	0.033243	0.0724416	1
Plxnb3	0.548879	0.14805	0.029813	0.0565523	2
Apob	0.541128	0.148544	0.0303064	0.0530005	3
Jag1	0.547964	0.143253	0.0250154	0.0477437	4
Ppbp	0.541389	0.143112	0.024875	0.0461283	5
Ret	0.525827	0.135773	0.0175354	0.0339222	6
Lamc2	0.518059	0.140437	0.0221999	0.031428	7
Kitl	0.522986	0.131444	0.0132072	0.0266241	8
Il33	0.53058	0.133319	0.0150823	0.0263271	9
Jam2	0.523687	0.135259	0.0170215	0.0254379	10
Tnfrsf11b	0.514825	0.137169	0.0189318	0.0253237	11
Hspg2	0.514859	0.136193	0.0179558	0.021575	12
Wnt4	0.51934	0.134222	0.015985	0.0203254	13
Tff1	0.506172	0.133324	0.0150869	0.0191471	14
Ptprm	0.504344	0.136146	0.0179091	0.017122	15
Fat2	0.500945	0.12726	0.00902318	0.00788816	16

## Sheet: ligandactivity_mono_OrgtoOrg_WT
Table S7. Ligand activity by NicheNet analyses, related to Figure 5.
test_ligand	auroc	aupr	aupr_corrected	pearson	rank
Il24	0.589886	0.0780701	0.0242995	0.0746836	1
Itgb7	0.583925	0.0786001	0.0248296	0.0707319	2
Bmp8a	0.568963	0.0790079	0.0252374	0.0677785	3
Ucn2	0.577357	0.0773208	0.0235503	0.0675318	4
Itgam	0.582081	0.0738468	0.0200763	0.0654141	5
Thpo	0.57207	0.0729863	0.0192157	0.0626766	6
Fgf15	0.576261	0.0728637	0.0190932	0.0623868	7
Ntn4	0.571894	0.0747882	0.0210177	0.0610795	8
Angpt2	0.564587	0.0742576	0.0204871	0.060497	9
Bmp2	0.569622	0.0720535	0.018283	0.0568941	10
Sema3b	0.570018	0.071599	0.0178284	0.0568738	11
Sct	0.568807	0.0712101	0.0174396	0.0566354	12
Dsg2	0.567297	0.0728929	0.0191224	0.0549116	13
Efnb1	0.566323	0.072825	0.0190545	0.0547149	14
Lefty1	0.559498	0.073561	0.0197905	0.0530991	15
Apob	0.561776	0.0730372	0.0192666	0.0522584	16
Ppbp	0.568741	0.0705269	0.0167564	0.0517807	17
Wnt7a	0.562779	0.0709729	0.0172024	0.050861	18
Tnfrsf11b	0.554434	0.0717879	0.0180174	0.0490763	19
Selp	0.558083	0.0691212	0.0153506	0.0486035	20
Il33	0.560088	0.0678244	0.0140539	0.0484079	21
Cadm4	0.561395	0.06692	0.0131495	0.0476384	22
Kitl	0.553132	0.0673566	0.013586	0.0475683	23
Tff1	0.551118	0.0699259	0.0161553	0.0452434	24
Ret	0.553986	0.0675479	0.0137774	0.0448875	25
Hspg2	0.549003	0.0708601	0.0170895	0.0448494	26
Lamc2	0.549819	0.0688782	0.0151076	0.0432132	27
Il18	0.555267	0.0660402	0.0122697	0.0420429	28
Liph	0.549411	0.0688047	0.0150342	0.041472	29
Jam2	0.550029	0.0661048	0.0123342	0.0414173	30
Pdgfb	0.559685	0.0661814	0.0124109	0.0408901	31
L1cam	0.545223	0.0675182	0.0137476	0.0399549	32
Sema3e	0.547552	0.0655882	0.0118176	0.0394943	33
Lgals3	0.553664	0.0666058	0.0128352	0.0382757	34
Wnt4	0.548821	0.0643957	0.0106251	0.0376457	35
Sema3f	0.534024	0.0645908	0.0108202	0.0294801	36
Ptprm	0.526008	0.0648525	0.011082	0.0294309	37
Fat2	0.528056	0.063496	0.00972545	0.0265118	38
Cdhr5	0.517744	0.0614986	0.00772804	0.0182185	39
Jag1	0.557729	0.0630355	0.00926499	0.0174816	40
Sema6d	0.463521	0.050641	-0.00312954	-0.0184252	41
Cdhr2	0.470739	0.049906	-0.00386455	-0.0192392	42

## Sheet: ligandactivity_Cocx_OrgtoPSC_KO
Table S7. Ligand activity by NicheNet analyses, related to Figure 5.
test_ligand	auroc	aupr	aupr_corrected	pearson	rank
Il1a	0.601353	0.045746	0.0377948	0.118145	1
Tnf	0.647226	0.0422054	0.0342543	0.117324	2
Il23a	0.616998	0.0245834	0.0166322	0.064763	3
Tnfsf15	0.625006	0.0259364	0.0179852	0.0519951	4
Csf1	0.576173	0.0162121	0.00826092	0.0481142	5
Fn1	0.568414	0.0271888	0.0192376	0.0457967	6
Edn1	0.578652	0.0128845	0.00493336	0.0414952	7
Csf3	0.580784	0.0136369	0.00568577	0.0412531	8
Ccl20	0.580499	0.0292476	0.0212965	0.041011	9
Tnfsf12	0.576033	0.0155468	0.00759563	0.037438	10
Tnc	0.590794	0.0147192	0.00676809	0.0352733	11
Spp1	0.565305	0.0116148	0.00366367	0.0346798	12
Mmp13	0.603345	0.0130446	0.00509343	0.0337821	13
Tnfsf13	0.584412	0.0135556	0.00560446	0.0328884	14
Pcdhga7	0.58386	0.0122761	0.00432497	0.0317228	15
Pthlh	0.544737	0.0129809	0.00502977	0.0308459	16
Il1f6	0.571217	0.0131189	0.00516774	0.0295542	17
Vip	0.562692	0.0117915	0.00384033	0.02902	18
Lif	0.585032	0.0119224	0.00397129	0.028974	19
Cntf	0.598149	0.0118549	0.00390371	0.0288289	20
Nrg4	0.59007	0.0117627	0.00381152	0.02845	21
C3	0.583014	0.0198712	0.0119201	0.0278402	22
Ccl28	0.579108	0.0112771	0.00332597	0.0247031	23
Il1f9	0.571836	0.0109094	0.00295826	0.0239163	24
Cd274	0.585393	0.0107983	0.00284716	0.023703	25
Ccl5	0.578452	0.0108833	0.00293219	0.0231655	26
Ptgs2	0.558614	0.0105864	0.00263527	0.0229939	27
Cxcl1	0.576526	0.0107814	0.00283025	0.0225842	28
Cxcl5	0.571762	0.0108592	0.00290805	0.0219874	29
Inhba	0.583809	0.0102625	0.00231135	0.0210504	30
Cxcl2	0.560923	0.0107528	0.00280162	0.0205414	31
Gdf11	0.578528	0.0100168	0.00206561	0.0199875	32
Pecam1	0.564615	0.0102646	0.00231346	0.0196497	33
Spn	0.563206	0.00998972	0.00203857	0.0179651	34
Pros1	0.573985	0.0100984	0.00214722	0.0179451	35
Pdgfa	0.5618	0.010115	0.00216388	0.0169533	36
Nrg1	0.567198	0.010187	0.00223589	0.0148635	37
Ntn1	0.524187	0.0096699	0.00171875	0.0147191	38
Serpine2	0.544856	0.00909763	0.00114647	0.00997256	39
Dll1	0.527056	0.00861937	0.000668214	0.00617564	40
Pcdhb17	0.522647	0.00862214	0.000670982	0.00580728	41
Pcdh10	0.523653	0.00816796	0.000216802	0.00326319	42
Pcdhgb1	0.508499	0.00792478	-2.63734e-05	0.000468716	43
Pcdhb22	0.50842	0.00789251	-5.86441e-05	-0.000990241	44
Ltf	0.541762	0.00891944	0.000968287	-0.00225508	45
Dkk2	0.483146	0.00737313	-0.000578028	-0.00731284	46
Robo2	0.477735	0.00715843	-0.00079273	-0.00916499	47

## Sheet: ligandactivity_Cocx_OrgtoPSC_WT
Table S7. Ligand activity by NicheNet analyses, related to Figure 5.
test_ligand	auroc	aupr	aupr_corrected	pearson	rank
Il24	0.586891	0.0131761	0.00373413	0.0278	1
Ucn2	0.572306	0.0126294	0.00318743	0.0236389	2
Plxnb3	0.559621	0.0113853	0.00194334	0.0182255	3
Jag1	0.526608	0.0120274	0.00258542	0.0172602	4
Lefty1	0.542008	0.0109488	0.00150685	0.0138223	5
Ret	0.542288	0.0103662	0.000924238	0.0113757	6
Ppbp	0.538975	0.0107657	0.00132367	0.0111052	7
Fgf18	0.540726	0.010187	0.000745004	0.00890406	8
Fgf15	0.537364	0.0101515	0.000709533	0.00861751	9
Proc	0.523083	0.0100258	0.000583759	0.00633587	10
Apob	0.514324	0.010121	0.000679032	0.00494001	11
Il33	0.525163	0.00988252	0.000440518	0.00483093	12
Lamc2	0.520132	0.00972537	0.000283367	0.00451536	13
Hspg2	0.520521	0.00969052	0.000248522	0.00364004	14
Jam2	0.523968	0.00953886	9.68585e-05	0.00295459	15
Ptprm	0.497022	0.00991084	0.000468837	0.00260836	16
Selp	0.511657	0.00944438	2.37735e-06	0.0014814	17
Tnfrsf11b	0.501296	0.0093798	-6.21971e-05	0.000354004	18
Sema3f	0.506791	0.00946727	2.52732e-05	0.000130466	19
Kitl	0.502337	0.00928104	-0.000160962	-0.00122875	20
Wnt4	0.498544	0.0093672	-7.47989e-05	-0.00157457	21
Liph	0.491504	0.00911524	-0.000326755	-0.0029302	22
Fat2	0.488356	0.00908372	-0.000358284	-0.00319383	23
Tff1	0.467447	0.00889204	-0.000549958	-0.00670411	24

## Sheet: ligandactivity_Cocx_PSCtoOrg_KO
Table S7. Ligand activity by NicheNet analyses, related to Figure 5.
test_ligand	auroc	aupr	aupr_corrected	pearson	rank
Il1a	0.506442	0.241796	0.031835	0.0688086	1
Tnfsf11	0.508895	0.224225	0.0142647	0.0288911	2
Il6	0.490583	0.218457	0.00849612	0.0241451	3
Csf3	0.503117	0.21593	0.00596976	0.0152477	4
Il33	0.497305	0.219925	0.0099642	0.014774	5
Cxcl9	0.50815	0.220776	0.010815	0.0132247	6
Serping1	0.516359	0.218588	0.00862737	0.0106709	7
Ccl20	0.503383	0.216724	0.00676301	0.00607932	8
Csf2	0.494687	0.215308	0.00534715	0.00575788	9
Saa1	0.500708	0.21543	0.00546946	0.00323316	10
Spp1	0.487697	0.210516	0.000555898	0.000730541	11
Cxcl5	0.503162	0.213773	0.00381198	-0.00364609	12
Cck	0.503635	0.211376	0.0014152	-0.0062741	13
Ptgs2	0.49681	0.209712	-0.000248303	-0.00840503	14
Areg	0.486557	0.209978	1.69581e-05	-0.00851814	15
Tph1	0.463723	0.194136	-0.0158241	-0.0566395	16
Gdnf	0.456401	0.191609	-0.0183514	-0.0596496	17
a	0.449872	0.188919	-0.0210415	-0.0674387	18

## Sheet: ligandactivity_Cocx_PSCtoOrg_WT
Table S7. Ligand activity by NicheNet analyses, related to Figure 5.
test_ligand	auroc	aupr	aupr_corrected	pearson	rank
Agt	0.536409	0.141231	0.0229938	0.0434302	1
Dkk2	0.521371	0.136601	0.0183636	0.0355854	2
Angpt2	0.52878	0.133891	0.0156542	0.0346044	3
Wnt2	0.52325	0.137496	0.0192585	0.029706	4
Tff1	0.506172	0.133324	0.0150869	0.0191471	5

## Sheet: ligandactivity_Cocx_PSCtoPSC_KO
Table S7. Ligand activity by NicheNet analyses, related to Figure 5.
test_ligand	auroc	aupr	aupr_corrected	pearson	rank
Il1a	0.601353	0.045746	0.0377948	0.118145	1
Il6	0.621407	0.026714	0.0187628	0.0756165	2
Il33	0.587594	0.0165523	0.0086011	0.0454162	3
Csf2	0.596224	0.0151213	0.0071701	0.0446128	4
Tnfsf11	0.590886	0.0137829	0.00583175	0.041614	5
Csf3	0.580784	0.0136369	0.00568577	0.0412531	6
Ccl20	0.580499	0.0292476	0.0212965	0.041011	7
Saa1	0.587992	0.0219892	0.014038	0.038452	8
Cxcl9	0.594493	0.0213814	0.0134302	0.0374026	9
Spp1	0.565305	0.0116148	0.00366367	0.0346798	10
Mmp13	0.603345	0.0130446	0.00509343	0.0337821	11
Lif	0.585032	0.0119224	0.00397129	0.028974	12
Serping1	0.594373	0.011361	0.00340984	0.0270917	13
Cck	0.588784	0.0117672	0.00381602	0.0256201	14
Ptgs2	0.558614	0.0105864	0.00263527	0.0229939	15
Cxcl5	0.571762	0.0108592	0.00290805	0.0219874	16
Angpt1	0.579417	0.0106564	0.00270523	0.0199238	17
a	0.56271	0.0110029	0.00305177	0.0194507	18
Areg	0.551026	0.0105563	0.00260511	0.0168038	19
Camp	0.536189	0.00936802	0.00141686	0.0112296	20
Rarres2	0.548135	0.00928122	0.00133007	0.0112082	21
Gdnf	0.521049	0.00930279	0.00135163	0.0095112	22
Tph1	0.506184	0.00792754	-2.36158e-05	0.00106615	23
Cdh23	0.500483	0.00777122	-0.00017994	-0.00447413	24

## Sheet: ligandactivity_Cocx_PSCtoPSC_WT
Table S7. Ligand activity by NicheNet analyses, related to Figure 5.
test_ligand	auroc	aupr	aupr_corrected	pearson	rank
Sfrp2	0.590332	0.0130414	0.00359937	0.0293431	1
Agt	0.516843	0.0120755	0.0026335	0.0188087	2
Gas6	0.539154	0.0105481	0.00110609	0.0110895	3
Dkk2	0.534708	0.0103509	0.000908876	0.00969865	4
Angpt2	0.530094	0.0103431	0.000901127	0.00918141	5
Itga9	0.52472	0.0102841	0.000842115	0.0080395	6
Cdh6	0.476208	0.00988073	0.000438733	-0.00157135	7
Wnt2	0.491603	0.00933502	-0.000106981	-0.0020324	8
Tff1	0.467447	0.00889204	-0.000549958	-0.00670411	9
