# Supplementary material for: SMAD4 and KRAS Status Shape Cancer Cell-Stromal Crosstalk and Therapeutic Response in Pancreatic Cancer
Source: Cancer Res. Author manuscript; Available in PMC 2025 Feb 9. (PMC7617379; doi:10.1158/0008-5472.CAN-24-2330)
Supplement: Table 8 [file EMS202804-supplement-Table_8.xlsx]

## Sheet: GSEA_HALLMARK_KOvsWT
Supplementary Table S8. RNA-sequencing of Smad4 KO and Smad4 WT KPC PDAC tumors – GSEA, related to Figure 5.
	ID	Description	setSize	enrichmentScore	NES	pvalue	p.adjust	qvalue	rank	leading_edge	core_enrichment
1	HALLMARK_EPITHELIAL_MESENCHYMAL_TRANSITION	HALLMARK_EPITHELIAL_MESENCHYMAL_TRANSITION	193	-0.625912	-2.04684	3.0186e-10	1.5093e-08	8.89693e-09	2598	tags=32%, list=14%, signal=28%	54725/14234/20583/20254/218952/16416/24051/11489/23892/16774/16010/23876/15902/94352/226519/17387/13003/22240/27279/12406/16852/14733/17701/12332/11839/12153/22341/13518/16402/16782/20750/22352/12321/20379/70350/14268/21803/18793/16323/19227/13612/13732/56213/52118/17181/326618/12563/22418/16412/12064/12931/22003/65112/13601/12836/192176/20969/14115/12505/13197/23959/11852
2	HALLMARK_MYC_TARGETS_V1	HALLMARK_MYC_TARGETS_V1	201	-0.579798	-1.90969	9.57958e-08	2.39489e-06	1.41173e-06	4682	tags=54%, list=25%, signal=41%	14208/14694/108062/22384/70316/27979/110809/19384/231872/20823/26440/14852/68092/19899/30877/11837/53605/28185/52530/26441/17217/229279/12237/28126/69692/67134/67089/12261/67332/23918/230908/22627/26445/67204/12468/53607/14719/13681/11777/27366/12464/19385/26965/20103/103573/66870/66235/56086/11792/20174/17220/56351/22335/18458/105148/110074/18813/12566/14113/70769/101943/67115/12034/27050/85305/…
3	HALLMARK_MITOTIC_SPINDLE	HALLMARK_MITOTIC_SPINDLE	199	-0.542397	-1.78491	2.679e-06	4.46499e-05	2.632e-05	2246	tags=23%, list=12%, signal=21%	13998/104252/238130/232944/22330/66406/11855/13043/227753/18080/14086/18472/12125/106952/13822/22350/16561/269713/53860/20740/12345/12927/223254/13518/108686/233276/16328/11845/13006/15185/30948/226525/17925/13589/101497/17118/110279/218397/56349/13424/16897/192176/19158/232533/16570/17318
4	HALLMARK_APICAL_JUNCTION	HALLMARK_APICAL_JUNCTION	184	-0.516644	-1.68224	8.70734e-05	0.00108842	0.000641594	2129	tags=26%, list=11%, signal=23%	14678/18710/192156/99151/22330/16774/64540/18016/65964/68794/14431/14086/12560/13003/13822/56217/11464/231070/14083/20779/12153/16511/16782/12331/18643/100017/11502/269643/102657/11461/244864/269116/11474/58235/20130/12563/12388/16412/14026/22629/218397/17698/11459/109711/16151/12555/56492
5	HALLMARK_IL2_STAT5_SIGNALING	HALLMARK_IL2_STAT5_SIGNALING	189	-0.502296	-1.64023	0.000151326	0.00151326	0.000892026	2210	tags=25%, list=12%, signal=23%	18612/269378/625249/66616/20947/69863/11596/17869/18263/18605/18550/12981/11861/16878/15258/68770/12332/13730/80859/12520/12156/16001/20750/11658/23849/13813/17760/14299/11622/18671/54637/16190/13808/14085/18810/24066/20430/216233/13601/100604/16403/12505/20719/23959/12367/12700/20274/11852
6	HALLMARK_TGF_BETA_SIGNALING	HALLMARK_TGF_BETA_SIGNALING	52	-0.673225	-1.84413	0.000212014	0.00151438	0.000892689	2337	tags=40%, list=13%, signal=35%	21815/16477/15903/15902/17127/97064/107951/18550/106572/15258/12156/75788/21803/20602/11848/15901/19045/65112/17131/11477/19042
7	HALLMARK_MYOGENESIS	HALLMARK_MYOGENESIS	176	-0.497091	-1.60509	0.000206486	0.00151438	0.000892689	2471	tags=29%, list=13%, signal=25%	29857/17907/53311/12759/13644/11489/54411/17928/21955/13527/19309/227753/17967/17885/97064/20250/16651/225115/11464/20740/15982/17930/11443/21956/16511/67399/21925/78286/19245/21803/17258/83679/17896/13400/20411/12323/20190/11937/21952/30948/21957/29856/11474/13808/16404/21924/16412/17883/21987/11459/11435
8	HALLMARK_INTERFERON_ALPHA_RESPONSE	HALLMARK_INTERFERON_ALPHA_RESPONSE	96	0.51825	1.6477	0.00121572	0.006754	0.00398131	3516	tags=44%, list=19%, signal=36%	16196/108670/212943/56338/70110/54199/74153/16362/209086/12977/20343/68487/12010/17454/12362/56417/19039/547253/20821/15007/23960/217845/64685/67168/19186/21354/16913/74735/71586/16912/16423/667823/14469/80285/68713/15018/246730/74157/65972/22670/67138/66141
9	HALLMARK_G2M_CHECKPOINT	HALLMARK_G2M_CHECKPOINT	197	-0.466386	-1.53142	0.00119368	0.006754	0.00398131	5002	tags=34%, list=27%, signal=25%	210106/27214/26429/245474/240641/18854/99375/14056/77891/17765/50927/12534/66197/110809/231386/20460/75717/14852/22427/16765/67956/12021/12237/24061/68612/17750/107823/19134/11350/13640/71514/26965/104394/19704/103573/100710/70769/20641/12567/18286/20775/234852/238247/20539/17869/65964/268996/18263/17127/13557/18472/21969/18969/15354/73086/68278/20588/12443/21803/15260/15361/17420/226525/20937/56…
10	HALLMARK_IL6_JAK_STAT3_SIGNALING	HALLMARK_IL6_JAK_STAT3_SIGNALING	84	0.531667	1.66253	0.00216165	0.0108083	0.00637118	2962	tags=39%, list=16%, signal=33%	24088/16994/16196/16178/12986/21926/16172/12475/330122/16362/16155/26410/12977/15980/20310/54635/16169/14102/21938/12768/12984/12491/23897/11479/17000/20848/12494/15979/56744/94185/18414/16164/16182
11	HALLMARK_MYC_TARGETS_V2	HALLMARK_MYC_TARGETS_V2	58	-0.573198	-1.61095	0.0038257	0.0170006	0.0100214	4393	tags=47%, list=24%, signal=36%	231872/30877/53608/17217/64934/21379/59028/28126/67134/110109/226169/69902/235036/13537/107094/18813/70769/66164/12567/67973/227746/17869/27998/107071/71974/101612/76130
12	HALLMARK_MTORC1_SIGNALING	HALLMARK_MTORC1_SIGNALING	199	-0.437965	-1.44125	0.00408015	0.0170006	0.0100214	3875	tags=38%, list=21%, signal=31%	27407/26441/17217/228026/56041/67089/59027/78925/22359/73834/110391/17768/13360/16835/231887/15288/67204/13121/21991/228775/107513/23997/72157/13595/319554/74192/14433/14385/12527/53333/76614/19173/74205/56529/208715/12466/56418/18710/67895/20775/18412/15526/20539/20135/14381/107476/268373/20250/15357/74754/13806/12406/18655/18477/14782/15525/66713/68278/15982/231070/20867/23996/66427/17252/14629…
13	HALLMARK_UV_RESPONSE_DN	HALLMARK_UV_RESPONSE_DN	143	-0.477108	-1.50208	0.00599993	0.0214283	0.0126314	2610	tags=27%, list=14%, signal=23%	14537/20583/19211/19016/16416/18710/328365/216616/56273/20975/67972/23876/234515/17869/217692/17127/226519/231070/12394/16001/381290/14200/24000/14745/15117/15529/12389/12306/15901/12064/116870/67916/11787/17131/268977/16011/328108/17755
14	HALLMARK_ESTROGEN_RESPONSE_EARLY	HALLMARK_ESTROGEN_RESPONSE_EARLY	187	-0.453585	-1.48299	0.00573986	0.0214283	0.0126314	1914	tags=20%, list=10%, signal=18%	16010/20539/22393/17869/225115/22403/78914/106572/11839/16452/223254/16001/20112/78286/12443/14200/171180/268903/21983/20602/17965/13655/16668/54608/15205/73710/21987/27205/101490/71790/268527/12505/14585/226101/12700/11828/19713/328329
15	HALLMARK_INTERFERON_GAMMA_RESPONSE	HALLMARK_INTERFERON_GAMMA_RESPONSE	192	0.392078	1.35956	0.0133213	0.0444042	0.0261751	3868	tags=35%, list=21%, signal=28%	21356/16196/108670/14293/56338/76074/70110/18783/16362/209086/14991/12363/14964/12628/12010/319974/12362/56417/672511/19039/14962/547253/20821/16169/14102/66307/15007/20452/217845/15894/64685/19186/21354/12984/75345/16913/12369/71371/74735/71586/18035/16068/18033/16912/20848/236573/12494/60533/12515/19171/15170/22329/246728/15018/20846/58203/74157/98999/65972/22670/67138/66141/56045/16822/67245/2…
16	HALLMARK_HEME_METABOLISM	HALLMARK_HEME_METABOLISM	179	-0.425845	-1.37922	0.0156923	0.0490385	0.0289069	2181	tags=16%, list=12%, signal=14%	13829/74334/208638/20741/68875/19358/66878/21969/12380/214597/67216/14629/53415/66171/17169/17896/208846/73046/14664/21672/17330/52065/74309/13034/11733/225849/11828/11519
17	HALLMARK_CHOLESTEROL_HOMEOSTASIS	HALLMARK_CHOLESTEROL_HOMEOSTASIS	74	-0.504831	-1.45942	0.0189263	0.0556655	0.0328133	3588	tags=42%, list=19%, signal=34%	13360/14137/16835/15490/20239/13121/228775/13595/319554/19016/12527/12759/208715/50762/192156/17855/20775/18194/12660/20250/15357/20788/27279/74155/11747/11658/18793/104174/16449/73166/71914
18	HALLMARK_ANDROGEN_RESPONSE	HALLMARK_ANDROGEN_RESPONSE	99	-0.469892	-1.41955	0.03012	0.0799327	0.0471182	2744	tags=28%, list=15%, signal=24%	17152/107094/319554/18813/16691/71817/74205/208715/328365/66384/234515/20250/15357/74754/14782/218294/231070/21807/12443/24000/19229/207565/20603/54608/65112/11651/109711/56847
19	HALLMARK_APOPTOSIS	HALLMARK_APOPTOSIS	152	-0.414115	-1.31482	0.0319731	0.0799327	0.0471182	2674	tags=23%, list=14%, signal=20%	13595/20515/12566/72168/74006/12759/223453/625249/18412/227753/27061/12125/27279/14782/20740/14083/13730/12156/225363/12443/16905/57444/12389/18479/12257/13655/16668/16952/17131/12505/225849/14062/13197/12367/11852
20	HALLMARK_ESTROGEN_RESPONSE_LATE	HALLMARK_ESTROGEN_RESPONSE_LATE	182	-0.403231	-1.30856	0.0315894	0.0799327	0.0471182	1914	tags=19%, list=10%, signal=17%	16010/20539/15902/22393/71228/22403/18415/106572/11839/16452/223254/16782/20112/12443/22235/381290/13731/268903/57444/21983/20602/12389/17965/21924/13655/54608/21987/12876/71790/12505/72169/226101/12700/19713
21	HALLMARK_TNFA_SIGNALING_VIA_NFKB	HALLMARK_TNFA_SIGNALING_VIA_NFKB	195	-0.408044	-1.3378	0.0337988	0.0804734	0.0474369	1958	tags=21%, list=11%, signal=19%	108078/18412/67972/170768/75234/15902/17869/17127/12981/19267/16878/216850/11839/20621/12156/21807/22151/12443/18793/74646/23849/16323/12226/12778/319520/14283/54446/13655/15205/67916/17118/16598/65112/16449/240672/12505/13197/56708/16601/11852
22	HALLMARK_DNA_REPAIR	HALLMARK_DNA_REPAIR	149	-0.412569	-1.30603	0.0469256	0.106649	0.0628668	2720	tags=21%, list=15%, signal=18%	67996/66653/20018/110074/20833/24075/625249/66406/16434/67665/27061/107569/18969/18100/22088/66162/11821/105446/69241/56626/13870/52696/230103/14884/20021/67710/56044/11486/13194/72269/69745
23	HALLMARK_ADIPOGENESIS	HALLMARK_ADIPOGENESIS	195	-0.383782	-1.25826	0.0589147	0.128075	0.0754971	2938	tags=24%, list=16%, signal=21%	29864/13358/56428/72157/20618/57875/94044/69956/12868/22245/18984/12974/66588/26379/19016/109019/19376/76614/11757/20324/21881/625249/56273/12452/23943/170768/11669/66878/16651/11861/22628/13850/14366/67834/20411/20168/14085/16404/13830/68750/11933/102693/13476/13382/12675/13197/12476
24	HALLMARK_E2F_TARGETS	HALLMARK_E2F_TARGETS	200	-0.373934	-1.2303	0.0738462	0.153846	0.0906883	4932	tags=30%, list=27%, signal=22%	69270/103468/22390/20638/22154/14056/77891/50927/101739/12534/66197/110809/19384/14852/53605/68240/16765/218977/13178/12021/17217/24061/21379/110750/67134/17768/17089/19385/12447/103573/17220/109145/110074/18813/100710/70769/20833/12419/69724/74097/12567/17869/20135/18969/15354/15201/19090/68278/52592/18949/12578/108961/67241/233726/15361/13006/20937/56403/66622/13665
25	HALLMARK_ANGIOGENESIS	HALLMARK_ANGIOGENESIS	34	-0.533758	-1.35343	0.0894454	0.17201	0.101396	2053	tags=35%, list=11%, signal=31%	108078/13003/17701/20198/14083/18590/20750/14182/16450/20855/24059/16449
26	HALLMARK_GLYCOLYSIS	HALLMARK_GLYCOLYSIS	190	-0.370623	-1.20756	0.088748	0.17201	0.101396	1836	tags=17%, list=10%, signal=16%	18194/18746/14381/72727/268373/70186/13003/13806/18655/14733/23996/84111/14629/53418/18639/66171/57444/21983/15529/14718/20855/14042/18648/16828/13382/16876/78688/53618/20969/83398/19053/12505/23959
27	HALLMARK_P53_PATHWAY	HALLMARK_P53_PATHWAY	197	-0.364515	-1.19692	0.0970724	0.179764	0.105966	2873	tags=23%, list=15%, signal=20%	259277/20620/64058/21802/74012/27416/12569/16179/216456/15468/13836/207785/15183/12454/75234/19367/70186/19267/71795/20198/18415/16878/18590/12520/68048/12156/21807/27280/12578/56464/21803/17254/12226/16450/21952/17112/13830/12579/19124/53619/21987/11486/20969/242585/14062/13197
28	HALLMARK_NOTCH_SIGNALING	HALLMARK_NOTCH_SIGNALING	32	-0.522497	-1.3077	0.127698	0.202396	0.119307	2963	tags=28%, list=16%, signal=24%	26965/13388/54613/56198/12443/103583/22418/15205/16449
29	HALLMARK_PEROXISOME	HALLMARK_PEROXISOME	94	-0.416454	-1.2441	0.120543	0.202396	0.119307	2954	tags=35%, list=16%, signal=30%	12613/13016/14712/76263/18458/54200/319554/12287/54725/27416/16413/11739/12572/56273/20348/12785/15488/74754/18477/13850/17252/26358/20588/13870/15925/12904/13385/18671/12257/22629/54338/101502/54683
30	HALLMARK_KRAS_SIGNALING_UP	HALLMARK_KRAS_SIGNALING_UP	192	-0.36052	-1.17674	0.125786	0.202396	0.119307	1838	tags=20%, list=10%, signal=18%	15902/18080/18616/66390/78560/26359/12981/228662/16878/216019/13730/12156/21956/20614/20750/16002/56068/27260/19653/58860/18793/16323/67603/18671/19092/217410/12223/246196/16534/233315/67468/12876/14020/18049/101772/20440/16574/56847
31	HALLMARK_INFLAMMATORY_RESPONSE	HALLMARK_INFLAMMATORY_RESPONSE	186	0.338527	1.16752	0.119444	0.202396	0.119307	3574	tags=31%, list=19%, signal=25%	21356/24088/257632/13614/14293/12986/21338/54199/326623/12475/19219/16362/12977/15980/14367/17287/11541/23845/16197/20343/14734/18174/11480/16169/50723/19204/20311/21938/12267/16173/17096/15894/64685/11479/16818/18035/18033/16174/12273/269346/11303/108960/12515/50778/14676/18414/16182/18413/68713/50498/54483/19734/110157/320207/12506/13058/13733
32	HALLMARK_ALLOGRAFT_REJECTION	HALLMARK_ALLOGRAFT_REJECTION	167	0.340971	1.16578	0.129534	0.202396	0.119307	2727	tags=25%, list=15%, signal=22%	21356/24088/16994/16196/26409/19073/21926/80719/14991/12977/16414/15980/21355/14191/12010/11480/17972/12042/14102/50723/15007/18126/20452/12768/16173/17096/20303/15894/21354/16818/16174/21985/16423/13040/20375/12445/15979/14469/19171/15170/56744/17076
33	HALLMARK_HEDGEHOG_SIGNALING	HALLMARK_HEDGEHOG_SIGNALING	35	-0.491602	-1.24628	0.163636	0.247934	0.146151	5286	tags=46%, list=28%, signal=33%	18187/15213/18854/104001/17886/18096/22339/18015/22359/12804/12569/20254/20423/319504/16825/218397
34	HALLMARK_UNFOLDED_PROTEIN_RESPONSE	HALLMARK_UNFOLDED_PROTEIN_RESPONSE	111	-0.380567	-1.16351	0.171186	0.251745	0.148397	4153	tags=37%, list=22%, signal=29%	52639/11911/104625/52530/66482/50912/66161/22339/67134/17768/234699/218693/13681/67398/107513/105148/50783/70769/109019/73192/56529/66583/69065/56454/69019/15526/208643/20539/22393/13629/68090/58233/11972/13685/107272/27998/22151/22631/23825/29810/13665

## Sheet: GSEA_KEGG_KOvsWT
Supplementary Table S8. RNA-sequencing of Smad4 KO and Smad4 WT KPC PDAC tumors – GSEA, related to Figure 5.
	ID	Description	setSize	enrichmentScore	NES	pvalue	p.adjust	qvalue	rank	leading_edge	core_enrichment
1	mmu05168	Herpes simplex virus 1 infection - Mus musculus (house mouse)	390	0.504792	1.86879	1e-10	3.36e-08	2.73684e-08	3421	tags=36%, list=18%, signal=30%	100041677/15015/240067/218311/21356/210503/224585/24088/245174/12043/380855/232966/26409/210853/11796/668923/22759/56707/319615/630579/380850/449000/545471/71591/414758/76373/619331/21926/74149/240068/238690/100043381/272347/21408/72512/626802/14991/243906/237758/214763/665001/73451/14964/15013/13666/228876/22654/15980/21355/240038/108168395/234725/236193/12010/50930/233987/235907/15024/238693/22…
2	mmu05414	Dilated cardiomyopathy - Mus musculus (house mouse)	84	-0.597724	-1.77364	0.000546914	0.0202137	0.0164648	2703	tags=29%, list=15%, signal=25%	12292/11515/18747/16416/24051/16399/22138/13527/16651/11464/21956/16402/16905/21803/11461/11937/16404/326618/21924/16412/22003/12296/16403/20650
3	mmu05220	Chronic myeloid leukemia - Mus musculus (house mouse)	75	-0.6043	-1.7627	0.000633324	0.0202137	0.0164648	3613	tags=45%, list=19%, signal=37%	17246/15461/11350/19247/12402/19697/23797/23882/12015/13016/216148/12567/27015/18710/26396/17869/17127/13557/12928/12394/18709/15182/20663/12578/13017/12443/21803/26395/110279/11651/12675/16151/16653/13197
4	mmu04512	ECM-receptor interaction - Mus musculus (house mouse)	79	-0.588581	-1.73242	0.000356421	0.0202137	0.0164648	2581	tags=25%, list=14%, signal=22%	12833/16776/19699/16416/16399/16774/226519/16402/16782/20750/14268/16404/15891/16412/12829/16403/12828/20969/16777/12505
5	mmu04142	Lysosome - Mus musculus (house mouse)	124	0.510339	1.68949	0.000336976	0.0202137	0.0164648	2620	tags=31%, list=14%, signal=26%	14387/19063/20661/67489/214505/15211/235380/14466/12757/12514/15212/12091/11881/242341/19025/18010/71665/27029/17113/18174/229445/75612/54397/18173/110006/17939/11766/432486/74008/14667/66848/260302/16792/13040/140494/15932/11605/19156
6	mmu05017	Spinocerebellar ataxia - Mus musculus (house mouse)	126	-0.532277	-1.66988	0.000290246	0.0202137	0.0164648	4094	tags=44%, list=22%, signal=34%	641340/26441/26419/67134/73677/67089/114896/22359/13063/26445/20239/22334/29869/56717/23797/11740/23997/22335/69077/19177/14682/19699/11739/110616/19173/71722/26444/18710/66413/14814/233871/19166/23996/26408/18709/74781/226153/81601/67013/22333/68118/21762/80913/17463/20190/11937/57296/17927/329015/59029/19664/11651/19179/26443/19167
7	mmu05206	MicroRNAs in cancer - Mus musculus (house mouse)	161	-0.50497	-1.63932	0.000731422	0.0202137	0.0164648	2484	tags=23%, list=13%, signal=20%	216456/19211/24064/16416/67849/18710/26396/17869/13557/12928/14086/12125/22350/73086/140486/18590/18709/15182/16402/20663/12578/22352/12443/12151/21417/18671/26395/11848/192119/17118/22003/13435/12505/16653/20677/12367/15364
8	mmu04114	Oocyte meiosis - Mus musculus (house mouse)	108	-0.531144	-1.63561	0.000782077	0.0202137	0.0164648	1549	tags=31%, list=8%, signal=29%	108058/66440/68999/12447/12877/26965/75430/12234/11515/12566/29857/18747/17120/71890/52206/69957/22628/16001/20112/13006/12323/19057/103583/22631/26395/54401/19045/22629/26932/26931/12313/19053/225849/22630
9	mmu04110	Cell cycle - Mus musculus (house mouse)	152	-0.507481	-1.63335	0.000489258	0.0202137	0.0164648	3517	tags=28%, list=19%, signal=23%	22627/71988/11350/66440/68999/12447/17126/26965/104394/75430/23882/17220/12566/100710/17120/12567/67849/12572/17869/17127/13557/71890/52206/218294/19090/69957/22628/15182/12578/12443/21803/13006/22631/54401/12579/22629/26932/26931/19053/225849/13197/22630
10	mmu04510	Focal adhesion - Mus musculus (house mouse)	191	-0.488069	-1.60717	0.000734848	0.0202137	0.0164648	2581	tags=29%, list=14%, signal=25%	12833/16776/216148/17907/19211/19699/16416/18710/16399/22330/16774/16202/11855/12334/68794/12928/215449/226519/238564/14083/18590/20779/13730/12927/18709/22341/16001/16402/20663/16782/20750/12443/14268/13731/11461/19878/12389/18479/26395/11848/16404/15891/19045/12390/16412/14254/11651/19417/12829/192176/16403/12828/16777/109711/170736
11	mmu05016	Huntington disease - Mus musculus (house mouse)	268	-0.454844	-1.5457	0.00071947	0.0202137	0.0164648	2994	tags=25%, list=16%, signal=22%	227613/11957/56717/11740/23997/13411/22335/12868/12287/66694/69077/59288/11947/13417/19177/19016/14682/11739/19173/22146/26444/53857/66413/66491/16594/67665/215114/231991/12858/71770/225887/12857/69654/102631912/19166/23996/26408/72504/67951/11771/69241/74781/15182/22333/22151/68118/21762/17995/17463/13385/217864/57296/22142/20021/329015/12064/67710/22152/59029/73710/19179/26443/54130/56444/22153…
12	mmu04151	PI3K-Akt signaling pathway - Mus musculus (house mouse)	303	-0.434644	-1.49806	0.000471533	0.0202137	0.0164648	2139	tags=28%, list=12%, signal=25%	13649/14257/13640/12834/14936/13874/19697/14693/56717/58988/23797/12015/18053/21802/19353/12566/12833/16776/19211/19699/13836/12567/16416/20104/18710/16399/14172/15519/16774/26396/17869/231991/12125/226519/244650/22628/14083/18590/13685/11839/16452/18709/22341/16001/16402/20663/16782/20750/16002/12443/14268/269643/14182/14745/14600/22631/12539/16190/26395/14573/16404/59032/15891/54401/16412/12064…
13	mmu05010	Alzheimer disease - Mus musculus (house mouse)	333	-0.414794	-1.44747	0.00075851	0.0202137	0.0164648	3047	tags=27%, list=16%, signal=23%	16175/19697/227613/11957/56717/23797/11740/23997/12015/22335/12292/12868/12568/66694/12995/212398/69077/12569/14433/11947/19177/14682/11739/19173/277468/22146/26444/18710/53857/66413/12334/11596/16594/26396/14814/68427/12858/225887/12857/93687/102631912/19166/13544/13542/227059/23996/26408/14366/67951/18709/27373/74781/213053/22333/22151/68118/21762/16973/17995/15925/20168/17463/11937/57296/22142…
14	mmu00511	Other glycan degradation - Mus musculus (house mouse)	17	0.792727	1.85482	0.000921359	0.0221126	0.0180115	2223	tags=65%, list=12%, signal=57%	15211/217364/14466/15212/12091/18010/71665/23956/238023/17160/66848
15	mmu05412	Arrhythmogenic right ventricular cardiomyopathy - Mus musculus (house mouse)	72	-0.579387	-1.68601	0.00137835	0.0289454	0.0235771	2400	tags=26%, list=13%, signal=23%	12385/110893/12292/21414/16416/24051/16399/13527/16651/16402/16905/11461/11937/11474/16404/16412/12296/16403/20650
16	mmu05222	Small cell lung cancer - Mus musculus (house mouse)	89	-0.559153	-1.67941	0.00136756	0.0289454	0.0235771	3022	tags=34%, list=16%, signal=28%	19697/23797/23882/12566/16776/19211/12567/27015/18710/16399/16774/17869/13557/226519/14083/18709/16782/12443/14268/16412/12579/11651/12829/16403/12828/12675/16777/16151/13197/12367
17	mmu05160	Hepatitis C - Mus musculus (house mouse)	135	-0.507669	-1.61046	0.00158851	0.0313965	0.0255736	1840	tags=17%, list=10%, signal=15%	19766/26396/17869/13557/22628/12520/18709/20663/12443/269643/22631/26395/54401/22629/13665/11651/12675/16151/19053/16653/12367/22630/56492
18	mmu00531	Glycosaminoglycan degradation - Mus musculus (house mouse)	16	0.803048	1.85486	0.00187984	0.0315814	0.0257242	1508	tags=50%, list=8%, signal=46%	15442/15211/15212/12091/11881/27029/75612/110006
19	mmu05205	Proteoglycans in cancer - Mus musculus (house mouse)	188	-0.453726	-1.48905	0.00169983	0.0315814	0.0257242	1897	tags=24%, list=10%, signal=22%	13043/20423/26396/17869/68794/22350/14733/13345/14083/20779/14366/18709/16001/16402/20663/16002/12443/14268/21803/18793/14182/11461/12323/19878/29875/15529/12389/18479/26395/11848/20130/19045/12390/22418/16412/22410/17698/11651/192176/15251/20969/12505/16653/11733/12367
20	mmu05022	Pathways of neurodegeneration - multiple diseases - Mus musculus (house mouse)	410	-0.391881	-1.37533	0.00180522	0.0315814	0.0257242	3366	tags=28%, list=18%, signal=23%	108058/22334/29869/22143/238463/22272/71648/22190/19132/16572/16175/19697/140499/227613/11957/56717/11740/23997/12015/13411/67128/19353/22335/12292/12868/12287/12568/66694/12995/212398/69077/12569/59288/11947/13417/29857/19177/14682/11739/53333/110616/19173/22201/22146/26444/12460/53857/18412/66413/12334/11596/22223/16594/67665/215114/26396/57320/14814/12858/56491/170731/225887/12857/69654/233871…
21	mmu05330	Allograft rejection - Mus musculus (house mouse)	30	0.680999	1.78542	0.00203382	0.0325412	0.026506	2050	tags=33%, list=11%, signal=30%	15015/21926/14991/14964/15013/15024/14102/15007/15039/14972
22	mmu05204	Chemical carcinogenesis - DNA adducts - Mus musculus (house mouse)	46	0.595724	1.69046	0.00242918	0.0368021	0.0299766	1529	tags=24%, list=8%, signal=22%	14866/394435/103140/13849/394432/20887/14871/14872/394433/394436/22236
23	mmu05100	Bacterial invasion of epithelial cells - Mus musculus (house mouse)	71	-0.5746	-1.67057	0.00282878	0.0368021	0.0299766	3237	tags=46%, list=17%, signal=39%	12385/12402/83767/12540/140579/19353/68089/242894/74192/56443/216148/13429/18710/22330/16202/13043/12928/71890/53860/66713/14083/20779/12927/18709/16402/14268/56526/11461/52398/12389/11848/12390/16412
24	mmu05410	Hypertrophic cardiomyopathy - Mus musculus (house mouse)	81	-0.552495	-1.63395	0.0029152	0.0368021	0.0299766	2233	tags=26%, list=12%, signal=23%	16416/24051/16399/22138/13527/16651/11464/21956/16402/16905/21803/11461/11937/16404/326618/21924/16412/22003/12296/16403/20650
25	mmu04350	TGF-beta signaling pathway - Mus musculus (house mouse)	97	-0.526627	-1.60502	0.00273043	0.0368021	0.0299766	3775	tags=38%, list=20%, signal=31%	21402/12667/55994/12167/68799/11481/269275/218441/17126/58988/26965/104394/68010/21815/12161/15903/23892/12162/15902/17869/17127/12156/15182/13590/75788/21803/18007/16323/13732/17965/11848/15901/12579/17131/268977/19053/11477
26	mmu04621	NOD-like receptor signaling pathway - Mus musculus (house mouse)	154	0.437783	1.49018	0.00286692	0.0368021	0.0299766	3369	tags=33%, list=18%, signal=27%	257632/12043/17952/26409/11796/56338/21926/378425/330122/72512/12363/383619/21898/17951/320795/19200/69146/26416/12362/20310/56489/18795/106759/109333/23960/24014/26415/16173/67414/18035/18033/17948/11797/14469/266632/22051/16439/101613/22368/57436/59125/28240/22166/246728/23961/20846/332579/54483/12364/246730/106512
27	mmu04010	MAPK signaling pathway - Mus musculus (house mouse)	271	-0.418989	-1.42596	0.00295731	0.0368021	0.0299766	1851	tags=18%, list=10%, signal=17%	240168/26396/17869/65964/68794/12928/215449/18099/26921/73086/26408/18590/11839/75590/22341/18018/16001/20663/20112/16002/21803/19259/235584/14182/67603/19057/319520/18479/26395/14573/20130/12064/14254/218397/11651/26405/19417/12296/56613/192176/12675/63953/240672/16151/18049/16653/13197/12367/19042/19713
28	mmu05020	Prion disease - Mus musculus (house mouse)	233	-0.434492	-1.45374	0.00349126	0.0418952	0.0341251	3356	tags=28%, list=18%, signal=23%	22334/22143/238463/22272/16572/16175/227613/11957/11740/23997/12015/19353/22335/12292/12868/12287/66694/12995/69077/11947/29857/19177/11739/18747/19173/22146/26444/18710/53857/66413/16594/17967/14814/231991/12858/226519/225887/12857/102631912/19166/20867/23996/67951/18709/22333/22151/21762/17995/17463/20190/57296/22142/19057/12389/13000/12390/22152/59029/73710/13665/19179/26443/22153/19167/16574/…
29	mmu05134	Legionellosis - Mus musculus (house mouse)	54	0.563388	1.65356	0.0046079	0.0522157	0.0425316	2287	tags=39%, list=12%, signal=34%	53791/24088/17952/12946/16409/21926/12475/330122/21898/16414/17951/12362/20310/16173/20333/12266/12369/18035/18033/17948/11783
30	mmu04924	Renin secretion - Mus musculus (house mouse)	63	0.537113	1.62382	0.00466211	0.0522157	0.0425316	1476	tags=19%, list=8%, signal=18%	234889/229927/80797/75600/13614/13615/19219/14677/18795/12722/23844/18749
31	mmu05320	Autoimmune thyroid disease - Mus musculus (house mouse)	30	0.650831	1.70632	0.00523603	0.0567518	0.0462264	2050	tags=30%, list=11%, signal=27%	15015/14991/14964/15013/15024/14102/15007/15039/14972
32	mmu05323	Rheumatoid arthritis - Mus musculus (house mouse)	74	0.508051	1.56752	0.00623233	0.0654394	0.0533028	1830	tags=20%, list=10%, signal=18%	21934/24088/16994/21926/330122/12977/242341/21898/16414/110935/20302/20310/20311/16173/15894
33	mmu04530	Tight junction - Mus musculus (house mouse)	150	-0.467196	-1.49953	0.00682739	0.0695152	0.0566227	3451	tags=33%, list=19%, signal=27%	71978/21872/22143/238463/72065/105782/17999/56449/102098/12540/19353/68089/621628/242894/74192/54419/56443/18747/23828/12567/93742/22146/227157/75723/53857/21873/13043/18016/22350/53310/56217/15525/66713/12394/26408/20779/12443/269643/11461/19878/22142/67374/11848/16412/17698/68178/16897/109711/19053/56492
34	mmu04814	Motor proteins - Mus musculus (house mouse)	167	-0.456516	-1.48312	0.00732642	0.0724023	0.0589743	2518	tags=28%, list=14%, signal=25%	59288/13417/17907/67117/16563/22146/16553/234663/53857/21955/235661/16594/67665/17885/17918/16561/17909/69654/11464/12345/67951/21956/21925/22151/16562/17896/11461/22142/21952/21957/17925/326618/21924/17883/360013/22152/73710/22003/11459/13424/54130/329421/56444/22153/16570/16574/75665
35	mmu04061	Viral protein interaction with cytokine and cytokine receptor - Mus musculus (house mouse)	70	0.514031	1.57514	0.00771937	0.074106	0.060362	2962	tags=33%, list=16%, signal=28%	12765/21926/330122/16155/12977/20301/50930/20302/20305/20310/20311/21938/12768/16173/20303/17000/227288/16174/12767/20308/56744/57349/16182
36	mmu00980	Metabolism of xenobiotics by cytochrome P450 - Mus musculus (house mouse)	50	0.558798	1.61417	0.00923983	0.0765017	0.0623134	2541	tags=28%, list=14%, signal=24%	14866/394435/103140/13849/394432/14871/14872/394433/394436/12409/22236/109857/211666/68312
37	mmu05321	Inflammatory bowel disease - Mus musculus (house mouse)	45	0.556727	1.57647	0.00910569	0.0765017	0.0623134	2969	tags=33%, list=16%, signal=28%	53791/19885/24088/257632/21926/21898/15980/16173/18033/16174/17132/20848/15979/16182/20852
38	mmu05214	Glioma - Mus musculus (house mouse)	70	-0.532883	-1.54708	0.00881316	0.0765017	0.0623134	3613	tags=39%, list=19%, signal=31%	17246/15461/108058/13649/56717/23797/23882/21802/216148/19211/12567/27015/18710/26396/13557/18590/18709/16001/20663/12578/12443/12323/26395/11651/12313/16653/13197
39	mmu04064	NF-kappa B signaling pathway - Mus musculus (house mouse)	96	0.476167	1.51658	0.00928186	0.0765017	0.0623134	3021	tags=35%, list=16%, signal=30%	21934/16994/12043/26409/11796/17060/21926/225471/12475/330122/21898/50930/12042/20310/53859/106759/17096/20303/15894/20963/16803/12229/16818/17000/18035/18033/11797/24099/266632/19698/74256/17873/22329/11545
40	mmu04261	Adrenergic signaling in cardiomyocytes - Mus musculus (house mouse)	127	-0.472262	-1.48612	0.00933503	0.0765017	0.0623134	2926	tags=29%, list=16%, signal=25%	23797/56508/223864/12292/11515/29857/14682/18747/23828/14678/67972/231991/73086/11464/21956/381290/269643/17896/12323/11937/59032/326618/19045/21924/78977/16526/11933/22003/26932/20271/11550/26931/11651/12296/12313/19053/225849
41	mmu05165	Human papillomavirus infection - Mus musculus (house mouse)	306	-0.401711	-1.38348	0.00867694	0.0765017	0.0623134	2453	tags=22%, list=13%, signal=19%	12566/12833/16776/19211/19699/21414/101206/18747/12567/11973/16416/93742/18710/16399/54411/16774/18746/26396/27061/56198/231991/226519/53310/56217/11972/93687/13544/13542/14083/14366/13685/18709/15182/16402/20663/16782/20750/12443/14268/269643/22215/26395/16404/59032/15891/22418/16412/22410/15205/19664/26932/26931/11651/16897/12829/16449/19179/16403/12828/12675/16777/16151/19053/16653/225849/12367
42	mmu03050	Proteasome - Mus musculus (house mouse)	46	-0.5749	-1.54016	0.0104416	0.0835324	0.0680402	2854	tags=35%, list=15%, signal=30%	23997/73902/69077/19177/19173/26444/66413/19166/23996/21762/17463/57296/59029/19179/26443/19167
43	mmu05216	Thyroid cancer - Mus musculus (house mouse)	36	-0.631754	-1.62216	0.01103	0.0861876	0.0702029	2438	tags=28%, list=13%, signal=24%	19016/21414/27015/26396/17869/12443/26395/16653/13197/19713
44	mmu04210	Apoptosis - Mus musculus (house mouse)	127	-0.465936	-1.46621	0.0115315	0.0880586	0.0717269	2286	tags=20%, list=12%, signal=18%	13039/22146/18710/53857/12334/19766/26396/235587/12125/20740/26408/18709/56464/16905/11461/22142/26395/13665/12333/11651/12675/16151/18049/16653/13197/12367
45	mmu05014	Amyotrophic lateral sclerosis - Mus musculus (house mouse)	315	-0.383072	-1.32398	0.0135706	0.101327	0.0825349	3233	tags=23%, list=17%, signal=19%	238463/22272/71648/19132/16572/227613/11957/56717/170762/23997/12015/13411/19353/12868/66694/69077/59288/11947/13417/29857/19177/53333/19173/22146/26444/12460/53857/18412/66413/16594/67665/53319/14814/12858/56491/225887/12857/69654/233871/102631912/19166/23996/66734/26408/67951/74781/22333/18643/22151/68118/21762/71805/17995/11461/15185/17463/57296/22142/19057/329015/22152/59029/73710/13665/19179…
46	mmu05212	Pancreatic cancer - Mus musculus (house mouse)	76	-0.514739	-1.50594	0.0139551	0.101407	0.0825996	3169	tags=36%, list=17%, signal=30%	13649/17126/19697/56717/58988/12540/23797/23882/12015/21802/19353/12567/27015/18710/17127/13557/18709/12578/12443/21803/26395/56044/11651/12675/16151/16653/13197
47	mmu04390	Hippo signaling pathway - Mus musculus (house mouse)	143	-0.443189	-1.41513	0.0141849	0.101407	0.0825996	2535	tags=28%, list=14%, signal=24%	21676/20583/21414/12161/93742/12162/18016/15902/17869/17127/97064/53310/71228/56217/13544/13542/22628/14366/11839/12156/27373/12443/269643/21803/11461/319710/13385/64010/103583/22631/15901/54401/19045/22418/22410/22629/17131/16897/19053/22630
48	mmu05203	Viral carcinogenesis - Mus musculus (house mouse)	196	-0.411592	-1.3588	0.0146652	0.102657	0.0836175	3213	tags=25%, list=17%, signal=21%	12447/240095/319190/105782/69116/19697/12540/12015/19353/22335/12566/665596/18747/17120/12567/18710/15183/227753/18746/231991/68024/68153/20259/11972/22628/20779/18709/15182/12578/12443/66354/15185/14884/22215/22631/11848/54401/12579/22629/13655/19664/19179/13194/109711/16151/16653/12367/22630/83602
49	mmu04810	Regulation of actin cytoskeleton - Mus musculus (house mouse)	201	-0.408126	-1.34614	0.0155123	0.10637	0.0866425	2087	tags=22%, list=11%, signal=20%	18710/16399/14172/14673/22330/227753/26396/12928/50884/22350/20259/66713/238564/14083/18590/20779/12927/18709/16402/18718/20663/18643/14268/16885/14182/11461/14745/19878/29875/18479/26395/11848/20130/16404/19045/12631/16412/20430/17698/11651/16403/12632/109711/16653/14062
50	mmu05012	Parkinson disease - Mus musculus (house mouse)	232	-0.400775	-1.34215	0.0158607	0.106584	0.0868163	3366	tags=28%, list=18%, signal=23%	108058/22334/22143/238463/22272/22190/16572/11540/140499/227613/11957/11740/23997/67128/22335/12868/66694/69077/11947/19177/11739/18747/19173/22201/277468/22146/26444/14678/53857/66413/22223/16594/57320/68427/12858/170731/225887/12857/102631912/19166/227059/23996/26408/67951/213053/22333/22151/21762/17995/17463/12323/57296/22142/22152/59029/73710/13665/19179/26443/22153/12313/19167/16574/12367
51	mmu04612	Antigen processing and presentation - Mus musculus (house mouse)	61	0.486946	1.46456	0.0164934	0.108662	0.0885092	2050	tags=26%, list=11%, signal=23%	15015/21356/21926/14991/14964/15013/21355/12010/15024/18044/15007/53970/19186/21354/15039/14972
52	mmu03008	Ribosome biogenesis in eukaryotes - Mus musculus (house mouse)	75	-0.514232	-1.49998	0.0169488	0.109515	0.089204	4619	tags=47%, list=25%, signal=35%	110816/14791/19384/30877/230737/52530/105372/217995/67619/66161/59028/67134/56488/224092/14000/213895/217109/195434/66181/103573/12995/14113/74097/104444/67973/69237/53319/237107/102216272/225348/21771/13000/24128/54364/73736
53	mmu03015	mRNA surveillance pathway - Mus musculus (house mouse)	92	-0.47385	-1.42812	0.019705	0.124922	0.101754	4330	tags=40%, list=23%, signal=31%	14852/68092/98985/233789/234733/68188/17149/56488/67897/70248/230908/71978/54188/19704/56422/18458/381404/76626/78428/230721/53319/18789/13680/66441/54196/18949/225363/54451/269643/51786/59032/19045/269061/26932/26931/19053/225849
54	mmu05230	Central carbon metabolism in cancer - Mus musculus (house mouse)	63	-0.520555	-1.46925	0.0208724	0.129873	0.105786	2484	tags=30%, list=13%, signal=26%	216456/19211/18710/20539/18746/26396/17869/14381/216019/18709/14182/26395/18648/15275/16828/11651/15251/16653/19713
55	mmu00920	Sulfur metabolism - Mus musculus (house mouse)	11	0.756465	1.58404	0.0223607	0.134164	0.109282	3933	tags=73%, list=21%, signal=57%	20341/23971/242291/20342/23827/246221/23972/59010
56	mmu04120	Ubiquitin mediated proteolysis - Mus musculus (house mouse)	140	-0.439838	-1.39854	0.0223423	0.134164	0.109282	3304	tags=33%, list=18%, signal=27%	21402/68612/22210/20438/17246/53323/66440/68999/22190/12402/216080/56550/17999/216150/140499/26965/75430/56459/67128/22209/208650/12234/67345/22192/70790/69288/22201/74126/71745/28000/22194/72584/22200/52206/69957/218793/230904/93765/75788/22193/246710/22215/103583/15204/13194/17318
57	mmu00532	Glycosaminoglycan biosynthesis - chondroitin sulfate / dermatan sulfate - Mus musculus (house mouse)	21	-0.685233	-1.55873	0.0235416	0.136379	0.111085	2274	tags=43%, list=12%, signal=38%	72136/72727/60322/78752/212898/71797/269941/234356/78923
58	mmu04137	Mitophagy - animal - Mus musculus (house mouse)	97	-0.465834	-1.41974	0.0231594	0.136379	0.111085	4439	tags=39%, list=24%, signal=30%	11911/18176/19349/28185/66437/22186/26419/20438/14232/93739/15461/23806/209446/72542/71648/22190/53375/19697/72018/94044/12995/68350/12034/53333/19344/18412/170731/66734/20779/213948/75788/13000/20130/13665/69104/15251/67952/16653
59	mmu05223	Non-small cell lung cancer - Mus musculus (house mouse)	69	-0.493085	-1.42404	0.0257899	0.146871	0.119632	3169	tags=30%, list=17%, signal=25%	13649/16572/23797/23882/12015/21802/12567/27015/18710/26396/13557/18709/20663/12578/12443/26395/11651/16653/13197/16574/19713
60	mmu05140	Leishmaniasis - Mus musculus (house mouse)	60	0.49922	1.50038	0.028244	0.158166	0.128832	2709	tags=33%, list=15%, signal=29%	24088/26409/12946/16409/21926/21898/16414/15980/17969/26416/17972/18126/26415/12266/18035/18033/15979/266632/15170/17970
61	mmu05150	Staphylococcus aureus infection - Mus musculus (house mouse)	49	0.510192	1.46733	0.0288379	0.158845	0.129385	1904	tags=22%, list=10%, signal=20%	14289/14293/16409/20345/12628/16414/14962/19204/12267/15894/12266
62	mmu00591	Linoleic acid metabolism - Mus musculus (house mouse)	22	0.625692	1.55437	0.0302122	0.160659	0.130862	2051	tags=32%, list=11%, signal=28%	13110/74519/18783/237625/13109/66350/211429
63	mmu04330	Notch signaling pathway - Mus musculus (house mouse)	60	-0.525297	-1.46623	0.0306016	0.160659	0.130862	1879	tags=27%, list=10%, signal=24%	18222/21886/114606/56198/13544/13542/15182/13017/66354/67122/16450/20602/15205/19664/16449/54485
64	mmu04360	Axon guidance - Mus musculus (house mouse)	169	-0.405706	-1.31717	0.0297834	0.160659	0.130862	2227	tags=32%, list=12%, signal=28%	15461/11350/13637/19247/73181/108058/18844/13640/17974/245857/22063/12540/20353/19353/12568/13836/93742/14678/18710/12162/241568/20348/16202/20423/13846/13641/20355/20350/13642/14083/20779/18709/214968/16885/18007/171171/12323/19878/107449/19057/18479/20349/11848/20130/20346/12631/22418/16412/259302/218397/243743/12632/117600/16653
65	mmu05200	Pathways in cancer - Mus musculus (house mouse)	471	-0.347058	-1.23488	0.0349162	0.18049	0.147016	3022	tags=23%, list=16%, signal=20%	19697/14693/56717/58988/26965/12540/17686/23797/23882/13388/12015/13016/21802/19353/13617/11515/12566/212398/16776/23871/232223/19211/19016/14682/21414/18747/12567/14678/27015/269608/18710/16399/15245/14172/71745/15519/14673/16774/20423/240168/26396/17869/17127/13557/12928/56198/12125/226519/73086/13544/13542/12394/19216/14083/18590/14366/16452/18709/12156/22341/16001/15182/20663/12578/16782/1600…
66	mmu04976	Bile secretion - Mus musculus (house mouse)	64	0.472775	1.43235	0.036328	0.184943	0.150643	2118	tags=22%, list=11%, signal=19%	320024/11931/394435/13849/11928/394432/230161/394433/394436/18749/22236/27409/20494/11512
67	mmu00860	Porphyrin metabolism - Mus musculus (house mouse)	35	0.544442	1.44673	0.0378573	0.187629	0.152831	2326	tags=31%, list=13%, signal=28%	394435/19044/394432/12870/394433/394436/110006/22236/12892/11655/15203
68	mmu05210	Colorectal cancer - Mus musculus (house mouse)	85	-0.479252	-1.42931	0.038531	0.187629	0.152831	3169	tags=46%, list=17%, signal=38%	26413/12387/72993/12028/23805/26419/13063/15461/170770/13649/13874/17126/56717/58988/17686/23797/23882/12015/21802/19353/21414/27015/18710/26396/17869/17127/12125/11839/18709/20663/12443/21803/26395/11848/56044/11651/16653/13197/12367
69	mmu04060	Cytokine-cytokine receptor interaction - Mus musculus (house mouse)	200	0.361674	1.26619	0.0382567	0.187629	0.152831	2962	tags=28%, list=16%, signal=23%	21934/12765/110075/16994/16196/16178/16180/12986/21926/16172/326623/330122/16155/12977/15980/20309/20301/16197/50930/20302/20305/11480/171095/20310/16169/14102/215257/20311/21938/12768/16173/20303/12984/12983/57890/11479/320100/17000/227288/12163/21936/16174/12767/15979/12159/24099/20308/232983/56744/225392/57349/94185/18414/16164/16182
70	mmu03082	ATP-dependent chromatin remodeling - Mus musculus (house mouse)	111	-0.435823	-1.35058	0.0393823	0.189035	0.153976	3669	tags=30%, list=20%, signal=24%	19708/233875/17192/68094/319165/93760/234366/104457/26914/20174/13445/51812/216848/93762/70998/21761/217578/22632/20587/268996/68142/23942/66923/56397/330409/20586/15182/81601/20588/225280/11461/385317/116870
71	mmu05033	Nicotine addiction - Mus musculus (house mouse)	16	-0.702969	-1.52067	0.0457875	0.208077	0.169486	137	tags=25%, list=1%, signal=25%	12287/14814/14404/140919
72	mmu03266	Virion - Herpesvirus - Mus musculus (house mouse)	10	-0.757139	-1.48588	0.0457875	0.208077	0.169486	2871	tags=60%, list=15%, signal=51%	170741/545812/16416/16402/15925/58235
73	mmu04550	Signaling pathways regulating pluripotency of stem cells - Mus musculus (house mouse)	120	-0.425011	-1.32727	0.0458265	0.208077	0.169486	3766	tags=37%, list=20%, signal=29%	55994/12167/19712/14371/15461/69587/11481/269275/15394/76073/17126/23797/11906/29857/21414/15903/26380/18710/15902/26396/17869/17127/13544/13542/16878/14366/16452/75590/18709/16001/21423/13590/71041/12151/14182/16323/26395/22773/15901/22418/22410/11651/16653/11477
74	mmu04068	FoxO signaling pathway - Mus musculus (house mouse)	119	-0.423265	-1.32231	0.0456026	0.208077	0.169486	2926	tags=24%, list=16%, signal=21%	23797/23882/20620/15469/12566/29857/26556/19211/18710/12452/26396/17127/18099/12125/18709/16001/27373/20663/12443/21803/15228/26395/12579/16598/26558/11651/12675/16653/13197
75	mmu03040	Spliceosome - Mus musculus (house mouse)	148	-0.418065	-1.34182	0.0476176	0.213327	0.173762	4897	tags=41%, list=26%, signal=30%	212880/233073/20638/75062/115487699/331401/231889/60321/66070/110809/70052/115490088/68092/56194/73666/22185/57905/57317/229279/17149/66125/115487687/15387/115490089/115487690/67332/225160/76522/53607/78651/27366/108014/69878/67229/66810/56070/67996/50783/101943/66877/20641/54614/64340/319322/28035/68988/20639/28000/20227/23983/67039/66441/115488085/20637/66354/76479/66055/68981/66642/20384
76	mmu03420	Nucleotide excision repair - Mus musculus (house mouse)	57	-0.514479	-1.4352	0.0503472	0.213793	0.174142	2003	tags=21%, list=11%, signal=19%	12572/66491/19358/72584/69241/13870/17420/14884/20021/67710/13194/69745
77	mmu04713	Circadian entrainment - Mus musculus (house mouse)	77	0.435101	1.34637	0.0483917	0.213793	0.174142	685	tags=9%, list=4%, signal=9%	234889/18627/75600/14710/14708/14677/18750
78	mmu01522	Endocrine resistance - Mus musculus (house mouse)	90	-0.444994	-1.33767	0.0502513	0.213793	0.174142	2965	tags=30%, list=16%, signal=25%	56717/58988/23797/13388/12015/11515/216148/29857/18747/12567/18710/26396/13557/14083/20779/18709/16001/20663/12578/12443/16450/26395/59035/11651/16449/54485/16653
79	mmu04666	Fc gamma R-mediated phagocytosis - Mus musculus (house mouse)	90	-0.443375	-1.33281	0.0502513	0.213793	0.174142	2964	tags=32%, list=16%, signal=27%	58988/12540/23797/19353/68089/271844/242894/74192/56443/16332/18710/227753/12928/17909/20259/66713/17357/18709/16885/11845/30948/18479/26395/12631/211914/67916/17118/11651/12632
80	mmu05224	Breast cancer - Mus musculus (house mouse)	128	-0.408291	-1.28767	0.0509031	0.213793	0.174142	2965	tags=30%, list=16%, signal=26%	13649/14257/56717/58988/23797/23882/13388/212398/216148/19211/21414/12567/27015/18710/14172/26396/17869/13557/56198/93687/13544/13542/14366/18709/16001/20663/12443/16973/14182/16450/26395/22418/22410/15205/11651/16449/54485/16653/13197
81	mmu00040	Pentose and glucuronate interconversions - Mus musculus (house mouse)	29	0.543508	1.42279	0.0561798	0.2302	0.187506	1960	tags=31%, list=11%, signal=28%	394435/68631/67880/394432/394433/394436/110006/22236/11997
82	mmu04012	ErbB signaling pathway - Mus musculus (house mouse)	79	-0.456248	-1.34291	0.0560272	0.2302	0.187506	3956	tags=44%, list=21%, signal=35%	26419/15200/17973/18803/100042150/15461/11350/108058/12402/13649/17974/13874/56717/58988/23797/12015/21802/208650/216148/18710/26396/17869/12928/14083/20779/13685/11839/18709/20663/12323/18479/26395/12223/11651/16653
83	mmu00350	Tyrosine metabolism - Mus musculus (house mouse)	24	-0.618665	-1.45241	0.0568807	0.230264	0.187559	4440	tags=42%, list=24%, signal=32%	12846/11670/17161/14874/109731/621603/14719/14718/14085/11761
84	mmu05132	Salmonella infection - Mus musculus (house mouse)	239	-0.366648	-1.22935	0.0619335	0.247734	0.201788	3022	tags=29%, list=16%, signal=24%	19697/21933/227613/12540/140579/23797/16648/19353/68089/242894/74192/14433/59288/16179/56443/29857/17907/27050/21414/67117/19159/19344/234686/22146/234663/15519/66616/53857/235661/16594/19766/67665/26396/17869/68794/50884/69654/66713/67951/105504/18643/22151/11845/11461/19878/22142/12306/18479/26395/11848/20130/20430/22152/73710/56044/27205/13424/11651/192176/12675/54130/19158/56444/22153/16151/1…
85	mmu00590	Arachidonic acid metabolism - Mus musculus (house mouse)	49	0.475606	1.36786	0.0630841	0.249368	0.203119	2143	tags=22%, list=12%, signal=20%	13110/19224/74519/18783/237625/11689/13109/66350/12409/211429/109857
86	mmu04670	Leukocyte transendothelial migration - Mus musculus (house mouse)	100	-0.425685	-1.29342	0.0642978	0.25121	0.20462	2961	tags=28%, list=16%, signal=24%	12540/56508/19353/223864/621628/54419/29857/17907/14678/18710/22330/11855/215449/22350/14083/12927/18709/20469/11461/19878/67374/19229/11848/12388/16412/17698/109711/56492
87	mmu00450	Selenocompound metabolism - Mus musculus (house mouse)	16	0.662103	1.52931	0.0695809	0.253834	0.206757	826	tags=25%, list=4%, signal=24%	50880/229905/23971/107869
88	mmu00100	Steroid biosynthesis - Mus musculus (house mouse)	19	-0.654538	-1.46004	0.0677656	0.253834	0.206757	3588	tags=79%, list=19%, signal=64%	16987/223920/20652/13360/16889/14137/15490/13121/12613/13595/20775/18194/74754/66234/73166
89	mmu00053	Ascorbate and aldarate metabolism - Mus musculus (house mouse)	23	0.56014	1.403	0.0701754	0.253834	0.206757	2084	tags=35%, list=11%, signal=31%	394435/394432/268756/394433/394436/110006/22236/72535
90	mmu00520	Amino sugar and nucleotide sugar metabolism - Mus musculus (house mouse)	48	0.4726	1.34963	0.0702576	0.253834	0.206757	2309	tags=27%, list=12%, signal=24%	50798/14430/75540/15211/15212/212032/229688/69080/94181/107652/56174/81600/14583
91	mmu04970	Salivary secretion - Mus musculus (house mouse)	67	0.438212	1.34041	0.0666667	0.253834	0.206757	2728	tags=28%, list=15%, signal=24%	234889/11722/12182/11931/75600/11928/11548/18750/13010/18795/18749/22318/11512/64177/17105/12494/12671/17110/16439
92	mmu04640	Hematopoietic cell lineage - Mus musculus (house mouse)	71	0.428862	1.31744	0.0692124	0.253834	0.206757	1022	tags=15%, list=6%, signal=15%	17380/16196/16178/12946/12986/16409/21926/12475/12493/12977/16197
93	mmu04972	Pancreatic secretion - Mus musculus (house mouse)	87	0.418311	1.31171	0.0698254	0.253834	0.206757	1423	tags=14%, list=8%, signal=13%	229927/80797/11722/12182/11931/11928/18750/237625/66350/18795/12722/23844
94	mmu05161	Hepatitis B - Mus musculus (house mouse)	143	-0.387405	-1.23701	0.0729335	0.260699	0.212349	2087	tags=17%, list=11%, signal=16%	18710/54411/26396/17869/17127/13557/231991/20779/16452/18709/18018/20663/21803/19229/22631/26395/54401/13655/11651/12675/13194/16151/16653/12367/22630
95	mmu04270	Vascular smooth muscle contraction - Mus musculus (house mouse)	113	0.39085	1.27648	0.0745501	0.263672	0.21477	2118	tags=20%, list=11%, signal=18%	234889/75600/13614/16532/13615/11548/329251/18783/18750/237625/11541/56089/66350/18795/18749/14674/19047/116903/213498/211429/18160/18754/11512
96	mmu05152	Tuberculosis - Mus musculus (house mouse)	144	0.370924	1.2495	0.0755686	0.26449	0.215437	2752	tags=25%, list=15%, signal=21%	24088/257632/12043/75600/12946/16409/21926/56619/12475/16155/242341/21898/16414/15980/26416/18044/12042/170776/18126/19345/53970/26415/16173/20963/12266/16803/18033/11783/13040/140494/108960/15979/12608/266632/14127/225326
97	mmu04260	Cardiac muscle contraction - Mus musculus (house mouse)	63	-0.473605	-1.33674	0.0779896	0.27015	0.220047	1676	tags=25%, list=9%, signal=23%	22272/110893/12292/12868/66694/12858/12857/11464/21956/17896/11937/326618/21924/11933/22003/12296
98	mmu04014	Ras signaling pathway - Mus musculus (house mouse)	201	-0.369321	-1.21815	0.0829493	0.284398	0.231652	3169	tags=26%, list=17%, signal=22%	13649/14257/13640/16706/19697/14693/12540/23797/69836/12015/18053/21802/19353/271844/23871/216148/217944/18747/13836/19344/18710/14172/240168/26396/215449/18782/18590/18709/22341/16001/20663/16002/56392/14182/11845/18479/226525/26395/11848/20130/12064/14254/19414/218397/56044/11651/19417/12675/12313/16151/18049/225870/16653
99	mmu00500	Starch and sucrose metabolism - Mus musculus (house mouse)	25	0.539914	1.36088	0.0866667	0.294141	0.239589	1747	tags=32%, list=9%, signal=29%	14387/11722/232714/212032/110095/27357/68401/110078
100	mmu00563	Glycosylphosphatidylinositol (GPI)-anchor biosynthesis - Mus musculus (house mouse)	26	0.537611	1.3706	0.0876404	0.294472	0.239858	2737	tags=31%, list=15%, signal=26%	55981/239827/27392/329777/67556/67292/14756/14755

## Sheet: GSEA_REACTOME_KOvsWT
Supplementary Table S8. RNA-sequencing of Smad4 KO and Smad4 WT KPC PDAC tumors – GSEA, related to Figure 5.
	ID	Description	setSize	enrichmentScore	NES	pvalue	p.adjust	qvalue	rank	leading_edge	core_enrichment
1	REACTOME_L1CAM_INTERACTIONS	REACTOME_L1CAM_INTERACTIONS	105	-0.686025	-2.11669	7.09339e-09	8.37019e-06	6.69765e-06	2233	tags=40%, list=12%, signal=35%	16416/22146/13429/16399/20741/53857/18222/26396/17967/226519/71770/22350/53310/73086/20740/20779/67951/11771/16402/319504/22151/20112/11658/14182/11461/269116/13385/22142/13000/18479/14432/26395/16412/22152/73710/17698/20271/56613/16777/22153/11733/20274
2	REACTOME_EXTRACELLULAR_MATRIX_ORGANIZATION	REACTOME_EXTRACELLULAR_MATRIX_ORGANIZATION	268	-0.532204	-1.81628	1.35105e-07	7.97118e-05	6.37836e-05	2086	tags=22%, list=11%, signal=20%	16399/11489/216616/30806/12162/16774/23876/12334/17967/94352/226519/17387/108075/12380/18550/13003/12406/21892/12817/18590/12153/12156/13518/18073/16402/16782/20750/373864/67573/14268/11502/21803/60409/12336/67374/15529/56213/16404/15891/18810/16412/11595/14218/12333/17391/237360/12829/12836/12822/268977/16403/12828/20969/14115/16777/109711/12505/16998/12367/12476
3	REACTOME_STRIATED_MUSCLE_CONTRACTION	REACTOME_STRIATED_MUSCLE_CONTRACTION	32	-0.83566	-2.09391	3.15467e-07	0.000124084	9.92892e-05	1964	tags=59%, list=11%, signal=53%	21955/22138/17885/17996/11464/21916/21956/21925/22352/17896/21952/21957/11474/326618/21924/17883/50875/22003/11459
4	REACTOME_CELL_JUNCTION_ORGANIZATION	REACTOME_CELL_JUNCTION_ORGANIZATION	80	-0.695721	-2.07726	4.75601e-07	0.000140302	0.000112267	2651	tags=35%, list=14%, signal=30%	621628/110829/54419/54725/218952/93742/16774/16202/68794/12560/56217/13518/16782/11461/52118/58235/12563/18810/12388/16412/192176/16403/109711/74202/12555/170736/56492/12476
5	REACTOME_RHO_GTPASES_ACTIVATE_FORMINS	REACTOME_RHO_GTPASES_ACTIVATE_FORMINS	132	-0.606597	-1.91305	8.29596e-07	0.000185794	0.000148668	3374	tags=38%, list=18%, signal=31%	13427/22143/52504/238463/75786/227613/12540/19387/103573/56430/19353/67203/108911/17120/16563/22146/234663/71409/53857/235661/12617/18472/320394/13544/13542/20779/67951/18643/22151/71876/52696/83431/22379/11461/208846/22142/11848/13589/16412/14026/22152/73710/26932/26931/13424/22153/223701/19053/225849/11852
6	REACTOME_MITOTIC_G2_G2_M_PHASES	REACTOME_MITOTIC_G2_G2_M_PHASES	191	-0.554949	-1.83284	9.44715e-07	0.000185794	0.000148668	3517	tags=35%, list=19%, signal=28%	22627/26445/71978/13427/22143/238463/71648/22190/12537/75786/227613/26965/103573/23997/230376/76478/12234/12566/73902/69077/67203/19177/18747/19173/73738/22146/26444/66296/225745/18286/15519/12572/53857/66413/13557/18472/217708/83922/69654/19166/22628/23996/67951/27373/233276/22151/16328/21762/208518/214552/17463/17420/57296/22142/103583/13589/22152/59029/73710/13424/19179/26443/54130/22153/19053…
7	REACTOME_MAPK_FAMILY_SIGNALING_CASCADES	REACTOME_MAPK_FAMILY_SIGNALING_CASCADES	297	-0.503572	-1.73026	1.92843e-06	0.000325079	0.000260121	2855	tags=31%, list=15%, signal=26%	103573/23997/21802/19353/625530/114716/17384/73902/69077/216148/29857/19177/18747/19173/16416/18612/104252/26444/231474/16399/20741/14172/22330/66413/240168/26396/17869/17967/235072/215449/14814/53310/12981/226016/218294/140486/19166/20740/245684/23996/14083/18590/20779/11839/16452/75590/18709/225724/21762/14268/56392/17169/235584/14182/11461/14588/16192/67603/17463/12323/29875/13385/57296/19092/…
8	REACTOME_MITOTIC_METAPHASE_AND_ANAPHASE	REACTOME_MITOTIC_METAPHASE_AND_ANAPHASE	226	-0.526936	-1.76998	2.25962e-06	0.000333293	0.000266694	3486	tags=31%, list=19%, signal=25%	26445/71978/13427/22143/66440/68999/52504/238463/22190/216080/75786/227613/116733/75430/170762/19387/103573/23997/56430/73902/69077/100710/67203/19177/108911/17120/16563/19173/22367/22146/26444/234663/67849/53857/22194/66413/235661/12617/18472/320394/52206/19166/69957/23996/67951/22151/21762/71876/71805/52696/16905/83431/13006/17463/57296/22142/23825/13589/22152/59029/73710/26932/26931/13424/1917…
9	REACTOME_CELL_CELL_COMMUNICATION	REACTOME_CELL_CELL_COMMUNICATION	114	-0.615136	-1.8959	3.63811e-06	0.000476996	0.000381682	2712	tags=32%, list=15%, signal=27%	170643/621628/110829/54419/54725/218952/93742/16774/16202/68794/12560/56217/20740/14083/20779/18709/13518/16782/11461/29875/19229/11474/52118/58235/12563/18810/12388/16412/192176/16403/109711/74202/12555/170736/56492/12476
10	REACTOME_SEPARATION_OF_SISTER_CHROMATIDS	REACTOME_SEPARATION_OF_SISTER_CHROMATIDS	183	-0.550647	-1.81612	4.65768e-06	0.000549607	0.000439783	4239	tags=42%, list=23%, signal=32%	72124/66468/22186/18221/26441/12237/24061/73677/68612/67089/20843/60411/234865/26445/13427/22143/66440/68999/52504/238463/22190/216080/75786/227613/75430/19387/103573/23997/56430/73902/69077/100710/67203/19177/108911/17120/16563/19173/22146/26444/234663/67849/53857/22194/66413/235661/12617/18472/320394/52206/19166/69957/23996/67951/22151/21762/71876/52696/83431/13006/17463/57296/22142/13589/22152…
11	REACTOME_DISEASES_OF_SIGNAL_TRANSDUCTION_BY_GROWTH_FACTOR_RECEPTORS_AND_SECOND_MESSENGERS	REACTOME_DISEASES_OF_SIGNAL_TRANSDUCTION_BY_GROWTH_FACTOR_RECEPTORS_AND_SECOND_MESSENGERS	410	-0.454347	-1.6066	5.43627e-06	0.000583163	0.000466635	3235	tags=30%, list=17%, signal=26%	20338/22190/12402/21848/13649/16706/13874/17126/19248/56717/58988/26965/23797/13388/23997/11774/12015/13016/18011/21802/19353/114716/73902/333639/69077/19211/19177/76007/16477/19173/16416/107351/26444/20104/18710/16399/74126/14172/238037/15519/15183/22330/18412/66413/84035/66491/20423/215114/26396/17869/17127/56198/215449/12125/21372/93687/19166/53627/245684/23996/18590/20779/14366/11839/16452/75…
12	REACTOME_M_PHASE	REACTOME_M_PHASE	386	-0.450461	-1.58751	6.65558e-06	0.000654466	0.000523689	3557	tags=26%, list=19%, signal=21%	234865/22627/26445/71978/319165/13427/22143/66440/68999/52504/238463/22190/216080/319190/75786/227613/116733/59046/75430/76044/170762/19387/103573/23997/56086/56430/230376/76478/73902/12995/69077/100710/67203/19177/59126/108911/18747/17120/16563/19173/22367/73738/22146/26444/234663/66296/225745/67849/18286/15519/53857/22194/66413/235661/12617/18472/320394/76308/83922/68024/69654/52206/19166/69957…
13	REACTOME_TCF_DEPENDENT_SIGNALING_IN_RESPONSE_TO_WNT	REACTOME_TCF_DEPENDENT_SIGNALING_IN_RESPONSE_TO_WNT	199	-0.516994	-1.71348	2.02683e-05	0.00183973	0.00147212	2855	tags=26%, list=15%, signal=22%	103573/23997/13016/12234/73902/12995/212398/20668/69077/19177/21414/19173/26444/17283/66413/84035/21886/17869/94253/68024/93687/19166/13544/13542/23996/14366/20586/27373/81601/21762/16973/235497/17463/329252/57296/12389/13000/22631/74493/22418/103236/59029/26932/26931/11651/19179/26443/19053/19167/20677/225849
14	REACTOME_HSP90_CHAPERONE_CYCLE_FOR_STEROID_HORMONE_RECEPTORS_SHR_IN_THE_PRESENCE_OF_LIGAND	REACTOME_HSP90_CHAPERONE_CYCLE_FOR_STEROID_HORMONE_RECEPTORS_SHR_IN_THE_PRESENCE_OF_LIGAND	49	-0.724172	-1.98293	2.7156e-05	0.00226717	0.00181414	3374	tags=55%, list=18%, signal=45%	13427/22143/238463/227613/56351/59288/22146/234663/15519/53857/235661/67665/58233/69654/20867/12345/67951/56445/22151/15512/22142/22152/73710/13424/54130/56444/22153
15	REACTOME_CELL_CYCLE_CHECKPOINTS	REACTOME_CELL_CYCLE_CHECKPOINTS	279	-0.48132	-1.65106	2.88199e-05	0.00226717	0.00181414	4239	tags=31%, list=23%, signal=24%	72124/66468/68240/22186/18221/26441/12021/17217/12237/73677/68612/67089/12144/60411/17246/107823/234865/22627/72440/26445/13427/225182/66440/68999/52504/22190/12447/235559/216080/319190/75786/75430/19387/103573/23997/56430/17220/12566/73902/69077/67203/19177/108911/17120/16563/19173/228829/26444/234663/22194/66413/235661/12617/19367/18472/320394/68024/52206/19166/69957/22628/23996/81601/12578/937…
16	REACTOME_RHO_GTPASE_EFFECTORS	REACTOME_RHO_GTPASE_EFFECTORS	293	-0.468061	-1.6071	3.42943e-05	0.0025292	0.00202381	2504	tags=23%, list=13%, signal=20%	56443/16709/67203/108911/17120/16563/22146/234663/71409/17283/53857/235661/13043/18016/12617/16594/18472/320394/50884/68024/66713/13544/13542/22628/14083/20779/67951/18643/22151/71876/52696/16885/83431/22379/11461/208846/99982/19878/29875/13385/22142/22631/18479/11848/54401/13589/12631/16412/14026/22629/20430/22152/73710/26932/26931/13424/20166/192176/22153/223701/12313/19053/225849/22630/263803/…
17	REACTOME_COPI_INDEPENDENT_GOLGI_TO_ER_RETROGRADE_TRAFFIC	REACTOME_COPI_INDEPENDENT_GOLGI_TO_ER_RETROGRADE_TRAFFIC	45	-0.720054	-1.94326	5.11708e-05	0.00355185	0.00284212	2215	tags=53%, list=12%, signal=47%	22146/234663/108148/53857/76895/235661/67665/19330/19346/18472/18475/69654/12345/67951/22151/22142/270192/22152/73710/13424/54130/56444/22153/14423
18	REACTOME_NEUTROPHIL_DEGRANULATION	REACTOME_NEUTROPHIL_DEGRANULATION	431	0.386443	1.44957	6.49973e-05	0.00426093	0.00340951	3201	tags=30%, list=17%, signal=26%	70568/12765/14387/20201/17380/14824/24088/232714/15442/11846/12182/381812/56692/14289/14293/212114/21648/12946/20202/50770/16409/11891/225471/100037283/17474/12514/21946/17394/12475/433375/330122/15212/72512/17002/212032/16819/12091/11881/227394/14964/19025/11689/16414/110095/16498/241633/27357/224794/14191/13200/23845/20343/18010/12010/13010/74096/71665/69146/59287/26416/75612/19170/20310/74039/…
19	REACTOME_ELASTIC_FIBRE_FORMATION	REACTOME_ELASTIC_FIBRE_FORMATION	41	-0.715881	-1.90223	7.50131e-05	0.00465871	0.0037278	2233	tags=39%, list=12%, signal=34%	16416/216616/12162/23876/94352/108075/18550/12156/16402/67573/14268/21803/16412/268977/14115/16998
20	REACTOME_MUSCLE_CONTRACTION	REACTOME_MUSCLE_CONTRACTION	149	-0.536947	-1.72932	8.01954e-05	0.00473153	0.00378607	1972	tags=30%, list=11%, signal=27%	22330/21955/22138/67972/17885/97064/17996/211480/11464/15258/14166/21916/21956/16511/21925/22352/381290/230103/17896/13400/20411/12323/20190/11937/21952/12306/21957/11474/18479/326618/21924/17883/16526/50875/11933/22003/20271/16952/11459/12296/12313/11749/16528/20274
21	REACTOME_MITOTIC_PROMETAPHASE	REACTOME_MITOTIC_PROMETAPHASE	194	-0.510151	-1.6875	8.82085e-05	0.00495648	0.00396607	2859	tags=27%, list=15%, signal=23%	19387/103573/56430/230376/76478/12995/100710/67203/59126/108911/18747/17120/16563/73738/22146/234663/66296/225745/67849/18286/15519/53857/235661/12617/18472/320394/83922/69654/22628/67951/27373/233276/22151/16328/71876/52696/83431/208518/214552/13006/22142/217718/13000/13589/22152/73710/26932/26931/13424/54130/22153/19053/225849
22	REACTOME_ECM_PROTEOGLYCANS	REACTOME_ECM_PROTEOGLYCANS	68	-0.639315	-1.84495	0.000102389	0.00549176	0.00439439	3364	tags=31%, list=18%, signal=25%	12826/12831/12834/13406/12833/16776/16416/16399/16774/17967/226519/13003/14268/21803/16404/15891/16412/11595/12829/12828/16777
23	REACTOME_RAF_ACTIVATION	REACTOME_RAF_ACTIVATION	34	-0.748396	-1.90515	0.000130783	0.00670972	0.00536898	1291	tags=41%, list=7%, signal=38%	26396/20779/16452/56392/17169/12323/26395/54401/26932/26931/12313/19053/16653/225849
24	REACTOME_CHONDROITIN_SULFATE_BIOSYNTHESIS	REACTOME_CHONDROITIN_SULFATE_BIOSYNTHESIS	18	-0.831337	-1.90168	0.000152215	0.0069082	0.00552779	1616	tags=39%, list=9%, signal=36%	13003/60322/78752/71797/269941/234356/78923
25	REACTOME_ONCOGENIC_MAPK_SIGNALING	REACTOME_ONCOGENIC_MAPK_SIGNALING	79	-0.617278	-1.8394	0.000144049	0.0069082	0.00552779	2233	tags=34%, list=12%, signal=30%	16416/16399/22330/26396/215449/12125/245684/20779/16452/75590/26372/14268/56392/16905/17169/235584/11461/67603/12323/29875/26395/54401/26936/63953/12313/101809/16653
26	REACTOME_THE_ROLE_OF_GTSE1_IN_G2_M_PROGRESSION_AFTER_G2_CHECKPOINT	REACTOME_THE_ROLE_OF_GTSE1_IN_G2_M_PROGRESSION_AFTER_G2_CHECKPOINT	72	-0.627973	-1.83271	0.000150493	0.0069082	0.00552779	3310	tags=42%, list=18%, signal=34%	22143/238463/22190/227613/23997/73902/69077/19177/19173/22146/26444/15519/53857/66413/19166/23996/67951/22151/21762/17463/57296/22142/13589/22152/59029/73710/19179/26443/22153/19167
27	REACTOME_NON_INTEGRIN_MEMBRANE_ECM_INTERACTIONS	REACTOME_NON_INTEGRIN_MEMBRANE_ECM_INTERACTIONS	59	-0.652345	-1.83388	0.000165999	0.00725478	0.00580512	2233	tags=29%, list=12%, signal=25%	16776/16416/16774/226519/18590/16782/14268/21803/60409/15529/16412/12829/16403/12828/20969/16777/109711
28	REACTOME_NEGATIVE_REGULATION_OF_MAPK_PATHWAY	REACTOME_NEGATIVE_REGULATION_OF_MAPK_PATHWAY	43	-0.702137	-1.88163	0.000173005	0.00729091	0.00583403	1250	tags=33%, list=7%, signal=30%	75590/17169/235584/67603/319520/26395/54401/26932/26931/63953/240672/19053/16653/225849
29	REACTOME_SIGNALING_BY_MODERATE_KINASE_ACTIVITY_BRAF_MUTANTS	REACTOME_SIGNALING_BY_MODERATE_KINASE_ACTIVITY_BRAF_MUTANTS	42	-0.701996	-1.87103	0.00020426	0.00831126	0.00665049	2233	tags=40%, list=12%, signal=36%	16416/16399/22330/26396/215449/245684/20779/16452/14268/17169/11461/12323/29875/26395/54401/12313/16653
30	REACTOME_PHASE_0_RAPID_DEPOLARISATION	REACTOME_PHASE_0_RAPID_DEPOLARISATION	24	-0.784294	-1.88649	0.000343805	0.0121443	0.00971758	1353	tags=25%, list=7%, signal=23%	14166/12323/20271/12296/12313/20274
31	REACTOME_AGGREPHAGY	REACTOME_AGGREPHAGY	36	-0.725093	-1.87702	0.000311382	0.0121443	0.00971758	3374	tags=61%, list=18%, signal=50%	13427/22143/238463/22190/66589/227613/22146/234663/15519/53857/235661/57320/67951/93765/22352/22151/15185/22142/22152/73710/13424/22153
32	REACTOME_APOPTOTIC_CLEAVAGE_OF_CELLULAR_PROTEINS	REACTOME_APOPTOTIC_CLEAVAGE_OF_CELLULAR_PROTEINS	37	-0.705744	-1.84198	0.000341268	0.0121443	0.00971758	1918	tags=32%, list=10%, signal=29%	21873/227753/27061/13512/20740/14083/22352/16905/18810/18772/14453/12367
33	REACTOME_RECRUITMENT_OF_NUMA_TO_MITOTIC_CENTROSOMES	REACTOME_RECRUITMENT_OF_NUMA_TO_MITOTIC_CENTROSOMES	87	-0.59185	-1.77841	0.000349919	0.0121443	0.00971758	3517	tags=40%, list=19%, signal=33%	22627/13427/22143/238463/75786/227613/230376/76478/67203/18747/73738/22146/66296/225745/18286/15519/53857/18472/83922/69654/22628/67951/27373/233276/22151/16328/208518/214552/22142/13589/22152/73710/13424/54130/22153
34	REACTOME_RESOLUTION_OF_SISTER_CHROMATID_COHESION	REACTOME_RESOLUTION_OF_SISTER_CHROMATID_COHESION	118	-0.544111	-1.68421	0.00032889	0.0121443	0.00971758	3374	tags=32%, list=18%, signal=27%	13427/22143/52504/238463/75786/227613/19387/103573/56430/100710/67203/108911/17120/16563/22146/234663/67849/53857/235661/12617/18472/320394/67951/22151/71876/52696/83431/13006/22142/13589/22152/73710/26932/26931/13424/22153/19053/225849
35	REACTOME_LAMININ_INTERACTIONS	REACTOME_LAMININ_INTERACTIONS	30	-0.760526	-1.8774	0.000394046	0.0122362	0.00979112	1949	tags=40%, list=11%, signal=36%	16774/226519/18073/16782/16404/16412/12829/12836/12822/16403/12828/16777
36	REACTOME_SELECTIVE_AUTOPHAGY	REACTOME_SELECTIVE_AUTOPHAGY	74	-0.607819	-1.78693	0.000391366	0.0122362	0.00979112	3586	tags=49%, list=19%, signal=39%	223696/19305/13427/22143/11520/72542/238463/22190/66589/227613/72018/12995/53333/22146/234663/15519/53857/18412/235661/57320/170731/66734/20779/67951/22333/93765/22352/22151/15185/22142/13000/22152/73710/13424/67952/22153
37	REACTOME_MHC_CLASS_II_ANTIGEN_PRESENTATION	REACTOME_MHC_CLASS_II_ANTIGEN_PRESENTATION	106	-0.567498	-1.75163	0.000368703	0.0122362	0.00979112	2310	tags=25%, list=12%, signal=22%	16563/13039/22146/234663/13429/53857/235661/16594/67665/71770/69654/20334/12345/67951/11771/22151/56464/16768/22142/22152/73710/13424/54130/56444/22153/13034/16570
38	REACTOME_EUKARYOTIC_TRANSLATION_INITIATION	REACTOME_EUKARYOTIC_TRANSLATION_INITIATION	114	-0.543661	-1.67561	0.000384105	0.0122362	0.00979112	5798	tags=63%, list=31%, signal=44%	78655/13682/20102/19934/67025/108067/19951/78294/73830/20055/27207/20044/110954/19941/66481/53356/19988/57808/22384/27979/68135/67941/269261/67248/19899/11837/27367/22186/20042/223691/68052/26451/26961/67891/67186/75617/16785/67204/224045/66480/13681/54709/319195/67281/76846/20005/20116/20103/27176/66235/18458/19982/22121/67115/27050/20090/98221/100042807/20104/208643/66475/270106/66483/56347/136…
39	REACTOME_REGULATION_OF_TLR_BY_ENDOGENOUS_LIGAND	REACTOME_REGULATION_OF_TLR_BY_ENDOGENOUS_LIGAND	16	0.812917	1.82254	0.000426411	0.0129017	0.0103236	1977	tags=56%, list=11%, signal=50%	20201/24088/20202/20390/12475/21898/69146/12491/16803
40	REACTOME_TRANSCRIPTIONAL_REGULATION_BY_RUNX3	REACTOME_TRANSCRIPTIONAL_REGULATION_BY_RUNX3	96	-0.562928	-1.71654	0.000477909	0.0140983	0.0112812	2856	tags=39%, list=15%, signal=33%	22601/23997/333639/11906/69077/21676/19177/21414/19173/26444/66413/17869/17127/97064/12125/19166/12394/23996/20779/12400/12578/20750/21762/12443/75788/21803/66354/17463/57296/15205/59029/19664/16449/19179/26443/19167/16653
41	REACTOME_INTERLEUKIN_10_SIGNALING	REACTOME_INTERLEUKIN_10_SIGNALING	39	0.669798	1.84215	0.000594766	0.0171177	0.0136972	1830	tags=36%, list=10%, signal=32%	14293/16178/21926/330122/16155/12977/20302/20310/19204/21938/12768/16173/20303/15894
42	REACTOME_INTERACTION_BETWEEN_L1_AND_ANKYRINS	REACTOME_INTERACTION_BETWEEN_L1_AND_ANKYRINS	26	-0.762092	-1.85458	0.000614886	0.0172754	0.0138234	1388	tags=31%, list=7%, signal=29%	20741/20740/319504/11461/269116/20271/11733/20274
43	REACTOME_REGULATION_OF_RAS_BY_GAPS	REACTOME_REGULATION_OF_RAS_BY_GAPS	68	-0.605368	-1.74698	0.000728734	0.0199978	0.0160018	2854	tags=49%, list=15%, signal=41%	18176/26440/22186/26441/73677/114715/67089/18015/15461/26445/22190/23997/114716/73902/69077/19177/19173/26444/66413/19166/23996/21762/17463/57296/226525/59029/19414/218397/19179/26443/101809/19167/16653
44	REACTOME_THE_CANONICAL_RETINOID_CYCLE_IN_RODS_TWILIGHT_VISION	REACTOME_THE_CANONICAL_RETINOID_CYCLE_IN_RODS_TWILIGHT_VISION	17	0.78006	1.77009	0.000877208	0.0225023	0.0180058	417	tags=18%, list=2%, signal=17%	77974/20897/102294
45	REACTOME_RECYCLING_PATHWAY_OF_L1	REACTOME_RECYCLING_PATHWAY_OF_L1	41	-0.665267	-1.76774	0.000869535	0.0225023	0.0180058	2215	tags=46%, list=12%, signal=41%	22146/13429/53857/18222/71770/22350/73086/20779/67951/11771/22151/20112/11461/22142/22152/73710/17698/56613/22153
46	REACTOME_S_PHASE	REACTOME_S_PHASE	162	-0.487324	-1.58755	0.000843464	0.0225023	0.0180058	4198	tags=35%, list=23%, signal=27%	68240/22186/26441/17217/24061/73677/21402/68612/67089/20843/71988/26445/66440/18974/68999/22190/12447/216080/14156/26965/104394/75430/23797/23997/17220/109145/12566/73902/69077/100710/19177/12567/19173/26444/67849/12572/22194/66413/17869/217708/18969/52206/19166/69957/23996/21762/12443/13006/17463/17420/57296/59029/11651/19179/26443/19167/69745
47	REACTOME_UCH_PROTEINASES	REACTOME_UCH_PROTEINASES	96	-0.549251	-1.67484	0.000929302	0.0233314	0.0186693	4173	tags=40%, list=22%, signal=31%	22186/26441/12021/73677/67089/228790/233875/110962/26445/319165/22190/23997/218214/51812/73902/69077/19177/19173/26444/22632/66413/22223/75302/68142/50933/19166/23996/21762/21803/225280/11461/17463/57296/59029/17131/19179/26443/19167
48	REACTOME_RHOB_GTPASE_CYCLE	REACTOME_RHOB_GTPASE_CYCLE	69	-0.610509	-1.77173	0.000962178	0.0236535	0.018927	1918	tags=26%, list=10%, signal=23%	21873/11855/11464/243362/54324/54216/18709/208846/19878/14570/12389/17925/13830/110279/56349/20166/263803/11852
49	REACTOME_MOLECULES_ASSOCIATED_WITH_ELASTIC_FIBRES	REACTOME_MOLECULES_ASSOCIATED_WITH_ELASTIC_FIBRES	34	-0.702707	-1.78884	0.00102731	0.0242636	0.0194152	2233	tags=35%, list=12%, signal=31%	16416/216616/12162/23876/108075/12156/14268/21803/16412/268977/14115/16998
50	REACTOME_TRANSCRIPTIONAL_REGULATION_BY_RUNX2	REACTOME_TRANSCRIPTIONAL_REGULATION_BY_RUNX2	115	-0.521728	-1.61475	0.00102812	0.0242636	0.0194152	2963	tags=42%, list=16%, signal=35%	26413/22186/14633/26441/17130/12028/73677/21402/67089/11350/26445/22190/26965/23797/22601/23997/73902/69077/26379/19177/12567/19173/26444/15183/66413/97064/212712/13345/19166/12394/23996/20779/12400/12156/16402/21762/12443/75788/15185/17463/57296/12393/15205/59029/11651/19179/26443/19167
51	REACTOME_RHO_GTPASES_ACTIVATE_PKNS	REACTOME_RHO_GTPASES_ACTIVATE_PKNS	74	-0.580991	-1.70806	0.00107252	0.0248151	0.0198565	1552	tags=15%, list=8%, signal=14%	68024/22628/99982/22631/18479/11848/54401/22629/22630/263803/11852
52	REACTOME_SIGNALING_BY_WNT	REACTOME_SIGNALING_BY_WNT	288	-0.422274	-1.45038	0.00120225	0.0272818	0.0218303	3251	tags=26%, list=18%, signal=22%	14688/22190/67087/319190/56433/105782/73130/14693/26965/103573/23997/13016/19353/12234/73902/12995/212398/20668/69077/19177/21414/19173/26444/17283/66413/84035/21886/17869/94253/18099/71770/68024/93687/19166/53627/13544/13542/23996/14366/11771/18018/20586/27373/81601/18643/21762/13017/16973/75788/235497/208846/17463/329252/57296/12389/13000/19092/22631/11848/74493/22418/103236/22410/59029/26932/2…
53	REACTOME_GAP_JUNCTION_ASSEMBLY	REACTOME_GAP_JUNCTION_ASSEMBLY	22	-0.767572	-1.83574	0.00125325	0.0279024	0.0223269	3575	tags=73%, list=19%, signal=59%	14612/14609/22143/238463/227613/22146/53857/67951/22151/14615/14623/22142/22152/73710/22153/14621
54	REACTOME_RHOBTB_GTPASE_CYCLE	REACTOME_RHOBTB_GTPASE_CYCLE	35	-0.681277	-1.7525	0.00144625	0.0309435	0.0247603	2366	tags=46%, list=13%, signal=40%	69288/19230/12466/76626/15519/53382/22352/12848/12461/19878/246710/12539/56320/269061/50875/109711
55	REACTOME_TRANSLOCATION_OF_SLC2A4_GLUT4_TO_THE_PLASMA_MEMBRANE	REACTOME_TRANSLOCATION_OF_SLC2A4_GLUT4_TO_THE_PLASMA_MEMBRANE	65	-0.602626	-1.7224	0.0014685	0.0309435	0.0247603	1356	tags=31%, list=7%, signal=29%	22146/53857/17918/22628/67951/105504/22151/11461/22142/22631/54401/22629/22152/73710/56044/11651/19325/22153/12313/22630
56	REACTOME_DEGRADATION_OF_BETA_CATENIN_BY_THE_DESTRUCTION_COMPLEX	REACTOME_DEGRADATION_OF_BETA_CATENIN_BY_THE_DESTRUCTION_COMPLEX	85	-0.560275	-1.68348	0.00144136	0.0309435	0.0247603	2963	tags=34%, list=16%, signal=29%	26965/23997/13016/12234/73902/212398/69077/19177/21414/19173/26444/66413/21886/17869/93687/19166/23996/21762/13017/17463/57296/59029/26932/26931/19179/26443/19053/19167/225849
57	REACTOME_SIGNALING_BY_BRAF_AND_RAF1_FUSIONS	REACTOME_SIGNALING_BY_BRAF_AND_RAF1_FUSIONS	62	-0.602592	-1.71098	0.00150096	0.0310725	0.0248635	2233	tags=34%, list=12%, signal=30%	16416/16399/22330/26396/215449/12125/245684/20779/16452/26372/14268/16905/17169/11461/12323/29875/26395/54401/26936/12313/16653
58	REACTOME_SYNTHESIS_OF_DNA	REACTOME_SYNTHESIS_OF_DNA	120	-0.51602	-1.60294	0.00157188	0.0319796	0.0255894	4198	tags=35%, list=23%, signal=27%	68240/22186/26441/17217/73677/21402/68612/67089/26445/66440/18974/68999/22190/12447/216080/14156/26965/75430/23997/17220/109145/12566/73902/69077/19177/19173/26444/22194/66413/18969/52206/19166/69957/23996/21762/17463/57296/59029/19179/26443/19167/69745
59	REACTOME_COOPERATION_OF_PREFOLDIN_AND_TRIC_CCT_IN_ACTIN_AND_TUBULIN_FOLDING	REACTOME_COOPERATION_OF_PREFOLDIN_AND_TRIC_CCT_IN_ACTIN_AND_TUBULIN_FOLDING	28	-0.741075	-1.81308	0.00169811	0.0333961	0.0267228	3687	tags=75%, list=20%, signal=60%	109054/12468/22143/12464/238463/227613/22146/12466/53857/22327/12469/67199/12465/67951/22151/12461/11461/22142/22152/73710/22153
60	REACTOME_AURKA_ACTIVATION_BY_TPX2	REACTOME_AURKA_ACTIVATION_BY_TPX2	72	-0.574582	-1.67689	0.00168537	0.0333961	0.0267228	3065	tags=33%, list=17%, signal=28%	75786/227613/230376/76478/67203/18747/73738/66296/225745/18286/15519/18472/83922/69654/22628/27373/16328/208518/214552/22142/13589/13424/54130/22153
61	REACTOME_UPTAKE_AND_FUNCTION_OF_ANTHRAX_TOXINS	REACTOME_UPTAKE_AND_FUNCTION_OF_ANTHRAX_TOXINS	11	-0.849223	-1.75033	0.00176575	0.034023	0.0272245	1813	tags=45%, list=10%, signal=41%	26396/18550/26395/12313/71914
62	REACTOME_DISSOLUTION_OF_FIBRIN_CLOT	REACTOME_DISSOLUTION_OF_FIBRIN_CLOT	11	-0.848292	-1.74841	0.00180072	0.034023	0.0272245	948	tags=36%, list=5%, signal=35%	18792/18793/12306/20719
63	REACTOME_IRAK4_DEFICIENCY_TLR2_4	REACTOME_IRAK4_DEFICIENCY_TLR2_4	15	0.780446	1.71488	0.00181648	0.034023	0.0272245	2638	tags=53%, list=14%, signal=46%	20201/24088/20202/12475/21898/12491/12229/266632
64	REACTOME_ASSEMBLY_AND_CELL_SURFACE_PRESENTATION_OF_NMDA_RECEPTORS	REACTOME_ASSEMBLY_AND_CELL_SURFACE_PRESENTATION_OF_NMDA_RECEPTORS	29	-0.714849	-1.75198	0.00194797	0.035077	0.0280679	3366	tags=59%, list=18%, signal=48%	108058/22143/238463/227613/22146/53857/14814/53310/67951/22151/319924/12323/13385/22142/22152/73710/22153
65	REACTOME_ER_TO_GOLGI_ANTEROGRADE_TRANSPORT	REACTOME_ER_TO_GOLGI_ANTEROGRADE_TRANSPORT	141	-0.494531	-1.57557	0.00199166	0.035077	0.0280679	3886	tags=42%, list=21%, signal=33%	76332/56041/97484/56395/21787/11735/56389/12343/50797/54160/27096/108123/13427/107338/22143/238463/338320/11842/52036/11844/227613/66682/21802/67091/11843/59288/22146/234663/56418/20741/53857/235661/68581/67665/76308/66226/102339/12793/69654/20740/20334/12794/12345/67951/11839/22151/60409/78232/22142/68137/22152/73710/105522/13424/12836/54130/56444/22153/11733
66	REACTOME_GOLGI_TO_ER_RETROGRADE_TRANSPORT	REACTOME_GOLGI_TO_ER_RETROGRADE_TRANSPORT	123	-0.501483	-1.56157	0.00192401	0.035077	0.0280679	3730	tags=39%, list=20%, signal=31%	12343/53357/50797/54160/108123/13427/107338/22143/238463/16572/11842/11844/227613/11843/59288/16563/22146/234663/108148/53857/76895/235661/16594/68581/67665/19330/19346/18472/76308/18475/16561/69654/12345/67951/22151/16562/22142/270192/68137/20932/22152/73710/13424/54130/56444/22153/16570/14423
67	REACTOME_MITOTIC_G1_PHASE_AND_G1_S_TRANSITION	REACTOME_MITOTIC_G1_PHASE_AND_G1_S_TRANSITION	148	-0.478443	-1.54045	0.00197005	0.035077	0.0280679	3507	tags=28%, list=19%, signal=23%	11350/26445/71978/18974/22190/12447/26965/104394/23797/23997/17220/12566/69077/19177/12567/19173/26444/12572/66413/17869/20135/13557/50496/217708/18969/19166/23996/20779/16452/12578/21762/12443/17463/17420/57296/12579/59029/11651/19179/26443/19053/19167
68	REACTOME_TRANSPORT_TO_THE_GOLGI_AND_SUBSEQUENT_MODIFICATION	REACTOME_TRANSPORT_TO_THE_GOLGI_AND_SUBSEQUENT_MODIFICATION	170	-0.471863	-1.5486	0.00206224	0.0357859	0.0286351	3886	tags=38%, list=21%, signal=31%	76332/56041/97484/56395/21787/11735/56389/12343/50797/54160/27096/108123/13427/107338/22143/238463/338320/11842/52036/11844/227613/66682/21802/67091/11843/59288/22146/234663/56418/20741/53857/235661/68581/67665/76308/66226/102339/12793/69654/20740/20334/12794/12345/67951/11839/53418/22151/60409/78232/217664/22142/20451/68137/22152/73710/105522/13424/12836/53618/103534/54130/56444/22153/11733/20440
69	REACTOME_RHO_GTPASES_ACTIVATE_IQGAPS	REACTOME_RHO_GTPASES_ACTIVATE_IQGAPS	25	-0.748717	-1.8145	0.00216479	0.0364146	0.0291382	3310	tags=76%, list=18%, signal=63%	22143/12385/238463/227613/12540/56430/19353/22146/17283/53857/67951/22151/11461/29875/22142/22152/73710/22153/12313
70	REACTOME_SIGNALING_BY_NOTCH4	REACTOME_SIGNALING_BY_NOTCH4	82	-0.564456	-1.68602	0.00218756	0.0364146	0.0291382	3225	tags=33%, list=17%, signal=27%	22190/14257/26965/23997/333639/69077/19177/19173/26444/66413/17127/19166/23996/21762/66354/17463/57296/22631/15205/59029/19664/11651/16449/19179/26443/54485/19167
71	REACTOME_RHO_GTPASE_CYCLE	REACTOME_RHO_GTPASE_CYCLE	438	-0.37937	-1.34434	0.00219105	0.0364146	0.0291382	2566	tags=22%, list=14%, signal=19%	216197/24001/67784/71435/16709/380698/13836/69288/218952/22319/19230/104252/12466/76626/56418/71409/238130/269608/18710/54411/15519/108699/20947/23943/21873/11855/76577/27061/50884/53382/106952/56491/71228/11856/20355/11464/20740/20403/20867/243362/54324/20779/12345/54216/18709/223254/13518/76088/108686/20663/244895/22352/20844/70350/12848/192192/12461/22379/11461/208846/217866/19878/29875/246710…
72	REACTOME_FORMATION_OF_TUBULIN_FOLDING_INTERMEDIATES_BY_CCT_TRIC	REACTOME_FORMATION_OF_TUBULIN_FOLDING_INTERMEDIATES_BY_CCT_TRIC	21	-0.77554	-1.83294	0.00229907	0.0376793	0.0301501	3434	tags=81%, list=19%, signal=66%	12468/22143/12464/238463/227613/22146/12466/53857/12469/12465/67951/22151/12461/22142/22152/73710/22153
73	REACTOME_INTEGRIN_CELL_SURFACE_INTERACTIONS	REACTOME_INTEGRIN_CELL_SURFACE_INTERACTIONS	78	-0.582352	-1.72917	0.00245371	0.0396628	0.0317373	1395	tags=18%, list=8%, signal=17%	12817/16402/20750/14268/67374/16404/15891/16412/12829/12836/12822/16403/12828/12505
74	REACTOME_SIGNALING_BY_TGF_BETA_RECEPTOR_COMPLEX	REACTOME_SIGNALING_BY_TGF_BETA_RECEPTOR_COMPLEX	74	-0.563382	-1.65629	0.00263465	0.042012	0.0336171	3225	tags=41%, list=17%, signal=34%	22190/12402/216080/17126/102098/104394/103573/68010/22192/21815/16477/93742/17283/12454/17869/17127/97064/107951/18550/20901/75788/21803/66354/20602/11848/19045/12579/65112/17131/19042
75	REACTOME_CELL_EXTRACELLULAR_MATRIX_INTERACTIONS	REACTOME_CELL_EXTRACELLULAR_MATRIX_INTERACTIONS	18	-0.772803	-1.76778	0.00273052	0.0429602	0.0343758	2622	tags=56%, list=14%, signal=48%	110829/218952/16202/68794/11461/16412/192176/109711/74202/170736
76	REACTOME_CHEMOKINE_RECEPTORS_BIND_CHEMOKINES	REACTOME_CHEMOKINE_RECEPTORS_BIND_CHEMOKINES	39	0.62089	1.70764	0.00287916	0.0435565	0.034853	2775	tags=33%, list=15%, signal=28%	12765/54199/330122/20301/20302/20310/20311/12768/20303/227288/12767/56744/57349
77	REACTOME_RHOC_GTPASE_CYCLE	REACTOME_RHOC_GTPASE_CYCLE	72	-0.564281	-1.64683	0.00287313	0.0435565	0.034853	2240	tags=28%, list=12%, signal=25%	22319/71409/21873/11855/56491/243362/54324/22379/208846/19878/29875/12389/17925/66146/11848/13830/110279/268739/20166/263803
78	REACTOME_COPI_MEDIATED_ANTEROGRADE_TRANSPORT	REACTOME_COPI_MEDIATED_ANTEROGRADE_TRANSPORT	92	-0.52461	-1.59065	0.00282394	0.0435565	0.034853	3886	tags=47%, list=21%, signal=37%	76332/56041/97484/56395/11735/56389/12343/50797/54160/108123/13427/107338/22143/238463/11842/11844/227613/11843/59288/22146/234663/56418/20741/53857/235661/68581/67665/76308/102339/69654/20740/12345/67951/22151/22142/68137/22152/73710/13424/54130/56444/22153/11733
79	REACTOME_CELL_CELL_JUNCTION_ORGANIZATION	REACTOME_CELL_CELL_JUNCTION_ORGANIZATION	53	-0.610294	-1.69654	0.00296315	0.0442597	0.0354156	2830	tags=26%, list=15%, signal=22%	12565/621628/54419/54725/93742/12560/56217/11461/52118/58235/12563/12388/12555/56492
80	REACTOME_COLLAGEN_CHAIN_TRIMERIZATION	REACTOME_COLLAGEN_CHAIN_TRIMERIZATION	40	-0.644955	-1.69732	0.00300807	0.044369	0.0355031	3963	tags=35%, list=21%, signal=28%	53867/71355/12827/12826/73368/12831/12834/12833/12817/373864/12829/12836/12822/12828
81	REACTOME_GAP_JUNCTION_TRAFFICKING_AND_REGULATION	REACTOME_GAP_JUNCTION_TRAFFICKING_AND_REGULATION	34	-0.671151	-1.70851	0.0030711	0.0447394	0.0357995	3575	tags=59%, list=19%, signal=48%	14612/14609/21872/22143/238463/227613/22146/13429/53857/20779/67951/22151/14615/14623/11461/22142/22152/73710/22153/14621
82	REACTOME_SEALING_OF_THE_NUCLEAR_ENVELOPE_NE_BY_ESCRT_III	REACTOME_SEALING_OF_THE_NUCLEAR_ENVELOPE_NE_BY_ESCRT_III	24	-0.715746	-1.72161	0.00316814	0.0447626	0.035818	3310	tags=50%, list=18%, signal=41%	22143/238463/227613/116733/22146/53857/67951/22151/22142/22152/73710/22153
83	REACTOME_DISEASES_ASSOCIATED_WITH_GLYCOSYLATION_PRECURSOR_BIOSYNTHESIS	REACTOME_DISEASES_ASSOCIATED_WITH_GLYCOSYLATION_PRECURSOR_BIOSYNTHESIS	18	0.740807	1.69664	0.00325062	0.0447626	0.035818	2594	tags=50%, list=14%, signal=43%	50798/14430/12091/19025/18010/67422/68563/14583/52014
84	REACTOME_ACTIVATION_OF_NMDA_RECEPTORS_AND_POSTSYNAPTIC_EVENTS	REACTOME_ACTIVATION_OF_NMDA_RECEPTORS_AND_POSTSYNAPTIC_EVENTS	75	-0.564846	-1.66547	0.00324141	0.0447626	0.035818	4385	tags=48%, list=24%, signal=37%	18176/52163/26413/22343/19418/216963/54126/19082/15461/108058/22143/238463/227613/19108/19353/19085/18747/22146/53857/14814/53310/20779/67951/22151/20112/319924/12323/13385/22142/207565/22152/73710/19417/22153/12313/16653
85	REACTOME_REGULATION_OF_RUNX3_EXPRESSION_AND_ACTIVITY	REACTOME_REGULATION_OF_RUNX3_EXPRESSION_AND_ACTIVITY	55	-0.601013	-1.664	0.00311505	0.0447626	0.035818	2552	tags=35%, list=14%, signal=30%	69077/19177/19173/26444/66413/19166/23996/20779/12400/12578/21762/75788/21803/17463/57296/59029/19179/26443/19167
86	REACTOME_SIGNALING_BY_NTRKS	REACTOME_SIGNALING_BY_NTRKS	128	-0.493081	-1.54263	0.00326236	0.0447626	0.035818	2743	tags=27%, list=15%, signal=23%	19353/12568/12569/216148/29857/16477/15903/13429/15902/26396/12928/71770/18550/381677/73086/20779/11771/18709/20112/17258/235584/67603/12570/319520/26395/14283/11848/15901/54401/12064/13655/56044/18049/19053/16653
87	REACTOME_RHOBTB2_GTPASE_CYCLE	REACTOME_RHOBTB2_GTPASE_CYCLE	23	-0.736558	-1.77016	0.00343804	0.045583	0.0364746	2211	tags=48%, list=12%, signal=42%	19230/12466/76626/15519/53382/12461/246710/12539/56320/50875/109711
88	REACTOME_RRNA_PROCESSING	REACTOME_RRNA_PROCESSING	194	-0.452302	-1.49615	0.0034292	0.045583	0.0364746	5297	tags=47%, list=29%, signal=34%	216156/20055/27207/66138/20044/100608/52575/110954/19941/56200/75273/74035/245474/66481/19988/110816/66132/57808/14791/67205/18114/67941/69072/269261/67248/68533/19899/30877/11837/27367/66249/22186/20042/52530/105372/217995/68052/67619/64934/50912/26451/26961/59028/67134/67891/67186/234374/75617/16785/213895/66480/65961/110109/319195/217109/67281/76846/20005/66181/20116/20103/27176/19982/14113/22…
89	REACTOME_SIGNALING_BY_RECEPTOR_TYROSINE_KINASES	REACTOME_SIGNALING_BY_RECEPTOR_TYROSINE_KINASES	481	-0.376806	-1.35146	0.00340767	0.045583	0.0364746	3248	tags=27%, list=18%, signal=23%	98758/12385/54607/12831/22190/12402/13649/14257/12834/17974/83767/13874/19248/21843/228775/11540/17999/56717/12540/72514/140579/23797/77480/22601/13858/21802/19353/114716/12568/12833/16776/12569/216148/29857/24064/18747/16477/15903/11973/16416/20203/13429/21841/74334/18710/11489/54411/14172/15519/15183/16774/396184/18576/66491/15902/26396/17869/12928/215449/50884/226519/71770/18550/217169/381677/…
90	REACTOME_MISCELLANEOUS_TRANSPORT_AND_BINDING_EVENTS	REACTOME_MISCELLANEOUS_TRANSPORT_AND_BINDING_EVENTS	23	-0.73527	-1.76706	0.0035742	0.0460083	0.0368148	325	tags=30%, list=2%, signal=30%	241296/233280/13829/93790/12994/100604/11519
91	REACTOME_GLYCOSPHINGOLIPID_METABOLISM	REACTOME_GLYCOSPHINGOLIPID_METABOLISM	38	0.605685	1.64538	0.00366507	0.0460083	0.0368148	2620	tags=42%, list=14%, signal=36%	15211/14466/15212/12091/11881/19025/18010/14421/272636/74577/23956/74008/14667/56356/11605/19156
92	REACTOME_COLLAGEN_FORMATION	REACTOME_COLLAGEN_FORMATION	85	-0.535744	-1.60977	0.00359536	0.0460083	0.0368148	1949	tags=21%, list=11%, signal=19%	16774/94352/12406/21892/12817/12153/13518/16782/373864/67573/18810/237360/12829/12836/12822/16403/12828/12476
93	REACTOME_APOPTOSIS	REACTOME_APOPTOSIS	173	-0.460637	-1.51272	0.00365012	0.0460083	0.0368148	4233	tags=38%, list=23%, signal=29%	224105/26413/12387/22186/72993/26441/12028/26419/72565/73677/67089/16646/12261/13063/170770/22627/26445/21872/22190/56369/74268/21933/23797/23997/12015/73902/69077/19177/74006/19173/26444/66413/21873/227753/19766/27061/12125/13512/19166/20740/22628/23996/14083/67013/12578/22352/21762/16905/17463/107449/57296/19057/22631/18810/54401/18772/14453/22629/59029/11651/19179/26443/19167/12367/22630
94	REACTOME_DNA_REPLICATION	REACTOME_DNA_REPLICATION	171	-0.452921	-1.48741	0.00359077	0.0460083	0.0368148	4198	tags=27%, list=23%, signal=21%	68240/22186/26441/17217/73677/21402/68612/67089/16646/26445/319165/66440/18974/68999/22190/12447/216080/319190/14156/26965/75430/23997/17220/109145/12566/73902/69077/19177/19173/26444/22194/66413/13557/18969/68024/52206/19166/69957/23996/21762/17463/57296/59029/19179/26443/19167/69745
95	REACTOME_REGULATION_OF_PTEN_STABILITY_AND_ACTIVITY	REACTOME_REGULATION_OF_PTEN_STABILITY_AND_ACTIVITY	69	-0.571482	-1.65847	0.00382362	0.0474933	0.0380032	3225	tags=35%, list=17%, signal=29%	22190/17999/23797/23997/73902/12995/69077/19211/19177/19173/26444/66413/19166/23996/21762/17463/57296/13000/74493/59029/11651/19179/26443/19167
96	REACTOME_ANCHORING_FIBRIL_FORMATION	REACTOME_ANCHORING_FIBRIL_FORMATION	15	-0.792904	-1.74994	0.00402404	0.0477095	0.0381761	1949	tags=47%, list=11%, signal=42%	16774/21892/12153/16782/12829/12836/12828
97	REACTOME_RAS_ACTIVATION_UPON_CA2_INFLUX_THROUGH_NMDA_RECEPTOR	REACTOME_RAS_ACTIVATION_UPON_CA2_INFLUX_THROUGH_NMDA_RECEPTOR	17	-0.773329	-1.74436	0.00422957	0.0477095	0.0381761	1710	tags=41%, list=9%, signal=37%	14814/53310/12323/13385/19417/12313/16653
98	REACTOME_DISEASES_OF_CARBOHYDRATE_METABOLISM	REACTOME_DISEASES_OF_CARBOHYDRATE_METABOLISM	29	0.662231	1.70189	0.00407623	0.0477095	0.0381761	3221	tags=45%, list=17%, signal=37%	14387/67880/12091/11881/27357/27029/75612/110006/68401/15932/230163/27419/16548
99	REACTOME_RHO_GTPASES_ACTIVATE_NADPH_OXIDASES	REACTOME_RHO_GTPASES_ACTIVATE_NADPH_OXIDASES	23	0.70194	1.70101	0.00424534	0.0477095	0.0381761	2856	tags=52%, list=15%, signal=44%	20201/20202/241275/71893/18750/17969/26416/17972/18762/17970/225326/19354
100	REACTOME_EPHB_MEDIATED_FORWARD_SIGNALING	REACTOME_EPHB_MEDIATED_FORWARD_SIGNALING	41	-0.621451	-1.65131	0.00412641	0.0477095	0.0381761	2961	tags=44%, list=16%, signal=37%	12540/19353/68089/56443/13846/13641/13642/66713/14083/20779/16885/11461/19878/15529/18479/11848/12631/218397
101	REACTOME_REGULATION_OF_PLK1_ACTIVITY_AT_G2_M_TRANSITION	REACTOME_REGULATION_OF_PLK1_ACTIVITY_AT_G2_M_TRANSITION	87	-0.540112	-1.62295	0.00409711	0.0477095	0.0381761	3517	tags=36%, list=19%, signal=29%	22627/13427/71648/22190/75786/227613/26965/230376/76478/12234/67203/18747/73738/66296/225745/18286/15519/18472/83922/69654/22628/27373/16328/208518/214552/22142/103583/13589/13424/54130/22153
102	REACTOME_APC_C_CDH1_MEDIATED_DEGRADATION_OF_CDC20_AND_OTHER_APC_C_CDH1_TARGETED_PROTEINS_IN_LATE_MITOSIS_EARLY_G1	REACTOME_APC_C_CDH1_MEDIATED_DEGRADATION_OF_CDC20_AND_OTHER_APC_C_CDH1_TARGETED_PROTEINS_IN_LATE_MITOSIS_EARLY_G1	74	-0.549576	-1.6157	0.00407581	0.0477095	0.0381761	4173	tags=41%, list=22%, signal=32%	22186/26441/73677/68612/67089/26445/66440/68999/22190/216080/75430/23997/73902/69077/19177/19173/26444/22194/66413/52206/19166/69957/23996/21762/17463/57296/59029/19179/26443/19167
103	REACTOME_SWITCHING_OF_ORIGINS_TO_A_POST_REPLICATIVE_STATE	REACTOME_SWITCHING_OF_ORIGINS_TO_A_POST_REPLICATIVE_STATE	91	-0.524455	-1.58943	0.00420281	0.0477095	0.0381761	4173	tags=40%, list=22%, signal=31%	22186/26441/17217/73677/21402/68612/67089/26445/66440/68999/22190/12447/216080/26965/75430/23997/17220/12566/73902/69077/19177/19173/26444/22194/66413/52206/19166/69957/23996/21762/17463/57296/59029/19179/26443/19167
104	REACTOME_MITOTIC_SPINDLE_CHECKPOINT	REACTOME_MITOTIC_SPINDLE_CHECKPOINT	110	-0.500855	-1.54408	0.00424428	0.0477095	0.0381761	4738	tags=41%, list=26%, signal=31%	67139/68014/77891/228421/76499/72155/110379/72124/66468/18221/12237/68612/60411/234865/13427/66440/68999/52504/216080/75786/75430/19387/103573/56430/67203/108911/17120/16563/234663/22194/235661/12617/18472/320394/52206/69957/71876/52696/83431/13589/26932/26931/13424/19053/225849
105	REACTOME_G2_M_CHECKPOINTS	REACTOME_G2_M_CHECKPOINTS	156	-0.474476	-1.54149	0.00394687	0.0477095	0.0381761	4198	tags=28%, list=23%, signal=22%	68240/22186/26441/12021/17217/73677/67089/12144/107823/22627/72440/26445/225182/22190/235559/319190/23997/17220/12566/73902/69077/19177/19173/26444/66413/19367/68024/19166/22628/23996/81601/93765/21762/17463/57296/22631/54401/22629/59029/15204/19179/26443/19167/22630
106	REACTOME_SIGNALING_BY_TGFB_FAMILY_MEMBERS	REACTOME_SIGNALING_BY_TGFB_FAMILY_MEMBERS	97	-0.518509	-1.58193	0.00431448	0.0480292	0.0384319	3225	tags=35%, list=17%, signal=29%	22190/12402/218441/216080/17126/102098/104394/103573/68010/22192/21815/16477/93742/17283/12454/17869/17127/97064/107951/18550/12156/20901/75788/21803/66354/66556/16323/20602/11848/19045/12579/65112/17131/19042
107	REACTOME_ENOS_ACTIVATION	REACTOME_ENOS_ACTIVATION	11	-0.821699	-1.6936	0.00453279	0.0488854	0.039117	2009	tags=45%, list=11%, signal=41%	15519/68268/12389/11651/12313
108	REACTOME_ASSEMBLY_OF_COLLAGEN_FIBRILS_AND_OTHER_MULTIMERIC_STRUCTURES	REACTOME_ASSEMBLY_OF_COLLAGEN_FIBRILS_AND_OTHER_MULTIMERIC_STRUCTURES	58	-0.597005	-1.67127	0.00447428	0.0488854	0.039117	1949	tags=26%, list=11%, signal=23%	16774/94352/21892/12153/13518/16782/373864/67573/18810/12829/12836/12822/16403/12828/12476
109	REACTOME_CLEC7A_DECTIN_1_SIGNALING	REACTOME_CLEC7A_DECTIN_1_SIGNALING	100	-0.500786	-1.5395	0.00459854	0.0488854	0.039117	3225	tags=33%, list=17%, signal=27%	22190/216080/66589/56550/216150/19697/26965/23997/12234/22192/73902/69077/19177/19173/26444/66413/22200/19166/23996/20779/18018/93765/21762/17463/57296/103583/59029/19179/26443/12675/12313/16151/19167
110	REACTOME_HOST_INTERACTIONS_OF_HIV_FACTORS	REACTOME_HOST_INTERACTIONS_OF_HIV_FACTORS	126	-0.481344	-1.50701	0.00455961	0.0488854	0.039117	4616	tags=43%, list=25%, signal=32%	11772/19181/101739/110379/19384/11765/26440/75717/11840/11767/72124/224105/22186/26441/73677/21402/67089/16646/234865/26445/11769/19385/22190/11740/170762/19387/103573/23997/19353/12234/73902/69077/19177/11739/19173/26444/66413/107951/268373/71770/19166/23996/11771/21762/71805/15361/17463/57296/23825/107975/59029/19179/26443/19167
111	REACTOME_HIV_INFECTION	REACTOME_HIV_INFECTION	222	-0.435158	-1.45727	0.00450993	0.0488854	0.039117	4616	tags=37%, list=25%, signal=28%	11772/19181/101739/66420/110379/19384/11765/20020/26440/75717/68092/11840/11767/72124/224105/22186/26441/73677/21402/67089/16646/67897/67655/13872/234865/108143/26445/11769/70439/19385/22190/108138/14156/116733/11740/170762/19387/103573/23997/19353/12234/73902/69077/20833/19177/11739/19173/26444/24075/12572/66413/12454/66491/66201/107951/268373/71770/18550/68153/22088/19166/23996/72504/11771/6924…
112	REACTOME_SIGNALING_BY_ROBO_RECEPTORS	REACTOME_SIGNALING_BY_ROBO_RECEPTORS	204	-0.432296	-1.43418	0.00468991	0.0494116	0.0395381	4361	tags=41%, list=24%, signal=32%	26440/269261/14852/67248/68092/19899/11837/27367/224105/22186/20042/26441/68052/26451/26961/17149/17973/73677/67891/67089/67186/75617/16785/11350/26445/66480/319195/22190/17974/67281/76846/20005/20116/12540/20103/27176/23997/19353/18458/73902/19982/69077/22121/67115/19177/27050/18747/20090/19173/26444/20104/71745/268721/66413/208643/66475/14733/19166/270106/66483/23996/20779/66441/20663/12331/186…
113	REACTOME_P130CAS_LINKAGE_TO_MAPK_SIGNALING_FOR_INTEGRINS	REACTOME_P130CAS_LINKAGE_TO_MAPK_SIGNALING_FOR_INTEGRINS	12	-0.814529	-1.71166	0.00479153	0.0500355	0.0400373	2233	tags=67%, list=12%, signal=59%	16416/16399/12928/215449/14083/20779/12927/14268
114	REACTOME_NCAM_SIGNALING_FOR_NEURITE_OUT_GROWTH	REACTOME_NCAM_SIGNALING_FOR_NEURITE_OUT_GROWTH	58	-0.59355	-1.6616	0.00499681	0.0517214	0.0413864	5243	tags=62%, list=28%, signal=45%	19262/12291/640524/21367/26417/13004/14360/58226/12835/18176/26413/14586/20450/53867/12827/19122/15461/12826/12831/12834/12292/12833/20741/17967/73086/20740/14083/20779/14182/14588/14573/12829/12296/12828/14585/16653
115	REACTOME_RAF_INDEPENDENT_MAPK1_3_ACTIVATION	REACTOME_RAF_INDEPENDENT_MAPK1_3_ACTIVATION	23	-0.721138	-1.7331	0.00534423	0.0548365	0.043879	1813	tags=39%, list=10%, signal=35%	26396/16452/75590/235584/67603/319520/26395/63953/240672
116	REACTOME_MITOCHONDRIAL_FATTY_ACID_BETA_OXIDATION_OF_SATURATED_FATTY_ACIDS	REACTOME_MITOCHONDRIAL_FATTY_ACID_BETA_OXIDATION_OF_SATURATED_FATTY_ACIDS	10	0.841062	1.69706	0.00544176	0.0548827	0.0439159	1287	tags=40%, list=7%, signal=37%	11364/15107/20216/11363
117	REACTOME_DEGRADATION_OF_THE_EXTRACELLULAR_MATRIX	REACTOME_DEGRADATION_OF_THE_EXTRACELLULAR_MATRIX	123	-0.482738	-1.5032	0.00543895	0.0548827	0.0439159	2008	tags=26%, list=11%, signal=23%	64706/17384/12833/16776/13039/30806/16774/12334/226519/17387/12380/18550/21892/12817/12153/18073/16782/20750/14268/11502/12336/56213/11595/12333/17391/12829/12836/12822/12828/16777/12505/12367
118	REACTOME_TRANSPORT_OF_CONNEXONS_TO_THE_PLASMA_MEMBRANE	REACTOME_TRANSPORT_OF_CONNEXONS_TO_THE_PLASMA_MEMBRANE	14	-0.792949	-1.71614	0.00552279	0.0552279	0.0441922	3568	tags=86%, list=19%, signal=69%	14609/22143/238463/227613/22146/53857/67951/22151/22142/22152/73710/22153
119	REACTOME_LONG_TERM_POTENTIATION	REACTOME_LONG_TERM_POTENTIATION	15	-0.782333	-1.72661	0.00566211	0.0556774	0.0445519	1710	tags=40%, list=9%, signal=36%	14814/53310/20779/12323/13385/12313
120	REACTOME_DEGRADATION_OF_GLI1_BY_THE_PROTEASOME	REACTOME_DEGRADATION_OF_GLI1_BY_THE_PROTEASOME	59	-0.565778	-1.59052	0.00564004	0.0556774	0.0445519	4173	tags=47%, list=22%, signal=37%	22186/26441/73677/21402/67089/26445/22190/26965/23997/12234/73902/69077/19177/18747/19173/26444/66413/18222/19166/23996/21762/17463/57296/24069/59029/19179/26443/19167
121	REACTOME_TNF_RECEPTOR_SUPERFAMILY_TNFSF_MEMBERS_MEDIATING_NON_CANONICAL_NF_KB_PATHWAY	REACTOME_TNF_RECEPTOR_SUPERFAMILY_TNFSF_MEMBERS_MEDIATING_NON_CANONICAL_NF_KB_PATHWAY	15	0.750473	1.64902	0.00580116	0.0565733	0.0452687	2612	tags=53%, list=14%, signal=46%	21934/16994/11796/50930/53859/17000/11797/24099
122	REACTOME_DECTIN_1_MEDIATED_NONCANONICAL_NF_KB_SIGNALING	REACTOME_DECTIN_1_MEDIATED_NONCANONICAL_NF_KB_SIGNALING	62	-0.567695	-1.61189	0.00593218	0.0573768	0.0459117	3022	tags=48%, list=16%, signal=41%	22186/26441/73677/21402/67089/26445/22190/19697/26965/23997/12234/22192/73902/69077/19177/19173/26444/66413/22200/19166/23996/21762/17463/57296/103583/59029/19179/26443/12675/19167
123	REACTOME_NEDDYLATION	REACTOME_NEDDYLATION	221	-0.433651	-1.45282	0.00603381	0.0578853	0.0463186	4213	tags=36%, list=23%, signal=28%	234664/22186/50788/69706/26441/68431/26572/71902/432879/100737/73677/21402/56468/224111/67089/59043/26445/76863/140858/14155/230903/207952/232539/54607/22190/216080/56550/224023/26965/30050/23997/27784/74165/69456/12234/22192/73902/214931/230796/69077/19177/30839/19173/26444/65256/50762/71745/242785/66413/66498/228003/72584/22200/50933/78889/19166/23996/230904/21762/72323/117589/12848/80913/74646…
124	REACTOME_CHOLESTEROL_BIOSYNTHESIS	REACTOME_CHOLESTEROL_BIOSYNTHESIS	24	-0.688528	-1.65614	0.00616105	0.058499	0.0468096	3588	tags=62%, list=19%, signal=50%	13360/14137/15490/13121/13595/319554/208715/192156/17855/20775/18194/15357/74754/66234/73166
125	REACTOME_RECRUITMENT_OF_MITOTIC_CENTROSOME_PROTEINS_AND_COMPLEXES	REACTOME_RECRUITMENT_OF_MITOTIC_CENTROSOME_PROTEINS_AND_COMPLEXES	79	-0.547041	-1.6301	0.0062465	0.058499	0.0468096	3131	tags=35%, list=17%, signal=30%	22627/13427/12537/75786/227613/230376/76478/67203/18747/73738/66296/225745/18286/15519/18472/83922/69654/22628/27373/233276/16328/208518/214552/22142/13589/13424/54130/22153
126	REACTOME_REGULATION_OF_MRNA_STABILITY_BY_PROTEINS_THAT_BIND_AU_RICH_ELEMENTS	REACTOME_REGULATION_OF_MRNA_STABILITY_BY_PROTEINS_THAT_BIND_AU_RICH_ELEMENTS	86	-0.541894	-1.62847	0.00622573	0.058499	0.0468096	2855	tags=30%, list=15%, signal=26%	103573/23997/56086/18458/73902/69077/19177/19173/26444/66583/15568/66413/208643/19166/23996/27998/21762/17463/57296/22631/54401/59029/11651/19179/26443/19167
127	REACTOME_APOPTOTIC_EXECUTION_PHASE	REACTOME_APOPTOTIC_EXECUTION_PHASE	51	-0.583313	-1.61802	0.00670192	0.0622698	0.0498269	1918	tags=25%, list=10%, signal=23%	74006/21873/227753/27061/13512/20740/14083/22352/16905/18810/18772/14453/12367
128	REACTOME_POST_CHAPERONIN_TUBULIN_FOLDING_PATHWAY	REACTOME_POST_CHAPERONIN_TUBULIN_FOLDING_PATHWAY	18	-0.741873	-1.69703	0.00690425	0.0631552	0.0505354	3310	tags=67%, list=18%, signal=55%	22143/238463/227613/22146/53857/67951/22151/22142/22152/73710/22153/56327
129	REACTOME_TYPE_I_HEMIDESMOSOME_ASSEMBLY	REACTOME_TYPE_I_HEMIDESMOSOME_ASSEMBLY	11	-0.809508	-1.66848	0.00685185	0.0631552	0.0505354	1234	tags=55%, list=7%, signal=51%	16774/13518/16782/18810/16403/12476
130	REACTOME_SCF_SKP2_MEDIATED_DEGRADATION_OF_P27_P21	REACTOME_SCF_SKP2_MEDIATED_DEGRADATION_OF_P27_P21	60	-0.564868	-1.59325	0.00744366	0.0675656	0.0540645	3225	tags=43%, list=17%, signal=36%	22186/26441/21402/67089/26445/22190/12447/26965/23997/12566/69077/19177/12567/19173/26444/66413/19166/23996/21762/12443/17463/57296/59029/19179/26443/19167
131	REACTOME_DEFECTIVE_INTRINSIC_PATHWAY_FOR_APOPTOSIS	REACTOME_DEFECTIVE_INTRINSIC_PATHWAY_FOR_APOPTOSIS	24	-0.68109	-1.63825	0.00754052	0.0676063	0.0540971	2641	tags=46%, list=14%, signal=39%	12568/12569/12334/12125/12380/18477/12578/16905/12336/21672/12333
132	REACTOME_REGULATION_OF_EXPRESSION_OF_SLITS_AND_ROBOS	REACTOME_REGULATION_OF_EXPRESSION_OF_SLITS_AND_ROBOS	162	-0.440038	-1.4335	0.00756274	0.0676063	0.0540971	4361	tags=41%, list=24%, signal=31%	26440/269261/14852/67248/68092/19899/11837/27367/22186/20042/26441/68052/26451/26961/17149/73677/67891/67089/67186/75617/16785/26445/66480/319195/22190/67281/76846/20005/20116/20103/27176/23997/18458/73902/19982/69077/22121/67115/19177/27050/20090/19173/26444/20104/71745/268721/66413/208643/66475/19166/270106/66483/23996/66441/21762/225363/17463/57296/16825/14109/20115/59029/16876/19179/26443/191…
133	REACTOME_NEGATIVE_REGULATION_OF_NOTCH4_SIGNALING	REACTOME_NEGATIVE_REGULATION_OF_NOTCH4_SIGNALING	54	-0.585403	-1.63069	0.00762616	0.0676607	0.0541406	2963	tags=44%, list=16%, signal=37%	22186/26441/21402/67089/26445/22190/26965/23997/69077/19177/19173/26444/66413/19166/23996/21762/17463/57296/22631/59029/11651/19179/26443/19167
134	REACTOME_GENE_AND_PROTEIN_EXPRESSION_BY_JAK_STAT_SIGNALING_AFTER_INTERLEUKIN_12_STIMULATION	REACTOME_GENE_AND_PROTEIN_EXPRESSION_BY_JAK_STAT_SIGNALING_AFTER_INTERLEUKIN_12_STIMULATION	34	-0.640538	-1.63058	0.00792028	0.0697458	0.0558091	1957	tags=56%, list=11%, signal=50%	11840/11837/224105/21351/98758/12540/12798/15526/66902/215449/268373/66162/18738/68981/12306/12631/11632/56044/17698
135	REACTOME_G1_S_DNA_DAMAGE_CHECKPOINTS	REACTOME_G1_S_DNA_DAMAGE_CHECKPOINTS	68	-0.542021	-1.56418	0.00803502	0.070232	0.0561982	4173	tags=41%, list=22%, signal=32%	22186/26441/73677/67089/17246/26445/22190/12447/23997/12566/73902/69077/19177/19173/228829/26444/66413/19166/23996/12578/21762/17463/57296/59092/59029/19179/26443/19167
136	REACTOME_CELLULAR_RESPONSE_TO_HYPOXIA	REACTOME_CELLULAR_RESPONSE_TO_HYPOXIA	74	-0.531165	-1.56158	0.00819188	0.0710766	0.0568739	3225	tags=42%, list=17%, signal=35%	319594/26440/22186/26441/22339/73677/67089/26445/22190/216080/56550/23997/73902/69077/19177/19173/26444/71745/66413/19166/23996/21762/56295/17463/57296/112405/59029/19179/26443/15251/19167
137	REACTOME_CAMK_IV_MEDIATED_PHOSPHORYLATION_OF_CREB	REACTOME_CAMK_IV_MEDIATED_PHOSPHORYLATION_OF_CREB	10	-0.819992	-1.65776	0.00837235	0.0715897	0.0572845	817	tags=40%, list=4%, signal=38%	108058/12323/207565/12313
138	REACTOME_METABOLISM_OF_POLYAMINES	REACTOME_METABOLISM_OF_POLYAMINES	58	-0.580098	-1.62394	0.00833635	0.0715897	0.0572845	4117	tags=47%, list=22%, signal=36%	18104/18245/26441/73677/67089/26445/18247/54375/23997/73902/69077/19177/19173/26444/66413/18263/212503/19166/23996/21762/17463/57296/20603/59029/19179/26443/19167
139	REACTOME_METABOLISM_OF_NITRIC_OXIDE_NOS3_ACTIVATION_AND_REGULATION	REACTOME_METABOLISM_OF_NITRIC_OXIDE_NOS3_ACTIVATION_AND_REGULATION	15	-0.765038	-1.68843	0.0086604	0.0725426	0.0580471	2009	tags=40%, list=11%, signal=36%	15519/66394/68268/12389/11651/12313
140	REACTOME_SYNDECAN_INTERACTIONS	REACTOME_SYNDECAN_INTERACTIONS	27	-0.692083	-1.68672	0.00883753	0.0725426	0.0580471	1012	tags=30%, list=5%, signal=28%	14268/21803/60409/15529/16412/16403/20969/109711
141	REACTOME_CASPASE_MEDIATED_CLEAVAGE_OF_CYTOSKELETAL_PROTEINS	REACTOME_CASPASE_MEDIATED_CLEAVAGE_OF_CYTOSKELETAL_PROTEINS	12	-0.794881	-1.67037	0.00890631	0.0725426	0.0580471	1864	tags=50%, list=10%, signal=45%	227753/20740/22352/18810/14453/12367
142	REACTOME_MITOCHONDRIAL_FATTY_ACID_BETA_OXIDATION	REACTOME_MITOCHONDRIAL_FATTY_ACID_BETA_OXIDATION	35	0.59908	1.58976	0.00865732	0.0725426	0.0580471	2453	tags=46%, list=13%, signal=40%	13177/11364/15107/20216/75778/72482/11363/26897/18559/171210/264895/66904/67460/17850/71985/110821
143	REACTOME_ACTIVATION_OF_THE_MRNA_UPON_BINDING_OF_THE_CAP_BINDING_COMPLEX_AND_EIFS_AND_SUBSEQUENT_BINDING_TO_43S	REACTOME_ACTIVATION_OF_THE_MRNA_UPON_BINDING_OF_THE_CAP_BINDING_COMPLEX_AND_EIFS_AND_SUBSEQUENT_BINDING_TO_43S	59	-0.551247	-1.54967	0.00884587	0.0725426	0.0580471	5278	tags=63%, list=28%, signal=45%	73830/20055/27207/20044/66481/53356/22384/27979/68135/67941/20042/223691/68052/75617/16785/67204/13681/54709/76846/20116/20103/66235/18458/27050/20090/98221/100042807/20104/208643/66475/56347/13685/13669/26905/14109/20115/13665
144	REACTOME_ASYMMETRIC_LOCALIZATION_OF_PCP_PROTEINS	REACTOME_ASYMMETRIC_LOCALIZATION_OF_PCP_PROTEINS	64	-0.532081	-1.52323	0.00891414	0.0725426	0.0580471	3225	tags=44%, list=17%, signal=36%	26440/93840/22186/26441/73677/67089/26445/22190/105782/23997/73902/69077/19177/19173/26444/66413/19166/23996/14366/21762/75788/17463/57296/22418/59029/19179/26443/19167
145	REACTOME_PROGRAMMED_CELL_DEATH	REACTOME_PROGRAMMED_CELL_DEATH	199	-0.416276	-1.37967	0.00881008	0.0725426	0.0580471	3072	tags=25%, list=17%, signal=21%	56369/16175/74268/21933/14252/23797/23997/12015/73902/69077/19177/74006/19173/26444/15519/66413/21873/227753/19766/27061/12125/13512/19166/20740/22628/23996/14083/67013/12578/22352/21762/16905/17463/107449/57296/19057/22631/12539/18810/54401/18772/14453/22629/59029/11651/19179/26443/19167/12367/22630
146	REACTOME_HEDGEHOG_ON_STATE	REACTOME_HEDGEHOG_ON_STATE	86	-0.527769	-1.58602	0.00904786	0.0731265	0.0585143	2620	tags=26%, list=14%, signal=22%	73902/69077/19177/19173/26444/15245/66413/18222/20423/93687/19166/23996/21762/75788/17463/57296/24069/59029/13363/19179/26443/19167
147	REACTOME_MYOGENESIS	REACTOME_MYOGENESIS	24	-0.671489	-1.61516	0.00920078	0.0733575	0.0586991	3507	tags=50%, list=19%, signal=41%	11350/70834/12385/12540/29857/17928/12175/21423/17258/18007/17927/12555
148	REACTOME_CYCLIN_A_CDK2_ASSOCIATED_EVENTS_AT_S_PHASE_ENTRY	REACTOME_CYCLIN_A_CDK2_ASSOCIATED_EVENTS_AT_S_PHASE_ENTRY	85	-0.51073	-1.53461	0.00914466	0.0733575	0.0586991	3225	tags=33%, list=17%, signal=27%	22190/12447/26965/104394/23797/23997/12566/69077/19177/12567/19173/26444/12572/66413/17869/217708/19166/23996/21762/12443/17463/17420/57296/59029/11651/19179/26443/19167
149	REACTOME_CHK1_CHK2_CDS1_MEDIATED_INACTIVATION_OF_CYCLIN_B_CDK1_COMPLEX	REACTOME_CHK1_CHK2_CDS1_MEDIATED_INACTIVATION_OF_CYCLIN_B_CDK1_COMPLEX	13	-0.809814	-1.73337	0.00937724	0.0742627	0.0594234	1356	tags=38%, list=7%, signal=36%	22628/22631/54401/22629/22630
150	REACTOME_HCMV_INFECTION	REACTOME_HCMV_INFECTION	130	-0.45284	-1.42597	0.00964231	0.0758528	0.0606958	3394	tags=22%, list=18%, signal=18%	319165/13427/22143/238463/13649/319190/227613/116733/170762/22146/234663/15183/53857/235661/234852/21372/68024/22088/67951/22151/71805/22142/20602/16412/107305/22152/73710/13424/22153
151	REACTOME_MATURATION_OF_SARS_COV_2_SPIKE_PROTEIN	REACTOME_MATURATION_OF_SARS_COV_2_SPIKE_PROTEIN	29	-0.659914	-1.61734	0.00971217	0.0758615	0.0607027	853	tags=28%, list=5%, signal=26%	20448/19089/217664/20444/14376/53618/103534/20440
152	REACTOME_AUF1_HNRNP_D0_BINDS_AND_DESTABILIZES_MRNA	REACTOME_AUF1_HNRNP_D0_BINDS_AND_DESTABILIZES_MRNA	55	-0.566462	-1.56834	0.00978723	0.0758615	0.0607027	2854	tags=44%, list=15%, signal=37%	22186/26441/73677/67089/26445/22190/23997/18458/73902/69077/19177/19173/26444/66413/208643/19166/23996/21762/17463/57296/59029/19179/26443/19167
153	REACTOME_IMMUNOREGULATORY_INTERACTIONS_BETWEEN_A_LYMPHOID_AND_A_NON_LYMPHOID_CELL	REACTOME_IMMUNOREGULATORY_INTERACTIONS_BETWEEN_A_LYMPHOID_AND_A_NON_LYMPHOID_CELL	85	0.479983	1.50893	0.00983627	0.0758615	0.0607027	3201	tags=38%, list=17%, signal=31%	246746/18725/20390/58217/14991/14964/15013/16414/20343/12010/233186/15007/328833/22177/13052/18733/15894/83433/23900/83382/12266/75345/12489/14727/18726/217305/217303/22329/57781/100038909/68713/15018
154	REACTOME_UNBLOCKING_OF_NMDA_RECEPTORS_GLUTAMATE_BINDING_AND_ACTIVATION	REACTOME_UNBLOCKING_OF_NMDA_RECEPTORS_GLUTAMATE_BINDING_AND_ACTIVATION	14	-0.768363	-1.66293	0.00993935	0.0761587	0.0609405	1710	tags=43%, list=9%, signal=39%	108058/14814/53310/12323/13385/12313
155	REACTOME_INTERLEUKIN_12_FAMILY_SIGNALING	REACTOME_INTERLEUKIN_12_FAMILY_SIGNALING	48	-0.574432	-1.56078	0.0101443	0.0772274	0.0617957	1957	tags=29%, list=11%, signal=26%	15526/66902/215449/268373/66162/16452/18738/68981/12306/12631/11632/12931/56044/17698
156	REACTOME_SIGNAL_TRANSDUCTION_BY_L1	REACTOME_SIGNAL_TRANSDUCTION_BY_L1	21	-0.720641	-1.70319	0.0108008	0.0782037	0.0625769	3169	tags=62%, list=17%, signal=51%	13649/19353/12995/16416/16399/26396/17967/16402/14182/13000/18479/26395/16412
157	REACTOME_DISASSEMBLY_OF_THE_DESTRUCTION_COMPLEX_AND_RECRUITMENT_OF_AXIN_TO_THE_MEMBRANE	REACTOME_DISASSEMBLY_OF_THE_DESTRUCTION_COMPLEX_AND_RECRUITMENT_OF_AXIN_TO_THE_MEMBRANE	27	-0.683441	-1.66566	0.0107056	0.0782037	0.0625769	1438	tags=37%, list=8%, signal=34%	93687/13544/13542/16973/12389/103236/26932/26931/19053/225849
158	REACTOME_CROSSLINKING_OF_COLLAGEN_FIBRILS	REACTOME_CROSSLINKING_OF_COLLAGEN_FIBRILS	18	-0.723748	-1.65557	0.0107456	0.0782037	0.0625769	1757	tags=50%, list=9%, signal=45%	69675/12827/12826/94352/21892/12153/67573/12829/12828
159	REACTOME_RAS_PROCESSING	REACTOME_RAS_PROCESSING	24	-0.664057	-1.59728	0.010861	0.0782037	0.0625769	697	tags=50%, list=4%, signal=48%	18176/22186/19671/15461/22190/216169/625530/226016/19092/12313/16653/56327
160	REACTOME_REGULATION_OF_HMOX1_EXPRESSION_AND_ACTIVITY	REACTOME_REGULATION_OF_HMOX1_EXPRESSION_AND_ACTIVITY	65	-0.544841	-1.55724	0.010869	0.0782037	0.0625769	4397	tags=43%, list=24%, signal=33%	18024/26440/22186/26441/73677/21402/67089/26445/22190/26965/23997/73902/12995/69077/19177/19173/26444/66413/19166/23996/21762/17463/57296/13000/59029/19179/26443/19167
161	REACTOME_CROSS_PRESENTATION_OF_SOLUBLE_EXOGENOUS_ANTIGENS_ENDOSOMES	REACTOME_CROSS_PRESENTATION_OF_SOLUBLE_EXOGENOUS_ANTIGENS_ENDOSOMES	48	-0.572122	-1.55451	0.010413	0.0782037	0.0625769	3040	tags=35%, list=16%, signal=30%	17533/23997/73902/69077/19177/19173/26444/66413/19166/23996/21762/17463/57296/59029/19179/26443/19167
162	REACTOME_HEDGEHOG_LIGAND_BIOGENESIS	REACTOME_HEDGEHOG_LIGAND_BIOGENESIS	64	-0.527019	-1.50874	0.010736	0.0782037	0.0625769	3567	tags=45%, list=19%, signal=37%	22186/26441/73677/67089/116891/77583/26445/20338/22190/23997/73902/69077/19177/19173/26444/74126/66413/20423/19166/23996/214240/21762/17463/57296/59029/13363/19179/26443/19167
163	REACTOME_RUNX1_REGULATES_TRANSCRIPTION_OF_GENES_INVOLVED_IN_DIFFERENTIATION_OF_HSCS	REACTOME_RUNX1_REGULATES_TRANSCRIPTION_OF_GENES_INVOLVED_IN_DIFFERENTIATION_OF_HSCS	109	-0.478724	-1.47346	0.0107703	0.0782037	0.0625769	3507	tags=28%, list=19%, signal=22%	11350/26445/319165/22190/319190/22601/23997/73902/69077/19177/19173/14461/26444/12572/66413/68024/19166/12394/23996/12400/21423/21762/17463/17420/57296/16825/59029/19179/26443/19167
164	REACTOME_PROCESSING_OF_CAPPED_INTRON_CONTAINING_PRE_MRNA	REACTOME_PROCESSING_OF_CAPPED_INTRON_CONTAINING_PRE_MRNA	236	-0.406933	-1.37147	0.0104584	0.0782037	0.0625769	4982	tags=39%, list=27%, signal=29%	193116/56258/103468/212880/233073/20638/269113/75062/22380/68705/209416/108062/331401/231889/60321/66070/66420/110809/70052/110379/20020/68092/56194/73666/72124/67797/22185/22184/98985/57905/68188/57317/229279/17149/66125/15387/56488/69823/67332/225160/77134/234865/76522/53607/78651/27366/54188/108014/69878/98758/66231/386612/170762/66810/67996/15388/50783/101943/66877/20641/64340/70233/319322/28…
165	REACTOME_DISEASES_OF_PROGRAMMED_CELL_DEATH	REACTOME_DISEASES_OF_PROGRAMMED_CELL_DEATH	83	-0.490776	-1.46935	0.0109919	0.0786084	0.0629008	1894	tags=22%, list=10%, signal=20%	22627/319165/319190/12568/12569/12334/19766/12125/18969/12380/68024/18477/12578/16905/12336/21672/12333/13435
166	REACTOME_MRNA_SPLICING	REACTOME_MRNA_SPLICING	187	-0.423829	-1.40272	0.0111072	0.0789551	0.0631782	5178	tags=43%, list=28%, signal=32%	27967/80744/67500/67678/193116/56258/212880/233073/20638/75062/22380/68705/209416/108062/231889/60321/66070/66420/110809/70052/20020/68092/56194/67797/22185/22184/98985/57905/68188/57317/229279/17149/66125/15387/67332/77134/76522/53607/78651/27366/54188/108014/69878/98758/66810/67996/15388/50783/101943/66877/20641/64340/70233/319322/28035/22668/68988/20639/15568/28000/20227/66491/23983/22608/1878…
167	REACTOME_ADHERENS_JUNCTIONS_INTERACTIONS	REACTOME_ADHERENS_JUNCTIONS_INTERACTIONS	27	-0.679417	-1.65585	0.0112804	0.0797057	0.0637788	1638	tags=37%, list=9%, signal=34%	12385/12565/54725/12560/11461/52118/58235/12563/12388/12555
168	REACTOME_RUNX3_REGULATES_NOTCH_SIGNALING	REACTOME_RUNX3_REGULATES_NOTCH_SIGNALING	14	-0.761797	-1.64872	0.0116805	0.0816149	0.0653065	915	tags=36%, list=5%, signal=34%	333639/66354/15205/19664/16449
169	REACTOME_SIGNALING_BY_WNT_IN_CANCER	REACTOME_SIGNALING_BY_WNT_IN_CANCER	31	-0.642273	-1.59127	0.0116889	0.0816149	0.0653065	1925	tags=35%, list=10%, signal=32%	84035/93687/53627/14366/13017/16973/74493/26932/26931/19053/225849
170	REACTOME_RHOA_GTPASE_CYCLE	REACTOME_RHOA_GTPASE_CYCLE	147	-0.451561	-1.44861	0.0118008	0.0819116	0.0655439	2499	tags=25%, list=13%, signal=22%	71435/16709/380698/22319/56418/269608/54411/21873/11855/76577/27061/106952/56491/11856/11464/243362/54324/54216/18709/223254/22379/208846/19878/29875/12389/17925/66146/11848/239027/13830/110279/268739/56349/263406/20166/117600/263803
171	REACTOME_INTERLEUKIN_12_SIGNALING	REACTOME_INTERLEUKIN_12_SIGNALING	40	-0.601203	-1.58218	0.0121514	0.0838518	0.0670964	1957	tags=52%, list=11%, signal=47%	11840/11837/16451/224105/21351/98758/12540/12798/15526/66902/215449/268373/66162/16452/18738/68981/12306/12631/11632/56044/17698
172	REACTOME_MET_PROMOTES_CELL_MOTILITY	REACTOME_MET_PROMOTES_CELL_MOTILITY	41	-0.585722	-1.55637	0.0122689	0.0841705	0.0673514	2743	tags=34%, list=15%, signal=29%	19353/16776/16774/12928/215449/226519/217169/14083/20779/16782/373864/14268/16412/16777
173	REACTOME_REGULATION_OF_RUNX2_EXPRESSION_AND_ACTIVITY	REACTOME_REGULATION_OF_RUNX2_EXPRESSION_AND_ACTIVITY	70	-0.534073	-1.55291	0.012406	0.0846189	0.0677103	2963	tags=41%, list=16%, signal=35%	22186/26441/73677/21402/67089/26445/22190/26965/23997/73902/69077/26379/19177/19173/26444/66413/19166/23996/12400/12156/21762/75788/17463/57296/12393/59029/19179/26443/19167
174	REACTOME_NUCLEAR_ENVELOPE_NE_REASSEMBLY	REACTOME_NUCLEAR_ENVELOPE_NE_REASSEMBLY	67	-0.533005	-1.53531	0.0130555	0.0875054	0.07002	3557	tags=30%, list=19%, signal=24%	234865/71978/22143/238463/227613/116733/170762/19387/22367/22146/53857/67951/22151/71805/16905/22142/23825/22152/73710/22153
175	REACTOME_HCMV_EARLY_EVENTS	REACTOME_HCMV_EARLY_EVENTS	107	-0.485784	-1.49902	0.0130812	0.0875054	0.07002	3557	tags=24%, list=19%, signal=20%	234865/319165/13427/22143/238463/13649/319190/227613/170762/22146/234663/15183/53857/235661/21372/68024/67951/22151/71805/22142/20602/16412/22152/73710/13424/22153
176	REACTOME_RESPONSE_TO_ELEVATED_PLATELET_CYTOSOLIC_CA2	REACTOME_RESPONSE_TO_ELEVATED_PLATELET_CYTOSOLIC_CA2	112	-0.467266	-1.4405	0.0131258	0.0875054	0.07002	2675	tags=26%, list=14%, signal=22%	70945/21767/240334/12527/12759/16416/56541/16399/22330/22138/268373/227612/18590/54216/22341/12331/18643/12321/16002/11747/14268/21803/53612/12631/67059/13601/192176/12313/109711
177	REACTOME_TOLL_LIKE_RECEPTOR_CASCADES	REACTOME_TOLL_LIKE_RECEPTOR_CASCADES	145	0.409093	1.38652	0.0129163	0.0875054	0.07002	2752	tags=27%, list=15%, signal=23%	53791/20201/24088/257632/26409/11796/20202/73914/20390/16409/72029/225471/12475/26410/21898/16414/19258/71966/11820/69146/20111/26416/56489/106759/110651/54445/12491/16803/51792/12229/18035/18033/13040/108960/11797/102626/266632/170743/225326
178	REACTOME_NUCLEAR_EVENTS_KINASE_AND_TRANSCRIPTION_FACTOR_ACTIVATION	REACTOME_NUCLEAR_EVENTS_KINASE_AND_TRANSCRIPTION_FACTOR_ACTIVATION	59	-0.534618	-1.50292	0.0135649	0.0899245	0.0719556	2641	tags=29%, list=14%, signal=25%	12568/12569/16477/15903/15902/381677/73086/20112/17258/235584/67603/12570/319520/14283/15901/13655/19053
179	REACTOME_FOXO_MEDIATED_TRANSCRIPTION	REACTOME_FOXO_MEDIATED_TRANSCRIPTION	55	-0.552191	-1.52883	0.0137833	0.0908618	0.0727057	1981	tags=27%, list=11%, signal=24%	12452/17127/12125/22628/15182/12226/15228/12389/22631/59092/54401/11651/243743/13197/22630
180	REACTOME_INTEGRIN_SIGNALING	REACTOME_INTEGRIN_SIGNALING	24	-0.652594	-1.56971	0.0140432	0.0920303	0.0736407	2870	tags=46%, list=15%, signal=39%	56508/223864/16416/16399/12928/215449/14083/20779/12927/14268/11651
181	REACTOME_COLLAGEN_BIOSYNTHESIS_AND_MODIFYING_ENZYMES	REACTOME_COLLAGEN_BIOSYNTHESIS_AND_MODIFYING_ENZYMES	63	-0.534181	-1.52277	0.0141165	0.0920303	0.0736407	3729	tags=54%, list=20%, signal=43%	24087/12830/237759/26432/269132/12819/18452/18822/330119/26433/19035/12835/12815/53867/71355/12827/320452/12826/73368/56401/12831/12834/76477/12833/12406/21892/12817/12153/373864/237360/12829/12836/12822/12828
182	REACTOME_DEGRADATION_OF_DVL	REACTOME_DEGRADATION_OF_DVL	57	-0.552644	-1.53898	0.0142675	0.0925035	0.0740193	2854	tags=33%, list=15%, signal=28%	23997/73902/69077/19177/19173/26444/66413/94253/19166/13544/13542/23996/21762/17463/57296/59029/19179/26443/19167
183	REACTOME_RHOV_GTPASE_CYCLE	REACTOME_RHOV_GTPASE_CYCLE	37	-0.594653	-1.55203	0.0144916	0.0931185	0.0745114	4233	tags=46%, list=23%, signal=36%	224105/216963/17973/54126/22284/26431/17974/12540/13836/53382/71228/20740/13518/244895/29875/18479/326618
184	REACTOME_INTERFERON_ALPHA_BETA_SIGNALING	REACTOME_INTERFERON_ALPHA_BETA_SIGNALING	56	0.51763	1.51764	0.0145344	0.0931185	0.0745114	4097	tags=41%, list=22%, signal=32%	70110/16362/14991/54139/14964/15013/56417/15007/23960/217845/24014/16913/14469/15170/68713/246728/15018/20846/246730/66141/56045/12702/15975
185	REACTOME_APC_C_MEDIATED_DEGRADATION_OF_CELL_CYCLE_PROTEINS	REACTOME_APC_C_MEDIATED_DEGRADATION_OF_CELL_CYCLE_PROTEINS	88	-0.501097	-1.51067	0.0145991	0.0931185	0.0745114	4632	tags=44%, list=25%, signal=33%	77891/19181/12534/26440/22186/26441/12237/73677/21402/68612/67089/26445/66440/68999/22190/216080/26965/75430/23997/12234/12566/73902/69077/19177/19173/26444/22194/66413/52206/19166/69957/23996/21762/17463/57296/59029/19179/26443/19167
186	REACTOME_PLATELET_AGGREGATION_PLUG_FORMATION	REACTOME_PLATELET_AGGREGATION_PLUG_FORMATION	30	-0.64765	-1.59876	0.015188	0.0963538	0.0771002	2870	tags=43%, list=15%, signal=37%	56508/223864/21832/16416/16399/12928/215449/11551/14083/20779/12927/14268/11651
187	REACTOME_DEUBIQUITINATION	REACTOME_DEUBIQUITINATION	256	-0.390401	-1.33135	0.0156939	0.0990312	0.0792426	4519	tags=36%, list=24%, signal=27%	12534/18002/22258/17847/11835/59025/22031/26440/327799/54644/28185/71472/22186/56324/320713/19671/26441/12021/73677/22284/67089/228790/252870/14232/17246/233875/22217/216825/110962/26445/319165/22334/66124/69641/22190/216080/319190/17126/23997/218214/51812/625530/22335/73902/69077/68350/19211/77125/19177/101206/110616/19173/26444/24075/22632/66413/74996/22223/75302/19766/17869/19358/17127/68142/2…
188	REACTOME_CTLA4_INHIBITORY_SIGNALING	REACTOME_CTLA4_INHIBITORY_SIGNALING	20	-0.702743	-1.63907	0.0162005	0.100539	0.080449	320	tags=30%, list=2%, signal=30%	20779/26932/26931/11651/19053/225849
189	REACTOME_TRAF6_MEDIATED_INDUCTION_OF_TAK1_COMPLEX_WITHIN_TLR4_COMPLEX	REACTOME_TRAF6_MEDIATED_INDUCTION_OF_TAK1_COMPLEX_WITHIN_TLR4_COMPLEX	16	0.705121	1.58086	0.0161282	0.100539	0.080449	2508	tags=38%, list=14%, signal=32%	26409/225471/12475/21898/106759/108960
190	REACTOME_NCAM1_INTERACTIONS	REACTOME_NCAM1_INTERACTIONS	38	-0.587156	-1.53701	0.0162737	0.100539	0.080449	4118	tags=45%, list=22%, signal=35%	14586/20450/53867/12827/19122/12826/12831/12834/12292/12833/17967/14588/14573/12829/12296/12828/14585
191	REACTOME_SARS_COV_INFECTIONS	REACTOME_SARS_COV_INFECTIONS	151	-0.434693	-1.40337	0.0161508	0.100539	0.080449	2774	tags=23%, list=15%, signal=19%	15469/56351/216848/20448/13039/19089/214424/58799/15519/238247/19766/23942/71770/18550/15353/107392/93687/16452/11771/15182/217664/99982/19878/20444/217864/14376/23917/16412/116870/11933/53618/103534/14423/20440
192	REACTOME_ANTIGEN_PROCESSING_UBIQUITINATION_PROTEASOME_DEGRADATION	REACTOME_ANTIGEN_PROCESSING_UBIQUITINATION_PROTEASOME_DEGRADATION	289	-0.389626	-1.33642	0.0166102	0.102083	0.0816849	3486	tags=28%, list=19%, signal=23%	26445/230903/53323/240396/66440/68999/207952/636931/232539/22190/170737/216080/66589/56550/17999/216150/69116/140499/224023/26965/30050/23997/67128/74165/22209/208650/12234/67345/22192/73902/214931/69077/19177/30839/19173/22201/19822/50492/26444/65256/50762/71745/242785/226098/22194/66413/75234/228003/22200/78889/52206/19166/70294/69957/23996/218793/230904/18744/93765/70348/21762/72323/117589/757…
193	REACTOME_NEGATIVE_REGULATION_OF_NMDA_RECEPTOR_MEDIATED_NEURONAL_TRANSMISSION	REACTOME_NEGATIVE_REGULATION_OF_NMDA_RECEPTOR_MEDIATED_NEURONAL_TRANSMISSION	16	-0.723105	-1.60563	0.0181563	0.111008	0.0888258	1710	tags=31%, list=9%, signal=28%	14814/53310/12323/13385/12313
194	REACTOME_STABILIZATION_OF_P53	REACTOME_STABILIZATION_OF_P53	57	-0.541138	-1.50693	0.0182676	0.111112	0.0889097	4173	tags=44%, list=22%, signal=34%	22186/26441/73677/67089/17246/26445/22190/23997/73902/69077/19177/19173/228829/26444/66413/19166/23996/12578/21762/17463/57296/59029/19179/26443/19167
195	REACTOME_PTK6_REGULATES_RHO_GTPASES_RAS_GTPASE_AND_MAP_KINASES	REACTOME_PTK6_REGULATES_RHO_GTPASES_RAS_GTPASE_AND_MAP_KINASES	14	-0.744542	-1.61137	0.0185187	0.111249	0.0890188	2927	tags=57%, list=16%, signal=48%	15461/140579/19353/12928/12927/11848/218397/16653
196	REACTOME_ACTIVATION_OF_AMPK_DOWNSTREAM_OF_NMDARS	REACTOME_ACTIVATION_OF_AMPK_DOWNSTREAM_OF_NMDARS	22	-0.669133	-1.60031	0.0185294	0.111249	0.0890188	3310	tags=59%, list=18%, signal=49%	22143/238463/227613/22146/53857/67951/22151/22142/207565/22152/73710/22153/12313
197	REACTOME_FCERI_MEDIATED_NF_KB_ACTIVATION	REACTOME_FCERI_MEDIATED_NF_KB_ACTIVATION	80	-0.501875	-1.49848	0.0185729	0.111249	0.0890188	3225	tags=36%, list=17%, signal=30%	22190/216080/66589/56550/216150/19697/26965/23997/12234/73902/69077/19177/19173/26444/66413/14126/19166/23996/93765/21762/17463/57296/103583/59029/19179/26443/12675/16151/19167
198	REACTOME_MUCOPOLYSACCHARIDOSES	REACTOME_MUCOPOLYSACCHARIDOSES	11	0.766748	1.57507	0.0187404	0.111685	0.0893681	3207	tags=64%, list=17%, signal=53%	12091/11881/27029/75612/110006/15932/27419
199	REACTOME_APOPTOTIC_CLEAVAGE_OF_CELL_ADHESION_PROTEINS	REACTOME_APOPTOTIC_CLEAVAGE_OF_CELL_ADHESION_PROTEINS	10	-0.78693	-1.59092	0.0190898	0.111767	0.0894334	1918	tags=60%, list=10%, signal=54%	12387/21872/21873/13512/18772/12367
200	REACTOME_MAP2K_AND_MAPK_ACTIVATION	REACTOME_MAP2K_AND_MAPK_ACTIVATION	37	-0.584545	-1.52565	0.018908	0.111767	0.0894334	2233	tags=38%, list=12%, signal=33%	16416/16399/22330/26396/215449/245684/20779/14268/17169/11461/29875/26395/54401/16653
201	REACTOME_PCP_CE_PATHWAY	REACTOME_PCP_CE_PATHWAY	91	-0.471561	-1.42913	0.0190201	0.111767	0.0894334	2854	tags=30%, list=15%, signal=25%	23997/19353/73902/69077/19177/19173/26444/66413/71770/19166/13544/13542/23996/14366/11771/18643/21762/75788/208846/17463/57296/11848/22418/59029/19179/26443/19167
202	REACTOME_FC_EPSILON_RECEPTOR_FCERI_SIGNALING	REACTOME_FC_EPSILON_RECEPTOR_FCERI_SIGNALING	130	-0.436965	-1.37598	0.019133	0.111767	0.0894334	3225	tags=27%, list=17%, signal=22%	22190/216080/66589/56550/216150/19697/26965/23997/19353/12234/73902/69077/19177/19173/26444/66413/14126/19166/23996/18709/18018/93765/21762/17463/57296/103583/18479/59029/19179/26443/12675/12313/16151/19167/16653
203	REACTOME_UB_SPECIFIC_PROCESSING_PROTEASES	REACTOME_UB_SPECIFIC_PROCESSING_PROTEASES	181	-0.410211	-1.35196	0.0198921	0.115629	0.0925236	4495	tags=35%, list=24%, signal=27%	22258/17847/11835/59025/26440/327799/28185/71472/22186/56324/19671/26441/73677/22284/67089/252870/14232/17246/22217/216825/26445/319165/22334/69641/22190/319190/17126/23997/625530/22335/73902/69077/68350/19211/77125/19177/101206/19173/26444/24075/66413/74996/19766/17869/17127/22225/68024/19166/23996/107260/22333/21762/15925/17463/57296/74493/59029/17131/19179/26443/15251/67952/16151/19167
204	REACTOME_SIGNALING_BY_NOTCH	REACTOME_SIGNALING_BY_NOTCH	213	-0.405925	-1.35569	0.020423	0.118133	0.0945274	3235	tags=25%, list=17%, signal=21%	20338/22190/13649/14257/319190/26965/13388/23997/18011/333639/69077/67784/19177/19173/26444/54613/15183/66413/18222/21886/17869/19346/17127/13557/56198/21372/18550/68024/19166/22608/12394/23996/15182/21762/12443/225164/66354/15185/17463/11937/57296/16450/20602/22631/15205/59029/19664/11651/16449/19179/26443/54485/15251/19167
205	REACTOME_TGF_BETA_RECEPTOR_SIGNALING_ACTIVATES_SMADS	REACTOME_TGF_BETA_RECEPTOR_SIGNALING_ACTIVATES_SMADS	32	-0.618575	-1.54996	0.0206601	0.118344	0.0946965	3225	tags=44%, list=17%, signal=36%	22190/12402/17126/103573/68010/22192/17127/18550/20901/75788/21803/19045/65112/17131
206	REACTOME_ORC1_REMOVAL_FROM_CHROMATIN	REACTOME_ORC1_REMOVAL_FROM_CHROMATIN	71	-0.515356	-1.49437	0.0206038	0.118344	0.0946965	4173	tags=38%, list=22%, signal=30%	22186/26441/17217/73677/21402/67089/26445/22190/26965/23997/17220/12566/73902/69077/19177/19173/26444/66413/19166/23996/21762/17463/57296/59029/19179/26443/19167
207	REACTOME_TETRAHYDROBIOPTERIN_BH4_SYNTHESIS_RECYCLING_SALVAGE_AND_REGULATION	REACTOME_TETRAHYDROBIOPTERIN_BH4_SYNTHESIS_RECYCLING_SALVAGE_AND_REGULATION	10	-0.779516	-1.57593	0.0213523	0.118819	0.0950762	2009	tags=50%, list=11%, signal=45%	320415/15519/19092/11651/12313
208	REACTOME_METAL_ION_SLC_TRANSPORTERS	REACTOME_METAL_ION_SLC_TRANSPORTERS	22	0.64411	1.54112	0.0211153	0.118819	0.0950762	2885	tags=45%, list=16%, signal=38%	53945/66500/12870/67547/72027/18174/18173/69048/15203/30791
209	REACTOME_LYSOSOME_VESICLE_BIOGENESIS	REACTOME_LYSOSOME_VESICLE_BIOGENESIS	31	0.589237	1.53319	0.0212177	0.118819	0.0950762	1972	tags=23%, list=11%, signal=20%	67489/12757/11820/17113/75612/22318/11766
210	REACTOME_POST_TRANSLATIONAL_MODIFICATION_SYNTHESIS_OF_GPI_ANCHORED_PROTEINS	REACTOME_POST_TRANSLATIONAL_MODIFICATION_SYNTHESIS_OF_GPI_ANCHORED_PROTEINS	74	0.474525	1.45506	0.0216492	0.118819	0.0950762	2440	tags=24%, list=13%, signal=21%	12182/30060/72585/55981/239827/71897/27392/329777/170745/80883/70574/68311/67556/68563/67292/23833/14756/26365
211	REACTOME_HEDGEHOG_OFF_STATE	REACTOME_HEDGEHOG_OFF_STATE	108	-0.460903	-1.41879	0.0213542	0.118819	0.0950762	2994	tags=33%, list=16%, signal=28%	26445/14683/22143/22190/227613/26965/23997/12234/19085/11515/73902/69077/19177/18747/19173/22146/26444/66413/18222/93687/19166/23996/67951/22151/21762/17463/57296/22142/24069/22152/59029/73710/19179/26443/22153/19167
212	REACTOME_SIGNALING_BY_HEDGEHOG	REACTOME_SIGNALING_BY_HEDGEHOG	144	-0.441067	-1.41084	0.0213203	0.118819	0.0950762	3567	tags=31%, list=19%, signal=25%	116891/77583/26445/14683/22143/20338/22190/227613/26965/23997/12234/19085/11515/73902/69077/19177/18747/19173/22146/26444/15245/74126/66413/18222/20423/93687/19166/23996/214240/67951/22151/21762/75788/17463/57296/22142/24069/22152/59029/73710/13363/19179/26443/22153/19167
213	REACTOME_AUTOPHAGY	REACTOME_AUTOPHAGY	140	-0.438775	-1.39753	0.0216374	0.118819	0.0950762	3612	tags=34%, list=19%, signal=27%	93739/223696/19305/66795/13427/22143/11520/72542/238463/22190/66589/227613/56717/72018/12995/53333/22146/234663/15519/53857/13627/18412/235661/57320/170731/54636/22088/66734/20779/67951/74781/22333/213948/93765/22352/22151/68118/15185/22142/13000/68441/107305/22152/73710/13424/67952/22153
214	REACTOME_INFLUENZA_INFECTION	REACTOME_INFLUENZA_INFECTION	145	-0.435321	-1.39259	0.0215991	0.118819	0.0950762	5707	tags=51%, list=31%, signal=36%	20102/19934/67025/19951/69736/17749/78294/66679/69482/20055/27207/20044/110954/19941/103468/66481/19988/269113/68705/57808/66420/67941/110379/19384/20020/269261/67248/19899/11837/27367/72124/22186/20042/68052/26451/26961/67891/16646/67186/75617/16785/234865/66480/54188/319195/67281/76846/20005/20116/20103/27176/170762/103573/16648/19982/22121/67115/27050/20090/70572/20104/15519/66491/66475/270106…
215	REACTOME_CLATHRIN_MEDIATED_ENDOCYTOSIS	REACTOME_CLATHRIN_MEDIATED_ENDOCYTOSIS	135	-0.432818	-1.36924	0.0216044	0.118819	0.0950762	4173	tags=33%, list=22%, signal=25%	22186/56324/26572/103967/15200/238055/170625/16835/71920/22190/12402/13649/13874/72685/13858/21802/68089/56443/19344/22319/269774/13429/66616/20975/13043/215114/71770/23970/66713/20403/14366/11839/11771/20844/100017/13854/12848/11845/11461/30948/12223/22418/13855/80708
216	REACTOME_RUNX3_REGULATES_P14_ARF	REACTOME_RUNX3_REGULATES_P14_ARF	10	-0.777019	-1.57088	0.0222007	0.121282	0.097047	1354	tags=60%, list=7%, signal=56%	12394/12400/12578/12443/21803/16653
217	REACTOME_RECEPTOR_MEDIATED_MITOPHAGY	REACTOME_RECEPTOR_MEDIATED_MITOPHAGY	11	-0.749619	-1.54504	0.0231366	0.125812	0.100672	3271	tags=55%, list=18%, signal=45%	72542/72018/12995/66734/20779/13000
218	REACTOME_G2_M_DNA_DAMAGE_CHECKPOINT	REACTOME_G2_M_DNA_DAMAGE_CHECKPOINT	83	-0.466677	-1.3972	0.0233842	0.126575	0.101283	1795	tags=12%, list=10%, signal=11%	19367/68024/22628/81601/93765/22631/54401/22629/15204/22630
219	REACTOME_CDT1_ASSOCIATION_WITH_THE_CDC6_ORC_ORIGIN_COMPLEX	REACTOME_CDT1_ASSOCIATION_WITH_THE_CDC6_ORC_ORIGIN_COMPLEX	59	-0.514751	-1.44707	0.0235737	0.127018	0.101637	2854	tags=37%, list=15%, signal=32%	22186/26441/73677/67089/26445/22190/23997/73902/69077/19177/19173/26444/66413/19166/23996/21762/17463/57296/59029/19179/26443/19167
220	REACTOME_NUCLEOTIDE_SALVAGE	REACTOME_NUCLEOTIDE_SALVAGE	22	-0.6565	-1.5701	0.023745	0.12736	0.10191	1381	tags=27%, list=7%, signal=25%	76654/22245/11821/105446/11486/72269
221	REACTOME_RUNX2_REGULATES_OSTEOBLAST_DIFFERENTIATION	REACTOME_RUNX2_REGULATES_OSTEOBLAST_DIFFERENTIATION	22	-0.656262	-1.56953	0.0240195	0.128249	0.102622	1986	tags=64%, list=11%, signal=57%	15213/26417/11835/26413/11350/22601/15183/97064/212712/20779/12400/15185/12393/15205
222	REACTOME_REDUCTION_OF_CYTOSOLIC_CA_LEVELS	REACTOME_REDUCTION_OF_CYTOSOLIC_CA_LEVELS	10	-0.772444	-1.56163	0.0241804	0.128526	0.102844	1946	tags=50%, list=10%, signal=45%	110893/67972/381290/11937/12313
223	REACTOME_CREB1_PHOSPHORYLATION_THROUGH_NMDA_RECEPTOR_MEDIATED_ACTIVATION_OF_RAS_SIGNALING	REACTOME_CREB1_PHOSPHORYLATION_THROUGH_NMDA_RECEPTOR_MEDIATED_ACTIVATION_OF_RAS_SIGNALING	25	-0.653162	-1.58292	0.0243252	0.128717	0.102996	1710	tags=32%, list=9%, signal=29%	14814/53310/20112/12323/13385/19417/12313/16653
224	REACTOME_GLUTATHIONE_SYNTHESIS_AND_RECYCLING	REACTOME_GLUTATHIONE_SYNTHESIS_AND_RECYCLING	12	-0.748464	-1.57283	0.0251771	0.132629	0.106127	2161	tags=25%, list=12%, signal=22%	69065/14629/110175
225	REACTOME_SYNTHESIS_OF_ACTIVE_UBIQUITIN_ROLES_OF_E1_AND_E2_ENZYMES	REACTOME_SYNTHESIS_OF_ACTIVE_UBIQUITIN_ROLES_OF_E1_AND_E2_ENZYMES	30	-0.628698	-1.55198	0.0256916	0.134738	0.107814	5438	tags=70%, list=29%, signal=50%	78294/22195/231380/77891/22186/22284/68612/22210/252870/53323/22190/216080/56550/216150/67128/22209/22201/22194/22225/50933/22193
226	REACTOME_REGULATION_OF_GENE_EXPRESSION_IN_LATE_STAGE_BRANCHING_MORPHOGENESIS_PANCREATIC_BUD_PRECURSOR_CELLS	REACTOME_REGULATION_OF_GENE_EXPRESSION_IN_LATE_STAGE_BRANCHING_MORPHOGENESIS_PANCREATIC_BUD_PRECURSOR_CELLS	15	-0.717636	-1.58382	0.0260374	0.135948	0.108782	915	tags=33%, list=5%, signal=32%	333639/66354/15205/246086/19664
227	REACTOME_MET_ACTIVATES_PTK2_SIGNALING	REACTOME_MET_ACTIVATES_PTK2_SIGNALING	30	-0.627535	-1.54911	0.0262593	0.136502	0.109226	2546	tags=50%, list=14%, signal=43%	16400/12815/53867/71355/12831/16776/16774/226519/14083/20779/16782/373864/14268/16412/16777
228	REACTOME_G_ALPHA_I_SIGNALLING_EVENTS	REACTOME_G_ALPHA_I_SIGNALLING_EVENTS	199	0.358661	1.25837	0.0272907	0.141241	0.113018	2838	tags=23%, list=15%, signal=19%	12765/14289/14710/14293/19049/14675/12802/83771/626596/20606/18783/330122/14708/14677/18750/20301/110385/11820/229709/20310/18795/18386/18749/20311/12768/12267/574417/20303/12266/51792/227288/11512/14707/12273/17773/12767/18574/19156/20308/56744/16439/57349/50778/51791/14676
229	REACTOME_FORMATION_OF_SENESCENCE_ASSOCIATED_HETEROCHROMATIN_FOCI_SAHF	REACTOME_FORMATION_OF_SENESCENCE_ASSOCIATED_HETEROCHROMATIN_FOCI_SAHF	17	-0.696303	-1.57062	0.0274232	0.141307	0.113071	884	tags=18%, list=5%, signal=17%	15260/15361/15364
230	REACTOME_PROLONGED_ERK_ACTIVATION_EVENTS	REACTOME_PROLONGED_ERK_ACTIVATION_EVENTS	14	-0.72526	-1.56964	0.0275592	0.141391	0.113138	1813	tags=43%, list=10%, signal=39%	77480/26396/12928/26395/54401/18049
231	REACTOME_SYNTHESIS_OF_PA	REACTOME_SYNTHESIS_OF_PA	31	0.575679	1.49791	0.0277223	0.141611	0.113314	3366	tags=35%, list=18%, signal=29%	215708/333433/18783/14571/66659/239759/66350/211429/225010/114874/194908
232	REACTOME_UPTAKE_AND_ACTIONS_OF_BACTERIAL_TOXINS	REACTOME_UPTAKE_AND_ACTIONS_OF_BACTERIAL_TOXINS	25	-0.646139	-1.5659	0.027981	0.142317	0.113879	2395	tags=36%, list=13%, signal=31%	12527/15519/26396/13629/18550/20614/26395/12313/71914
233	REACTOME_PEPTIDE_LIGAND_BINDING_RECEPTORS	REACTOME_PEPTIDE_LIGAND_BINDING_RECEPTORS	103	0.420878	1.36791	0.0284879	0.144274	0.115445	2775	tags=26%, list=15%, signal=22%	12765/14289/13614/14293/21338/20606/54199/13615/330122/20301/11820/20302/319430/20310/18386/20311/12768/12267/20303/12266/227288/12273/12767/19156/20308/56744/57349
234	REACTOME_DEGRADATION_OF_AXIN	REACTOME_DEGRADATION_OF_AXIN	55	-0.528263	-1.46258	0.0287785	0.144505	0.11563	2854	tags=31%, list=15%, signal=26%	23997/73902/69077/19177/19173/26444/66413/19166/23996/21762/17463/57296/74493/59029/19179/26443/19167
235	REACTOME_SIGNALING_BY_INTERLEUKINS	REACTOME_SIGNALING_BY_INTERLEUKINS	405	-0.351508	-1.24209	0.0287105	0.144505	0.11563	1958	tags=18%, list=11%, signal=17%	15519/18412/15526/66413/213208/11596/17869/17127/66902/12928/215449/14086/268373/12981/73086/66162/56294/19166/24058/16878/23996/16452/18709/20586/20614/20663/93765/22352/20112/21762/12443/14268/21803/19259/17258/21417/235584/16192/67603/17463/18738/76527/57296/68981/19229/103583/22631/12306/319520/16190/26395/69581/16165/12631/11632/16412/12931/59029/56044/216233/17698/16952/11651/19179/26443/12…
236	REACTOME_RESPONSE_OF_EIF2AK4_GCN2_TO_AMINO_ACID_DEFICIENCY	REACTOME_RESPONSE_OF_EIF2AK4_GCN2_TO_AMINO_ACID_DEFICIENCY	95	-0.474762	-1.44936	0.0291076	0.145538	0.116456	5707	tags=57%, list=31%, signal=40%	20102/19934/67025/19951/78294/20055/27207/20044/110954/19941/11909/66481/19988/57808/67941/11911/269261/67248/19899/11837/27367/22186/20042/68052/26451/26961/67891/67186/75617/16785/67204/66480/319195/67281/76846/20005/228775/20116/20103/27176/231659/19982/22121/67115/27050/20090/20104/66475/270106/66483/26905/14109/20115/13665
237	REACTOME_REGULATION_OF_LOCALIZATION_OF_FOXO_TRANSCRIPTION_FACTORS	REACTOME_REGULATION_OF_LOCALIZATION_OF_FOXO_TRANSCRIPTION_FACTORS	11	-0.736474	-1.51795	0.0293848	0.146304	0.117069	1356	tags=45%, list=7%, signal=42%	22628/22631/54401/11651/22630
238	REACTOME_CLASS_A_1_RHODOPSIN_LIKE_RECEPTORS	REACTOME_CLASS_A_1_RHODOPSIN_LIKE_RECEPTORS	178	0.37043	1.28074	0.0295596	0.146556	0.117271	2775	tags=23%, list=15%, signal=20%	12765/14289/13614/14293/12802/21338/20606/54199/13615/11548/330122/19219/15559/233571/107221/11541/20301/11820/20302/16995/319430/20310/18386/19204/20311/12768/12267/20303/67168/12266/64095/15466/227288/12273/17773/12767/12671/19156/20308/56744/57349
239	REACTOME_CARBOXYTERMINAL_POST_TRANSLATIONAL_MODIFICATIONS_OF_TUBULIN	REACTOME_CARBOXYTERMINAL_POST_TRANSLATIONAL_MODIFICATIONS_OF_TUBULIN	33	-0.585002	-1.47002	0.0300695	0.14846	0.118795	3310	tags=42%, list=18%, signal=35%	22143/238463/227613/74410/22146/53857/271813/67951/22151/22142/22152/320244/73710/22153
240	REACTOME_DISEASES_OF_METABOLISM	REACTOME_DISEASES_OF_METABOLISM	213	0.356907	1.26499	0.0306637	0.150763	0.120637	2594	tags=20%, list=14%, signal=18%	226866/224116/50798/14387/14430/230145/20390/14735/15211/16795/56737/67880/72039/15212/12091/11881/104086/19025/11720/27357/140474/18010/394433/14734/394436/27029/67422/75612/110006/27410/68401/66904/12984/619309/68563/17829/320438/17850/14583/110821/15932/78038/52014
241	REACTOME_EUKARYOTIC_TRANSLATION_ELONGATION	REACTOME_EUKARYOTIC_TRANSLATION_ELONGATION	86	-0.490903	-1.47523	0.0313655	0.153352	0.122709	5707	tags=58%, list=31%, signal=40%	20102/19934/67025/19951/78294/20055/27207/20044/110954/19941/66481/19988/57808/67941/269261/67248/19899/11837/27367/22186/20042/68052/26451/26961/67891/67186/75617/16785/66480/319195/67281/76846/20005/20116/20103/27176/19982/22121/67115/27050/20090/20104/13627/66475/13629/270106/66483/14109/20115/67160
242	REACTOME_DOWNSTREAM_SIGNALING_EVENTS_OF_B_CELL_RECEPTOR_BCR	REACTOME_DOWNSTREAM_SIGNALING_EVENTS_OF_B_CELL_RECEPTOR_BCR	81	-0.482589	-1.44607	0.0314501	0.153352	0.122709	3022	tags=33%, list=16%, signal=28%	19697/26965/23997/12234/73902/69077/19177/19173/26444/66413/240168/268373/19166/23996/18018/21762/17463/57296/103583/59029/19179/26443/12675/12313/16151/19167/16653
243	REACTOME_BASIGIN_INTERACTIONS	REACTOME_BASIGIN_INTERACTIONS	22	-0.639097	-1.52848	0.0317246	0.153422	0.122765	1859	tags=36%, list=10%, signal=33%	20539/268373/17254/12389/16412/330836/11933/16403
244	REACTOME_METABOLISM_OF_NUCLEOTIDES	REACTOME_METABOLISM_OF_NUCLEOTIDES	92	-0.460851	-1.39733	0.0316655	0.153422	0.122765	2670	tags=23%, list=14%, signal=20%	103850/76654/110074/22245/66588/68870/16434/20135/107569/76952/14782/93685/11821/105446/102216272/213484/23917/11565/11486/72269/23959
245	REACTOME_GLYCEROPHOSPHOLIPID_BIOSYNTHESIS	REACTOME_GLYCEROPHOSPHOLIPID_BIOSYNTHESIS	111	0.401223	1.31711	0.0334696	0.1612	0.128989	1732	tags=15%, list=9%, signal=14%	70568/12038/215708/100434/213603/333433/18783/237625/14571/66659/239759/66350/18559/116939/66586/74596/66826
246	REACTOME_BUTYRATE_RESPONSE_FACTOR_1_BRF1_BINDS_AND_DESTABILIZES_MRNA	REACTOME_BUTYRATE_RESPONSE_FACTOR_1_BRF1_BINDS_AND_DESTABILIZES_MRNA	16	-0.680957	-1.51204	0.0347404	0.166641	0.133342	2175	tags=25%, list=12%, signal=22%	66583/27998/54401/11651
247	REACTOME_N_GLYCAN_ANTENNAE_ELONGATION_IN_THE_MEDIAL_TRANS_GOLGI	REACTOME_N_GLYCAN_ANTENNAE_ELONGATION_IN_THE_MEDIAL_TRANS_GOLGI	24	-0.621769	-1.49557	0.0349319	0.166881	0.133535	1174	tags=25%, list=6%, signal=23%	53418/217664/20451/53618/103534/20440
248	REACTOME_INTRA_GOLGI_AND_RETROGRADE_GOLGI_TO_ER_TRAFFIC	REACTOME_INTRA_GOLGI_AND_RETROGRADE_GOLGI_TO_ER_TRAFFIC	188	-0.396041	-1.30869	0.0352781	0.167856	0.134314	3886	tags=36%, list=21%, signal=29%	76332/97484/16593/56389/12343/53357/50797/109181/54160/108123/13427/76932/107338/22143/68505/238463/73296/232286/16572/11842/11844/227613/56367/11843/27277/59288/66460/19159/16563/22319/22146/234663/56418/108148/53857/76895/235661/227746/16594/68581/67665/19330/19346/18472/76308/102339/18475/16561/69654/228960/12345/67951/22151/16562/53611/22142/270192/68137/20932/22152/73710/13424/54130/19158/56…
249	REACTOME_SIGNALING_BY_CTNNB1_PHOSPHO_SITE_MUTANTS	REACTOME_SIGNALING_BY_CTNNB1_PHOSPHO_SITE_MUTANTS	15	-0.700478	-1.54595	0.0355628	0.168531	0.134855	320	tags=33%, list=2%, signal=33%	93687/26932/26931/19053/225849
250	REACTOME_MITOCHONDRIAL_TRNA_AMINOACYLATION	REACTOME_MITOCHONDRIAL_TRNA_AMINOACYLATION	21	0.63204	1.49818	0.0362008	0.170187	0.13618	3260	tags=38%, list=18%, signal=31%	109093/71807/74776/69955/224805/70560/212679/102436
251	REACTOME_INFLAMMASOMES	REACTOME_INFLAMMASOMES	21	0.631593	1.49712	0.0362008	0.170187	0.13618	3554	tags=48%, list=19%, signal=39%	12043/56338/383619/19200/11820/12362/18033/22166/54483/268973
252	REACTOME_BETA_CATENIN_PHOSPHORYLATION_CASCADE	REACTOME_BETA_CATENIN_PHOSPHORYLATION_CASCADE	17	-0.675671	-1.52408	0.0366488	0.170944	0.136786	320	tags=29%, list=2%, signal=29%	93687/26932/26931/19053/225849
253	REACTOME_PTEN_REGULATION	REACTOME_PTEN_REGULATION	138	-0.4304	-1.36733	0.0366516	0.170944	0.136786	3051	tags=28%, list=16%, signal=23%	17999/234366/56717/23797/23997/20613/216848/73902/12995/69077/20583/19211/19177/19016/19173/26444/15183/66413/23942/19166/23996/15182/21762/12151/99982/17463/217864/57296/13000/74493/68441/116870/59029/11651/19179/26443/54383/19167
254	REACTOME_SUMOYLATION	REACTOME_SUMOYLATION	177	-0.399878	-1.31766	0.0370488	0.172116	0.137724	2861	tags=19%, list=15%, signal=16%	170762/19387/56459/13016/21974/216848/69260/26423/19016/20610/12419/57320/212712/21969/15258/67711/15182/12578/67241/71805/12151/268903/13006/20602/109113/116870/15204/226026/13435/66647/223701/54383/16151
255	REACTOME_FOXO_MEDIATED_TRANSCRIPTION_OF_CELL_CYCLE_GENES	REACTOME_FOXO_MEDIATED_TRANSCRIPTION_OF_CELL_CYCLE_GENES	16	-0.678683	-1.50699	0.0376597	0.174268	0.139446	1981	tags=44%, list=11%, signal=39%	12452/17127/12226/15228/12389/59092/13197
256	REACTOME_DOWNREGULATION_OF_TGF_BETA_RECEPTOR_SIGNALING	REACTOME_DOWNREGULATION_OF_TGF_BETA_RECEPTOR_SIGNALING	26	-0.623132	-1.51642	0.0393833	0.181533	0.145258	3225	tags=42%, list=17%, signal=35%	22190/17126/103573/68010/17127/20901/75788/21803/19045/65112/17131
257	REACTOME_ACTIVATION_OF_BAD_AND_TRANSLOCATION_TO_MITOCHONDRIA	REACTOME_ACTIVATION_OF_BAD_AND_TRANSLOCATION_TO_MITOCHONDRIA	15	-0.691188	-1.52545	0.0396105	0.181869	0.145528	1356	tags=47%, list=7%, signal=43%	22628/19057/22631/54401/22629/11651/22630
258	REACTOME_DISEASES_OF_IMMUNE_SYSTEM	REACTOME_DISEASES_OF_IMMUNE_SYSTEM	27	0.588782	1.49477	0.0400718	0.18278	0.146257	2196	tags=44%, list=12%, signal=39%	53791/20201/24088/20202/12475/21898/106759/54445/12491/12229/18035/18033
259	REACTOME_FATTY_ACID_METABOLISM	REACTOME_FATTY_ACID_METABOLISM	151	0.370899	1.26583	0.0401187	0.18278	0.146257	2453	tags=20%, list=13%, signal=17%	19063/13177/217700/19224/11364/74519/15107/18783/11689/20216/108079/26378/20280/108099/75778/72482/11363/26897/54397/18559/16922/171210/11690/264895/66904/67460/17850/74147/71985/110821
260	REACTOME_RAB_GEFS_EXCHANGE_GTP_FOR_GDP_ON_RABS	REACTOME_RAB_GEFS_EXCHANGE_GTP_FOR_GDP_ON_RABS	84	-0.460629	-1.37844	0.0403876	0.183298	0.146671	2926	tags=26%, list=16%, signal=22%	23797/66682/216344/67091/77980/19344/72433/19330/19346/76308/66226/209773/106572/217449/60409/14569/78232/270192/11651/19325/225870/192236
261	REACTOME_DNA_REPLICATION_PRE_INITIATION	REACTOME_DNA_REPLICATION_PRE_INITIATION	128	-0.425574	-1.33143	0.0406137	0.183617	0.146927	4198	tags=26%, list=23%, signal=20%	68240/22186/26441/17217/73677/67089/16646/26445/319165/18974/22190/319190/23997/17220/12566/73902/69077/19177/19173/26444/66413/13557/18969/68024/19166/23996/21762/17463/57296/59029/19179/26443/19167
262	REACTOME_SYNTHESIS_OF_PIPS_AT_THE_EARLY_ENDOSOME_MEMBRANE	REACTOME_SYNTHESIS_OF_PIPS_AT_THE_EARLY_ENDOSOME_MEMBRANE	16	-0.673804	-1.49616	0.0411628	0.183985	0.147221	1846	tags=31%, list=10%, signal=28%	234515/84095/233315/101490/67073
263	REACTOME_NEUROTRANSMITTER_RECEPTORS_AND_POSTSYNAPTIC_SIGNAL_TRANSMISSION	REACTOME_NEUROTRANSMITTER_RECEPTORS_AND_POSTSYNAPTIC_SIGNAL_TRANSMISSION	143	-0.4141	-1.32059	0.0408684	0.183985	0.147221	3366	tags=26%, list=18%, signal=21%	108058/22143/14688/11449/238463/14693/227613/19108/19353/19085/11515/18747/22146/14678/53857/14814/110304/71770/53310/20779/67951/11771/22151/20112/319924/12323/13385/22142/207565/11447/22152/73710/19417/22153/12313/16653/11435
264	REACTOME_PLATELET_ACTIVATION_SIGNALING_AND_AGGREGATION	REACTOME_PLATELET_ACTIVATION_SIGNALING_AND_AGGREGATION	226	-0.379956	-1.27627	0.0410742	0.183985	0.147221	2415	tags=20%, list=13%, signal=18%	14682/240334/12527/21832/12759/16416/56541/14678/18710/16399/14673/22330/22138/12928/215449/268373/11551/227612/14083/76192/18590/20779/54216/12927/18709/22341/12331/269060/18643/12321/16002/11747/14268/21803/53612/22631/11848/12631/67059/13601/11651/192176/12313/109711/14062/11852
265	REACTOME_ACTIVATION_OF_BH3_ONLY_PROTEINS	REACTOME_ACTIVATION_OF_BH3_ONLY_PROTEINS	29	-0.596147	-1.46106	0.0415243	0.1849	0.147953	1683	tags=28%, list=9%, signal=25%	12125/22628/19057/22631/54401/22629/11651/22630
266	REACTOME_SIGNALING_BY_VEGF	REACTOME_SIGNALING_BY_VEGF	105	-0.437517	-1.34993	0.0420875	0.186704	0.149397	3237	tags=34%, list=17%, signal=28%	12385/14257/17974/83767/228775/56717/12540/140579/23797/19353/216148/29857/18747/16416/15519/12928/50884/14083/20779/12927/18709/22341/26362/11461/19878/19229/12389/18479/11848/12388/20430/14254/218397/11651/12313/16653
267	REACTOME_CARDIAC_CONDUCTION	REACTOME_CARDIAC_CONDUCTION	89	-0.472576	-1.42623	0.0427709	0.189025	0.151254	2412	tags=25%, list=13%, signal=22%	210741/18747/16506/67972/97064/211480/15258/14166/16511/381290/230103/13400/12323/20190/11937/16526/11933/20271/12296/12313/16528/20274
268	REACTOME_MAPK6_MAPK4_SIGNALING	REACTOME_MAPK6_MAPK4_SIGNALING	88	-0.450758	-1.35892	0.0431779	0.190112	0.152123	2961	tags=34%, list=16%, signal=29%	12540/103573/23997/19353/17384/73902/69077/19177/18747/19173/18612/104252/26444/66413/17869/235072/218294/140486/19166/23996/225724/21762/17463/57296/18479/59029/50772/19179/26443/19167
269	REACTOME_N_GLYCAN_ANTENNAE_ELONGATION	REACTOME_N_GLYCAN_ANTENNAE_ELONGATION	15	-0.688312	-1.5191	0.0436583	0.191512	0.153244	1174	tags=27%, list=6%, signal=25%	53418/20451/103534/20440
270	REACTOME_DUAL_INCISION_IN_TC_NER	REACTOME_DUAL_INCISION_IN_TC_NER	65	-0.487541	-1.39347	0.0442478	0.193379	0.154738	2104	tags=20%, list=11%, signal=18%	27015/12572/28000/66491/72584/69241/13870/17420/14884/20021/67710/13194/69745
271	REACTOME_GP1B_IX_V_ACTIVATION_SIGNALLING	REACTOME_GP1B_IX_V_ACTIVATION_SIGNALLING	10	-0.741336	-1.49874	0.0446207	0.193575	0.154895	1291	tags=30%, list=7%, signal=28%	20779/22631/192176
272	REACTOME_ANTIGEN_PRESENTATION_FOLDING_ASSEMBLY_AND_PEPTIDE_LOADING_OF_CLASS_I_MHC	REACTOME_ANTIGEN_PRESENTATION_FOLDING_ASSEMBLY_AND_PEPTIDE_LOADING_OF_CLASS_I_MHC	25	0.580322	1.44412	0.0444642	0.193575	0.154895	3996	tags=52%, list=22%, signal=41%	21356/14991/14964/15013/21355/12010/15007/21354/69608/15018/99683/80898/14828
273	REACTOME_TRANSCRIPTIONAL_ACTIVITY_OF_SMAD2_SMAD3_SMAD4_HETEROTRIMER	REACTOME_TRANSCRIPTIONAL_ACTIVITY_OF_SMAD2_SMAD3_SMAD4_HETEROTRIMER	45	-0.535994	-1.44652	0.0455373	0.19611	0.156923	3225	tags=38%, list=17%, signal=31%	22190/216080/17126/104394/21815/16477/17283/12454/17869/17127/97064/107951/66354/20602/12579/17131/19042
274	REACTOME_AMYLOID_FIBER_FORMATION	REACTOME_AMYLOID_FIBER_FORMATION	78	0.449679	1.38799	0.045462	0.19611	0.156923	2362	tags=19%, list=13%, signal=17%	232670/56224/68318/17002/319189/20660/12010/13010/11820/59287/50873/15078/20439/260302/17105
275	REACTOME_DAP12_INTERACTIONS	REACTOME_DAP12_INTERACTIONS	39	-0.54477	-1.42658	0.0464684	0.199185	0.159383	191	tags=15%, list=1%, signal=15%	18709/58179/16653/16641/16642/620235
276	REACTOME_C_TYPE_LECTIN_RECEPTORS_CLRS	REACTOME_C_TYPE_LECTIN_RECEPTORS_CLRS	132	-0.412325	-1.30036	0.046589	0.199185	0.159383	3225	tags=30%, list=17%, signal=25%	22190/216080/66589/56550/216150/19697/26965/23997/12234/22192/73902/69077/216864/19177/17833/18747/19173/26444/66413/22200/73086/19166/23996/20779/18018/93765/21762/17463/57296/103583/18479/59029/19179/26443/12675/12313/73732/16151/19167/16653
277	REACTOME_PROTEIN_UBIQUITINATION	REACTOME_PROTEIN_UBIQUITINATION	72	-0.478166	-1.39551	0.0468849	0.199726	0.159817	3931	tags=43%, list=21%, signal=34%	68366/22284/68612/22210/252870/109815/19305/53323/22190/216080/76246/319190/56550/216150/140499/67128/22209/66510/58186/22201/56273/22194/22225/68024/50933/19090/320311/93765/235497/22193/68441
278	REACTOME_DERMATAN_SULFATE_BIOSYNTHESIS	REACTOME_DERMATAN_SULFATE_BIOSYNTHESIS	10	-0.73546	-1.48686	0.0474628	0.200863	0.160726	2274	tags=40%, list=12%, signal=35%	13004/72136/13003/212898
279	REACTOME_SIGNALLING_TO_ERKS	REACTOME_SIGNALLING_TO_ERKS	32	-0.577094	-1.44602	0.0478244	0.200863	0.160726	2883	tags=34%, list=16%, signal=29%	77480/216148/29857/26396/12928/20779/26395/54401/56044/18049/16653
280	REACTOME_CELL_SURFACE_INTERACTIONS_AT_THE_VASCULAR_WALL	REACTOME_CELL_SURFACE_INTERACTIONS_AT_THE_VASCULAR_WALL	107	-0.447305	-1.38029	0.0477329	0.200863	0.160726	2298	tags=23%, list=12%, signal=21%	20340/16416/108078/20539/268373/14733/20779/18709/16402/14268/21803/17254/67374/15529/12389/19123/16412/330836/13449/11933/19124/16403/20969/12505/16653
281	REACTOME_TRANSCRIPTIONAL_REGULATION_BY_TP53	REACTOME_TRANSCRIPTIONAL_REGULATION_BY_TP53	349	-0.349626	-1.22489	0.0478326	0.200863	0.160726	3828	tags=24%, list=21%, signal=19%	19082/100126824/12144/109270/252870/67655/13872/13063/17246/17192/170770/22627/108143/230784/72440/70439/225182/18983/22190/12447/235559/234366/21933/56717/104394/23797/66494/20620/64058/15469/216848/69260/12868/12568/12566/12995/12569/20833/216456/19211/78783/228829/24075/12572/12454/66491/333654/19367/14381/107951/23942/12858/12857/18477/14782/15258/22628/228140/72504/69241/15182/81601/18718/12…
282	REACTOME_RECOGNITION_OF_DNA_DAMAGE_BY_PCNA_CONTAINING_REPLICATION_COMPLEX	REACTOME_RECOGNITION_OF_DNA_DAMAGE_BY_PCNA_CONTAINING_REPLICATION_COMPLEX	30	-0.579147	-1.42966	0.0493359	0.206441	0.16519	4198	tags=30%, list=23%, signal=23%	68240/22186/22210/18974/22190/58186/72584/13194/69745
283	REACTOME_MITOPHAGY	REACTOME_MITOPHAGY	29	-0.576371	-1.41259	0.0495238	0.206495	0.165233	4260	tags=52%, list=23%, signal=40%	28185/22186/223696/72542/22190/72018/12995/53333/18412/170731/66734/20779/22333/13000/67952
284	REACTOME_METABOLISM_OF_COFACTORS	REACTOME_METABOLISM_OF_COFACTORS	19	-0.662645	-1.53534	0.0505863	0.208062	0.166487	3343	tags=32%, list=18%, signal=26%	320415/217707/15519/19092/11651/12313
285	REACTOME_PROCESSIVE_SYNTHESIS_ON_THE_LAGGING_STRAND	REACTOME_PROCESSIVE_SYNTHESIS_ON_THE_LAGGING_STRAND	15	-0.680354	-1.50154	0.0505972	0.208062	0.166487	1626	tags=27%, list=9%, signal=24%	68240/14156/18969/69745
286	REACTOME_PURINE_SALVAGE	REACTOME_PURINE_SALVAGE	13	-0.682418	-1.46068	0.0507812	0.208062	0.166487	1381	tags=31%, list=7%, signal=28%	13178/11821/105446/11486
287	REACTOME_SIGNALING_BY_EGFR_IN_CANCER	REACTOME_SIGNALING_BY_EGFR_IN_CANCER	25	-0.599081	-1.45186	0.0507519	0.208062	0.166487	4385	tags=64%, list=24%, signal=49%	18176/22186/15200/18803/15461/71920/22190/12402/13649/13874/21802/15519/11839/12539/12223/16653
288	REACTOME_SIGNALING_BY_NUCLEAR_RECEPTORS	REACTOME_SIGNALING_BY_NUCLEAR_RECEPTORS	263	-0.366797	-1.25385	0.0504587	0.208062	0.166487	2185	tags=17%, list=12%, signal=16%	107351/14678/18710/15519/22632/15183/66491/17869/12895/107951/20250/21372/68024/12394/14083/20779/17252/12400/11839/18709/16001/69241/26358/81601/12443/67484/68268/12904/268903/13006/99982/20602/67393/12389/12223/20021/12390/59035/67710/13382/11651/268527/12313/16653/83602/56847
289	REACTOME_INTRINSIC_PATHWAY_FOR_APOPTOSIS	REACTOME_INTRINSIC_PATHWAY_FOR_APOPTOSIS	53	-0.508645	-1.41397	0.0509666	0.208099	0.166516	1683	tags=40%, list=9%, signal=36%	12028/26419/72565/12261/13063/170770/22627/56369/74268/23797/12015/12125/22628/12578/19057/22631/54401/22629/11651/12367/22630
290	REACTOME_DEFECTIVE_CFTR_CAUSES_CYSTIC_FIBROSIS	REACTOME_DEFECTIVE_CFTR_CAUSES_CYSTIC_FIBROSIS	61	-0.494325	-1.39768	0.0513274	0.20885	0.167117	4173	tags=41%, list=22%, signal=32%	22186/26441/226144/73677/67089/116891/26445/20338/22190/23997/73902/69077/19177/19173/26444/66413/19166/23996/21762/17463/57296/59029/19179/26443/19167
291	REACTOME_PROTEIN_FOLDING	REACTOME_PROTEIN_FOLDING	85	-0.443288	-1.33197	0.0515464	0.20902	0.167253	3744	tags=45%, list=20%, signal=36%	21371/109054/55946/12468/22143/12464/14688/238463/12447/14693/227613/30050/12995/14682/30839/22146/16553/12466/50762/15183/53857/22327/67466/12469/67199/12465/67951/22151/12461/11461/30838/22142/13000/24128/22152/73710/22153/56327
292	REACTOME_ACTIVATION_OF_IRF3_IRF7_MEDIATED_BY_TBK1_IKK_EPSILON	REACTOME_ACTIVATION_OF_IRF3_IRF7_MEDIATED_BY_TBK1_IKK_EPSILON	17	0.653932	1.48388	0.0519751	0.210036	0.168066	1510	tags=29%, list=8%, signal=27%	225471/12475/21898/56489/106759
293	REACTOME_DOWNREGULATION_OF_SMAD2_3_SMAD4_TRANSCRIPTIONAL_ACTIVITY	REACTOME_DOWNREGULATION_OF_SMAD2_3_SMAD4_TRANSCRIPTIONAL_ACTIVITY	27	-0.611182	-1.48955	0.052534	0.210161	0.168166	3225	tags=37%, list=17%, signal=31%	22190/216080/17126/21815/17127/97064/66354/20602/17131/19042
294	REACTOME_COMMON_PATHWAY_OF_FIBRIN_CLOT_FORMATION	REACTOME_COMMON_PATHWAY_OF_FIBRIN_CLOT_FORMATION	15	-0.674119	-1.48778	0.052332	0.210161	0.168166	709	tags=20%, list=4%, signal=19%	19123/19124/14062
295	REACTOME_SHC1_EVENTS_IN_EGFR_SIGNALING	REACTOME_SHC1_EVENTS_IN_EGFR_SIGNALING	14	-0.67368	-1.45801	0.0526316	0.210161	0.168166	4385	tags=71%, list=24%, signal=55%	18176/15200/15461/71920/13649/13874/21802/11839/12223/16653
296	REACTOME_HIV_LIFE_CYCLE	REACTOME_HIV_LIFE_CYCLE	143	-0.399334	-1.2735	0.0527183	0.210161	0.168166	3823	tags=27%, list=21%, signal=21%	16646/67897/67655/13872/234865/108143/70439/19385/22190/108138/14156/116733/170762/19387/103573/20833/24075/12572/12454/66491/66201/107951/268373/18550/68153/22088/72504/69241/71805/15361/17420/18108/14884/23825/20021/107305/67710/83602
297	REACTOME_TP53_REGULATES_TRANSCRIPTION_OF_GENES_INVOLVED_IN_G2_CELL_CYCLE_ARREST	REACTOME_TP53_REGULATES_TRANSCRIPTION_OF_GENES_INVOLVED_IN_G2_CELL_CYCLE_ARREST	18	-0.643467	-1.47193	0.0537566	0.211849	0.169517	447	tags=50%, list=2%, signal=49%	12532/18538/211586/12534/12028/104394/15469/59035/13197
298	REACTOME_RHO_GTPASES_ACTIVATE_CIT	REACTOME_RHO_GTPASES_ACTIVATE_CIT	19	-0.633221	-1.46716	0.0545113	0.211849	0.169517	780	tags=16%, list=4%, signal=15%	13385/11848/11852
299	REACTOME_NEPHRIN_FAMILY_INTERACTIONS	REACTOME_NEPHRIN_FAMILY_INTERACTIONS	21	-0.619756	-1.46475	0.0536044	0.211849	0.169517	1388	tags=33%, list=7%, signal=31%	17974/170643/20740/18709/29875/11474/109711
300	REACTOME_IRAK1_RECRUITS_IKK_COMPLEX	REACTOME_IRAK1_RECRUITS_IKK_COMPLEX	14	-0.672844	-1.4562	0.0545809	0.211849	0.169517	3225	tags=43%, list=17%, signal=35%	22190/66589/16179/93765/12675/16151
301	REACTOME_ANTIMICROBIAL_PEPTIDES	REACTOME_ANTIMICROBIAL_PEPTIDES	30	0.564427	1.45334	0.0547576	0.211849	0.169517	2362	tags=33%, list=13%, signal=29%	20201/24088/20202/21946/17002/16819/242100/18173/57757/17105
302	REACTOME_RRNA_MODIFICATION_IN_THE_NUCLEUS_AND_CYTOSOL	REACTOME_RRNA_MODIFICATION_IN_THE_NUCLEUS_AND_CYTOSOL	59	-0.491142	-1.3807	0.0545775	0.211849	0.169517	5186	tags=49%, list=28%, signal=36%	66138/20044/100608/245474/110816/14791/67205/66249/52530/105372/217995/59028/67134/234374/213895/65961/110109/217109/76846/66181/14113/20104/67973/18572/225348/21771/20115/67674/73736
303	REACTOME_SENSORY_PROCESSING_OF_SOUND	REACTOME_SENSORY_PROCESSING_OF_SOUND	59	-0.489621	-1.37643	0.0545775	0.211849	0.169517	2211	tags=31%, list=12%, signal=27%	19230/67972/227753/13860/56506/22350/20740/11994/12345/20614/13017/11461/20964/56226/17698/22295/12296/329421
304	REACTOME_SIGNALING_BY_NOTCH1	REACTOME_SIGNALING_BY_NOTCH1	72	-0.459627	-1.3414	0.054007	0.211849	0.169517	1986	tags=24%, list=11%, signal=21%	15183/18222/21886/17869/56198/21372/15182/225164/66354/15185/16450/20602/15205/19664/16449/54485/15251
305	REACTOME_NEURONAL_SYSTEM	REACTOME_NEURONAL_SYSTEM	281	-0.358972	-1.23174	0.0545171	0.211849	0.169517	3020	tags=23%, list=16%, signal=19%	14693/67760/227613/19108/14252/170738/60613/19353/19085/11515/12287/216456/26556/18747/65106/225875/22146/224997/16506/14678/140493/53857/228836/11669/217692/14814/110304/71770/13822/53310/211480/20779/67951/58802/11771/16511/20614/22151/20112/14615/319924/171180/20168/382571/12323/13385/67533/22142/207565/20964/11447/16534/22152/16526/26558/73710/19417/12296/22153/12313/16653/16528/16497/11435
306	REACTOME_SARS_COV_2_INFECTION	REACTOME_SARS_COV_2_INFECTION	70	-0.460228	-1.33819	0.0552677	0.213124	0.170537	2448	tags=19%, list=13%, signal=16%	20448/13039/19089/214424/18550/93687/217664/20444/14376/53618/103534/14423/20440
307	REACTOME_DIGESTION_AND_ABSORPTION	REACTOME_DIGESTION_AND_ABSORPTION	15	0.653476	1.43589	0.0560166	0.215015	0.17205	2181	tags=33%, list=12%, signal=29%	11722/232714/14915/14917/81600
308	REACTOME_CELLULAR_RESPONSE_TO_HEAT_STRESS	REACTOME_CELLULAR_RESPONSE_TO_HEAT_STRESS	98	-0.426719	-1.30497	0.0561224	0.215015	0.17205	4912	tags=35%, list=26%, signal=26%	103468/26417/269113/14228/93759/110379/72124/26413/68240/67605/70356/234865/22627/108058/12959/56717/170762/56351/68196/67669/23950/15519/13627/15526/12406/72630/15525/18415/70369/15512/71805/15185/12323/29810
309	REACTOME_ERKS_ARE_INACTIVATED	REACTOME_ERKS_ARE_INACTIVATED	13	-0.716341	-1.53329	0.0572606	0.21631	0.173086	904	tags=62%, list=5%, signal=59%	19052/26417/26413/23939/235584/67603/319520/19053
310	REACTOME_DIGESTION	REACTOME_DIGESTION	12	0.70211	1.46871	0.057377	0.21631	0.173086	2181	tags=42%, list=12%, signal=37%	11722/232714/14915/14917/81600
311	REACTOME_REGULATION_OF_TP53_EXPRESSION_AND_DEGRADATION	REACTOME_REGULATION_OF_TP53_EXPRESSION_AND_DEGRADATION	37	-0.54121	-1.41255	0.0571956	0.21631	0.173086	3726	tags=32%, list=20%, signal=26%	109270/252870/17246/22190/56717/23797/12566/228829/12578/26931/11651/19053
312	REACTOME_DAP12_SIGNALING	REACTOME_DAP12_SIGNALING	30	-0.571836	-1.41161	0.056926	0.21631	0.173086	191	tags=17%, list=1%, signal=17%	18709/58179/16653/16641/16642
313	REACTOME_TRANSLATION_OF_SARS_COV_2_STRUCTURAL_PROTEINS	REACTOME_TRANSLATION_OF_SARS_COV_2_STRUCTURAL_PROTEINS	49	-0.514012	-1.40747	0.057041	0.21631	0.173086	2448	tags=24%, list=13%, signal=21%	15469/20448/19089/214424/93687/217664/20444/14376/53618/103534/14423/20440
314	REACTOME_ROS_AND_RNS_PRODUCTION_IN_PHAGOCYTES	REACTOME_ROS_AND_RNS_PRODUCTION_IN_PHAGOCYTES	31	0.540519	1.40643	0.057971	0.217853	0.174321	2864	tags=35%, list=15%, signal=30%	242341/17969/110935/74096/17972/18173/18126/140494/17970/19354/76252
315	REACTOME_POLYMERASE_SWITCHING	REACTOME_POLYMERASE_SWITCHING	14	-0.677872	-1.46708	0.0583213	0.218473	0.174818	1626	tags=14%, list=9%, signal=13%	18969/69745
316	REACTOME_LISTERIA_MONOCYTOGENES_ENTRY_INTO_HOST_CELLS	REACTOME_LISTERIA_MONOCYTOGENES_ENTRY_INTO_HOST_CELLS	20	-0.63226	-1.47468	0.058615	0.218879	0.175142	4903	tags=60%, list=26%, signal=44%	78294/20408/104836/12387/22186/56324/22190/12402/13858/20779/20844/12388
317	REACTOME_SUMOYLATION_OF_DNA_DAMAGE_RESPONSE_AND_REPAIR_PROTEINS	REACTOME_SUMOYLATION_OF_DNA_DAMAGE_RESPONSE_AND_REPAIR_PROTEINS	75	-0.475019	-1.40061	0.059179	0.219797	0.175877	1362	tags=13%, list=7%, signal=12%	67711/12578/67241/71805/12151/13006/15204/226026/66647/54383
318	REACTOME_HDACS_DEACETYLATE_HISTONES	REACTOME_HDACS_DEACETYLATE_HISTONES	72	-0.455662	-1.32983	0.0592334	0.219797	0.175877	3645	tags=25%, list=20%, signal=20%	19712/17192/319165/319190/234366/216848/15183/238247/23942/21372/68024/15353/107392/15182/99982/217864/20602/116870
319	REACTOME_HIV_TRANSCRIPTION_INITIATION	REACTOME_HIV_TRANSCRIPTION_INITIATION	45	-0.517418	-1.39639	0.0601093	0.222348	0.177918	2141	tags=24%, list=12%, signal=22%	24075/12572/66491/68153/72504/69241/17420/14884/20021/67710/83602
320	REACTOME_PROCESSING_OF_INTRONLESS_PRE_MRNAS	REACTOME_PROCESSING_OF_INTRONLESS_PRE_MRNAS	19	-0.628281	-1.45572	0.0620301	0.228023	0.182459	1340	tags=53%, list=7%, signal=49%	108062/68092/98985/68188/54188/18789/54196/54451/51786/269061
321	REACTOME_NOTCH4_INTRACELLULAR_DOMAIN_REGULATES_TRANSCRIPTION	REACTOME_NOTCH4_INTRACELLULAR_DOMAIN_REGULATES_TRANSCRIPTION	19	-0.623619	-1.44492	0.0620301	0.228023	0.182459	3167	tags=32%, list=17%, signal=26%	14257/333639/17127/66354/15205/19664
322	REACTOME_NF_KB_ACTIVATION_THROUGH_FADD_RIP_1_PATHWAY_MEDIATED_BY_CASPASE_8_AND_10	REACTOME_NF_KB_ACTIVATION_THROUGH_FADD_RIP_1_PATHWAY_MEDIATED_BY_CASPASE_8_AND_10	10	-0.719329	-1.45425	0.0623819	0.228604	0.182924	1840	tags=30%, list=10%, signal=27%	19766/12675/16151
323	REACTOME_TRANSCRIPTIONAL_REGULATION_BY_RUNX1	REACTOME_TRANSCRIPTIONAL_REGULATION_BY_RUNX1	208	-0.376138	-1.25517	0.0637959	0.233062	0.186491	3561	tags=27%, list=19%, signal=22%	68094/11350/26445/140858/19247/18507/319165/21872/22190/319190/22761/76073/93760/67057/12143/22601/23997/15469/73902/12995/69077/19177/13039/19173/14461/26444/16399/12572/66413/20587/66923/12981/68024/233904/19166/15258/12394/23996/20779/12400/20586/21423/20588/21762/12443/12151/17463/17420/57296/16825/13000/12393/59029/19179/26443/54383/19167
324	REACTOME_RHO_GTPASES_ACTIVATE_ROCKS	REACTOME_RHO_GTPASES_ACTIVATE_ROCKS	19	-0.645122	-1.49474	0.0641847	0.233759	0.187049	1001	tags=32%, list=5%, signal=30%	16885/19878/18479/11848/12631/11852
325	REACTOME_RHOU_GTPASE_CYCLE	REACTOME_RHOU_GTPASE_CYCLE	40	-0.528023	-1.38959	0.0652985	0.234915	0.187974	4233	tags=57%, list=23%, signal=44%	224105/56324/216963/17973/54126/22284/26431/17974/12540/13836/53382/71228/20740/20403/20779/18709/13518/244895/20844/29875/19229/18479/69581
326	REACTOME_COMPLEMENT_CASCADE	REACTOME_COMPLEMENT_CASCADE	32	0.525007	1.36988	0.0649895	0.234915	0.187974	4436	tags=53%, list=24%, signal=40%	12946/17221/12628/319430/14962/12267/12266/12273/16904/545366/69379/12630/12260/12263/13136/12262/18636
327	REACTOME_TRANSCRIPTIONAL_REGULATION_BY_MECP2	REACTOME_TRANSCRIPTIONAL_REGULATION_BY_MECP2	50	-0.497188	-1.36828	0.0651408	0.234915	0.187974	2505	tags=30%, list=13%, signal=26%	16179/19211/19016/18747/15183/14431/21372/15258/15182/12323/15228/20602/12064/268859/12313
328	REACTOME_INTRACELLULAR_SIGNALING_BY_SECOND_MESSENGERS	REACTOME_INTRACELLULAR_SIGNALING_BY_SECOND_MESSENGERS	289	-0.350207	-1.20121	0.0652174	0.234915	0.187974	3111	tags=24%, list=17%, signal=20%	13874/228775/17999/234366/19108/56717/58988/23797/23997/12015/21802/20613/19353/216848/19085/11515/73902/12995/69077/20583/16179/19211/77125/19177/19016/18747/19173/26444/18710/14172/15183/66413/23942/244650/19166/23996/18590/20779/11839/18709/15182/18718/21762/12151/14182/99982/17463/12323/217864/57296/13000/207565/12223/74493/68441/116870/59029/26932/26931/11651/19179/26443/12675/12313/54383/19…
329	REACTOME_GLYCOSAMINOGLYCAN_METABOLISM	REACTOME_GLYCOSAMINOGLYCAN_METABOLISM	106	-0.417944	-1.29001	0.0656566	0.235486	0.18843	1717	tags=19%, list=9%, signal=17%	72727/13003/14733/60322/53418/78752/212898/20444/15117/15529/71797/14042/11595/269941/15118/234356/20969/83398/78923/12505
330	REACTOME_TRANSPORT_OF_NUCLEOSIDES_AND_FREE_PURINE_AND_PYRIMIDINE_BASES_ACROSS_THE_PLASMA_MEMBRANE	REACTOME_TRANSPORT_OF_NUCLEOSIDES_AND_FREE_PURINE_AND_PYRIMIDINE_BASES_ACROSS_THE_PLASMA_MEMBRANE	10	-0.717379	-1.45031	0.0661626	0.235745	0.188638	2919	tags=40%, list=16%, signal=34%	11740/63959/11739/56327
331	REACTOME_GRB2_SOS_PROVIDES_LINKAGE_TO_MAPK_SIGNALING_FOR_INTEGRINS	REACTOME_GRB2_SOS_PROVIDES_LINKAGE_TO_MAPK_SIGNALING_FOR_INTEGRINS	12	-0.685792	-1.44113	0.0661479	0.235745	0.188638	2233	tags=50%, list=12%, signal=44%	16416/16399/215449/14083/20779/14268
332	REACTOME_NGF_STIMULATED_TRANSCRIPTION	REACTOME_NGF_STIMULATED_TRANSCRIPTION	37	-0.538923	-1.40658	0.0664207	0.235745	0.188638	2641	tags=46%, list=14%, signal=39%	11909/20408/13712/211770/107932/14282/19712/12568/12569/16477/15903/15902/381677/12570/14283/15901/13655
333	REACTOME_SIGNAL_AMPLIFICATION	REACTOME_SIGNAL_AMPLIFICATION	28	0.544636	1.39294	0.0665281	0.235745	0.188638	3116	tags=36%, list=17%, signal=30%	14710/14675/18783/14708/14677/26416/14674/14707/14676/14701
334	REACTOME_BRANCHED_CHAIN_AMINO_ACID_CATABOLISM	REACTOME_BRANCHED_CHAIN_AMINO_ACID_CATABOLISM	21	0.596576	1.41411	0.0672451	0.237573	0.1901	2546	tags=38%, list=14%, signal=33%	13171/243382/229517/72039/58875/11992/12036/78038
335	REACTOME_ESR_MEDIATED_SIGNALING	REACTOME_ESR_MEDIATED_SIGNALING	196	-0.373908	-1.23736	0.0677419	0.238613	0.190933	2185	tags=18%, list=12%, signal=16%	107351/14678/18710/15519/22632/66491/17869/107951/68024/12394/14083/20779/12400/11839/18709/16001/69241/81601/12443/68268/268903/13006/99982/67393/12389/12223/20021/12390/59035/67710/11651/268527/12313/16653/83602
336	REACTOME_SIGNALING_BY_PDGF	REACTOME_SIGNALING_BY_PDGF	55	-0.490842	-1.35898	0.0679785	0.238734	0.19103	3963	tags=42%, list=21%, signal=33%	53867/17973/18803/12827/15461/19247/12826/12831/12834/17974/19248/12833/12928/18550/18590/20779/12927/18709/20750/218397/12829/12828/16653
337	REACTOME_DISEASES_OF_GLYCOSYLATION	REACTOME_DISEASES_OF_GLYCOSYLATION	130	0.375318	1.2457	0.0681818	0.238738	0.191033	1205	tags=12%, list=6%, signal=12%	226866/224116/50798/14430/230145/14735/15211/16795/56737/15212/12091/19025/140474/18010/14734/67422
338	REACTOME_BETA_CATENIN_INDEPENDENT_WNT_SIGNALING	REACTOME_BETA_CATENIN_INDEPENDENT_WNT_SIGNALING	139	-0.397234	-1.26522	0.0695364	0.24276	0.194252	2620	tags=27%, list=14%, signal=24%	14688/22190/105782/14693/23997/19353/73902/69077/19177/21414/19173/26444/66413/17869/18099/71770/19166/13544/13542/23996/14366/11771/18018/18643/21762/75788/208846/17463/57296/19092/11848/22418/59029/19179/26443/12313/19167/16653
339	REACTOME_MRNA_SPLICING_MINOR_PATHWAY	REACTOME_MRNA_SPLICING_MINOR_PATHWAY	52	-0.498388	-1.3851	0.0700525	0.243124	0.194542	4837	tags=42%, list=26%, signal=31%	20638/68705/66420/110809/20020/68092/67797/22184/66125/67332/27366/69878/67996/101943/20641/319322/66491/22608/69241/66055/20021/67710
340	REACTOME_NUCLEOTIDE_BINDING_DOMAIN_LEUCINE_RICH_REPEAT_CONTAINING_RECEPTOR_NLR_SIGNALING_PATHWAYS	REACTOME_NUCLEOTIDE_BINDING_DOMAIN_LEUCINE_RICH_REPEAT_CONTAINING_RECEPTOR_NLR_SIGNALING_PATHWAYS	56	0.44788	1.31314	0.0699774	0.243124	0.194542	3252	tags=34%, list=18%, signal=28%	257632/12043/26409/11796/56338/12363/383619/19200/11820/26416/12362/26415/18033/108960/11797/74256/22166/332579/54483
341	REACTOME_FACTORS_INVOLVED_IN_MEGAKARYOCYTE_DEVELOPMENT_AND_PLATELET_PRODUCTION	REACTOME_FACTORS_INVOLVED_IN_MEGAKARYOCYTE_DEVELOPMENT_AND_PLATELET_PRODUCTION	136	-0.400373	-1.26815	0.0703518	0.243446	0.1948	3310	tags=29%, list=18%, signal=24%	22143/238463/16572/22761/227613/12540/19353/19085/12568/12566/18747/12419/13660/16563/14461/22146/217837/238130/53857/16594/170731/16561/15353/12345/67951/16452/76088/15182/22151/16562/11461/99982/217864/22142/22152/73710/259300/22153/16570
342	REACTOME_REGULATION_OF_FOXO_TRANSCRIPTIONAL_ACTIVITY_BY_ACETYLATION	REACTOME_REGULATION_OF_FOXO_TRANSCRIPTIONAL_ACTIVITY_BY_ACETYLATION	10	0.713143	1.43895	0.0718816	0.248013	0.198454	447	tags=20%, list=2%, signal=20%	56338/56458
343	REACTOME_SYNTHESIS_OF_GLYCOSYLPHOSPHATIDYLINOSITOL_GPI	REACTOME_SYNTHESIS_OF_GLYCOSYLPHOSPHATIDYLINOSITOL_GPI	18	0.626891	1.43574	0.0730689	0.250531	0.200469	2737	tags=33%, list=15%, signal=28%	55981/239827/27392/67556/67292/14755
344	REACTOME_ENDOSOMAL_VACUOLAR_PATHWAY	REACTOME_ENDOSOMAL_VACUOLAR_PATHWAY	11	0.697105	1.43201	0.0736842	0.250531	0.200469	3201	tags=73%, list=17%, signal=60%	14991/14964/15013/12010/15007/240028/13040/15018
345	REACTOME_FOLDING_OF_ACTIN_BY_CCT_TRIC	REACTOME_FOLDING_OF_ACTIN_BY_CCT_TRIC	10	-0.707937	-1.43122	0.073724	0.250531	0.200469	3434	tags=70%, list=19%, signal=57%	12468/12464/12466/12469/12465/12461/11461
346	REACTOME_THROMBOXANE_SIGNALLING_THROUGH_TP_RECEPTOR	REACTOME_THROMBOXANE_SIGNALLING_THROUGH_TP_RECEPTOR	20	0.608326	1.42859	0.07431	0.250531	0.200469	3116	tags=35%, list=17%, signal=29%	14710/14675/14708/14674/14707/14676/14701
347	REACTOME_PLATELET_SENSITIZATION_BY_LDL	REACTOME_PLATELET_SENSITIZATION_BY_LDL	17	-0.619128	-1.39654	0.0729367	0.250531	0.200469	320	tags=24%, list=2%, signal=23%	26932/26931/19053/225849
348	REACTOME_TRANSCRIPTION_COUPLED_NUCLEOTIDE_EXCISION_REPAIR_TC_NER	REACTOME_TRANSCRIPTION_COUPLED_NUCLEOTIDE_EXCISION_REPAIR_TC_NER	78	-0.465802	-1.3831	0.0742464	0.250531	0.200469	2104	tags=18%, list=11%, signal=16%	27015/12572/28000/66491/72584/69241/13870/12848/17420/14884/20021/67710/13194/69745
349	REACTOME_KINESINS	REACTOME_KINESINS	51	-0.486475	-1.34941	0.0734266	0.250531	0.200469	3310	tags=33%, list=18%, signal=27%	22143/238463/16572/227613/16563/22146/53857/16594/16561/67951/22151/16562/22142/22152/73710/22153/16570
350	REACTOME_POTENTIAL_THERAPEUTICS_FOR_SARS	REACTOME_POTENTIAL_THERAPEUTICS_FOR_SARS	83	-0.429656	-1.28637	0.074266	0.250531	0.200469	2167	tags=45%, list=12%, signal=40%	54721/14228/22154/19877/11772/433759/12846/18024/94246/16451/107932/22339/23918/19712/17192/234366/56351/216848/58799/15519/238247/19766/23942/71770/18550/15353/107392/16452/11771/15182/99982/19878/217864/23917/16412/116870/11933
351	REACTOME_NOTCH1_INTRACELLULAR_DOMAIN_REGULATES_TRANSCRIPTION	REACTOME_NOTCH1_INTRACELLULAR_DOMAIN_REGULATES_TRANSCRIPTION	47	-0.502709	-1.36091	0.0745455	0.250609	0.200532	1986	tags=26%, list=11%, signal=23%	15183/21886/17869/56198/21372/15182/66354/15185/20602/15205/19664/15251
352	REACTOME_RET_SIGNALING	REACTOME_RET_SIGNALING	36	-0.536067	-1.3877	0.0755064	0.253118	0.20254	2375	tags=31%, list=13%, signal=27%	18747/18710/13448/20779/18709/67399/14588/14573/13449/14585/19713
353	REACTOME_CHONDROITIN_SULFATE_DERMATAN_SULFATE_METABOLISM	REACTOME_CHONDROITIN_SULFATE_DERMATAN_SULFATE_METABOLISM	45	-0.50158	-1.35365	0.0765027	0.255732	0.204631	1717	tags=27%, list=9%, signal=24%	72727/13003/14733/60322/78752/212898/15529/71797/269941/234356/20969/78923
354	REACTOME_ERK_MAPK_TARGETS	REACTOME_ERK_MAPK_TARGETS	22	-0.589375	-1.40956	0.0770642	0.256881	0.20555	1509	tags=32%, list=8%, signal=29%	73086/20112/17258/235584/67603/319520/19053
355	REACTOME_RA_BIOSYNTHESIS_PATHWAY	REACTOME_RA_BIOSYNTHESIS_PATHWAY	19	-0.598316	-1.38629	0.0808271	0.268665	0.21498	1289	tags=21%, list=7%, signal=20%	13082/17252/26358/56847
356	REACTOME_FORMATION_OF_FIBRIN_CLOT_CLOTTING_CASCADE	REACTOME_FORMATION_OF_FIBRIN_CLOT_CLOTTING_CASCADE	27	-0.560073	-1.36499	0.0810811	0.268752	0.215049	709	tags=11%, list=4%, signal=11%	19123/19124/14062
357	REACTOME_SIGNALING_BY_HIPPO	REACTOME_SIGNALING_BY_HIPPO	20	-0.602287	-1.40477	0.0828625	0.273887	0.219159	3571	tags=50%, list=19%, signal=40%	68473/22627/21872/22601/75723/21873/97064/64010/54401/12367
358	REACTOME_TP53_REGULATES_TRANSCRIPTION_OF_CELL_CYCLE_GENES	REACTOME_TP53_REGULATES_TRANSCRIPTION_OF_CELL_CYCLE_GENES	49	-0.489757	-1.34105	0.083779	0.276143	0.220964	5091	tags=39%, list=27%, signal=28%	18538/18148/211586/52679/12534/234594/104625/12028/18983/12447/104394/20620/15469/12566/228140/108961/59092/59035/13197
359	REACTOME_ACTIVATED_NTRK2_SIGNALS_THROUGH_FRS2_AND_FRS3	REACTOME_ACTIVATED_NTRK2_SIGNALS_THROUGH_FRS2_AND_FRS3	11	-0.68556	-1.41301	0.085389	0.277487	0.222039	455	tags=45%, list=2%, signal=44%	18176/15461/19247/12064/16653
360	REACTOME_CRMPS_IN_SEMA3A_SIGNALING	REACTOME_CRMPS_IN_SEMA3A_SIGNALING	15	-0.633249	-1.39758	0.0865385	0.277487	0.222039	3200	tags=40%, list=17%, signal=33%	18844/12568/12569/22240/20346/243743
361	REACTOME_IL_6_TYPE_CYTOKINE_RECEPTOR_LIGAND_INTERACTIONS	REACTOME_IL_6_TYPE_CYTOKINE_RECEPTOR_LIGAND_INTERACTIONS	15	-0.631793	-1.39436	0.0865385	0.277487	0.222039	1379	tags=60%, list=7%, signal=56%	54721/12803/16451/16156/12804/16878/16452/12931/56708
362	REACTOME_APC_C_CDC20_MEDIATED_DEGRADATION_OF_CYCLIN_B	REACTOME_APC_C_CDC20_MEDIATED_DEGRADATION_OF_CYCLIN_B	24	-0.57678	-1.38735	0.0855019	0.277487	0.222039	4632	tags=50%, list=25%, signal=38%	77891/12534/22186/68612/66440/68999/22190/216080/75430/22194/52206/69957
363	REACTOME_SYNTHESIS_OF_VERY_LONG_CHAIN_FATTY_ACYL_COAS	REACTOME_SYNTHESIS_OF_VERY_LONG_CHAIN_FATTY_ACYL_COAS	18	-0.604328	-1.3824	0.0860421	0.277487	0.222039	3797	tags=44%, list=20%, signal=35%	433256/216739/57874/74205/106529/30963/56348/94180
364	REACTOME_ANTIGEN_ACTIVATES_B_CELL_RECEPTOR_BCR_LEADING_TO_GENERATION_OF_SECOND_MESSENGERS	REACTOME_ANTIGEN_ACTIVATES_B_CELL_RECEPTOR_BCR_LEADING_TO_GENERATION_OF_SECOND_MESSENGERS	28	0.533311	1.36397	0.0852391	0.277487	0.222039	2728	tags=39%, list=15%, signal=34%	26377/22324/17060/269717/229709/20662/17096/20963/12229/15170/16439
365	REACTOME_MAPK_TARGETS_NUCLEAR_EVENTS_MEDIATED_BY_MAP_KINASES	REACTOME_MAPK_TARGETS_NUCLEAR_EVENTS_MEDIATED_BY_MAP_KINASES	31	-0.547322	-1.35602	0.0847784	0.277487	0.222039	1509	tags=23%, list=8%, signal=21%	73086/20112/17258/235584/67603/319520/19053
366	REACTOME_PROCESSING_OF_CAPPED_INTRONLESS_PRE_MRNA	REACTOME_PROCESSING_OF_CAPPED_INTRONLESS_PRE_MRNA	28	-0.553305	-1.35369	0.0863724	0.277487	0.222039	4837	tags=46%, list=26%, signal=34%	20638/108062/68092/98985/68188/67332/54188/69878/18789/54196/54451/51786/269061
367	REACTOME_CYCLIN_D_ASSOCIATED_EVENTS_IN_G1	REACTOME_CYCLIN_D_ASSOCIATED_EVENTS_IN_G1	47	-0.4903	-1.32732	0.0854545	0.277487	0.222039	3507	tags=36%, list=19%, signal=29%	11350/71978/22190/12447/26965/104394/12566/12567/12572/13557/20779/16452/12578/12443/17420/12579/19053
368	REACTOME_RMTS_METHYLATE_HISTONE_ARGININES	REACTOME_RMTS_METHYLATE_HISTONE_ARGININES	64	-0.457641	-1.31013	0.0856643	0.277487	0.222039	3561	tags=23%, list=19%, signal=19%	68094/140858/319165/93760/15469/12567/20587/66923/16452/20586/20588/12443/71974/59035/13435
369	REACTOME_RNA_POLYMERASE_II_TRANSCRIBES_SNRNA_GENES	REACTOME_RNA_POLYMERASE_II_TRANSCRIBES_SNRNA_GENES	74	-0.435857	-1.28138	0.0883882	0.282651	0.226171	2567	tags=22%, list=14%, signal=19%	102209/109019/12572/12454/66491/71957/70885/109077/107951/68153/69241/70422/75627/20021/67710/83602
370	REACTOME_SIGNALING_BY_MET	REACTOME_SIGNALING_BY_MET	79	-0.42734	-1.27341	0.0890411	0.283969	0.227226	4534	tags=42%, list=24%, signal=32%	16400/12815/18176/19341/22186/56324/54426/53867/71355/15461/19247/12831/22190/12402/13858/19353/16776/74334/16774/12928/215449/226519/217169/14083/20779/16782/373864/20844/14268/11845/16412/16777/16653
371	REACTOME_MAP3K8_TPL2_DEPENDENT_MAPK1_3_ACTIVATION	REACTOME_MAP3K8_TPL2_DEPENDENT_MAPK1_3_ACTIVATION	16	-0.620711	-1.37826	0.0893204	0.284092	0.227324	706	tags=56%, list=4%, signal=54%	22186/21402/22190/26965/12234/103583/26395/12675/16151
372	REACTOME_SIGNALING_BY_RETINOIC_ACID	REACTOME_SIGNALING_BY_RETINOIC_ACID	37	-0.516194	-1.34726	0.0904059	0.286771	0.229468	1791	tags=16%, list=10%, signal=15%	12895/17252/26358/12904/13382/56847
373	REACTOME_TRANSCRIPTION_OF_THE_HIV_GENOME	REACTOME_TRANSCRIPTION_OF_THE_HIV_GENOME	67	-0.447015	-1.28762	0.0907504	0.286825	0.229512	2141	tags=21%, list=12%, signal=19%	20833/24075/12572/12454/66491/107951/68153/72504/69241/17420/14884/20021/67710/83602
374	REACTOME_ABC_FAMILY_PROTEINS_MEDIATED_TRANSPORT	REACTOME_ABC_FAMILY_PROTEINS_MEDIATED_TRANSPORT	99	-0.406158	-1.24528	0.0909091	0.286825	0.229512	4361	tags=37%, list=24%, signal=29%	26440/239273/22186/74610/26441/226144/73677/17250/67089/116891/26445/67204/20338/22190/23997/73902/27416/69077/19177/19173/26444/66413/27403/19166/23996/217265/56199/21762/26905/17463/57296/18671/59029/13665/19179/26443/19167
375	REACTOME_NITRIC_OXIDE_STIMULATES_GUANYLATE_CYCLASE	REACTOME_NITRIC_OXIDE_STIMULATES_GUANYLATE_CYCLASE	19	0.60216	1.39589	0.0914894	0.287121	0.229748	2540	tags=26%, list=14%, signal=23%	234889/18585/18126/242202/18574
376	REACTOME_FORMATION_OF_TC_NER_PRE_INCISION_COMPLEX	REACTOME_FORMATION_OF_TC_NER_PRE_INCISION_COMPLEX	53	-0.472925	-1.31467	0.0913884	0.287121	0.229748	2003	tags=42%, list=11%, signal=37%	99375/66420/20020/22186/57905/26572/15312/319955/252870/13872/22190/12572/28000/66491/72584/69241/12848/17420/14884/20021/67710/13194
377	REACTOME_CASPASE_ACTIVATION_VIA_DEATH_RECEPTORS_IN_THE_PRESENCE_OF_LIGAND	REACTOME_CASPASE_ACTIVATION_VIA_DEATH_RECEPTORS_IN_THE_PRESENCE_OF_LIGAND	14	0.645243	1.4001	0.0920245	0.288034	0.230479	1510	tags=36%, list=8%, signal=33%	225471/12475/21898/14102/106759
378	REACTOME_PHOSPHORYLATION_OF_THE_APC_C	REACTOME_PHOSPHORYLATION_OF_THE_APC_C	20	-0.589951	-1.376	0.0922787	0.288066	0.230504	4632	tags=50%, list=25%, signal=38%	77891/12534/68612/66440/68999/216080/75430/22194/52206/69957
379	REACTOME_MITOCHONDRIAL_IRON_SULFUR_CLUSTER_BIOGENESIS	REACTOME_MITOCHONDRIAL_IRON_SULFUR_CLUSTER_BIOGENESIS	13	-0.656051	-1.40425	0.09375	0.291848	0.233531	1600	tags=38%, list=9%, signal=35%	14297/246696/73046/74316/68165
380	REACTOME_SIGNALLING_TO_RAS	REACTOME_SIGNALLING_TO_RAS	19	-0.5881	-1.36262	0.093985	0.291848	0.233531	2502	tags=32%, list=13%, signal=27%	216148/29857/20779/56044/18049/16653
381	REACTOME_INHIBITION_OF_THE_PROTEOLYTIC_ACTIVITY_OF_APC_C_REQUIRED_FOR_THE_ONSET_OF_ANAPHASE_BY_MITOTIC_SPINDLE_CHECKPOINT_COMPONENTS	REACTOME_INHIBITION_OF_THE_PROTEOLYTIC_ACTIVITY_OF_APC_C_REQUIRED_FOR_THE_ONSET_OF_ANAPHASE_BY_MITOTIC_SPINDLE_CHECKPOINT_COMPONENTS	21	-0.586496	-1.38614	0.0942699	0.291964	0.233624	4632	tags=48%, list=25%, signal=36%	77891/12237/68612/66440/68999/216080/75430/22194/52206/69957
382	REACTOME_SEMAPHORIN_INTERACTIONS	REACTOME_SEMAPHORIN_INTERACTIONS	63	-0.456479	-1.30127	0.0952381	0.294191	0.235405	1025	tags=19%, list=6%, signal=18%	214968/16885/19878/18479/20349/11848/20130/20346/12631/16412/243743/11852
383	REACTOME_SEMA3A_PLEXIN_REPULSION_SIGNALING_BY_INHIBITING_INTEGRIN_ADHESION	REACTOME_SEMA3A_PLEXIN_REPULSION_SIGNALING_BY_INHIBITING_INTEGRIN_ADHESION	14	-0.6358	-1.37603	0.0955166	0.294281	0.235477	609	tags=36%, list=3%, signal=35%	18844/19353/20130/20346/243743
384	REACTOME_RNA_POLYMERASE_II_TRANSCRIPTION_TERMINATION	REACTOME_RNA_POLYMERASE_II_TRANSCRIPTION_TERMINATION	65	-0.446237	-1.27542	0.0973451	0.299133	0.23936	4982	tags=48%, list=27%, signal=35%	193116/233073/20638/108062/331401/110809/68092/73666/22185/98985/68188/57317/17149/69823/67332/225160/54188/108014/69878/66231/386612/67996/64340/68278/18789/66441/54196/54451/51786/20384/269061

## Sheet: GSEA_CAFsignat_KOvsWT
Supplementary Table S8. RNA-sequencing of Smad4 KO and Smad4 WT KPC PDAC tumors – GSEA, related to Figure 5.
	ID	Description	setSize	enrichmentScore	NES	pvalue	p.adjust	qvalue	rank	leading_edge	core_enrichment
1	TGFB-induced myCAF invitro	TGFB-induced myCAF invitro	708	-0.629115	-2.298	1e-10	1.9e-09	1.15789e-09	2233	tags=31%, list=12%, signal=29%	16416/51800/208715/20203/71306/16858/56078/244723/56454/192156/328365/11489/20741/108078/14172/118452/226098/20775/18194/59012/72393/72433/22402/71973/241568/64074/20539/81840/22223/333654/72828/12925/73121/101476/17967/107476/56198/195209/435684/70186/11551/223780/18605/20250/106952/20681/15357/108075/22350/74754/20765/16939/22240/27279/15354/13806/619292/50933/19267/18655/235379/14733/21892/188…
2	myCAF invitro	myCAF invitro	159	-0.598161	-1.92707	1.32657e-07	1.26024e-06	7.68016e-07	2258	tags=33%, list=12%, signal=30%	57435/94092/51800/244723/11489/22330/13527/23876/12334/243659/68794/432763/20681/12560/20765/16939/22240/21892/69938/54132/236285/75590/21956/22352/12443/14200/107765/20289/76400/12389/12306/56213/13024/68828/18008/20346/242384/239027/233549/69908/12064/233315/73710/22003/207683/16952/11550/192176/240672/18049/20753/16497/233328
3	Lrrc15_CAFs	Lrrc15_CAFs	98	-0.6344	-1.90067	2.24629e-06	1.42265e-05	8.6699e-06	1771	tags=19%, list=10%, signal=18%	17967/17387/75909/12394/17357/20750/14200/18793/16323/13024/17965/326618/12931/22003/65112/208177/20969/109711/14062
4	iCAF invivo	iCAF invivo	37	-0.512277	-1.34268	0.108893	0.188088	0.114624	2027	tags=19%, list=11%, signal=17%	216616/71145/227753/20379/12778/67916/78558
5	iCAF invitro	iCAF invitro	164	0.306094	1.03969	0.340845	0.431737	0.263108	1977	tags=16%, list=11%, signal=14%	11847/15442/21816/14710/73914/66610/330122/12870/26410/16819/12363/12628/56193/72027/70574/117167/319974/14962/20310/18126/20311/72281/17381/15894/12266/16803
6	myCAF invivo	myCAF invivo	21	-0.738447	-1.75975	0.00368251	0.0116613	0.00710659	1115	tags=19%, list=6%, signal=18%	20750/21803/12931/20969
