# Supplementary material for: SMAD4 and KRAS Status Shape Cancer Cell-Stromal Crosstalk and Therapeutic Response in Pancreatic Cancer
Source: Cancer Res. Author manuscript; Available in PMC 2025 Feb 9. (PMC7617379; doi:10.1158/0008-5472.CAN-24-2330)
Supplement: Table 9 [file EMS202804-supplement-Table_9.xls]

## Sheet: TF_contrast_EL_KPC_Bulk_cocx
Supplementary Table S9. Transcription factor analysis of Smad4 KO and Smad4 WT KPC PDAC organoids flow-sorted from co-cultures with PSCs, related to Figure 5.
statistic	source	condition	score	p_value
ulm	Nfkb1	stat	5.23757	1.64609e-07
ulm	Rela	stat	4.66078	3.17368e-06
ulm	Jun	stat	4.46008	8.24458e-06
ulm	Stat3	stat	4.26732	1.98891e-05
ulm	Elf3	stat	3.88505	0.000102692
ulm	Nfkbiz	stat	3.80064	0.000144818
ulm	Hif1a	stat	3.72596	0.000195194
ulm	Mafg	stat	3.50085	0.000464946
ulm	Irf1	stat	3.49138	0.000481733
ulm	Cebpb	stat	3.42352	0.000619585
ulm	Zbtb18	stat	3.39763	0.000681249
ulm	Nfe2l1	stat	3.30407	0.000954866
ulm	Stat5a	stat	3.29112	0.000999887
ulm	Elk3	stat	3.23248	0.00122949
ulm	Sox5	stat	3.23071	0.00123714
ulm	Nkrf	stat	3.22072	0.00128107
ulm	Rbpj	stat	3.12921	0.0017557
ulm	Atf4	stat	3.11164	0.00186354
ulm	Atf2	stat	3.06737	0.00216283
ulm	Tfcp2	stat	3.01261	0.0025939
ulm	Dlx4	stat	2.98142	0.00287312
ulm	Cxxc1	stat	2.89084	0.00384693
ulm	Foxo1	stat	2.85971	0.00424539
ulm	Nfatc4	stat	2.83091	0.00464698
ulm	Stat2	stat	2.83004	0.00465955
ulm	Ddit3	stat	2.82676	0.00470758
ulm	Spi1	stat	2.8053	0.00503259
ulm	Egr4	stat	2.79864	0.00513758
ulm	Sp7	stat	2.74182	0.00611619
ulm	Jund	stat	2.73169	0.00630744
ulm	Kat7	stat	2.67901	0.0073909
ulm	Rel	stat	2.67137	0.00756127
ulm	Foxn1	stat	2.66837	0.00762909
ulm	Foxo3	stat	2.64343	0.00821437
ulm	Nono	stat	2.63156	0.00850689
ulm	Mitf	stat	2.63105	0.00851965
ulm	Cebpd	stat	2.57985	0.00989238
ulm	Vezf1	stat	2.57536	0.0100218
ulm	Klf5	stat	2.56888	0.0102112
ulm	Tfap4	stat	2.55442	0.0106449
ulm	Elf2	stat	2.52414	0.0116071
ulm	Fhl2	stat	2.50598	0.0122204
ulm	Runx2	stat	2.50041	0.0124142
ulm	Stox1	stat	2.43322	0.0149755
ulm	Klf6	stat	2.41663	0.0156753
ulm	Sox6	stat	2.39795	0.0164978
ulm	Tbx15	stat	2.39604	0.0165839
ulm	Crem	stat	2.39243	0.0167479
ulm	Irf5	stat	2.36149	0.0182129
ulm	Fosl2	stat	2.35158	0.0187052
ulm	Fosb	stat	2.32449	0.0201106
ulm	Mbd2	stat	2.23329	0.0255423
ulm	Smarca4	stat	2.22465	0.0261178
ulm	Nfib	stat	2.20807	0.0272523
ulm	Dlx5	stat	2.20656	0.0273576
ulm	Sfpq	stat	2.19416	0.0282373
ulm	Sp1	stat	2.18928	0.0285897
ulm	Tcf7l1	stat	2.16874	0.030116
ulm	Ets2	stat	2.16856	0.0301298
ulm	Foxq1	stat	2.11568	0.034386
ulm	Mnx1	stat	2.11496	0.0344479
ulm	Atf6	stat	2.09888	0.0358424
ulm	Fus	stat	2.09726	0.0359848
ulm	Prop1	stat	2.07777	0.0377454
ulm	Apex1	stat	2.00403	0.0450821
ulm	Hr	stat	2.00084	0.0454252
ulm	Kdm5b	stat	1.99483	0.0460768
ulm	Spic	stat	1.98961	0.0466493
ulm	Xbp1	stat	1.98587	0.0470631
ulm	Klf13	stat	1.98285	0.0473995
ulm	Ssrp1	stat	1.97744	0.0480075
ulm	Bhlhe40	stat	1.94424	0.051883
ulm	Foxe1	stat	1.94091	0.052285
ulm	Irf3	stat	1.93098	0.0535018
ulm	Jarid2	stat	1.92239	0.0545726
ulm	Pdx1	stat	1.92175	0.0546532
ulm	Shox2	stat	1.90768	0.0564492
ulm	Nfia	stat	1.90132	0.0572763
ulm	Fos	stat	1.88762	0.0590934
ulm	Ctnnb1	stat	1.87808	0.0603876
ulm	Lmx1a	stat	1.83509	0.0665096
ulm	Foxf1	stat	1.82767	0.0676159
ulm	Glis3	stat	1.82656	0.0677832
ulm	Atf3	stat	1.82504	0.0680122
ulm	Elf1	stat	1.8244	0.0681086
ulm	Nr4a2	stat	1.82385	0.0681924
ulm	Kdm5a	stat	1.79172	0.0731954
ulm	Foxd3	stat	1.78865	0.0736884
ulm	Cebpg	stat	1.77597	0.0757551
ulm	Snai1	stat	1.77589	0.0757679
ulm	Pou2f2	stat	1.76869	0.0769638
ulm	Nfatc1	stat	1.76185	0.0781122
ulm	E2f6	stat	1.7546	0.0793459
ulm	Tbx6	stat	1.747	0.0806551
ulm	Tlx3	stat	1.71686	0.0860218
ulm	Pax6	stat	1.71178	0.0869551
ulm	En1	stat	1.71061	0.0871703
ulm	Hlx	stat	1.70613	0.088001
ulm	Lhx2	stat	1.69722	0.0896731
ulm	Nfic	stat	1.68888	0.0912612
ulm	Prox1	stat	1.67977	0.0930192
ulm	Nsd2	stat	1.67736	0.0934894
ulm	Rfx5	stat	1.66825	0.0952839
ulm	Nfkbib	stat	1.65777	0.0973827
ulm	Hoxc8	stat	1.65538	0.0978665
ulm	Srebf1	stat	1.65392	0.0981616
ulm	Hoxa7	stat	1.64472	0.100046
ulm	Junb	stat	1.64257	0.100491
ulm	Gbx2	stat	1.62294	0.10462
ulm	Tfeb	stat	1.62239	0.104738
ulm	Thrb	stat	1.599	0.109839
ulm	Cebpa	stat	1.59284	0.111215
ulm	Runx1	stat	1.57464	0.115359
ulm	Foxp3	stat	1.57267	0.115813
ulm	Irf9	stat	1.57073	0.116265
ulm	Creb1	stat	1.56886	0.116699
ulm	Sox11	stat	1.56069	0.118614
ulm	Tet1	stat	1.55658	0.119588
ulm	Preb	stat	1.55013	0.121129
ulm	Nr0b1	stat	1.54031	0.123504
ulm	Ets1	stat	1.53931	0.123747
ulm	Zbtb32	stat	1.52315	0.127738
ulm	Tp63	stat	1.52137	0.128185
ulm	Ep300	stat	1.52055	0.128392
ulm	Batf	stat	1.48964	0.136336
ulm	Hivep2	stat	1.48963	0.136339
ulm	Smarca1	stat	1.45526	0.145615
ulm	Ehf	stat	1.44785	0.147678
ulm	Pou4f2	stat	1.44778	0.147696
ulm	Irx1	stat	1.43954	0.150016
ulm	Nfatc3	stat	1.43486	0.151346
ulm	Etv6	stat	1.43386	0.151631
ulm	Arid5b	stat	1.41904	0.155905
ulm	Nfix	stat	1.4165	0.156648
ulm	Tfap2c	stat	1.40339	0.160519
ulm	Hdac4	stat	1.38785	0.165202
ulm	Pax1	stat	1.38234	0.166885
ulm	Srebf2	stat	1.37666	0.168637
ulm	Hsf1	stat	1.37037	0.17059
ulm	Pou3f1	stat	1.34449	0.178806
ulm	Pax2	stat	1.34329	0.179196
ulm	Tfap2a	stat	1.32538	0.185063
ulm	Foxm1	stat	1.31972	0.186945
ulm	Plag1	stat	1.31952	0.187013
ulm	Tbp	stat	1.31568	0.188299
ulm	Hes1	stat	1.31122	0.189801
ulm	Zglp1	stat	1.30559	0.191708
ulm	Mlxipl	stat	1.2934	0.195889
ulm	Gabpa	stat	1.28602	0.198454
ulm	Pou5f1	stat	1.28518	0.198745
ulm	Nfyc	stat	1.27806	0.201244
ulm	Mkx	stat	1.26799	0.20482
ulm	Tfdp1	stat	1.26778	0.204892
ulm	Wt1	stat	1.26676	0.205259
ulm	Scx	stat	1.26018	0.20762
ulm	Hnf1b	stat	1.22678	0.219922
ulm	Rb1	stat	1.20455	0.228393
ulm	Usf2	stat	1.20296	0.229007
ulm	Tcf7l2	stat	1.19431	0.232375
ulm	Zfp42	stat	1.18738	0.235096
ulm	Sox4	stat	1.18587	0.235689
ulm	Kat5	stat	1.18193	0.237251
ulm	Ncoa1	stat	1.17251	0.241009
ulm	Notch1	stat	1.16339	0.244688
ulm	Nr2c2	stat	1.16267	0.244979
ulm	Nr1d1	stat	1.16016	0.245999
ulm	Tlx1	stat	1.15246	0.249148
ulm	Tbx21	stat	1.14801	0.25098
ulm	Hmga1	stat	1.14254	0.253247
ulm	Smarcc1	stat	1.13976	0.254402
ulm	Nfe2	stat	1.13516	0.256323
ulm	Nr2e1	stat	1.11788	0.263633
ulm	Mef2b	stat	1.117	0.264011
ulm	Mtf2	stat	1.10011	0.271297
ulm	Myog	stat	1.09076	0.275393
ulm	Ppard	stat	1.08621	0.277401
ulm	Sall2	stat	1.08447	0.278174
ulm	Hoxd13	stat	1.08114	0.27965
ulm	Dnmt3b	stat	1.07626	0.281826
ulm	Stat6	stat	1.06805	0.285513
ulm	Deaf1	stat	1.06254	0.288005
ulm	Cdx1	stat	1.06053	0.288918
ulm	Ctcfl	stat	1.05022	0.293631
ulm	Znf219	stat	1.04475	0.296155
ulm	Pura	stat	1.04336	0.296794
ulm	Gtf2ird1	stat	1.03923	0.29871
ulm	Hoxd3	stat	1.01106	0.312001
ulm	Mafb	stat	1.00796	0.313487
ulm	Sall4	stat	1.00461	0.315097
ulm	Nr4a1	stat	0.999408	0.317611
ulm	Foxc2	stat	0.996814	0.318869
ulm	Foxg1	stat	0.967247	0.333434
ulm	Grhl3	stat	0.965958	0.334079
ulm	Brca1	stat	0.965042	0.334537
ulm	Sp3	stat	0.961779	0.336174
ulm	Pbrm1	stat	0.957418	0.33837
ulm	Tfe3	stat	0.947948	0.343169
ulm	Gata1	stat	0.945366	0.344485
ulm	Crebbp	stat	0.93505	0.349776
ulm	Arnt	stat	0.934186	0.350221
ulm	Irf6	stat	0.932676	0.351
ulm	Nfyb	stat	0.932502	0.35109
ulm	Klf4	stat	0.925601	0.354666
ulm	Ezh2	stat	0.918119	0.358569
ulm	Prdm4	stat	0.907215	0.364306
ulm	Nfat5	stat	0.903318	0.36637
ulm	Nfkb2	stat	0.902818	0.366635
ulm	Taf1	stat	0.895553	0.370504
ulm	Rara	stat	0.89155	0.372647
ulm	Znf263	stat	0.88792	0.374596
ulm	Pitx2	stat	0.887302	0.374929
ulm	Runx3	stat	0.87034	0.384127
ulm	Elk1	stat	0.86384	0.387687
ulm	Clock	stat	0.861244	0.389116
ulm	Gcm1	stat	0.860564	0.38949
ulm	Hey2	stat	0.857964	0.390924
ulm	Klf3	stat	0.854741	0.392706
ulm	Nr0b2	stat	0.851198	0.394671
ulm	Nanog	stat	0.849621	0.395547
ulm	Erg	stat	0.848093	0.396398
ulm	Zkscan7	stat	0.844563	0.398366
ulm	Fli1	stat	0.839859	0.400999
ulm	Meis1	stat	0.839712	0.401082
ulm	Irf8	stat	0.839443	0.401232
ulm	Sox9	stat	0.83347	0.404591
ulm	Nr1h2	stat	0.82888	0.407184
ulm	Mafk	stat	0.825788	0.408936
ulm	Lef1	stat	0.819122	0.412728
ulm	Six4	stat	0.819036	0.412777
ulm	Tgif1	stat	0.818734	0.412949
ulm	Mybl2	stat	0.81675	0.414083
ulm	Gli1	stat	0.812399	0.416574
ulm	Gata2	stat	0.812171	0.416705
ulm	Tgfb1i1	stat	0.806538	0.419944
ulm	Neurog2	stat	0.806423	0.42001
ulm	Smad9	stat	0.806212	0.420132
ulm	Skil	stat	0.798208	0.424761
ulm	Mef2a	stat	0.786844	0.431384
ulm	Nkx2-1	stat	0.780094	0.435346
ulm	Kdm2a	stat	0.775437	0.438092
ulm	Gli2	stat	0.770115	0.441242
ulm	Nr3c1	stat	0.764038	0.444855
ulm	Zbtb33	stat	0.763995	0.444881
ulm	Foxc1	stat	0.761997	0.446072
ulm	Tsc22d1	stat	0.757647	0.448673
ulm	Barx1	stat	0.736532	0.461417
ulm	Nkx2-5	stat	0.736501	0.461436
ulm	Rorc	stat	0.73572	0.461911
ulm	Lmx1b	stat	0.734782	0.462482
ulm	Peg3	stat	0.73457	0.462611
ulm	Nab2	stat	0.724956	0.468489
ulm	Myf5	stat	0.716444	0.473727
ulm	Epas1	stat	0.711195	0.476973
ulm	Pou2f1	stat	0.707782	0.47909
ulm	Nfatc2	stat	0.707065	0.479536
ulm	Nr2c1	stat	0.701674	0.482892
ulm	Hoxb13	stat	0.698019	0.485174
ulm	Hnf1a	stat	0.695499	0.486752
ulm	Tfam	stat	0.69298	0.488331
ulm	Myb	stat	0.686369	0.49249
ulm	Maf	stat	0.6795	0.49683
ulm	Tcf20	stat	0.677399	0.498162
ulm	Foxa3	stat	0.675588	0.499311
ulm	Pawr	stat	0.671826	0.501704
ulm	Vhl	stat	0.667301	0.504589
ulm	Hoxb7	stat	0.666937	0.504821
ulm	Ikzf4	stat	0.665775	0.505564
ulm	Stat5b	stat	0.665368	0.505824
ulm	Sall1	stat	0.664665	0.506273
ulm	Ahrr	stat	0.659098	0.509841
ulm	Rarg	stat	0.653885	0.513194
ulm	Tada2a	stat	0.647415	0.517372
ulm	Msx1	stat	0.64736	0.517407
ulm	Barx2	stat	0.631613	0.527648
ulm	Etv5	stat	0.622993	0.533297
ulm	Dlx1	stat	0.618208	0.536446
ulm	E2f5	stat	0.616674	0.537458
ulm	Cebpe	stat	0.607821	0.543314
ulm	Foxo4	stat	0.601865	0.547272
ulm	Stat4	stat	0.590679	0.554743
ulm	Smad7	stat	0.587032	0.55719
ulm	Bcl11b	stat	0.586512	0.557539
ulm	Smad6	stat	0.581326	0.561028
ulm	Nr2f1	stat	0.580795	0.561386
ulm	Htatip2	stat	0.577062	0.563905
ulm	Nkx6-3	stat	0.562859	0.573539
ulm	Sox17	stat	0.554464	0.579269
ulm	Dot1l	stat	0.551313	0.581426
ulm	Grhl2	stat	0.54538	0.585499
ulm	Tead4	stat	0.530465	0.595797
ulm	Ctcf	stat	0.525186	0.59946
ulm	Tcf21	stat	0.517768	0.604626
ulm	Bcl6	stat	0.514757	0.606729
ulm	Fosl1	stat	0.509806	0.610194
ulm	Spdef	stat	0.507524	0.611794
ulm	Npas2	stat	0.499438	0.617477
ulm	Max	stat	0.498182	0.618362
ulm	Nr5a2	stat	0.490194	0.624003
ulm	Irf4	stat	0.489621	0.624408
ulm	Foxj1	stat	0.48868	0.625075
ulm	Litaf	stat	0.486314	0.626751
ulm	Lmo4	stat	0.486014	0.626964
ulm	E2f7	stat	0.472037	0.636906
ulm	Cebpz	stat	0.471432	0.637338
ulm	Etv4	stat	0.462905	0.643438
ulm	Nr1d2	stat	0.462649	0.643622
ulm	Foxd1	stat	0.456065	0.648349
ulm	Klf9	stat	0.45378	0.649993
ulm	Hdac9	stat	0.445264	0.656134
ulm	Hic1	stat	0.416108	0.677336
ulm	Hoxa5	stat	0.408513	0.682902
ulm	Foxi1	stat	0.407885	0.683363
ulm	Nkx3-1	stat	0.40496	0.685512
ulm	Noto	stat	0.403027	0.686933
ulm	Zxdc	stat	0.398693	0.690125
ulm	Med1	stat	0.393579	0.693897
ulm	Mecp2	stat	0.391314	0.69557
ulm	Ascl1	stat	0.390738	0.695996
ulm	E2f3	stat	0.384939	0.700287
ulm	Phox2a	stat	0.381995	0.70247
ulm	Yy1	stat	0.36883	0.712259
ulm	Rxra	stat	0.366801	0.713772
ulm	Pitx1	stat	0.365249	0.71493
ulm	Nr2e3	stat	0.363437	0.716283
ulm	Gfi1	stat	0.360714	0.718318
ulm	Pbx2	stat	0.344941	0.730143
ulm	Nfe2l2	stat	0.342333	0.732104
ulm	Znf335	stat	0.339639	0.734132
ulm	Yap1	stat	0.337507	0.735739
ulm	Vsx2	stat	0.336023	0.736857
ulm	Klf2	stat	0.329118	0.74207
ulm	Hlf	stat	0.321362	0.74794
ulm	Pbx1	stat	0.320385	0.748681
ulm	Ybx1	stat	0.320278	0.748761
ulm	Zfx	stat	0.320062	0.748925
ulm	Tbx1	stat	0.312068	0.754993
ulm	Hes6	stat	0.30983	0.756694
ulm	Znf354c	stat	0.307697	0.758317
ulm	Kcnip3	stat	0.306981	0.758862
ulm	Prrx1	stat	0.30512	0.760278
ulm	Pml	stat	0.297802	0.765858
ulm	Kdm5d	stat	0.294506	0.768375
ulm	Hdgf	stat	0.290431	0.77149
ulm	Kmt2a	stat	0.284822	0.775784
ulm	Abl1	stat	0.284748	0.77584
ulm	Pgr	stat	0.280048	0.779444
ulm	Son	stat	0.268074	0.788646
ulm	Pitx3	stat	0.266666	0.78973
ulm	Zfpm1	stat	0.266055	0.7902
ulm	Etv2	stat	0.263603	0.792089
ulm	Srsf2	stat	0.26336	0.792276
ulm	Atf5	stat	0.261271	0.793886
ulm	Pax9	stat	0.258876	0.795734
ulm	Usf1	stat	0.258497	0.796026
ulm	Tcf12	stat	0.248469	0.803775
ulm	Gtf3a	stat	0.247903	0.804213
ulm	Tcf15	stat	0.238393	0.811579
ulm	Cdx2	stat	0.223283	0.823318
ulm	Foxa2	stat	0.221875	0.824414
ulm	Ahr	stat	0.221628	0.824606
ulm	Pin1	stat	0.212761	0.831516
ulm	Ascl2	stat	0.212308	0.831869
ulm	Nfya	stat	0.212086	0.832042
ulm	Egr2	stat	0.212002	0.832108
ulm	Egr1	stat	0.205164	0.837447
ulm	Myod1	stat	0.197834	0.843178
ulm	Hsf2	stat	0.195642	0.844893
ulm	Meis2	stat	0.19163	0.848034
ulm	Arid1a	stat	0.190345	0.849041
ulm	Atf1	stat	0.179291	0.857711
ulm	Dmtf1	stat	0.173902	0.861945
ulm	Zbtb17	stat	0.170832	0.864358
ulm	Rfxap	stat	0.167019	0.867357
ulm	Sp6	stat	0.166977	0.86739
ulm	Trerf1	stat	0.166962	0.867402
ulm	Irf2	stat	0.162276	0.87109
ulm	Znf148	stat	0.160341	0.872615
ulm	Dach1	stat	0.156241	0.875845
ulm	Rfx1	stat	0.141579	0.887415
ulm	Foxh1	stat	0.132904	0.894271
ulm	Mxd1	stat	0.127575	0.898487
ulm	Rorb	stat	0.126687	0.89919
ulm	Srf	stat	0.125698	0.899972
ulm	Foxa1	stat	0.124526	0.9009
ulm	Id4	stat	0.12016	0.904358
ulm	Meox2	stat	0.108601	0.91352
ulm	Hoxc6	stat	0.101738	0.918966
ulm	Hnf4a	stat	0.099721	0.920567
ulm	Myocd	stat	0.0977703	0.922116
ulm	Tal1	stat	0.0951385	0.924206
ulm	Ptf1a	stat	0.0919319	0.926753
ulm	Nr1i2	stat	0.0881844	0.929731
ulm	Mtf1	stat	0.0855696	0.93181
ulm	Myt1	stat	0.0851453	0.932147
ulm	Vdr	stat	0.0795444	0.936601
ulm	Etv1	stat	0.0758335	0.939552
ulm	Hand1	stat	0.0698771	0.944292
ulm	Setbp1	stat	0.0696028	0.944511
ulm	Tbx18	stat	0.0623906	0.950253
ulm	Pou1f1	stat	0.061198	0.951202
ulm	Hoxd1	stat	0.060321	0.951901
ulm	Egr3	stat	0.0569636	0.954575
ulm	Creb3l1	stat	0.0554818	0.955755
ulm	Elk4	stat	0.0539007	0.957015
ulm	Tef	stat	0.0526107	0.958043
ulm	Mlx	stat	0.0513497	0.959047
ulm	Neurog1	stat	0.048199	0.961558
ulm	Sim2	stat	0.0457816	0.963485
ulm	Rfxank	stat	0.0449177	0.964173
ulm	Elf4	stat	0.0412271	0.967115
ulm	Nr6a1	stat	0.034896	0.972163
ulm	Lyl1	stat	0.0326952	0.973918
ulm	Zeb2	stat	0.0304399	0.975717
ulm	Aebp1	stat	0.0285695	0.977208
ulm	Esr2	stat	0.0198068	0.984198
ulm	Relb	stat	0.0173914	0.986125
ulm	Smarca5	stat	0.0172926	0.986203
ulm	Klf7	stat	-0.00367142	0.997071
ulm	Twist1	stat	-0.00543118	0.995667
ulm	Myc	stat	-0.0119729	0.990447
ulm	Znf436	stat	-0.0137424	0.989036
ulm	Rfx3	stat	-0.0183403	0.985368
ulm	Nrl	stat	-0.0242325	0.980667
ulm	Crebzf	stat	-0.0293961	0.976549
ulm	Hinfp	stat	-0.0313813	0.974966
ulm	Pou3f2	stat	-0.0378934	0.969773
ulm	Mta1	stat	-0.0457403	0.963518
ulm	Ybx3	stat	-0.0469646	0.962542
ulm	Hoxb2	stat	-0.0511493	0.959207
ulm	Hcfc1	stat	-0.0523932	0.958216
ulm	Lhx3	stat	-0.0525028	0.958129
ulm	Hoxb4	stat	-0.0548033	0.956296
ulm	Nkx2-2	stat	-0.0549156	0.956206
ulm	Tox3	stat	-0.0552841	0.955913
ulm	Neurod1	stat	-0.0559153	0.95541
ulm	Six3	stat	-0.0603132	0.951907
ulm	Nr2f6	stat	-0.0720058	0.942598
ulm	Thra	stat	-0.0724759	0.942224
ulm	Sox7	stat	-0.0771455	0.938509
ulm	Pax8	stat	-0.0771809	0.938481
ulm	Zbtb16	stat	-0.0773201	0.93837
ulm	Rxrg	stat	-0.0801555	0.936114
ulm	Zic1	stat	-0.0802354	0.936051
ulm	Znf76	stat	-0.0831009	0.933772
ulm	Nkx6-1	stat	-0.0839782	0.933075
ulm	Spib	stat	-0.0866331	0.930964
ulm	Esr1	stat	-0.105589	0.915909
ulm	Tcf3	stat	-0.107503	0.914391
ulm	Mecom	stat	-0.109061	0.913155
ulm	Tbxt	stat	-0.109288	0.912976
ulm	Rora	stat	-0.115655	0.907928
ulm	E2f1	stat	-0.117131	0.906758
ulm	Lrrfip1	stat	-0.118054	0.906026
ulm	Tbpl1	stat	-0.12036	0.904199
ulm	Mbd1	stat	-0.126032	0.899708
ulm	Sp2	stat	-0.127514	0.898535
ulm	Foxl2	stat	-0.137813	0.89039
ulm	Arid3b	stat	-0.140976	0.88789
ulm	Hoxb1	stat	-0.144484	0.88512
ulm	Esrrb	stat	-0.162962	0.87055
ulm	Kdm5c	stat	-0.16347	0.87015
ulm	Klf11	stat	-0.166429	0.867821
ulm	Ncor2	stat	-0.168437	0.866241
ulm	Meox1	stat	-0.169351	0.865522
ulm	Hoxa2	stat	-0.170071	0.864956
ulm	Bmal2	stat	-0.170091	0.864941
ulm	Fezf2	stat	-0.182469	0.855217
ulm	Hmgb2	stat	-0.183168	0.854668
ulm	Mef2c	stat	-0.187544	0.851236
ulm	Tbx20	stat	-0.192276	0.847528
ulm	Emx2	stat	-0.201848	0.840038
ulm	Mta3	stat	-0.212861	0.831438
ulm	Hhex	stat	-0.220306	0.825636
ulm	Pax5	stat	-0.223674	0.823013
ulm	Tcf4	stat	-0.227672	0.819904
ulm	Sirt1	stat	-0.236082	0.813372
ulm	Gli3	stat	-0.24887	0.803464
ulm	Btg2	stat	-0.257023	0.797164
ulm	Arid4b	stat	-0.260671	0.794349
ulm	Msc	stat	-0.264049	0.791745
ulm	Ar	stat	-0.264399	0.791475
ulm	Zeb1	stat	-0.276099	0.782475
ulm	Daxx	stat	-0.28183	0.778077
ulm	Smarcb1	stat	-0.289534	0.772177
ulm	Ncoa2	stat	-0.291294	0.77083
ulm	Hbp1	stat	-0.292582	0.769845
ulm	Six1	stat	-0.296632	0.766751
ulm	Ing4	stat	-0.30284	0.762016
ulm	Atoh7	stat	-0.304521	0.760734
ulm	Dlx2	stat	-0.313249	0.754095
ulm	Msx2	stat	-0.318591	0.75004
ulm	Hoxb9	stat	-0.33431	0.73815
ulm	Sin3a	stat	-0.341898	0.732432
ulm	Neurod2	stat	-0.342634	0.731878
ulm	Nkx3-2	stat	-0.342738	0.7318
ulm	Zic2	stat	-0.342853	0.731713
ulm	Nrf1	stat	-0.345757	0.72953
ulm	Mef2d	stat	-0.35505	0.722556
ulm	Irf7	stat	-0.356842	0.721214
ulm	Tfap2b	stat	-0.360443	0.718521
ulm	Smad3	stat	-0.361903	0.717429
ulm	Pax4	stat	-0.365106	0.715036
ulm	E2f2	stat	-0.366694	0.713852
ulm	Tead1	stat	-0.370661	0.710895
ulm	Ctbp2	stat	-0.379134	0.704593
ulm	Bhlhe41	stat	-0.383831	0.701108
ulm	Klf15	stat	-0.386345	0.699246
ulm	Tbpl2	stat	-0.395007	0.692842
ulm	Ppargc1b	stat	-0.403613	0.686503
ulm	Arid3a	stat	-0.408367	0.683009
ulm	Aip	stat	-0.41087	0.681173
ulm	Hivep1	stat	-0.411711	0.680556
ulm	Otx2	stat	-0.428581	0.668234
ulm	Ebf3	stat	-0.430781	0.666633
ulm	Bcl3	stat	-0.454342	0.649588
ulm	Zgpat	stat	-0.456435	0.648083
ulm	Pknox1	stat	-0.45788	0.647044
ulm	Gata6	stat	-0.468141	0.63969
ulm	Pax3	stat	-0.471018	0.637634
ulm	Satb1	stat	-0.483839	0.628506
ulm	Dlx3	stat	-0.484453	0.628071
ulm	Hoxb3	stat	-0.484697	0.627898
ulm	Patz1	stat	-0.489433	0.624542
ulm	Mnt	stat	-0.494209	0.621165
ulm	Dbp	stat	-0.4959	0.619971
ulm	Creb5	stat	-0.501835	0.61579
ulm	Maml1	stat	-0.508194	0.611324
ulm	Eomes	stat	-0.513617	0.607526
ulm	Nr4a3	stat	-0.51538	0.606294
ulm	Erf	stat	-0.521459	0.602054
ulm	Tbx5	stat	-0.534119	0.593266
ulm	Hoxa13	stat	-0.539029	0.589874
ulm	Snai2	stat	-0.544333	0.58622
ulm	Fezf1	stat	-0.553345	0.580034
ulm	Bmal1	stat	-0.554094	0.579522
ulm	Thap11	stat	-0.571541	0.567641
ulm	Klf17	stat	-0.582596	0.560173
ulm	Hand2	stat	-0.586886	0.557288
ulm	Ciita	stat	-0.589008	0.555864
ulm	Pparg	stat	-0.591425	0.554244
ulm	Zbtb4	stat	-0.608778	0.54268
ulm	Rfx2	stat	-0.630189	0.528579
ulm	Hnf4g	stat	-0.630242	0.528545
ulm	Nr1i3	stat	-0.630728	0.528227
ulm	Crx	stat	-0.634117	0.526013
ulm	Gsc	stat	-0.639383	0.522583
ulm	Jdp2	stat	-0.641082	0.521478
ulm	Ppargc1a	stat	-0.643618	0.519831
ulm	Prdm2	stat	-0.645555	0.518576
ulm	Satb2	stat	-0.647651	0.51722
ulm	Lhx8	stat	-0.649725	0.515879
ulm	Neurod6	stat	-0.656084	0.511779
ulm	Twist2	stat	-0.666271	0.505247
ulm	Eno1	stat	-0.682618	0.494858
ulm	Ebf1	stat	-0.684392	0.493737
ulm	Prdm16	stat	-0.686123	0.492644
ulm	Asxl1	stat	-0.686436	0.492447
ulm	Mxi1	stat	-0.686598	0.492345
ulm	Klf8	stat	-0.686665	0.492303
ulm	Zfpm2	stat	-0.702315	0.482492
ulm	Dnmt1	stat	-0.704441	0.481167
ulm	Gfi1b	stat	-0.706485	0.479896
ulm	Nr2f2	stat	-0.724458	0.468794
ulm	Phf20	stat	-0.726754	0.467387
ulm	Pou4f1	stat	-0.7309	0.46485
ulm	Rreb1	stat	-0.740675	0.4589
ulm	Rarb	stat	-0.745833	0.455779
ulm	Znf804a	stat	-0.750309	0.453079
ulm	Hipk2	stat	-0.768845	0.441996
ulm	Fgf2	stat	-0.770854	0.440804
ulm	Zhx2	stat	-0.772145	0.440039
ulm	Nfe2l3	stat	-0.772244	0.439981
ulm	Lhx1	stat	-0.784729	0.432623
ulm	Hoxb5	stat	-0.796915	0.425511
ulm	Lmo2	stat	-0.800773	0.423274
ulm	Rcor2	stat	-0.801101	0.423084
ulm	Mafa	stat	-0.802678	0.422172
ulm	Onecut1	stat	-0.804898	0.420889
ulm	Hoxa10	stat	-0.825419	0.409145
ulm	Rxrb	stat	-0.837359	0.402402
ulm	Fev	stat	-0.851476	0.394517
ulm	Klf12	stat	-0.86822	0.385286
ulm	Ctbp1	stat	-0.883622	0.376913
ulm	Hesx1	stat	-0.890268	0.373335
ulm	Isl1	stat	-0.890971	0.372957
ulm	Myrf	stat	-0.893942	0.371366
ulm	Bhlha15	stat	-0.899723	0.36828
ulm	Hey1	stat	-0.910563	0.362538
ulm	Zfp362	stat	-0.922186	0.356444
ulm	Dmap1	stat	-0.958518	0.337815
ulm	Prdm1	stat	-0.970019	0.332051
ulm	Klf10	stat	-0.994427	0.320029
ulm	E2f4	stat	-1.00112	0.316782
ulm	Tp53	stat	-1.00569	0.314578
ulm	Nr1h3	stat	-1.01376	0.31071
ulm	Wwtr1	stat	-1.06467	0.287041
ulm	Zbtb7a	stat	-1.06879	0.28518
ulm	Nfil3	stat	-1.07607	0.281912
ulm	Hoxa11	stat	-1.08106	0.279686
ulm	Znf382	stat	-1.08388	0.278435
ulm	Hdac3	stat	-1.12455	0.260795
ulm	Arx	stat	-1.12535	0.260458
ulm	Bclaf1	stat	-1.13235	0.257502
ulm	Hoxa9	stat	-1.14788	0.251036
ulm	Zmynd8	stat	-1.16355	0.244624
ulm	Gata5	stat	-1.16598	0.24364
ulm	Hdac7	stat	-1.1782	0.238732
ulm	Sf1	stat	-1.18597	0.235649
ulm	Olig2	stat	-1.19046	0.233883
ulm	Heyl	stat	-1.19427	0.232389
ulm	Nr5a1	stat	-1.20477	0.228309
ulm	Kmt2b	stat	-1.20846	0.226887
ulm	Ovol1	stat	-1.2089	0.226719
ulm	Aire	stat	-1.21369	0.224881
ulm	Tp73	stat	-1.2291	0.219053
ulm	Smad5	stat	-1.23538	0.216707
ulm	Arid4a	stat	-1.24317	0.213822
ulm	Myf6	stat	-1.26013	0.207638
ulm	Hdac1	stat	-1.30685	0.19128
ulm	Smad1	stat	-1.30961	0.190346
ulm	Kat2b	stat	-1.32421	0.18545
ulm	Zbtb14	stat	-1.33362	0.182347
ulm	Smad4	stat	-1.34188	0.179653
ulm	Foxf2	stat	-1.37451	0.169301
ulm	Bach1	stat	-1.41433	0.157283
ulm	Zfp64	stat	-1.41773	0.156287
ulm	Zfp202	stat	-1.42825	0.153239
ulm	Bcl11a	stat	-1.49353	0.135315
ulm	Pa2g4	stat	-1.50627	0.132015
ulm	Mybl1	stat	-1.53815	0.124031
ulm	Ncoa3	stat	-1.54339	0.122754
ulm	Ubtf	stat	-1.58008	0.114107
ulm	Sall3	stat	-1.60773	0.107914
ulm	Esrrg	stat	-1.61211	0.106956
ulm	Dnmt3a	stat	-1.62844	0.10345
ulm	Sox2	stat	-1.64418	0.100156
ulm	Tbx2	stat	-1.66763	0.0954063
ulm	Sox10	stat	-1.68721	0.0915812
ulm	Mesp2	stat	-1.70898	0.0874721
ulm	Neurog3	stat	-1.72273	0.0849546
ulm	Nr1h4	stat	-1.76465	0.0776396
ulm	Gtf2i	stat	-1.78724	0.073916
ulm	Phox2b	stat	-1.79525	0.0726313
ulm	Ppara	stat	-1.80072	0.0717651
ulm	Smad2	stat	-1.80794	0.0706339
ulm	Zbtb7b	stat	-1.81037	0.0702559
ulm	Mycn	stat	-1.84712	0.0647474
ulm	Etv3	stat	-1.88396	0.0595873
ulm	Gata3	stat	-1.9129	0.0557775
ulm	Nupr1	stat	-1.91363	0.0556836
ulm	Znf24	stat	-1.95412	0.0507028
ulm	Bcor	stat	-2.03964	0.0414018
ulm	E4f1	stat	-2.04589	0.0407821
ulm	Hsf4	stat	-2.09054	0.036584
ulm	Id2	stat	-2.10617	0.0352037
ulm	Znf143	stat	-2.12023	0.0340012
ulm	Atoh1	stat	-2.12269	0.0337941
ulm	Olig1	stat	-2.23446	0.0254657
ulm	Rest	stat	-2.23891	0.0251742
ulm	Id3	stat	-2.30132	0.0213852
ulm	Pax7	stat	-2.36204	0.0181859
ulm	Tbx3	stat	-2.60653	0.00915433
ulm	Npm1	stat	-2.61656	0.0088898
ulm	Gata4	stat	-2.66393	0.00773055
