# Supplementary material for: SMAD4 and KRAS Status Shape Cancer Cell-Stromal Crosstalk and Therapeutic Response in Pancreatic Cancer
Source: Cancer Res. Author manuscript; Available in PMC 2025 Feb 9. (PMC7617379; doi:10.1158/0008-5472.CAN-24-2330)
Supplement: Table 10 [file EMS202804-supplement-Table_10.xls]

## Sheet: GSEAHALLMARKFibroblastKOvsWTKvP
Table S10. Single-cell RNA-sequencing of murine KvPC PDAC tumors – GSEA, related to Figures 6, 7 and 8.
	ID	Description	setSize	enrichmentScore	NES	pvalue	p.adjust	qvalue	rank	leading_edge	core_enrichment
1	HALLMARK_MYC_TARGETS_V1	HALLMARK_MYC_TARGETS_V1	200	-0.516586	-2.0925	2.80408e-10	1.40204e-08	7.67434e-09	3112	tags=50%, list=20%, signal=40%	22384/27966/18148/66409/20815/11991/69692/67115/18813/67089/20383/68988/11792/12462/19988/17220/20103/11837/14113/12785/109801/14852/57296/12566/12858/70316/27366/15182/23996/19826/11757/22627/21849/12464/27050/22335/11777/66446/55949/13877/22171/66445/68981/12261/15516/22123/225027/22327/13665/52530/18102/59029/12034/26440/268373/17463/12465/53381/20104/20382/67781/18674/18673/53607/66973/11431/…
2	HALLMARK_OXIDATIVE_PHOSPHORYLATION	HALLMARK_OXIDATIVE_PHOSPHORYLATION	197	-0.511424	-2.06691	1.60237e-09	4.00592e-08	2.19271e-08	2668	tags=40%, list=17%, signal=34%	13063/67994/27402/66043/11946/28080/20463/12857/11739/381511/625249/110842/11370/12858/66419/70316/66052/66925/67863/170718/30056/66383/66945/59054/109672/11757/17995/55951/13177/24030/75406/15108/22273/22335/66407/66525/51798/225887/67460/64704/11949/66445/114143/93747/17713/14297/72900/66694/12034/12028/66223/11947/18674/20930/14194/15929/226646/52538/69802/18242/68375/66290/68349/67003/56451/6…
3	HALLMARK_MTORC1_SIGNALING	HALLMARK_MTORC1_SIGNALING	195	-0.495613	-2.00105	8.70787e-09	1.45131e-07	7.94403e-08	2176	tags=33%, list=14%, signal=29%	56088/11605/74192/14718/23996/13361/21366/56772/19181/53333/20249/12406/12466/18710/69071/13360/59027/665563/66105/20539/56207/12721/74117/93692/228026/56529/66249/59029/12527/268373/56312/56473/65972/74185/15357/67890/20250/19167/15452/28146/23997/21753/26441/12035/11639/19173/103733/64136/14433/18477/100678/112407/66143/20525/21991/16828/14751/11674/78925/18655/17768/18641/13032/13806
4	HALLMARK_DNA_REPAIR	HALLMARK_DNA_REPAIR	146	-0.52604	-2.0526	4.47309e-08	5.59137e-07	3.06054e-07	2734	tags=40%, list=18%, signal=33%	268395/27061/67897/20016/66464/57314/13135/56044/625249/57278/19361/21357/19075/67996/19365/66420/24075/105446/20908/50773/80905/67710/330192/14923/22171/20018/68969/52696/66914/69745/18102/27369/66406/11821/20930/13870/56436/229906/110074/68219/20021/22088/18538/245841/15452/19891/72269/21681/98053/235459/66979/66679/18100/27632/99730/107569/69241/56334
5	HALLMARK_HYPOXIA	HALLMARK_HYPOXIA	181	-0.441211	-1.77216	1.18993e-05	0.000118993	6.51328e-05	1937	tags=27%, list=13%, signal=24%	20439/18654/21366/11676/56421/231507/103988/15368/18793/93692/228026/60406/11520/19017/107817/74185/170750/12177/14219/117592/17035/13008/15529/76238/21753/11639/52331/14433/70186/22022/12368/22339/105785/18452/17684/20525/21991/14635/16828/13808/54200/56277/14751/12306/11674/18772/18655/18641/13806
6	HALLMARK_TNFA_SIGNALING_VIA_NFKB	HALLMARK_TNFA_SIGNALING_VIA_NFKB	194	0.402286	1.68865	1.93584e-05	0.00016132	8.83015e-05	1877	tags=23%, list=12%, signal=20%	20303/14584/19225/74646/12977/17691/21929/18037/16195/21928/18124/56193/11796/18033/18578/384783/56706/18227/23872/14066/17869/23849/16193/18030/19288/16169/12522/15370/71712/19347/12633/18792/54720/14284/67916/21353/11910/108078/16362/24088/67035/14579/12227/230738
7	HALLMARK_GLYCOLYSIS	HALLMARK_GLYCOLYSIS	184	-0.42624	-1.71552	3.34127e-05	0.000238662	0.000130636	2121	tags=26%, list=14%, signal=22%	83553/66052/245865/14718/21802/23996/109672/14228/56421/20969/72727/27376/93692/50799/60406/18563/268373/66171/12337/59031/78688/117592/15529/11639/17449/72297/70186/12368/22339/112407/105785/18452/17684/17448/331026/21991/84111/14635/16828/18746/18648/83398/11674/80879/18655/20682/13806
8	HALLMARK_P53_PATHWAY	HALLMARK_P53_PATHWAY	191	-0.405183	-1.62555	0.000178532	0.00111582	0.000610766	2019	tags=24%, list=13%, signal=21%	21802/14168/66383/13836/13830/53892/15200/12445/80905/21987/20969/15368/224624/13663/12520/14667/12028/18081/56312/27280/19734/259277/65972/29858/76281/22057/68098/18538/21950/14776/14694/12521/192897/20724/22320/70186/21803/16667/18590/13033/13197/55948/17112/64058/12579/12578
9	HALLMARK_TGF_BETA_SIGNALING	HALLMARK_TGF_BETA_SIGNALING	53	-0.544855	-1.79363	0.000574146	0.0031897	0.00174594	640	tags=23%, list=4%, signal=22%	107951/15902/16997/17125/19045/21803/11848/14225/15903/20515/12550/15901
10	HALLMARK_IL6_JAK_STAT3_SIGNALING	HALLMARK_IL6_JAK_STAT3_SIGNALING	80	0.440853	1.66147	0.00147183	0.00669015	0.00366198	1942	tags=26%, list=13%, signal=23%	12977/54635/15975/16195/232345/18414/320207/21938/16190/16177/16193/56324/16169/12494/16164/12986/12768/16362/24088/17874/19246
11	HALLMARK_E2F_TARGETS	HALLMARK_E2F_TARGETS	197	-0.381771	-1.54292	0.00143742	0.00669015	0.00366198	2927	tags=22%, list=19%, signal=18%	19362/11991/18813/13626/11637/56452/97165/58184/66403/19183/17220/66471/20135/19139/14852/54124/53892/20638/17089/77891/15374/13665/18102/53381/20382/74097/20492/110074/22154/68219/18538/19385/19891/12567/12580/68479/103733/67134/66131/19384/66979/69724/17768/12578
12	HALLMARK_UNFOLDED_PROTEIN_RESPONSE	HALLMARK_UNFOLDED_PROTEIN_RESPONSE	107	-0.417454	-1.55022	0.00188559	0.00725228	0.00396967	3143	tags=39%, list=20%, signal=31%	66161/12317/55963/27966/18148/100037258/66583/15526/64209/13629/218693/54124/78943/11911/11972/245474/23825/20539/27998/228998/102462/56529/71853/13682/13665/109075/52530/22151/233908/50911/69019/28146/67207/13685/67134/68090/13681/22339/105785/192170/20818/17768
13	HALLMARK_UV_RESPONSE_DN	HALLMARK_UV_RESPONSE_DN	144	0.38113	1.54965	0.00182185	0.00725228	0.00396967	1873	tags=24%, list=12%, signal=21%	57810/13132/21814/21872/16531/231386/18033/18798/18028/12576/14066/17869/226519/22325/17250/381290/64009/11480/22589/15117/11990/14773/17389/20975/545156/24000/67916/213109/21813/268977/14007/217692/20583/12286
14	HALLMARK_ESTROGEN_RESPONSE_LATE	HALLMARK_ESTROGEN_RESPONSE_LATE	171	-0.384783	-1.53283	0.00210801	0.00752859	0.00412091	3171	tags=35%, list=21%, signal=28%	53883/74246/57444/55963/67117/17965/13603/233016/19088/14184/22403/71790/105675/268903/56017/12700/272551/69454/12017/11605/21789/74335/20439/14228/14620/20701/21987/114663/13360/22249/20539/17300/23802/56460/12527/17937/27375/56488/26415/22057/12876/56350/14137/15452/76453/15902/12443/57266/11898/63959/54200/55948/54135/69724/12709/16782/16669/64058/12349/12550
15	HALLMARK_CHOLESTEROL_HOMEOSTASIS	HALLMARK_CHOLESTEROL_HOMEOSTASIS	73	-0.464794	-1.63256	0.0024456	0.008152	0.00446215	3157	tags=42%, list=20%, signal=34%	68671/12411/17855/16449/105853/50762/18194/13595/110006/14104/66071/68312/11676/20249/107503/51798/69071/13360/11658/12660/18793/12527/56473/15357/69590/27279/20250/14137/110196/11465/16854
16	HALLMARK_XENOBIOTIC_METABOLISM	HALLMARK_XENOBIOTIC_METABOLISM	163	-0.374411	-1.48474	0.00476083	0.0148776	0.00814353	2516	tags=32%, list=16%, signal=27%	11529/12846/108037/228608/330817/14782/12927/246277/65963/17161/13836/21366/109672/14873/225913/109900/76408/55927/14058/51798/69071/55942/19171/15368/66054/52585/18563/18081/66397/15900/11669/67103/29858/22361/53328/11431/74134/15452/19662/11532/15902/12035/72269/110172/105349/12368/16480/14854/20733/14859/54426/12349
17	HALLMARK_INFLAMMATORY_RESPONSE	HALLMARK_INFLAMMATORY_RESPONSE	173	0.34653	1.43302	0.00632434	0.018601	0.0101816	1895	tags=24%, list=12%, signal=22%	52118/12977/15975/18414/18033/54598/142980/216799/18578/20339/14066/320207/14726/17869/21938/15251/16822/13733/18413/16190/16177/23849/13136/16193/11480/23845/16169/15117/19106/14734/17387/12986/19222/18439/108078/16362/13874/24088/20288/12273/12227/11938
18	HALLMARK_ESTROGEN_RESPONSE_EARLY	HALLMARK_ESTROGEN_RESPONSE_EARLY	177	-0.349316	-1.40355	0.0093335	0.0245618	0.0134444	3092	tags=32%, list=20%, signal=26%	55963/67117/17965/13603/233016/171531/22403/71790/105675/268903/20510/27205/142688/13710/12700/17829/14104/69454/50768/12017/11605/20439/14228/16763/21987/13360/20539/17300/23802/244152/27375/268527/56488/15205/73710/22057/56350/14137/58801/20972/20148/12398/76453/16691/12443/16668/14200/53624/58208/16665/11854/20525/54200/55948/11988/78286/16669
19	HALLMARK_MITOTIC_SPINDLE	HALLMARK_MITOTIC_SPINDLE	197	0.331579	1.38945	0.00918184	0.0245618	0.0134444	3560	tags=29%, list=23%, signal=23%	214137/104027/13518/16579/20742/110279/94190/75547/13822/233276/11789/77579/20662/69632/17318/16798/237860/11350/214444/22330/13605/16569/21844/16328/229841/18536/26920/13424/16443/192176/17886/234214/108686/320191/216846/171207/18764/56430/18080/70799/24061/94176/13043/60595/12488/18541/16561/17925/75786/19687/83767/108000/21973/226525/78514/20740/101706/74237
20	HALLMARK_KRAS_SIGNALING_UP	HALLMARK_KRAS_SIGNALING_UP	185	-0.337298	-1.35963	0.014033	0.0334119	0.0182886	1605	tags=21%, list=10%, signal=19%	21912/16002/24064/14747/234309/18793/93692/66805/230734/21788/14063/15900/19734/67468/16323/12876/13602/19662/17087/18671/15902/67603/14009/56847/30951/16534/66390/18613/16480/11732/18703/12142/20297/27260/20682/16398/19092/12349/21956
21	HALLMARK_EPITHELIAL_MESENCHYMAL_TRANSITION	HALLMARK_EPITHELIAL_MESENCHYMAL_TRANSITION	194	0.310584	1.30372	0.0137808	0.0334119	0.0182886	2005	tags=26%, list=13%, signal=23%	52118/13003/320712/21929/13132/16410/12831/16790/21814/13518/12552/16773/14115/12834/12558/12835/11489/329941/16412/16971/20379/226519/20377/107589/20564/23892/12816/26432/22240/74488/12827/16193/14268/14118/19288/12826/17294/17387/23959/53867/20745/407800/218952/20583/14579/16949/12321/21817/17390/17181
22	HALLMARK_ADIPOGENESIS	HALLMARK_ADIPOGENESIS	194	-0.318796	-1.28373	0.0249786	0.0560279	0.0306679	2463	tags=23%, list=16%, signal=19%	66588/17001/28080/625249/70316/70335/66052/11409/19376/13830/68653/11757/59010/22273/51798/67460/13360/66445/93747/12476/27376/17713/11520/27047/216820/11669/74185/22057/15929/52538/13602/68349/56451/67767/67680/27395/12580/56428/21881/17448/13197/67834/11674/18641
23	HALLMARK_INTERFERON_GAMMA_RESPONSE	HALLMARK_INTERFERON_GAMMA_RESPONSE	185	0.306683	1.27832	0.0257728	0.0560279	0.0306679	1318	tags=17%, list=9%, signal=16%	19225/12628/547253/21929/319974/21928/18033/18578/12524/16452/15018/246696/234311/15251/50523/12363/16822/56045/107607/58185/16190/56338/16193/667277/14190/98999/16169/12494/19106/16363/229003/672511
24	HALLMARK_FATTY_ACID_METABOLISM	HALLMARK_FATTY_ACID_METABOLISM	137	-0.354568	-1.36882	0.0323938	0.067487	0.0369403	3051	tags=34%, list=20%, signal=27%	15519/12972/231086/15356/11792/68021/18194/11529/11758/17001/14104/23986/22629/109857/11370/70335/66052/17161/66925/11409/170718/66945/13177/67397/15108/51798/67460/93747/19186/56791/14194/22361/15929/14555/52538/56451/76238/17449/66357/72479/17025/17448/16828/13808/11674/12349
25	HALLMARK_NOTCH_SIGNALING	HALLMARK_NOTCH_SIGNALING	31	-0.459023	-1.36065	0.0814159	0.160662	0.0879414	2999	tags=32%, list=19%, signal=26%	13388/66340/16449/18131/226548/22413/60406/15205/12443/56198
26	HALLMARK_COAGULATION	HALLMARK_COAGULATION	110	0.31489	1.23998	0.0835443	0.160662	0.0879414	1446	tags=22%, list=9%, signal=20%	12628/13482/232345/56193/229445/16971/14066/12266/14544/16784/19128/13030/17175/14268/14118/12259/12630/667277/20193/18792/17387/14069/17388/17394
27	HALLMARK_INTERFERON_ALPHA_RESPONSE	HALLMARK_INTERFERON_ALPHA_RESPONSE	94	0.320432	1.24522	0.0938272	0.173754	0.0951075	1445	tags=16%, list=9%, signal=15%	319236/547253/12977/19124/211329/15018/246696/234311/58185/16190/56338/19106/16363/229003/209086
28	HALLMARK_MYC_TARGETS_V2	HALLMARK_MYC_TARGETS_V2	58	-0.37755	-1.2721	0.106961	0.191002	0.104548	3593	tags=45%, list=23%, signal=34%	100608/28126/13537/68493/27993/59028/66590/27966/18148/18813/67973/235036/101612/107071/69071/27998/76130/66164/110109/53414/18673/12567/69902/67134/20810/231872
29	HALLMARK_UV_RESPONSE_UP	HALLMARK_UV_RESPONSE_UP	146	-0.30798	-1.20173	0.114192	0.196884	0.107768	3781	tags=31%, list=25%, signal=23%	17961/19713/106344/66144/56437/14419/12424/14590/15587/71702/12367/74325/18412/22145/20656/20751/59041/12018/105675/17701/11739/72017/12566/17161/232910/14228/12445/59045/217869/16511/15368/12660/216150/17713/227120/245841/18671/11702/18391/12215/50776/11674/17075/12349/12579
30	HALLMARK_ANDROGEN_RESPONSE	HALLMARK_ANDROGEN_RESPONSE	97	0.306907	1.19225	0.1275	0.2125	0.116316	1844	tags=23%, list=12%, signal=20%	11504/68801/16410/17132/20322/218294/60596/192657/14229/83397/67760/107652/15446/333433/110651/16880/13714/24000/12167/14375/19341/208715
31	HALLMARK_PI3K_AKT_MTOR_SIGNALING	HALLMARK_PI3K_AKT_MTOR_SIGNALING	99	-0.328376	-1.20581	0.142149	0.215377	0.117891	3145	tags=28%, list=20%, signal=23%	70584/12317/18412/11773/13555/67605/23988/14675/12566/15461/56378/18710/66105/74117/228026/66350/13001/26399/11840/12567/12631/19353/19045/19082/18643/20525/93765/55948
32	HALLMARK_APICAL_JUNCTION	HALLMARK_APICAL_JUNCTION	170	-0.292767	-1.16681	0.136943	0.215377	0.117891	961	tags=14%, list=6%, signal=13%	26415/17698/239857/71740/20163/64540/192897/76709/98053/103733/53624/11461/18643/224912/18613/11465/16480/16400/16780/22323/16782/12740/16398/12550
33	HALLMARK_COMPLEMENT	HALLMARK_COMPLEMENT	176	0.279199	1.15827	0.142077	0.215377	0.117891	1674	tags=20%, list=11%, signal=18%	12628/21929/13482/56193/229445/16452/16971/14066/12266/320207/208650/16784/12363/16822/78287/13030/105445/13136/12827/16193/14268/12259/667277/12262/14479/14710/16923/16363/17387/14069/17388/17394/108078/77613/16362
34	HALLMARK_PEROXISOME	HALLMARK_PEROXISOME	90	-0.325853	-1.18207	0.164983	0.236945	0.129696	2983	tags=30%, list=19%, signal=24%	13872/20656/15356/72129/54683/12785/23986/11739/22629/18632/15461/224824/13016/51798/19302/110959/73836/20524/12904/13870/12257/20148/18671/110196/18477/54200/54725
35	HALLMARK_APOPTOSIS	HALLMARK_APOPTOSIS	149	-0.294517	-1.15363	0.165862	0.236945	0.129696	871	tags=11%, list=6%, signal=11%	12177/66141/27279/58801/12257/13867/223453/12443/16668/12368/15507/21857/13197/11732/22334/20515/16854

## Sheet: GSEAREACTOMEFibroblastKOvsWTKvP
Table S10. Single-cell RNA-sequencing of murine KvPC PDAC tumors – GSEA, related to Figures 6, 7 and 8.
	ID	Description	setSize	enrichmentScore	NES	pvalue	p.adjust	qvalue	rank	leading_edge	core_enrichment
1	REACTOME_KERATINIZATION	REACTOME_KERATINIZATION	42	-0.790225	-2.47127	1e-10	4.52371e-08	3.80036e-08	1273	tags=48%, list=8%, signal=44%	56460/13706/435285/259277/109620/16666/77055/13511/16691/16668/16687/16667/16665/16664/16480/12336/18772/16669/64058/110310
2	REACTOME_FORMATION_OF_THE_CORNIFIED_ENVELOPE	REACTOME_FORMATION_OF_THE_CORNIFIED_ENVELOPE	41	-0.786792	-2.44929	1.01804e-10	4.52371e-08	3.80036e-08	1273	tags=46%, list=8%, signal=43%	56460/13706/259277/109620/16666/77055/13511/16691/16668/16687/16667/16665/16664/16480/12336/18772/16669/64058/110310
3	REACTOME_MITOCHONDRIAL_TRANSLATION	REACTOME_MITOCHONDRIAL_TRANSLATION	93	-0.644207	-2.31953	1.56801e-10	4.52371e-08	3.80036e-08	3653	tags=65%, list=24%, signal=50%	233870/76366/67871/353242/94066/27393/107734/64655/66121/66448/67681/121022/107733/67994/64658/64657/67308/232536/52443/94064/102060/68499/67212/66419/18120/108853/59054/68572/28028/94063/74600/27397/24030/68611/118451/99045/66407/60441/66163/67270/68537/67707/57837/94062/66258/66223/64656/50529/66973/66077/75398/68565/56282/27395/94067/69163/18100/79044/66399/27398
4	REACTOME_TRANSLATION	REACTOME_TRANSLATION	284	-0.473118	-1.99837	1.22173e-10	4.52371e-08	3.80036e-08	3011	tags=41%, list=20%, signal=33%	67895/66448/23874/20091/67115/20005/27267/67681/121022/107733/70120/19921/67994/64658/64657/66661/67308/19988/232536/66480/20103/11837/52443/94064/13629/19896/14852/27058/102060/68499/20014/67212/66419/73830/18120/20813/16785/108853/59054/67160/68572/28028/94063/26961/27367/107271/74600/53356/71984/27397/24030/68611/13627/217869/27050/118451/54709/99045/66407/67417/55949/60441/66163/67270/68537/2…
5	REACTOME_REGULATION_OF_RUNX3_EXPRESSION_AND_ACTIVITY	REACTOME_REGULATION_OF_RUNX3_EXPRESSION_AND_ACTIVITY	55	-0.716876	-2.37938	1.10163e-09	2.54257e-07	2.13601e-07	2807	tags=67%, list=18%, signal=55%	67089/17246/16913/19185/57296/23996/75788/19181/19171/22123/12400/59029/26440/17463/19186/19170/19175/16912/19188/67151/19167/26442/19166/19172/23997/26441/26446/19177/26444/26445/19173/66413/21803/26443/19184/69077/12578
6	REACTOME_THE_ROLE_OF_GTSE1_IN_G2_M_PROGRESSION_AFTER_G2_CHECKPOINT	REACTOME_THE_ROLE_OF_GTSE1_IN_G2_M_PROGRESSION_AFTER_G2_CHECKPOINT	69	-0.655242	-2.27018	9.94576e-09	1.9129e-06	1.60703e-06	3279	tags=62%, list=21%, signal=49%	53380/67951/22190/15519/22145/67089/227613/16913/19185/22142/57296/23996/19181/19171/15516/22123/59029/26440/22151/17463/19186/19170/73710/19175/16912/19188/67151/19167/26442/19166/19172/23997/26441/26446/19177/26444/26445/19173/66413/26443/19184/69077/22152
7	REACTOME_METABOLISM_OF_POLYAMINES	REACTOME_METABOLISM_OF_POLYAMINES	57	-0.68602	-2.28876	1.45897e-08	2.40522e-06	2.02062e-06	2807	tags=63%, list=18%, signal=52%	67089/16913/19185/18245/228608/57296/23996/19181/19171/22123/59029/26440/17463/19186/19170/19175/16912/19188/67151/19167/26442/19166/19172/23997/26441/26446/11702/19177/26444/26445/19173/66413/20810/26443/19184/69077
8	REACTOME_NEGATIVE_REGULATION_OF_NOTCH4_SIGNALING	REACTOME_NEGATIVE_REGULATION_OF_NOTCH4_SIGNALING	53	-0.688661	-2.27012	1.90621e-08	2.7497e-06	2.31002e-06	2199	tags=62%, list=14%, signal=54%	67089/16913/19185/57296/23996/19181/19171/22123/59029/26440/17463/19186/19170/19175/16912/19188/67151/19167/26442/19166/19172/18132/23997/26441/26446/19177/26444/26445/19173/66413/26443/19184/69077
9	REACTOME_SCF_SKP2_MEDIATED_DEGRADATION_OF_P27_P21	REACTOME_SCF_SKP2_MEDIATED_DEGRADATION_OF_P27_P21	57	-0.67543	-2.25343	4.36275e-08	4.57692e-06	3.84506e-06	2221	tags=58%, list=14%, signal=50%	54124/57296/12566/23996/19181/19171/22123/59029/26440/17463/19186/19170/19175/16912/19188/67151/19167/26442/19166/19172/12567/23997/26441/26446/19177/26444/26445/19173/66413/12443/26443/19184/69077
10	REACTOME_REGULATION_OF_RAS_BY_GAPS	REACTOME_REGULATION_OF_RAS_BY_GAPS	65	-0.646746	-2.20835	4.21066e-08	4.57692e-06	3.84506e-06	2199	tags=48%, list=14%, signal=41%	57296/15461/23996/19181/19171/22123/59029/26440/17463/19186/19170/19175/16912/19188/67151/19167/26442/19166/19172/23997/26441/26446/19177/26444/26445/19173/66413/18176/26443/19184/69077
11	REACTOME_DNA_REPLICATION	REACTOME_DNA_REPLICATION	129	-0.545585	-2.07441	3.7471e-08	4.57692e-06	3.84506e-06	2807	tags=40%, list=18%, signal=33%	67089/13555/16913/56452/19185/17220/272551/56371/57296/12566/19075/23996/19181/67177/57441/19171/77891/15081/22123/66440/69745/15078/59029/26440/17463/19186/19170/75430/19175/16912/18538/19188/22194/67151/19167/26442/19166/19891/19172/23997/26441/26446/19177/26444/26445/19173/66413/66979/26443/19184/69077
12	REACTOME_ORC1_REMOVAL_FROM_CHROMATIN	REACTOME_ORC1_REMOVAL_FROM_CHROMATIN	68	-0.643457	-2.22186	6.04099e-08	5.80942e-06	4.88049e-06	2807	tags=53%, list=18%, signal=43%	67089/16913/56452/19185/17220/57296/12566/23996/19181/67177/19171/22123/59029/26440/17463/19186/19170/19175/16912/19188/67151/19167/26442/19166/19172/23997/26441/26446/19177/26444/26445/19173/66413/26443/19184/69077
13	REACTOME_ASYMMETRIC_LOCALIZATION_OF_PCP_PROTEINS	REACTOME_ASYMMETRIC_LOCALIZATION_OF_PCP_PROTEINS	63	-0.649299	-2.19568	8.3817e-08	6.90892e-06	5.80417e-06	2807	tags=59%, list=18%, signal=48%	53380/93840/22190/67089/16913/19185/56513/57296/23996/75788/19181/19171/22123/59029/26440/17463/19186/19170/19175/16912/19188/67151/19167/26442/19166/19172/23997/26441/26446/19177/26444/26445/19173/66413/26443/19184/69077
14	REACTOME_DNA_REPLICATION_PRE_INITIATION	REACTOME_DNA_REPLICATION_PRE_INITIATION	88	-0.604886	-2.1565	7.90046e-08	6.90892e-06	5.80417e-06	2807	tags=49%, list=18%, signal=40%	67089/13555/16913/56452/19185/17220/57296/12566/19075/23996/19181/67177/57441/19171/15081/22123/15078/59029/26440/17463/19186/19170/19175/16912/19188/67151/19167/26442/19166/19891/19172/23997/26441/26446/19177/26444/26445/19173/66413/66979/26443/19184/69077
15	REACTOME_SWITCHING_OF_ORIGINS_TO_A_POST_REPLICATIVE_STATE	REACTOME_SWITCHING_OF_ORIGINS_TO_A_POST_REPLICATIVE_STATE	88	-0.603099	-2.15013	9.60354e-08	7.38832e-06	6.20692e-06	2807	tags=47%, list=18%, signal=38%	67089/16913/56452/19185/17220/56371/57296/12566/23996/19181/67177/19171/77891/22123/66440/59029/26440/17463/19186/19170/75430/19175/16912/19188/22194/67151/19167/26442/19166/19172/23997/26441/26446/19177/26444/26445/19173/66413/26443/19184/69077
16	REACTOME_CDT1_ASSOCIATION_WITH_THE_CDC6_ORC_ORIGIN_COMPLEX	REACTOME_CDT1_ASSOCIATION_WITH_THE_CDC6_ORC_ORIGIN_COMPLEX	58	-0.661295	-2.20839	1.33655e-07	8.656e-06	7.27189e-06	2807	tags=60%, list=18%, signal=50%	67089/16913/56452/19185/57296/23996/19181/67177/57441/19171/22123/59029/26440/17463/19186/19170/19175/16912/19188/67151/19167/26442/19166/19172/23997/26441/26446/19177/26444/26445/19173/66413/26443/19184/69077
17	REACTOME_SYNTHESIS_OF_DNA	REACTOME_SYNTHESIS_OF_DNA	117	-0.559396	-2.09372	1.25491e-07	8.656e-06	7.27189e-06	2807	tags=40%, list=18%, signal=33%	67089/16913/56452/19185/17220/272551/56371/57296/12566/19075/23996/19181/67177/19171/77891/22123/66440/69745/59029/26440/17463/19186/19170/75430/19175/16912/18538/19188/22194/67151/19167/26442/19166/19891/19172/23997/26441/26446/19177/26444/26445/19173/66413/66979/26443/19184/69077
18	REACTOME_MITOTIC_G1_PHASE_AND_G1_S_TRANSITION	REACTOME_MITOTIC_G1_PHASE_AND_G1_S_TRANSITION	145	-0.519972	-2.00819	1.35016e-07	8.656e-06	7.27189e-06	2807	tags=37%, list=18%, signal=31%	67089/13555/16913/56452/19185/17220/20135/54124/57296/12566/19075/23996/12581/13361/19181/67177/12445/57441/22171/19171/22123/59029/26440/17463/19186/19170/104394/19175/16912/18538/19188/67151/19167/26442/19166/19891/19172/12567/23997/26441/26446/12580/19177/26444/26445/19173/66413/12443/66979/26443/19184/69077/12579/12578
19	REACTOME_CROSS_PRESENTATION_OF_SOLUBLE_EXOGENOUS_ANTIGENS_ENDOSOMES	REACTOME_CROSS_PRESENTATION_OF_SOLUBLE_EXOGENOUS_ANTIGENS_ENDOSOMES	47	-0.69811	-2.23286	1.82773e-07	9.87917e-06	8.29948e-06	2948	tags=70%, list=19%, signal=57%	17534/67089/16913/19185/57296/23996/19181/19171/22123/59029/26440/17463/19186/19170/19175/16912/19188/67151/19167/26442/19166/19172/23997/26441/26446/19177/26444/26445/19173/66413/26443/19184/69077
20	REACTOME_STABILIZATION_OF_P53	REACTOME_STABILIZATION_OF_P53	56	-0.667368	-2.21843	1.71087e-07	9.87917e-06	8.29948e-06	2807	tags=61%, list=18%, signal=50%	67089/17246/16913/19185/57296/23996/19181/19171/22123/59029/26440/17463/19186/19170/19175/16912/19188/67151/19167/26442/19166/19172/23997/26441/26446/19177/26444/26445/19173/66413/26443/19184/69077/12578
21	REACTOME_ABC_TRANSPORTER_DISORDERS	REACTOME_ABC_TRANSPORTER_DISORDERS	68	-0.630505	-2.17714	1.88338e-07	9.87917e-06	8.29948e-06	1535	tags=46%, list=10%, signal=41%	19171/22123/59029/26440/17463/19186/19170/116891/54197/19175/16912/19188/67151/19167/26442/19166/19172/23997/193670/26441/26446/19177/26444/12638/26445/19173/66413/67819/26443/19184/69077
22	REACTOME_CELLULAR_RESPONSE_TO_HYPOXIA	REACTOME_CELLULAR_RESPONSE_TO_HYPOXIA	73	-0.615438	-2.14485	1.83844e-07	9.87917e-06	8.29948e-06	2199	tags=51%, list=14%, signal=44%	57296/16475/23996/19181/19171/56295/66105/56550/22123/59029/26440/17463/19186/19170/19175/16912/19188/67151/19167/26442/19166/19172/23997/26441/26446/19177/26444/26445/19173/66413/26443/19184/22339/112407/17684/69077/112405
23	REACTOME_DEFECTIVE_CFTR_CAUSES_CYSTIC_FIBROSIS	REACTOME_DEFECTIVE_CFTR_CAUSES_CYSTIC_FIBROSIS	60	-0.652709	-2.18752	2.07039e-07	1.0388e-05	8.72693e-06	1535	tags=57%, list=10%, signal=51%	57296/23996/19181/19171/22123/59029/26440/17463/19186/19170/116891/54197/19175/16912/19188/67151/19167/26442/19166/19172/23997/193670/26441/26446/19177/26444/12638/26445/19173/66413/67819/26443/19184/69077
24	REACTOME_DECTIN_1_MEDIATED_NONCANONICAL_NF_KB_SIGNALING	REACTOME_DECTIN_1_MEDIATED_NONCANONICAL_NF_KB_SIGNALING	59	-0.649693	-2.17241	2.45557e-07	1.18072e-05	9.91919e-06	2199	tags=53%, list=14%, signal=45%	57296/23996/19181/19171/22123/59029/26440/17463/19186/19170/20295/19175/16912/19188/67151/19167/26442/19166/19172/23997/26441/26446/19177/26444/26445/19173/66413/26443/19184/69077/22192
25	REACTOME_APC_C_MEDIATED_DEGRADATION_OF_CELL_CYCLE_PROTEINS	REACTOME_APC_C_MEDIATED_DEGRADATION_OF_CELL_CYCLE_PROTEINS	85	-0.582706	-2.05776	2.98377e-07	1.37731e-05	1.15707e-05	3279	tags=51%, list=21%, signal=40%	53380/67141/22190/66156/67089/16913/19185/56371/57296/12566/23996/19181/19171/77891/22123/66440/59029/26440/17463/19186/19170/75430/19175/16912/19188/22194/67151/19167/26442/12237/19166/19172/23997/26441/26446/19177/26444/26445/19173/66413/26443/19184/69077
26	REACTOME_HEDGEHOG_LIGAND_BIOGENESIS	REACTOME_HEDGEHOG_LIGAND_BIOGENESIS	62	-0.631882	-2.12877	3.25636e-07	1.44532e-05	1.21422e-05	2224	tags=55%, list=14%, signal=47%	11491/57296/23996/19181/19171/22123/16147/59029/26440/17463/19186/19170/116891/19175/16912/19188/67151/19167/26442/19166/19172/23997/26441/26446/19177/26444/26445/19173/66413/20423/26443/19184/77583/69077
27	REACTOME_GLUCONEOGENESIS	REACTOME_GLUCONEOGENESIS	25	-0.799575	-2.26699	4.17438e-07	1.64302e-05	1.3803e-05	2031	tags=72%, list=13%, signal=63%	14718/67863/11676/68401/27376/50799/18563/56857/17449/14433/17448/21991/13808/18648/14751/11674/18655/13806
28	REACTOME_DEGRADATION_OF_DVL	REACTOME_DEGRADATION_OF_DVL	56	-0.656544	-2.18245	4.17802e-07	1.64302e-05	1.3803e-05	2199	tags=54%, list=14%, signal=46%	57296/23996/19181/19171/22123/59029/13542/26440/17463/19186/19170/19175/16912/19188/67151/19167/26442/19166/19172/23997/26441/26446/19177/26444/26445/19173/66413/26443/19184/69077
29	REACTOME_FCERI_MEDIATED_NF_KB_ACTIVATION	REACTOME_FCERI_MEDIATED_NF_KB_ACTIVATION	74	-0.612954	-2.14506	4.17915e-07	1.64302e-05	1.3803e-05	1535	tags=43%, list=10%, signal=39%	57296/23996/19181/19171/56550/22123/216150/59029/26440/17463/19186/19170/19175/16912/19188/67151/19167/26442/19166/19172/23997/26441/26446/19177/26444/26445/19173/66413/26443/19184/69077/93765
30	REACTOME_APC_C_CDH1_MEDIATED_DEGRADATION_OF_CDC20_AND_OTHER_APC_C_CDH1_TARGETED_PROTEINS_IN_LATE_MITOSIS_EARLY_G1	REACTOME_APC_C_CDH1_MEDIATED_DEGRADATION_OF_CDC20_AND_OTHER_APC_C_CDH1_TARGETED_PROTEINS_IN_LATE_MITOSIS_EARLY_G1	73	-0.608421	-2.12039	4.27128e-07	1.64302e-05	1.3803e-05	2807	tags=51%, list=18%, signal=42%	67089/16913/19185/56371/57296/23996/19181/19171/77891/22123/66440/59029/26440/17463/19186/19170/75430/19175/16912/19188/22194/67151/19167/26442/19166/19172/23997/26441/26446/19177/26444/26445/19173/66413/26443/19184/69077
31	REACTOME_APOPTOSIS	REACTOME_APOPTOSIS	161	-0.491102	-1.92746	5.01599e-07	1.86724e-05	1.56867e-05	2807	tags=38%, list=18%, signal=31%	67089/13555/16913/12018/27061/13063/19185/97165/12370/56369/106759/22629/57296/56455/13176/22352/23996/19181/22627/19171/12261/71609/22123/59029/26440/12028/17463/19186/19170/107449/109620/19175/16912/13511/19188/26417/58801/67151/19167/26442/19166/19172/23997/17087/26441/26446/19177/26444/26445/19173/66413/22630/26443/19184/12368/13144/69077/55948/18772/12550/12578
32	REACTOME_DISORDERS_OF_TRANSMEMBRANE_TRANSPORTERS	REACTOME_DISORDERS_OF_TRANSMEMBRANE_TRANSPORTERS	139	-0.504705	-1.9367	5.74916e-07	2.07329e-05	1.74177e-05	1541	tags=32%, list=10%, signal=29%	24059/19171/103988/20540/22123/24060/69736/69912/59029/26440/69482/17463/19186/19170/445007/116891/54197/19175/16912/227699/19188/67151/19167/26442/19166/19172/23997/193670/26441/26446/317750/19177/26444/12638/26445/19173/66413/67819/66679/26443/19184/69077/12215/20525/110379
33	REACTOME_DEGRADATION_OF_AXIN	REACTOME_DEGRADATION_OF_AXIN	54	-0.642125	-2.11665	6.51468e-07	2.27816e-05	1.91388e-05	2199	tags=54%, list=14%, signal=46%	57296/23996/19181/19171/22123/59029/26440/17463/19186/19170/19175/16912/19188/67151/19167/26442/19166/19172/23997/26441/26446/19177/26444/26445/19173/66413/26443/19184/69077
34	REACTOME_METABOLISM_OF_AMINO_ACIDS_AND_DERIVATIVES	REACTOME_METABOLISM_OF_AMINO_ACIDS_AND_DERIVATIVES	307	-0.411809	-1.75133	6.84756e-07	2.32414e-05	1.95251e-05	2989	tags=32%, list=19%, signal=26%	192166/98256/214580/20091/67115/67089/20005/66194/16913/20768/12036/19921/19185/27402/19988/18245/66480/20103/11837/56369/228608/14782/66071/19896/67824/57296/70316/246277/18113/16785/14718/23996/218865/26961/27367/19181/59010/15108/27050/109900/19171/20102/56551/93747/20539/27376/22123/69051/50799/26912/211488/27176/67092/59029/26440/68133/17463/19186/20104/12971/12041/19170/230779/19989/11484/1…
35	REACTOME_UCH_PROTEINASES	REACTOME_UCH_PROTEINASES	84	-0.591768	-2.08905	7.31246e-07	2.41102e-05	2.0255e-05	2262	tags=44%, list=15%, signal=38%	56505/57296/23996/19181/69714/19171/56207/22123/59029/26440/17463/19186/19170/56436/19175/16912/19188/67151/19167/26442/19166/19172/23997/26441/26446/19177/26444/26445/19173/66413/50933/51812/21803/11461/26443/19184/69077
36	REACTOME_GLUCOSE_METABOLISM	REACTOME_GLUCOSE_METABOLISM	79	-0.594386	-2.0923	7.88289e-07	2.48532e-05	2.08791e-05	2031	tags=38%, list=13%, signal=33%	14718/67863/11676/56421/68401/103988/27376/69736/50799/69912/18563/69482/56857/445007/227699/67078/17449/14433/66679/17448/21991/13808/110379/18746/18648/14751/11674/18655/18641/13806
37	REACTOME_HIV_INFECTION	REACTOME_HIV_INFECTION	218	-0.450492	-1.83785	7.96853e-07	2.48532e-05	2.08791e-05	3279	tags=42%, list=21%, signal=34%	53380/58202/231042/22190/72787/105513/18148/252903/13872/71805/68776/11773/67089/68953/16913/67897/19185/66464/57314/67923/19069/83602/11739/57296/23996/208092/108012/66420/232910/24075/19181/67710/330192/24018/75717/19171/23825/22123/69736/66914/69912/59029/26440/268373/69482/17463/19186/73711/19170/445007/11840/229906/20021/19175/16912/22088/11769/227699/19188/19385/67151/245841/19167/26442/191…
38	REACTOME_AUF1_HNRNP_D0_BINDS_AND_DESTABILIZES_MRNA	REACTOME_AUF1_HNRNP_D0_BINDS_AND_DESTABILIZES_MRNA	54	-0.638321	-2.10411	8.49113e-07	2.57862e-05	2.1663e-05	2855	tags=63%, list=19%, signal=51%	11991/67089/16913/19185/57296/23996/19181/19171/22123/59029/26440/17463/19186/19170/19175/16912/19188/67151/19167/26442/19166/19172/23997/26441/26446/19177/26444/26445/19173/66413/26443/19184/69077/15507
39	REACTOME_RUNX1_REGULATES_TRANSCRIPTION_OF_GENES_INVOLVED_IN_DIFFERENTIATION_OF_HSCS	REACTOME_RUNX1_REGULATES_TRANSCRIPTION_OF_GENES_INVOLVED_IN_DIFFERENTIATION_OF_HSCS	67	-0.61509	-2.11367	1.16079e-06	3.43473e-05	2.88552e-05	1535	tags=49%, list=10%, signal=45%	57296/23996/19181/19171/15081/22123/12400/15078/59029/26440/17463/19186/19170/19175/16912/19188/67151/19167/26442/19166/19172/23997/26441/26446/19177/26444/26445/19173/66413/26443/19184/69077/109594
40	REACTOME_HOST_INTERACTIONS_OF_HIV_FACTORS	REACTOME_HOST_INTERACTIONS_OF_HIV_FACTORS	123	-0.524677	-1.97929	1.22068e-06	3.52165e-05	2.95853e-05	3201	tags=51%, list=21%, signal=41%	231042/22190/72787/18148/252903/71805/11773/67089/16913/19185/67923/19069/11739/57296/23996/108012/232910/19181/75717/19171/23825/22123/69736/69912/59029/26440/268373/69482/17463/19186/19170/445007/11840/19175/16912/11769/227699/19188/19385/67151/19167/26442/19166/19172/23997/107951/11740/26441/26446/100088/12010/19177/26444/19353/26445/19173/66413/19384/66679/26443/19184/69077/110379
41	REACTOME_TRANSCRIPTIONAL_REGULATION_BY_RUNX3	REACTOME_TRANSCRIPTIONAL_REGULATION_BY_RUNX3	94	-0.556251	-2.01173	1.26629e-06	3.56414e-05	2.99423e-05	2004	tags=49%, list=13%, signal=43%	12399/16449/20750/67089/21677/17246/16913/19185/57296/23996/75788/19181/16842/19171/22123/12400/59029/26440/17463/19186/15205/19170/14219/19175/16912/19188/67151/19167/26442/19166/19172/23997/26441/26446/19177/26444/26445/19173/21679/66413/12443/21803/26443/19184/69077/12578
42	REACTOME_TNFR2_NON_CANONICAL_NF_KB_PATHWAY	REACTOME_TNFR2_NON_CANONICAL_NF_KB_PATHWAY	85	-0.560334	-1.97875	1.67236e-06	4.595e-05	3.86025e-05	1535	tags=38%, list=10%, signal=34%	19171/22123/326623/59029/26440/17463/19186/19170/27279/19175/16912/19188/21950/67151/19167/26442/19166/19172/23997/26441/26446/19177/26444/26445/19173/66413/21942/26443/19184/21949/69077/22192
43	REACTOME_DEGRADATION_OF_GLI1_BY_THE_PROTEASOME	REACTOME_DEGRADATION_OF_GLI1_BY_THE_PROTEASOME	57	-0.628916	-2.09824	2.46732e-06	6.4711e-05	5.43636e-05	2199	tags=51%, list=14%, signal=44%	57296/23996/19181/19171/22123/59029/26440/17463/19186/19170/19175/16912/19188/67151/19167/26442/19166/19172/23997/26441/26446/19177/26444/26445/19173/66413/26443/19184/69077
44	REACTOME_REGULATION_OF_HMOX1_EXPRESSION_AND_ACTIVITY	REACTOME_REGULATION_OF_HMOX1_EXPRESSION_AND_ACTIVITY	63	-0.610373	-2.06405	2.463e-06	6.4711e-05	5.43636e-05	2199	tags=49%, list=14%, signal=42%	57296/23996/19181/19171/15368/22123/59029/26440/17463/19186/13001/19170/19175/16912/19188/67151/19167/26442/19166/19172/23997/26441/26446/19177/26444/26445/19173/66413/26443/19184/69077
45	REACTOME_G1_S_DNA_DAMAGE_CHECKPOINTS	REACTOME_G1_S_DNA_DAMAGE_CHECKPOINTS	66	-0.614899	-2.10372	2.61705e-06	6.71128e-05	5.63813e-05	2918	tags=55%, list=19%, signal=44%	59092/67089/17246/16913/19185/57296/12566/23996/19181/19171/22123/59029/26440/17463/19186/19170/19175/16912/19188/67151/19167/26442/19166/19172/23997/26441/26446/19177/26444/26445/19173/66413/26443/19184/69077/12578
46	REACTOME_REGULATION_OF_RUNX2_EXPRESSION_AND_ACTIVITY	REACTOME_REGULATION_OF_RUNX2_EXPRESSION_AND_ACTIVITY	67	-0.604161	-2.07611	2.89671e-06	7.11236e-05	5.97508e-05	2004	tags=49%, list=13%, signal=43%	57296/23996/75788/19181/19171/22123/12400/19017/59029/26440/17463/19186/19170/19175/16912/19188/67151/19167/26442/19166/19172/23997/26441/26446/19177/26444/56424/26445/19173/66413/26443/19184/69077
47	REACTOME_CYCLIN_A_CDK2_ASSOCIATED_EVENTS_AT_S_PHASE_ENTRY	REACTOME_CYCLIN_A_CDK2_ASSOCIATED_EVENTS_AT_S_PHASE_ENTRY	82	-0.578022	-2.04457	2.86528e-06	7.11236e-05	5.97508e-05	2807	tags=48%, list=18%, signal=39%	67089/13555/16913/19185/56371/54124/57296/12566/23996/19181/19171/22123/59029/26440/17463/19186/19170/104394/19175/16912/19188/67151/19167/26442/19166/19172/12567/23997/26441/26446/19177/26444/26445/19173/66413/12443/26443/19184/69077
48	REACTOME_TCR_SIGNALING	REACTOME_TCR_SIGNALING	100	-0.534528	-1.95884	3.2202e-06	7.74189e-05	6.50395e-05	2297	tags=38%, list=15%, signal=33%	14026/57296/18709/14960/23996/19181/14969/19171/56550/22123/216150/59029/26440/17463/19186/19170/14961/19175/16912/19188/67151/19167/26442/19166/19172/23997/26441/26446/19177/26444/26445/19173/66413/26443/19184/69077/93765/22323
49	REACTOME_TRANSCRIPTIONAL_REGULATION_BY_RUNX2	REACTOME_TRANSCRIPTIONAL_REGULATION_BY_RUNX2	111	-0.516815	-1.92528	5.36824e-06	0.000123899	0.000104087	2004	tags=39%, list=13%, signal=34%	23996/75788/53892/19181/17130/19171/22123/12400/16147/19017/59029/26440/12028/17463/19186/15205/19170/19175/16912/19188/26417/67151/19167/26442/19166/19172/12567/23997/26441/26446/19177/26444/56424/17125/26445/19173/66413/12443/26443/19184/69077/16854/20682
50	REACTOME_PROGRAMMED_CELL_DEATH	REACTOME_PROGRAMMED_CELL_DEATH	187	-0.453815	-1.813	5.36514e-06	0.000123899	0.000104087	2807	tags=35%, list=18%, signal=29%	67089/68953/13555/16913/12018/27061/13063/19185/97165/12370/56369/106759/22629/57296/56455/13176/22352/23996/208092/19181/22627/19171/12261/71609/22123/59029/26440/12028/17463/19186/19170/107449/109620/19175/16912/13511/19188/26417/58801/67151/19167/26442/19166/19172/23997/17087/26441/26446/19177/26444/56424/26445/19173/66413/22630/26443/19184/12368/13144/69077/56532/55948/18772/12550/12578
51	REACTOME_S_PHASE	REACTOME_S_PHASE	158	-0.467484	-1.83205	7.02428e-06	0.000158942	0.000133527	2807	tags=33%, list=18%, signal=27%	67089/13555/16913/56452/19185/17220/272551/56371/54124/57296/12566/19075/23996/19181/67177/19171/77891/22123/66440/69745/59029/26440/17463/19186/19170/104394/75430/19175/16912/18538/19188/22194/67151/19167/26442/19166/19891/19172/12567/23997/26441/26446/19177/26444/26445/19173/66413/12443/66979/26443/19184/69077
52	REACTOME_GLYCOLYSIS	REACTOME_GLYCOLYSIS	64	-0.590185	-2.00434	7.28061e-06	0.000161573	0.000135738	1779	tags=33%, list=12%, signal=29%	11676/56421/103988/69736/69912/69482/445007/227699/67078/14433/66679/21991/13808/110379/18746/18648/14751/11674/18655/18641/13806
53	REACTOME_MITOCHONDRIAL_PROTEIN_IMPORT	REACTOME_MITOCHONDRIAL_PROTEIN_IMPORT	62	-0.591476	-1.99265	9.27325e-06	0.000201912	0.000169626	3571	tags=56%, list=23%, signal=44%	11692/53375/105886298/12974/17714/66075/14004/15526/56322/11946/67105/73078/11739/30058/17827/30056/68185/68653/53333/66525/66433/66445/50799/17713/14297/11947/15929/67952/71883/68033/21855/100900/21854/223696/53600
54	REACTOME_CLEC7A_DECTIN_1_SIGNALING	REACTOME_CLEC7A_DECTIN_1_SIGNALING	94	-0.527559	-1.90796	9.78862e-06	0.000209186	0.000175737	1535	tags=34%, list=10%, signal=31%	19171/56550/22123/216150/16440/59029/26440/17463/19186/19170/20295/19175/16912/19188/67151/19167/26442/19166/19172/23997/26441/26446/19177/26444/26445/19173/66413/26443/19184/69077/22192/93765
55	REACTOME_COOPERATION_OF_PREFOLDIN_AND_TRIC_CCT_IN_ACTIN_AND_TUBULIN_FOLDING	REACTOME_COOPERATION_OF_PREFOLDIN_AND_TRIC_CCT_IN_ACTIN_AND_TUBULIN_FOLDING	26	-0.744043	-2.1227	1.27718e-05	0.000267975	0.000225126	3324	tags=81%, list=22%, signal=63%	12461/67951/22145/227613/12462/22142/14976/67199/12464/12466/22327/22151/12465/73710/18637/21454/109054/12468/11461/22152/12469
56	REACTOME_REGULATION_OF_PTEN_STABILITY_AND_ACTIVITY	REACTOME_REGULATION_OF_PTEN_STABILITY_AND_ACTIVITY	68	-0.578081	-1.99612	1.35533e-05	0.000279295	0.000234635	1535	tags=43%, list=10%, signal=39%	19171/22123/59029/26440/17463/19186/13001/19170/19175/16912/19188/67151/19167/26442/19720/19166/19172/23997/26441/26446/19177/26444/56424/26445/19173/66413/26443/19184/69077
57	REACTOME_ECM_PROTEOGLYCANS	REACTOME_ECM_PROTEOGLYCANS	64	0.547875	1.9417	1.60016e-05	0.000315573	0.000265113	1176	tags=31%, list=8%, signal=29%	13003/16777/94216/245026/12830/16775/16410/12831/16773/12834/12835/16412/226519/12833/13138/81877/12827/14268/11820/12826
58	REACTOME_SIGNALING_BY_NOTCH4	REACTOME_SIGNALING_BY_NOTCH4	81	-0.54687	-1.93402	1.61342e-05	0.000315573	0.000265113	2999	tags=49%, list=19%, signal=40%	66340/16449/67089/16913/15213/19185/54485/57296/23996/19181/226548/19171/22123/59029/26440/17463/19186/15205/19170/19175/16912/19188/67151/19167/26442/19166/11475/19172/18132/23997/26441/26446/19177/26444/26445/19173/66413/26443/19184/69077
59	REACTOME_REGULATION_OF_MRNA_STABILITY_BY_PROTEINS_THAT_BIND_AU_RICH_ELEMENTS	REACTOME_REGULATION_OF_MRNA_STABILITY_BY_PROTEINS_THAT_BIND_AU_RICH_ELEMENTS	85	-0.534854	-1.88877	1.61159e-05	0.000315573	0.000265113	2855	tags=49%, list=19%, signal=40%	11991/67089/66583/16913/11737/19185/57296/23996/19181/66446/19094/19171/27998/22123/109075/59029/26440/17463/19186/50911/19170/19175/16912/19188/67151/19167/26442/19166/19172/23997/26441/26446/19177/26444/26445/19173/66413/26443/19184/69077/15568/15507
60	REACTOME_THE_CITRIC_ACID_TCA_CYCLE_AND_RESPIRATORY_ELECTRON_TRANSPORT	REACTOME_THE_CITRIC_ACID_TCA_CYCLE_AND_RESPIRATORY_ELECTRON_TRANSPORT	155	-0.45658	-1.78667	1.98516e-05	0.000381812	0.000320759	2668	tags=32%, list=17%, signal=27%	13063/27402/66043/11946/28080/20463/109801/12857/14651/381511/110842/12858/70316/66052/74011/66925/170718/76916/66945/68636/17995/55951/75406/22273/225887/11949/66445/228026/72900/66694/11947/20930/14194/15929/226646/69802/100126824/68033/68375/68349/67003/56451/67680/73694/66108/12215/17448/67834/16828/80879
61	REACTOME_DOWNSTREAM_SIGNALING_EVENTS_OF_B_CELL_RECEPTOR_BCR	REACTOME_DOWNSTREAM_SIGNALING_EVENTS_OF_B_CELL_RECEPTOR_BCR	77	-0.547364	-1.92542	2.45066e-05	0.000461088	0.00038736	2199	tags=43%, list=14%, signal=37%	57296/15461/23996/19181/19171/22123/59029/26440/268373/17463/19186/19170/19175/16912/19188/67151/19167/26442/19166/19172/23997/26441/26446/19177/26444/26445/19173/66413/18176/26443/19184/69077/14225
62	REACTOME_PCP_CE_PATHWAY	REACTOME_PCP_CE_PATHWAY	90	-0.526149	-1.88031	2.47725e-05	0.000461088	0.00038736	2004	tags=40%, list=13%, signal=35%	23996/232910/75788/19181/19171/22123/59029/13542/26440/17463/19186/22411/12757/19170/19175/16912/19188/67151/19167/26442/19166/19172/23997/26441/26446/19177/26444/19353/26445/19173/66413/26443/19184/11848/18643/69077
63	REACTOME_ABC_FAMILY_PROTEINS_MEDIATED_TRANSPORT	REACTOME_ABC_FAMILY_PROTEINS_MEDIATED_TRANSPORT	92	-0.521664	-1.87748	2.92011e-05	0.00053489	0.000449361	1654	tags=39%, list=11%, signal=35%	23996/19181/76408/19171/22123/13665/59029/26440/17463/19186/19170/116891/54197/19175/16912/19188/67151/19167/26442/19166/19172/23997/193670/26441/26446/18671/19177/26444/12638/26445/19173/66413/67819/26443/19184/69077
64	REACTOME_HEDGEHOG_OFF_STATE	REACTOME_HEDGEHOG_OFF_STATE	106	-0.492738	-1.8288	3.6138e-05	0.000651613	0.000547419	1535	tags=41%, list=10%, signal=37%	53380/67951/22190/22145/19088/67089/227613/16913/19185/22142/57296/23996/19181/19171/22123/59029/26440/22151/17463/19186/19170/73710/19175/16912/19188/67151/19167/26442/19166/19172/23997/26441/26446/19177/26444/26445/19173/66413/26443/19184/11513/69077/22152
65	REACTOME_PROTEIN_LOCALIZATION	REACTOME_PROTEIN_LOCALIZATION	151	-0.453118	-1.75981	3.85478e-05	0.000683602	0.000574293	3622	tags=45%, list=24%, signal=35%	18634/65098/11692/53375/105886298/12974/66437/56794/22190/17714/28200/66075/140499/17117/14004/15356/111175/15526/72129/56322/52551/13726/11946/67105/73078/23986/11739/30058/17827/18632/30056/68185/224824/18633/68653/109672/67528/27643/53333/18126/66525/66433/51798/15368/66445/66105/56550/19302/50799/17713/14297/110959/11947/20524/668173/15929/67952/71883/68033/21855/28146/12328/100900/20907/2185…
66	REACTOME_TCF_DEPENDENT_SIGNALING_IN_RESPONSE_TO_WNT	REACTOME_TCF_DEPENDENT_SIGNALING_IN_RESPONSE_TO_WNT	159	-0.443449	-1.73837	3.90968e-05	0.000683602	0.000574293	2262	tags=30%, list=15%, signal=26%	56505/57296/27412/23996/19181/27373/16842/68339/20319/13016/18719/19171/15081/22123/15078/59029/13542/26440/17463/19186/13001/19170/67087/19175/16912/19188/67151/19167/26442/19166/19172/23997/26441/26446/19177/26444/26445/329252/19173/66413/84035/20677/26443/19184/69077/24117/56811/20682
67	REACTOME_MITOTIC_METAPHASE_AND_ANAPHASE	REACTOME_MITOTIC_METAPHASE_AND_ANAPHASE	223	-0.403129	-1.64932	4.29873e-05	0.000732994	0.000615787	3312	tags=35%, list=22%, signal=28%	60411/53380/67141/67951/22190/66156/72787/105513/22145/71805/67089/227613/68953/16913/19185/13726/380664/22142/26886/57296/232987/56455/12617/381318/66140/23996/208092/19181/22367/19171/77891/23825/22123/69736/52696/66440/69912/59029/26440/69482/22151/17463/19186/22196/19170/73710/224640/445007/75430/18221/19175/16912/227699/19188/22194/67151/19167/26442/12237/19166/19172/23997/22218/26441/26446/…
68	REACTOME_SIGNALING_BY_WNT	REACTOME_SIGNALING_BY_WNT	248	-0.389639	-1.62204	4.3192e-05	0.000732994	0.000615787	2262	tags=27%, list=15%, signal=23%	56505/57296/22421/27412/23996/232910/14688/75788/19181/27373/16842/68339/20319/13016/22409/18719/19171/22413/15081/22123/14693/16440/15078/59029/13542/26440/17463/19186/22411/13001/12757/19170/14700/54198/67087/19175/16912/19188/67151/19167/26442/19166/19172/23997/56433/26441/26446/19177/26444/19353/26445/329252/19173/66413/84035/20677/26443/19184/11848/18643/69077/24117/56811/20682/22422/19092
69	REACTOME_DEGRADATION_OF_BETA_CATENIN_BY_THE_DESTRUCTION_COMPLEX	REACTOME_DEGRADATION_OF_BETA_CATENIN_BY_THE_DESTRUCTION_COMPLEX	83	-0.527063	-1.86307	5.2322e-05	0.000875067	0.000735143	2199	tags=39%, list=14%, signal=33%	57296/27412/23996/19181/16842/13016/19171/22123/59029/26440/17463/19186/19170/19175/16912/19188/67151/19167/26442/19166/19172/23997/26441/26446/19177/26444/26445/19173/66413/26443/19184/69077
70	REACTOME_NCAM1_INTERACTIONS	REACTOME_NCAM1_INTERACTIONS	34	0.646292	2.01231	5.76198e-05	0.000949904	0.000798013	2765	tags=50%, list=18%, signal=41%	12289/245026/12830/12831/12834/12835/12833/12827/12291/14573/12826/53867/12295/14586/12832/19122/665033
71	REACTOME_HEDGEHOG_ON_STATE	REACTOME_HEDGEHOG_ON_STATE	83	-0.524915	-1.85547	6.24814e-05	0.00101554	0.000853155	2004	tags=37%, list=13%, signal=33%	23996/75788/19181/19171/22123/16147/59029/26440/17463/19186/19170/19175/16912/19188/67151/19167/26442/19166/19172/23997/26441/26446/19177/26444/26445/19173/66413/20423/26443/19184/69077
72	REACTOME_EXTRACELLULAR_MATRIX_ORGANIZATION	REACTOME_EXTRACELLULAR_MATRIX_ORGANIZATION	254	0.36965	1.59858	7.6339e-05	0.00122354	0.0010279	1684	tags=25%, list=11%, signal=23%	11504/13003/16777/94216/101401/245026/12830/16775/16410/12831/23794/21892/232345/240913/12818/13518/58223/16773/71355/14115/12834/16542/18214/12835/11489/76293/329941/16412/12380/216725/246707/14218/226519/330119/18810/12833/271127/12816/13030/26432/13138/81877/12827/319480/14268/14118/12338/18073/18189/11820/213119/12826/17389/17387/210530/17388/67532/17394/56693/53867/77018/12339/73647/268977
73	REACTOME_INTERLEUKIN_1_SIGNALING	REACTOME_INTERLEUKIN_1_SIGNALING	100	-0.489156	-1.79257	8.20141e-05	0.0012923	0.00108566	1535	tags=32%, list=10%, signal=29%	19171/26395/22123/20209/59029/11596/26440/17463/19186/26399/19170/19175/16912/19188/67151/19167/26442/19166/19172/23997/26441/26446/19177/26444/26445/19173/66413/26443/19184/93834/69077/93765
74	REACTOME_SEPARATION_OF_SISTER_CHROMATIDS	REACTOME_SEPARATION_OF_SISTER_CHROMATIDS	180	-0.417163	-1.65851	8.28686e-05	0.0012923	0.00108566	2223	tags=27%, list=14%, signal=24%	26886/57296/232987/56455/12617/381318/66140/23996/19181/19171/77891/22123/69736/52696/66440/69912/59029/26440/22151/17463/19186/19170/73710/445007/75430/18221/19175/16912/19188/22194/67151/19167/26442/12237/19166/19172/23997/26441/26446/19177/26444/26445/19173/66413/26443/19184/69077/22152/110379
75	REACTOME_NEDDYLATION	REACTOME_NEDDYLATION	215	-0.402898	-1.63908	9.71854e-05	0.00149536	0.00125625	3477	tags=38%, list=23%, signal=30%	140858/22200/54607/71865/67921/27784/68854/380928/53380/22190/50788/230654/30050/108679/234664/67089/242785/76501/16913/50762/19185/142688/68431/54638/12700/67923/76454/209318/57296/66498/66200/68628/23996/101358/79043/26891/19181/211949/75717/19171/223499/66105/19823/56550/22123/69706/59029/26440/17463/19186/12238/19170/71538/76863/19175/16912/19188/52245/67151/19167/26442/19166/19172/23997/2644…
76	REACTOME_FC_EPSILON_RECEPTOR_FCERI_SIGNALING	REACTOME_FC_EPSILON_RECEPTOR_FCERI_SIGNALING	121	-0.459992	-1.73317	0.000159496	0.00242182	0.00203457	2199	tags=33%, list=14%, signal=29%	57296/15461/18709/23996/19181/19171/56550/22123/216150/16440/59029/26440/17463/19186/19170/21682/19175/16912/19188/26417/67151/19167/26442/19166/19172/23997/26441/26446/19177/26444/19353/26445/19173/66413/18176/22165/26443/19184/69077/93765
77	REACTOME_C_TYPE_LECTIN_RECEPTORS_CLRS	REACTOME_C_TYPE_LECTIN_RECEPTORS_CLRS	119	-0.468571	-1.75989	0.000165367	0.00247836	0.00208206	2830	tags=39%, list=18%, signal=32%	216864/67089/16913/66824/19185/12370/17829/17063/57296/15461/23996/19181/353328/19171/56550/22123/216150/16440/59029/26440/17463/19186/19170/20295/19175/16912/19188/67151/19167/26442/19166/19172/23997/26441/26446/19177/26444/26445/19173/66413/18176/26443/19184/69077/22192/93765
78	REACTOME_REGULATION_OF_EXPRESSION_OF_SLITS_AND_ROBOS	REACTOME_REGULATION_OF_EXPRESSION_OF_SLITS_AND_ROBOS	161	-0.425853	-1.67138	0.000186619	0.00276101	0.00231952	2917	tags=37%, list=19%, signal=31%	20091/67115/67089/20005/16913/19921/19185/19988/66480/20103/11837/67923/19896/16872/14852/57296/16785/23996/19826/26961/20562/27367/19181/27050/19171/20102/22123/60365/27176/59029/26440/17463/19186/20104/17149/19170/19989/19175/16912/16898/19188/67151/19167/26442/19166/19172/23997/110954/26441/26446/19177/26444/26445/19173/66413/26443/19184/100503670/69077/192170
79	REACTOME_NEUTROPHIL_DEGRANULATION	REACTOME_NEUTROPHIL_DEGRANULATION	420	-0.336729	-1.47563	0.000200449	0.00292808	0.00245988	2831	tags=27%, list=18%, signal=22%	100037258/18813/20527/227613/12798/57437/76501/240047/66824/380924/71665/52633/11758/110006/14319/13629/26364/13010/66848/20409/56455/11605/20813/70450/11593/67912/74287/17395/13830/19181/11676/231507/14325/96979/66508/245828/13627/245126/56444/210992/20701/67771/14569/15516/12182/12512/22123/18793/56031/227960/59029/14667/268373/66222/17463/12238/13001/53381/67781/70495/11821/19170/22361/53328/2…
80	REACTOME_COLLAGEN_BIOSYNTHESIS_AND_MODIFYING_ENZYMES	REACTOME_COLLAGEN_BIOSYNTHESIS_AND_MODIFYING_ENZYMES	59	0.519328	1.803	0.000214911	0.00310008	0.00260438	1616	tags=36%, list=10%, signal=32%	94216/245026/12830/12831/21892/12818/71355/12834/12835/329941/216725/330119/12833/12816/26432/12827/12826/210530/56693/53867/77018
81	REACTOME_G2_M_CHECKPOINTS	REACTOME_G2_M_CHECKPOINTS	133	-0.445804	-1.70014	0.000221467	0.00315523	0.0026507	2807	tags=34%, list=18%, signal=28%	67089/16913/56452/19185/17220/22629/231724/210766/57296/12566/23996/19181/22627/19171/12532/22123/59029/26440/17463/19186/19170/19175/16912/19188/67151/19167/26442/19166/19891/19172/23997/22218/26441/26446/19177/26444/26445/19173/66413/22630/26443/19184/69077/93765/55948
82	REACTOME_NCAM_SIGNALING_FOR_NEURITE_OUT_GROWTH	REACTOME_NCAM_SIGNALING_FOR_NEURITE_OUT_GROWTH	54	0.536063	1.82716	0.000229481	0.00322952	0.00271311	2765	tags=41%, list=18%, signal=34%	12289/245026/12830/12831/12834/20742/12835/12833/12827/20662/12291/14573/12826/53867/19262/12295/14586/80297/12832/20739/19122/665033
83	REACTOME_CELLULAR_RESPONSE_TO_CHEMICAL_STRESS	REACTOME_CELLULAR_RESPONSE_TO_CHEMICAL_STRESS	146	-0.428515	-1.65656	0.000238186	0.00331165	0.00278211	2955	tags=42%, list=19%, signal=34%	233016/20656/13057/15183/67089/16913/13063/19185/54683/11758/14782/20463/12857/57296/12858/23996/12460/19181/11757/19171/15368/56551/22123/59029/26440/17463/19186/13001/20930/19170/21672/69590/69802/100126824/68033/19175/16912/19188/67151/19167/26442/14776/19166/19172/67305/23997/26441/26446/19177/26444/66401/26445/20467/19173/66413/18477/26443/19184/14870/69077/17970
84	REACTOME_PROCESSING_OF_CAPPED_INTRON_CONTAINING_PRE_MRNA	REACTOME_PROCESSING_OF_CAPPED_INTRON_CONTAINING_PRE_MRNA	235	-0.38447	-1.58556	0.000293857	0.00403704	0.00339151	3291	tags=34%, list=21%, signal=27%	53817/50783/71702/231042/54196/72787/57317/66511/71805/54633/11991/76167/20383/68988/386612/66618/67797/233073/19069/66125/27366/67996/107701/22608/67337/19826/66420/68816/20826/51786/73666/20638/67710/68183/68981/67678/67197/56031/69736/225027/98758/66585/70233/60365/69912/69482/233908/20382/20630/56488/20492/230596/17149/53607/445007/68219/20021/70225/70616/66055/227699/15382/245841/78372/27756…
85	REACTOME_RHO_GTPASE_CYCLE	REACTOME_RHO_GTPASE_CYCLE	426	0.309031	1.40785	0.000341589	0.00463757	0.00389602	2743	tags=24%, list=18%, signal=21%	68428/20947/19878/214137/225358/71782/12874/13518/268970/13171/104215/109333/69288/20742/110279/269682/140579/16412/208846/56381/94190/75547/14218/70804/22325/99412/17972/18479/74201/83946/106504/53972/59069/83397/20874/105445/80837/64652/98386/20662/56324/238505/69632/320634/76117/18481/54004/68146/217866/58996/13605/105827/77480/545156/66251/102098/21844/330662/15239/67299/214804/20430/16443/66…
86	REACTOME_SIGNALING_BY_ROBO_RECEPTORS	REACTOME_SIGNALING_BY_ROBO_RECEPTORS	204	-0.391446	-1.58502	0.000408886	0.00548669	0.00460936	2843	tags=33%, list=18%, signal=28%	67115/67089/20005/16913/19921/19185/19988/18645/66480/20103/11837/67923/19896/16872/14026/14852/57296/13176/16785/23996/19826/26961/20562/27367/19181/27050/17974/19171/20102/22123/60365/27176/59029/26440/17463/19186/20104/17149/19170/12540/19989/19175/16912/16898/19188/67151/19167/26442/19166/19172/23997/110954/26441/26446/19177/26444/19353/26445/19173/66413/26443/19184/11848/18643/100503670/6907…
87	REACTOME_CELL_CYCLE_CHECKPOINTS	REACTOME_CELL_CYCLE_CHECKPOINTS	255	-0.369473	-1.54527	0.000428768	0.00568733	0.00477792	2278	tags=23%, list=15%, signal=20%	22629/231724/26886/210766/57296/12566/232987/56455/12617/381318/66140/23996/19181/22627/19171/77891/12532/22123/69736/52696/66440/69912/59029/26440/17463/19186/19170/445007/75430/18221/19175/16912/19188/22194/67151/19167/26442/12237/19166/19891/19172/23997/22218/26441/26446/19177/26444/26445/19173/66413/22630/26443/19184/69077/93765/110379/55948/12578
88	REACTOME_FORMATION_OF_TUBULIN_FOLDING_INTERMEDIATES_BY_CCT_TRIC	REACTOME_FORMATION_OF_TUBULIN_FOLDING_INTERMEDIATES_BY_CCT_TRIC	19	-0.730602	-1.93197	0.000457897	0.00593723	0.00498786	3324	tags=79%, list=22%, signal=62%	12461/67951/22145/227613/12462/22142/12464/12466/22151/12465/73710/21454/12468/22152/12469
89	REACTOME_DEGRADATION_OF_THE_EXTRACELLULAR_MATRIX	REACTOME_DEGRADATION_OF_THE_EXTRACELLULAR_MATRIX	116	0.426475	1.70034	0.000455487	0.00593723	0.00498786	1669	tags=31%, list=11%, signal=28%	11504/16777/94216/101401/245026/12830/12831/23794/21892/232345/240913/12818/58223/12834/12835/329941/12380/226519/12833/271127/12816/13030/12827/14268/14118/12338/18073/12826/17389/17387/17388/17394/53867/77018/12339/73647
90	REACTOME_ANTIGEN_PROCESSING_CROSS_PRESENTATION	REACTOME_ANTIGEN_PROCESSING_CROSS_PRESENTATION	99	-0.467456	-1.71491	0.000467335	0.00599228	0.0050341	1535	tags=44%, list=10%, signal=40%	22190/14964/12317/17534/13057/67089/16419/16913/19185/21355/57296/23996/19181/19171/22123/20333/59029/26440/17463/19186/19170/19175/16912/19188/67151/19167/26442/19166/19172/23997/17087/26441/26446/12010/19177/26444/26445/19173/66413/22320/26443/19184/69077/17970
91	REACTOME_MAPK6_MAPK4_SIGNALING	REACTOME_MAPK6_MAPK4_SIGNALING	84	-0.494406	-1.74535	0.000478626	0.00606961	0.00509907	2004	tags=46%, list=13%, signal=41%	260409/67089/16913/18612/19185/57296/23996/104252/19181/12445/19171/22123/59029/26440/17463/19186/19170/12540/19175/16912/19188/67151/19167/26442/19166/19172/23997/26441/26446/19177/26444/19353/26445/19173/66413/26443/19184/69077/15507
92	REACTOME_PROTEIN_FOLDING	REACTOME_PROTEIN_FOLDING	86	-0.485338	-1.72212	0.000554777	0.00695883	0.00584611	2992	tags=40%, list=19%, signal=32%	30050/22145/66066/15183/227613/12462/50762/108903/22142/14976/14675/67199/68628/14688/12464/12466/216853/14693/22327/22151/12465/13001/73710/66411/14700/18637/21454/109054/12468/67134/11461/22152/72726/12469
93	REACTOME_PYRUVATE_METABOLISM_AND_CITRIC_ACID_TCA_CYCLE	REACTOME_PYRUVATE_METABOLISM_AND_CITRIC_ACID_TCA_CYCLE	50	-0.574783	-1.8656	0.000564879	0.00700935	0.00588855	2615	tags=40%, list=17%, signal=33%	27402/109801/14651/381511/66052/66925/170718/66945/68636/55951/228026/14194/15929/56451/67680/12215/17448/67834/16828/80879
94	REACTOME_CELL_CYCLE_MITOTIC	REACTOME_CELL_CYCLE_MITOTIC	481	-0.320226	-1.41678	0.000586956	0.00720582	0.0060536	2815	tags=23%, list=18%, signal=20%	59021/67089/227613/68953/13555/16913/56452/19185/68475/13726/17220/380664/272551/20135/22142/56371/19069/26886/54124/57296/12566/232987/56455/12617/381318/19075/66140/16475/23996/208092/12581/13361/19181/67177/22367/22627/27373/12445/57441/22171/19171/77891/23825/15516/12532/15081/22123/69736/52696/66440/69745/69912/15078/59029/26440/69482/22151/17463/69654/19186/13001/76789/22196/225745/19170/73…
95	REACTOME_SIGNALING_BY_HEDGEHOG	REACTOME_SIGNALING_BY_HEDGEHOG	140	-0.425942	-1.63079	0.000618034	0.00750749	0.00630703	1535	tags=24%, list=10%, signal=22%	19171/22123/16147/59029/26440/22151/17463/19186/19170/73710/116891/19175/16912/19188/67151/19167/26442/19166/19172/23997/26441/26446/19177/26444/26445/19173/66413/20423/26443/19184/11513/77583/69077/22152
96	REACTOME_SIGNALING_BY_PDGF	REACTOME_SIGNALING_BY_PDGF	54	0.511333	1.74287	0.000652344	0.00784172	0.00658781	2344	tags=33%, list=15%, signal=28%	18595/71785/54635/245026/12830/12831/12834/12835/12833/12827/20662/12826/20852/53867/18706/21827/20846/12832
97	REACTOME_BETA_CATENIN_INDEPENDENT_WNT_SIGNALING	REACTOME_BETA_CATENIN_INDEPENDENT_WNT_SIGNALING	138	-0.42525	-1.6275	0.000716691	0.0084394	0.00708993	2004	tags=30%, list=13%, signal=27%	23996/232910/14688/75788/19181/16842/19171/22123/14693/16440/59029/13542/26440/17463/19186/22411/12757/19170/14700/19175/16912/19188/67151/19167/26442/19166/19172/23997/26441/26446/19177/26444/19353/26445/19173/66413/26443/19184/11848/18643/69077/19092
98	REACTOME_MRNA_SPLICING	REACTOME_MRNA_SPLICING	187	-0.3996	-1.59641	0.000710831	0.0084394	0.00708993	2095	tags=27%, list=14%, signal=23%	27366/67996/107701/22608/67337/19826/66420/68816/20826/51786/20638/67710/68183/68981/67678/67197/56031/225027/98758/66585/70233/60365/233908/20382/20630/230596/17149/53607/68219/20021/70225/70616/66055/15382/245841/78372/27756/231889/108014/68479/21681/98053/66101/54188/108121/192170/15568/23983/69241/76522
99	REACTOME_SIGNALING_BY_THE_B_CELL_RECEPTOR_BCR	REACTOME_SIGNALING_BY_THE_B_CELL_RECEPTOR_BCR	102	-0.464614	-1.70978	0.000764206	0.00890802	0.00748361	2199	tags=35%, list=14%, signal=30%	57296/15461/109305/23996/19181/19171/58194/22123/16440/59029/26440/268373/17463/19186/19170/19175/16912/19188/67151/19167/26442/19166/19172/23997/26441/26446/19177/26444/26445/19173/66413/18176/26443/19184/69077/14225
100	REACTOME_INTERLEUKIN_10_SIGNALING	REACTOME_INTERLEUKIN_10_SIGNALING	39	0.572329	1.84004	0.000789302	0.00910854	0.00765207	1630	tags=31%, list=11%, signal=28%	20303/19225/12977/20302/12524/21938/16181/16177/16193/12774/12768/12772
101	REACTOME_RAC1_GTPASE_CYCLE	REACTOME_RAC1_GTPASE_CYCLE	176	0.370769	1.54205	0.000845351	0.00965877	0.00811431	3289	tags=30%, list=21%, signal=24%	20947/214137/225358/109333/110279/16412/94190/22325/17972/18479/53972/105445/64652/98386/20662/76117/18481/58996/13605/105827/545156/102098/21844/330662/67299/214804/20430/234094/245880/52666/218952/18706/59079/229658/227377/58909/544963/216963/109294/171207/330177/19418/23943/94176/11352/237038/75974/16709/17925/102075/18806/83767/70497
102	REACTOME_O_GLYCOSYLATION_OF_TSR_DOMAIN_CONTAINING_PROTEINS	REACTOME_O_GLYCOSYLATION_OF_TSR_DOMAIN_CONTAINING_PROTEINS	36	0.568502	1.78917	0.00113369	0.0128262	0.0107753	1526	tags=36%, list=10%, signal=33%	11504/101401/23794/77739/240913/20356/216725/330119/271127/330267/235130/207596/381694
103	REACTOME_GAP_JUNCTION_ASSEMBLY	REACTOME_GAP_JUNCTION_ASSEMBLY	19	-0.696672	-1.84225	0.00169161	0.0189526	0.0159221	3199	tags=68%, list=21%, signal=54%	67951/22145/227613/14612/22142/14619/14620/118454/22151/14621/73710/22152/14622
104	REACTOME_RUNX3_REGULATES_P14_ARF	REACTOME_RUNX3_REGULATES_P14_ARF	10	-0.801398	-1.77937	0.00176575	0.0195931	0.0164601	1381	tags=40%, list=9%, signal=36%	12400/12443/21803/12578
105	REACTOME_ESTABLISHMENT_OF_SISTER_CHROMATID_COHESION	REACTOME_ESTABLISHMENT_OF_SISTER_CHROMATID_COHESION	11	0.778984	1.78987	0.00184336	0.0202594	0.0170198	2720	tags=55%, list=18%, signal=45%	20843/20842/100710/19357/71988/24061
106	REACTOME_RNA_POLYMERASE_II_TRANSCRIPTION_TERMINATION	REACTOME_RNA_POLYMERASE_II_TRANSCRIPTION_TERMINATION	64	-0.492065	-1.67111	0.00204169	0.0222275	0.0186733	3291	tags=39%, list=21%, signal=31%	53817/54196/57317/66511/116748/20383/386612/233073/67996/67337/19826/51786/73666/20638/225027/60365/20382/20492/17149/68219/108014/21681/54188/108121/192170
107	REACTOME_CARDIAC_CONDUCTION	REACTOME_CARDIAC_CONDUCTION	90	0.427924	1.6377	0.00231873	0.0250076	0.0210089	2409	tags=31%, list=16%, signal=26%	20272/72258/15257/11936/14169/11928/13400/18519/381290/11932/16526/56188/20866/16439/12325/81904/52150/18160/229709/11938/16438/65973/100986/217826/12295/27222/14166/20269
108	REACTOME_PROTEIN_PROTEIN_INTERACTIONS_AT_SYNAPSES	REACTOME_PROTEIN_PROTEIN_INTERACTIONS_AT_SYNAPSES	70	0.459988	1.65557	0.00249958	0.0267085	0.0224378	2388	tags=30%, list=16%, signal=25%	18190/14799/216856/331461/20910/19266/13822/16180/216028/67533/70530/18189/18191/53623/233977/13823/319924/217692/14252/18213/19268
109	REACTOME_APOPTOTIC_FACTOR_MEDIATED_RESPONSE	REACTOME_APOPTOTIC_FACTOR_MEDIATED_RESPONSE	18	-0.707632	-1.85396	0.00252395	0.0267215	0.0224487	3228	tags=44%, list=21%, signal=35%	12367/12018/13063/56369/12261/12028/26417/12578
110	REACTOME_COLLAGEN_CHAIN_TRIMERIZATION	REACTOME_COLLAGEN_CHAIN_TRIMERIZATION	37	0.556934	1.76482	0.00263521	0.0276457	0.0232251	1616	tags=41%, list=10%, signal=36%	94216/245026/12830/12831/12818/71355/12834/12835/329941/12833/12816/12827/12826/53867/77018
111	REACTOME_RHO_GTPASES_ACTIVATE_IQGAPS	REACTOME_RHO_GTPASES_ACTIVATE_IQGAPS	23	-0.642802	-1.76593	0.00276942	0.028685	0.0240982	1153	tags=57%, list=7%, signal=52%	12313/67951/22145/227613/22142/22151/12540/73710/19353/11461/11465/22152/12550
112	REACTOME_SIGNALING_BY_NOTCH	REACTOME_SIGNALING_BY_NOTCH	171	-0.380792	-1.50691	0.00278398	0.028685	0.0240982	3537	tags=37%, list=23%, signal=29%	21885/21781/26422/13388/17242/20443/53380/22190/16450/66340/16449/15183/67089/15184/13555/16913/15213/19185/54485/13710/11491/57296/18131/15182/51813/23996/22608/19181/226548/19171/15081/22123/15078/59029/26440/17463/19186/15205/19170/19175/16912/19188/67151/19167/26442/19166/11475/19172/18132/23997/26441/26446/19177/26444/26445/19173/66413/12443/26443/19184/69077/13386/56334/56198
113	REACTOME_NEGATIVE_REGULATION_OF_THE_PI3K_AKT_NETWORK	REACTOME_NEGATIVE_REGULATION_OF_THE_PI3K_AKT_NETWORK	92	0.416391	1.59568	0.00285571	0.0291636	0.0245003	1880	tags=22%, list=12%, signal=19%	18595/16334/14178/13982/17082/14389/384783/12524/15234/13649/108083/16180/77125/17311/73699/266632/13874/17874/18706/18717
114	REACTOME_MITOTIC_G2_G2_M_PHASES	REACTOME_MITOTIC_G2_G2_M_PHASES	185	-0.375595	-1.50216	0.00290866	0.0294438	0.0247357	3051	tags=31%, list=20%, signal=25%	15519/73738/22145/19088/67089/227613/13555/16913/19185/68475/22142/57296/12566/56455/16475/23996/19181/22627/27373/19171/15516/12532/22123/59029/26440/22151/17463/69654/19186/76789/225745/19170/73710/77744/22154/19175/16912/53598/19188/67151/19167/26442/19166/19172/23997/26441/26446/19177/26444/26445/19173/66413/103733/26443/19184/69077/22152
115	REACTOME_COLLAGEN_DEGRADATION	REACTOME_COLLAGEN_DEGRADATION	58	0.467965	1.61671	0.00303801	0.0304857	0.025611	1616	tags=33%, list=10%, signal=29%	94216/245026/12830/12831/12818/58223/12834/12835/329941/12833/12816/13030/12827/12826/17387/17388/17394/53867/77018
116	REACTOME_M_PHASE	REACTOME_M_PHASE	342	-0.317072	-1.35637	0.00314508	0.0312881	0.0262851	3312	tags=29%, list=22%, signal=23%	60411/53380/67141/67181/231042/67951/22190/66156/72787/105513/15519/73738/22145/71805/19088/59021/67089/227613/68953/16913/19185/68475/13726/380664/22142/19069/26886/57296/232987/56455/12617/381318/66140/23996/208092/19181/22367/22627/27373/19171/77891/23825/15081/22123/69736/52696/66440/69912/15078/59029/26440/69482/22151/17463/69654/19186/13001/76789/22196/225745/19170/73710/224640/445007/22154…
117	REACTOME_COMPLEMENT_CASCADE	REACTOME_COMPLEMENT_CASCADE	33	0.573333	1.76978	0.00330982	0.0323689	0.0271931	1167	tags=36%, list=8%, signal=34%	12628/12266/545366/19128/17175/13136/12259/12630/667277/12262/12260/12268
118	REACTOME_FOLDING_OF_ACTIN_BY_CCT_TRIC	REACTOME_FOLDING_OF_ACTIN_BY_CCT_TRIC	10	-0.782548	-1.73752	0.00330419	0.0323689	0.0271931	1740	tags=90%, list=11%, signal=80%	12461/12462/12464/12466/12465/21454/12468/11461/12469
119	REACTOME_CYTOPROTECTION_BY_HMOX1	REACTOME_CYTOPROTECTION_BY_HMOX1	114	-0.413439	-1.54112	0.0035872	0.0344969	0.0289808	1535	tags=39%, list=10%, signal=36%	233016/15183/67089/16913/13063/19185/20463/12857/57296/12858/23996/19181/19171/15368/22123/59029/26440/17463/19186/13001/20930/19170/69802/100126824/68033/19175/16912/19188/67151/19167/26442/19166/19172/23997/26441/26446/19177/26444/26445/20467/19173/66413/26443/19184/69077
120	REACTOME_SIGNALING_BY_RECEPTOR_TYROSINE_KINASES	REACTOME_SIGNALING_BY_RECEPTOR_TYROSINE_KINASES	471	0.279723	1.2874	0.00357661	0.0344969	0.0289808	2285	tags=23%, list=15%, signal=20%	18595/16334/214425/71785/16000/16777/19878/54635/245026/12830/16775/17999/16410/12831/399558/14178/71770/13982/16773/71355/14783/11772/12834/16542/14389/12835/384783/11489/15234/16452/140579/16412/14066/17869/13649/15251/226519/22325/13429/17972/18479/12833/75669/12827/14158/14268/109880/227743/140580/20662/56324/54401/22187/17261/14400/110651/17311/16923/16439/20185/18481/12826/16396/76936/77480…
121	REACTOME_CITRIC_ACID_CYCLE_TCA_CYCLE	REACTOME_CITRIC_ACID_CYCLE_TCA_CYCLE	22	-0.650287	-1.76785	0.00363164	0.0346357	0.0290974	2118	tags=50%, list=14%, signal=43%	66052/66925/170718/66945/68636/14194/15929/56451/67680/17448/67834
122	REACTOME_WNT_LIGAND_BIOGENESIS_AND_TRAFFICKING	REACTOME_WNT_LIGAND_BIOGENESIS_AND_TRAFFICKING	20	-0.640198	-1.70851	0.00430892	0.0407582	0.0342409	3489	tags=50%, list=23%, signal=39%	73130/216795/22410/22421/22409/22413/22411/54198/56433/22422
123	REACTOME_RORA_ACTIVATES_GENE_EXPRESSION	REACTOME_RORA_ACTIVATES_GENE_EXPRESSION	18	0.655987	1.73919	0.00435938	0.0408241	0.0342962	1627	tags=39%, list=11%, signal=35%	19013/12894/56406/17978/229003/81004/109151
124	REACTOME_TRANSPORT_OF_MATURE_TRANSCRIPT_TO_CYTOPLASM	REACTOME_TRANSPORT_OF_MATURE_TRANSCRIPT_TO_CYTOPLASM	78	-0.447285	-1.57291	0.00438664	0.0408241	0.0342962	3291	tags=41%, list=21%, signal=32%	53817/231042/72787/57317/66511/71805/20383/386612/233073/19069/67996/19826/51786/73666/69736/225027/60365/69912/69482/20382/56488/20492/17149/445007/227699/108014/21681/66679/54188/108121/192170/110379
125	REACTOME_METABOLISM_OF_CARBOHYDRATES	REACTOME_METABOLISM_OF_CARBOHYDRATES	249	-0.344073	-1.43533	0.00444074	0.0409969	0.0344415	2436	tags=24%, list=16%, signal=21%	110006/13853/15478/19069/19139/121021/76969/108902/72136/14718/67863/78923/53625/54218/11676/56421/68401/225913/103988/20969/72727/14348/27376/69736/50799/69912/27047/18563/69482/73836/56857/74185/66171/445007/59031/117592/227699/15529/67078/23971/21881/17449/72297/14433/66679/11595/20525/17448/21991/14635/13808/110379/18746/14264/18648/14751/83398/11674/18655/18641/13806
126	REACTOME_INTERLEUKIN_6_SIGNALING	REACTOME_INTERLEUKIN_6_SIGNALING	11	0.744204	1.70996	0.00453093	0.0412719	0.0346725	3801	tags=82%, list=25%, signal=62%	16195/16452/16193/16194/20846/16451/19247/12402/20848
127	REACTOME_RESPIRATORY_ELECTRON_TRANSPORT_ATP_SYNTHESIS_BY_CHEMIOSMOTIC_COUPLING_AND_HEAT_PRODUCTION_BY_UNCOUPLING_PROTEINS	REACTOME_RESPIRATORY_ELECTRON_TRANSPORT_ATP_SYNTHESIS_BY_CHEMIOSMOTIC_COUPLING_AND_HEAT_PRODUCTION_BY_UNCOUPLING_PROTEINS	109	-0.41835	-1.55719	0.00454206	0.0412719	0.0346725	3684	tags=39%, list=24%, signal=30%	66218/68493/68472/231430/66046/68342/110826/17993/67273/13063/66043/11946/28080/20463/12857/110842/12858/70316/66052/74011/66925/76916/66945/17995/75406/22273/225887/11949/66445/72900/66694/11947/20930/226646/69802/100126824/68033/68375/68349/67003/67680/73694/66108
128	REACTOME_DISEASES_OF_IMMUNE_SYSTEM	REACTOME_DISEASES_OF_IMMUNE_SYSTEM	25	0.600232	1.73354	0.0050365	0.0454072	0.0381465	2179	tags=44%, list=14%, signal=38%	18033/142980/12229/20193/22031/21898/266632/24088/17874/12675/117149
129	REACTOME_CELL_JUNCTION_ORGANIZATION	REACTOME_CELL_JUNCTION_ORGANIZATION	72	-0.453305	-1.57208	0.00530522	0.0474591	0.0398703	1186	tags=29%, list=8%, signal=27%	320873/16456/239857/71740/58220/20163/192897/16403/53624/11461/224912/16664/11465/16480/16780/12738/22323/16782/54725/12740/12550
130	REACTOME_PTEN_REGULATION	REACTOME_PTEN_REGULATION	136	-0.401666	-1.53444	0.00537815	0.0477414	0.0401075	2069	tags=40%, list=13%, signal=35%	12418/53380/54484/22190/54383/12416/68576/15183/67089/15184/16913/13626/19185/57296/15182/23996/14013/19181/66508/19171/22123/68441/59029/26440/17192/17463/20613/19186/13001/19744/19170/19175/16912/19188/26417/67151/19167/26442/19720/19166/19172/23997/26441/26446/19177/26444/56424/26445/19173/66413/30951/26443/19184/69077
131	REACTOME_ADVANCED_GLYCOSYLATION_ENDPRODUCT_RECEPTOR_SIGNALING	REACTOME_ADVANCED_GLYCOSYLATION_ENDPRODUCT_RECEPTOR_SIGNALING	13	-0.703676	-1.69758	0.00634209	0.0554453	0.0465795	1391	tags=38%, list=9%, signal=35%	20209/11596/26417/13200/16854
132	REACTOME_INTERLEUKIN_1_FAMILY_SIGNALING	REACTOME_INTERLEUKIN_1_FAMILY_SIGNALING	128	-0.395353	-1.49948	0.0063316	0.0554453	0.0465795	1535	tags=26%, list=10%, signal=23%	19171/16174/26395/22123/20209/59029/11596/26440/17463/19186/26399/19170/19175/16912/19188/67151/19167/26442/19166/19172/23997/26441/26446/19177/26444/26445/19173/66413/26443/19184/93834/69077/93765
133	REACTOME_DISEASES_ASSOCIATED_WITH_O_GLYCOSYLATION_OF_PROTEINS	REACTOME_DISEASES_ASSOCIATED_WITH_O_GLYCOSYLATION_OF_PROTEINS	54	0.457098	1.55801	0.00649111	0.0563049	0.0473017	1526	tags=26%, list=10%, signal=23%	11504/101401/23794/77739/240913/20356/216725/330119/271127/330267/13138/235130/207596/381694
134	REACTOME_ASSEMBLY_OF_COLLAGEN_FIBRILS_AND_OTHER_MULTIMERIC_STRUCTURES	REACTOME_ASSEMBLY_OF_COLLAGEN_FIBRILS_AND_OTHER_MULTIMERIC_STRUCTURES	53	0.46014	1.55459	0.00653801	0.0563049	0.0473017	811	tags=30%, list=5%, signal=29%	94216/245026/12830/12831/21892/12818/13518/71355/12834/12835/329941/18810/12833/12816/13030/12827
135	REACTOME_RHO_GTPASES_ACTIVATE_WASPS_AND_WAVES	REACTOME_RHO_GTPASES_ACTIVATE_WASPS_AND_WAVES	36	-0.550912	-1.69496	0.00693115	0.0588128	0.0494086	1944	tags=36%, list=13%, signal=32%	56378/68089/329165/101314/67771/74117/12540/26417/19353/76709/11461/11465/56443
136	REACTOME_TRANSCRIPTIONAL_REGULATION_BY_RUNX1	REACTOME_TRANSCRIPTIONAL_REGULATION_BY_RUNX1	162	-0.365874	-1.43734	0.00691999	0.0588128	0.0494086	1407	tags=22%, list=9%, signal=20%	19171/15081/22123/12400/15078/59029/26440/17463/19186/13001/19170/19175/16912/19188/67151/19167/26442/19166/19172/23997/26441/26446/19177/26444/26445/20467/19173/66413/12443/30951/26443/19184/15469/69077/109594/16854
137	REACTOME_OTHER_SEMAPHORIN_INTERACTIONS	REACTOME_OTHER_SEMAPHORIN_INTERACTIONS	18	0.634457	1.68211	0.00798645	0.0672727	0.0565157	3140	tags=44%, list=20%, signal=35%	243743/20356/16412/22177/214968/109700/20361/18844
138	REACTOME_POSTMITOTIC_NUCLEAR_PORE_COMPLEX_NPC_REFORMATION	REACTOME_POSTMITOTIC_NUCLEAR_PORE_COMPLEX_NPC_REFORMATION	26	-0.594189	-1.69517	0.0082142	0.0686897	0.0577061	1359	tags=38%, list=9%, signal=35%	69736/69912/69482/22196/445007/227699/22218/100088/19384/110379
139	REACTOME_SENESCENCE_ASSOCIATED_SECRETORY_PHENOTYPE_SASP	REACTOME_SENESCENCE_ASSOCIATED_SECRETORY_PHENOTYPE_SASP	51	-0.480001	-1.56865	0.00841515	0.0698639	0.0586926	2395	tags=29%, list=16%, signal=25%	56371/29817/12566/12581/77891/15081/66440/15078/75430/26417/22194/12567/12580/12579/12578
140	REACTOME_DISEASES_OF_PROGRAMMED_CELL_DEATH	REACTOME_DISEASES_OF_PROGRAMMED_CELL_DEATH	43	-0.503999	-1.58616	0.00869585	0.0709731	0.0596244	2930	tags=37%, list=19%, signal=30%	20656/13626/12370/12334/19075/22627/12261/71609/12532/15081/15078/21672/18477/12336/12568/12578
141	REACTOME_COLLAGEN_FORMATION	REACTOME_COLLAGEN_FORMATION	79	0.418185	1.55358	0.00873326	0.0709731	0.0596244	1869	tags=33%, list=12%, signal=29%	94216/245026/12830/12831/21892/12818/13518/71355/12834/12835/329941/216725/330119/18810/12833/12816/13030/26432/12827/12826/210530/56693/53867/77018/16949/69675
142	REACTOME_GENE_SILENCING_BY_RNA	REACTOME_GENE_SILENCING_BY_RNA	71	-0.442445	-1.53949	0.00863516	0.0709731	0.0596244	3201	tags=41%, list=21%, signal=33%	231042/23992/94244/72787/15519/71805/19069/330890/21357/66420/53424/67710/22099/15081/69736/69912/15078/69482/72634/445007/20021/227699/245841/74691/19384/66679/69241/110379/75284
143	REACTOME_FGFR2_ALTERNATIVE_SPLICING	REACTOME_FGFR2_ALTERNATIVE_SPLICING	27	-0.57815	-1.66372	0.00896393	0.0723383	0.0607713	1942	tags=33%, list=13%, signal=29%	66420/67710/98758/20021/15382/245841/207920/98053/69241
144	REACTOME_RRNA_PROCESSING	REACTOME_RRNA_PROCESSING	195	-0.344173	-1.38348	0.00925793	0.074192	0.0623286	2917	tags=31%, list=19%, signal=26%	20091/67115/20005/66583/19921/67973/19988/66254/66480/20103/11837/73674/14113/19896/67053/67755/72554/74778/16785/26961/27367/27373/20826/57315/15108/27050/66446/97961/69072/245474/223499/20102/27998/52575/76130/66164/102462/109075/52530/66249/110109/27176/18114/53414/50911/20104/66138/68327/216156/19989/71340/54364/16898/14791/57316/73736/57750/110954/67134/68533/100503670
145	REACTOME_RHOB_GTPASE_CYCLE	REACTOME_RHOB_GTPASE_CYCLE	68	0.421551	1.50977	0.00944835	0.0751959	0.0631719	2191	tags=22%, list=14%, signal=19%	19878/109333/110279/208846/94190/75547/22325/20874/69632/13605/234094/52666/59079/229658/14252
146	REACTOME_TP53_REGULATES_TRANSCRIPTION_OF_GENES_INVOLVED_IN_G2_CELL_CYCLE_ARREST	REACTOME_TP53_REGULATES_TRANSCRIPTION_OF_GENES_INVOLVED_IN_G2_CELL_CYCLE_ARREST	18	-0.657929	-1.72374	0.00962539	0.0760801	0.0639148	1415	tags=39%, list=9%, signal=35%	12532/12028/104394/18538/15469/13197/55948
147	REACTOME_CDC42_GTPASE_CYCLE	REACTOME_CDC42_GTPASE_CYCLE	147	0.342898	1.38788	0.00991883	0.0778662	0.0654152	2630	tags=22%, list=17%, signal=18%	68428/214137/225358/110279/208846/94190/14218/22325/99412/18479/53972/105445/98386/69632/18481/217866/13605/66251/21844/67299/16443/234094/52666/229658/71972/14269/544963/216963/109294/171207/72729/19418
148	REACTOME_PIWI_INTERACTING_RNA_PIRNA_BIOGENESIS	REACTOME_PIWI_INTERACTING_RNA_PIRNA_BIOGENESIS	21	-0.624438	-1.66685	0.0105197	0.0820256	0.0689095	3125	tags=48%, list=20%, signal=38%	94244/15519/330890/66420/67710/72634/20021/245841/74691/69241
149	REACTOME_RESPIRATORY_ELECTRON_TRANSPORT	REACTOME_RESPIRATORY_ELECTRON_TRANSPORT	91	-0.413809	-1.4881	0.0110792	0.0858078	0.072087	3684	tags=41%, list=24%, signal=31%	66218/68493/68472/231430/66046/68342/110826/17993/67273/13063/20463/12857/110842/12858/70316/66052/66925/76916/66945/17995/75406/22273/225887/66445/72900/66694/20930/226646/69802/100126824/68033/68375/68349/67003/67680/73694/66108
150	REACTOME_TRNA_PROCESSING	REACTOME_TRNA_PROCESSING	104	-0.39528	-1.45755	0.0111654	0.0858992	0.0721638	3201	tags=33%, list=21%, signal=26%	231042/66161/72787/100929/71805/67106/328162/66965/19069/67053/68205/66192/68260/229780/15108/60507/52575/69736/69912/69482/74097/68045/66637/445007/66078/54364/227699/212528/66246/19384/66679/54188/66628/110379
151	REACTOME_INITIAL_TRIGGERING_OF_COMPLEMENT	REACTOME_INITIAL_TRIGGERING_OF_COMPLEMENT	13	0.699176	1.69409	0.0116715	0.0888758	0.0746645	1167	tags=54%, list=8%, signal=50%	12266/17175/12259/667277/12262/12260/12268
152	REACTOME_RECEPTOR_TYPE_TYROSINE_PROTEIN_PHOSPHATASES	REACTOME_RECEPTOR_TYPE_TYROSINE_PROTEIN_PHOSPHATASES	16	0.629197	1.6008	0.0117064	0.0888758	0.0746645	3060	tags=56%, list=20%, signal=45%	331461/19266/16180/67533/233977/18213/19268/60367/327814
153	REACTOME_TRAFFICKING_OF_GLUR2_CONTAINING_AMPA_RECEPTORS	REACTOME_TRAFFICKING_OF_GLUR2_CONTAINING_AMPA_RECEPTORS	16	0.628196	1.59825	0.0120293	0.0907306	0.0762227	1151	tags=31%, list=7%, signal=29%	14799/71770/11772/18752/53623
154	REACTOME_POST_CHAPERONIN_TUBULIN_FOLDING_PATHWAY	REACTOME_POST_CHAPERONIN_TUBULIN_FOLDING_PATHWAY	16	-0.643713	-1.64262	0.0125895	0.0943392	0.0792542	3199	tags=62%, list=21%, signal=50%	67951/22145/227613/108903/22142/22151/73710/66411/22152/72726
155	REACTOME_UB_SPECIFIC_PROCESSING_PROTEASES	REACTOME_UB_SPECIFIC_PROCESSING_PROTEASES	157	-0.361393	-1.41588	0.0129276	0.0962481	0.0808579	2807	tags=32%, list=18%, signal=26%	67089/19671/24110/17246/16913/71954/19185/56505/14232/57296/23996/20439/24075/19181/22230/22335/19171/22123/216825/217057/59029/26440/17463/19186/19170/67952/56436/54198/19175/16912/19188/67151/19167/26442/19166/19172/23997/26441/26446/19177/26444/12638/17125/26445/19173/66413/26443/19184/69077/22334
156	REACTOME_CELLULAR_HEXOSE_TRANSPORT	REACTOME_CELLULAR_HEXOSE_TRANSPORT	10	-0.734076	-1.6299	0.0130651	0.0966486	0.0811943	2808	tags=60%, list=18%, signal=49%	20527/353169/56017/19729/20525/56636
157	REACTOME_NUCLEAR_RECEPTOR_TRANSCRIPTION_PATHWAY	REACTOME_NUCLEAR_RECEPTOR_TRANSCRIPTION_PATHWAY	40	0.502525	1.63003	0.013326	0.09795	0.0822876	1144	tags=22%, list=7%, signal=21%	19013/18124/13982/21833/18227/19015/11835/20185/15370
158	REACTOME_MRNA_SPLICING_MINOR_PATHWAY	REACTOME_MRNA_SPLICING_MINOR_PATHWAY	52	-0.474126	-1.55844	0.0140343	0.102504	0.0861134	2402	tags=40%, list=16%, signal=34%	67797/66125/27366/67996/107701/22608/66420/20826/20638/67710/67197/225027/66585/20382/20021/66055/245841/78372/27756/98053/69241
159	REACTOME_SIGNAL_ATTENUATION	REACTOME_SIGNAL_ATTENUATION	10	0.727087	1.61521	0.014182	0.102671	0.0862535	944	tags=40%, list=6%, signal=38%	16334/14783/384783/20662
160	REACTOME_TRANSCRIPTIONAL_REGULATION_BY_MECP2	REACTOME_TRANSCRIPTIONAL_REGULATION_BY_MECP2	49	0.452807	1.51962	0.0142351	0.102671	0.0862535	2618	tags=35%, list=17%, signal=29%	268859/214150/233833/14229/98386/20185/12325/17257/81004/213988/19293/15194/19258/19246/16179/15258/20466
161	REACTOME_INTRINSIC_PATHWAY_FOR_APOPTOSIS	REACTOME_INTRINSIC_PATHWAY_FOR_APOPTOSIS	50	-0.487518	-1.58236	0.0146266	0.104839	0.0880749	2782	tags=36%, list=18%, signal=30%	21781/170770/12367/13555/12018/13063/12370/56369/22629/56455/22627/12261/12028/26417/58801/22630/55948/12578
162	REACTOME_GENE_AND_PROTEIN_EXPRESSION_BY_JAK_STAT_SIGNALING_AFTER_INTERLEUKIN_12_STIMULATION	REACTOME_GENE_AND_PROTEIN_EXPRESSION_BY_JAK_STAT_SIGNALING_AFTER_INTERLEUKIN_12_STIMULATION	34	-0.530853	-1.62041	0.0151306	0.105369	0.08852	4081	tags=65%, list=26%, signal=48%	21351/17319/16153/20849/66902/20656/15526/12798/50926/11837/56044/14873/68981/98758/268373/12540/17698/11840/19188/21454/12631/12306
163	REACTOME_TRAFFICKING_OF_AMPA_RECEPTORS	REACTOME_TRAFFICKING_OF_AMPA_RECEPTORS	27	0.533136	1.56087	0.0148718	0.105369	0.08852	1151	tags=22%, list=7%, signal=21%	14799/71770/11772/18752/12325/53623
164	REACTOME_NUCLEAR_EVENTS_KINASE_AND_TRANSCRIPTION_FACTOR_ACTIVATION	REACTOME_NUCLEAR_EVENTS_KINASE_AND_TRANSCRIPTION_FACTOR_ACTIVATION	58	-0.459098	-1.53315	0.0151555	0.105369	0.08852	1185	tags=19%, list=8%, signal=18%	19094/17937/11838/26417/15902/67603/13656/12568/15903/319520/15901
165	REACTOME_HEME_SIGNALING	REACTOME_HEME_SIGNALING	42	0.458495	1.49775	0.015157	0.105369	0.08852	3703	tags=50%, list=24%, signal=38%	19013/69727/12013/56406/17978/17261/20185/70461/229003/21898/81004/109151/17135/15122/217166/12753/19883/17977/18143/19377/12914
166	REACTOME_RHOA_GTPASE_CYCLE	REACTOME_RHOA_GTPASE_CYCLE	141	0.351729	1.42962	0.0149738	0.105369	0.08852	2742	tags=23%, list=18%, signal=19%	19878/214137/268970/109333/110279/208846/94190/75547/70804/22325/53972/20874/98386/69632/58996/13605/545156/102098/21844/234094/52666/59079/229658/19299/58909/74159/14252/109294/171207/268739/19418/211499/94176
167	REACTOME_CROSSLINKING_OF_COLLAGEN_FIBRILS	REACTOME_CROSSLINKING_OF_COLLAGEN_FIBRILS	17	0.624953	1.61453	0.0159277	0.110063	0.092464	2140	tags=47%, list=14%, signal=41%	94216/12830/21892/12827/12826/16949/69675/67573
168	REACTOME_SIGNALING_BY_TYPE_1_INSULIN_LIKE_GROWTH_FACTOR_1_RECEPTOR_IGF1R	REACTOME_SIGNALING_BY_TYPE_1_INSULIN_LIKE_GROWTH_FACTOR_1_RECEPTOR_IGF1R	39	0.486229	1.56323	0.0160409	0.110185	0.0925667	944	tags=18%, list=6%, signal=17%	214425/16000/14178/14389/384783/75669/20662
169	REACTOME_METABOLISM_OF_FOLATE_AND_PTERINES	REACTOME_METABOLISM_OF_FOLATE_AND_PTERINES	16	-0.630684	-1.60937	0.0161776	0.110467	0.0928033	2459	tags=31%, list=16%, signal=26%	108037/13361/665563/270685/17768
170	REACTOME_RHOC_GTPASE_CYCLE	REACTOME_RHOC_GTPASE_CYCLE	72	0.393102	1.43303	0.0166415	0.112967	0.094903	2191	tags=24%, list=14%, signal=20%	19878/109333/110279/208846/94190/75547/22325/20874/98386/69632/234094/52666/59079/229658/19299/74159/14252
171	REACTOME_STING_MEDIATED_INDUCTION_OF_HOST_IMMUNE_RESPONSES	REACTOME_STING_MEDIATED_INDUCTION_OF_HOST_IMMUNE_RESPONSES	13	0.679345	1.64604	0.0172247	0.116241	0.0976543	4220	tags=62%, list=27%, signal=45%	226695/56480/20852/14375/17535/207521/22596/19090
172	REACTOME_TRANSPORT_OF_CONNEXONS_TO_THE_PLASMA_MEMBRANE	REACTOME_TRANSPORT_OF_CONNEXONS_TO_THE_PLASMA_MEMBRANE	12	-0.685512	-1.60901	0.0182143	0.122206	0.102665	3199	tags=67%, list=21%, signal=53%	67951/22145/227613/22142/14619/22151/73710/22152
173	REACTOME_FLT3_SIGNALING_IN_DISEASE	REACTOME_FLT3_SIGNALING_IN_DISEASE	27	0.519033	1.51958	0.01843	0.122938	0.10328	3402	tags=56%, list=22%, signal=43%	20742/14389/109181/360013/20662/224139/22187/18706/22186/18712/76007/19247/12402/12048/78294
174	REACTOME_TELOMERE_MAINTENANCE	REACTOME_TELOMERE_MAINTENANCE	66	-0.447062	-1.52951	0.018701	0.124028	0.104196	2262	tags=29%, list=15%, signal=25%	56505/12566/19075/66420/72171/67710/245474/216853/15081/69745/52530/15078/69535/20021/18538/245841/19891/67857/69241
175	REACTOME_SYNTHESIS_OF_IP3_AND_IP4_IN_THE_CYTOSOL	REACTOME_SYNTHESIS_OF_IP3_AND_IP4_IN_THE_CYTOSOL	23	0.547408	1.56341	0.0189665	0.124435	0.104538	1464	tags=26%, list=10%, signal=24%	320404/74055/18798/104759/320634/18799
176	REACTOME_NUCLEAR_ENVELOPE_NE_REASSEMBLY	REACTOME_NUCLEAR_ENVELOPE_NE_REASSEMBLY	65	-0.444293	-1.51706	0.018978	0.124435	0.104538	3199	tags=42%, list=21%, signal=33%	67951/72787/105513/22145/71805/227613/68953/13726/380664/22142/208092/22367/23825/69736/69912/69482/22151/22196/73710/224640/445007/227699/22218/100088/19384/22152/110379
177	REACTOME_PROCESSING_AND_ACTIVATION_OF_SUMO	REACTOME_PROCESSING_AND_ACTIVATION_OF_SUMO	10	-0.70766	-1.57124	0.0191623	0.124934	0.104957	1735	tags=50%, list=11%, signal=44%	20610/22196/50995/22218/170930
178	REACTOME_COPI_DEPENDENT_GOLGI_TO_ER_RETROGRADE_TRAFFIC	REACTOME_COPI_DEPENDENT_GOLGI_TO_ER_RETROGRADE_TRAFFIC	85	-0.40611	-1.43413	0.019793	0.127945	0.107486	1625	tags=22%, list=11%, signal=20%	108124/232943/228998/77038/66111/20333/22151/73710/11840/67511/11844/59042/68137/56358/224630/105785/22152/56334/66913
179	REACTOME_ANTIGEN_PROCESSING_UBIQUITINATION_PROTEASOME_DEGRADATION	REACTOME_ANTIGEN_PROCESSING_UBIQUITINATION_PROTEASOME_DEGRADATION	285	-0.31025	-1.31052	0.0198459	0.127945	0.107486	3496	tags=31%, list=23%, signal=24%	56515/22200/12703/71865/67921/28105/68854/380928/53380/54484/22190/66156/50788/230654/140499/30050/67089/59009/242785/16913/67588/50762/19185/142688/68431/67923/56371/76454/22209/57296/68628/70928/23996/101358/20439/75788/19181/211949/240396/70294/75717/19171/77891/66105/19823/56550/22123/218203/216150/69706/66440/59029/26440/22210/17463/19186/56791/19170/71538/68098/170737/19175/16912/50492/1918…
180	REACTOME_DEFECTIVE_INTRINSIC_PATHWAY_FOR_APOPTOSIS	REACTOME_DEFECTIVE_INTRINSIC_PATHWAY_FOR_APOPTOSIS	23	-0.569782	-1.56533	0.0207217	0.132849	0.111606	2222	tags=39%, list=14%, signal=34%	12334/22627/12261/12532/21672/18477/12336/12568/12578
181	REACTOME_INTERLEUKIN_35_SIGNALLING	REACTOME_INTERLEUKIN_35_SIGNALLING	11	0.684606	1.57302	0.0211679	0.13496	0.11338	2348	tags=45%, list=15%, signal=39%	16195/16452/12330/20846/16451
182	REACTOME_CS_DS_DEGRADATION	REACTOME_CS_DS_DEGRADATION	12	0.669266	1.57726	0.0214416	0.135354	0.113711	1359	tags=33%, list=9%, signal=30%	13003/15932/15212/11881
183	REACTOME_HIV_LIFE_CYCLE	REACTOME_HIV_LIFE_CYCLE	142	-0.359025	-1.3829	0.0214643	0.135354	0.113711	3249	tags=33%, list=21%, signal=26%	58202/231042/22190/72787/105513/13872/71805/68776/68953/67897/66464/57314/67923/19069/83602/208092/66420/24075/67710/330192/24018/23825/69736/66914/69912/268373/69482/73711/445007/229906/20021/22088/227699/19385/245841/107951/100088/76959/98053/235459/19384/66679/27632/68153/99730/69241/110379
184	REACTOME_IRF3_MEDIATED_INDUCTION_OF_TYPE_I_IFN	REACTOME_IRF3_MEDIATED_INDUCTION_OF_TYPE_I_IFN	10	0.701875	1.5592	0.0225199	0.13723	0.115287	4220	tags=70%, list=27%, signal=51%	226695/56480/14375/17535/207521/22596/19090
185	REACTOME_SURFACTANT_METABOLISM	REACTOME_SURFACTANT_METABOLISM	18	0.583868	1.54798	0.0222853	0.13723	0.115287	2798	tags=33%, list=18%, signal=27%	22130/30937/12945/70546/16541/224792
186	REACTOME_NEGATIVE_REGULATORS_OF_DDX58_IFIH1_SIGNALING	REACTOME_NEGATIVE_REGULATORS_OF_DDX58_IFIH1_SIGNALING	32	0.502631	1.53656	0.0225199	0.13723	0.115287	2240	tags=34%, list=15%, signal=29%	21929/108086/56489/56480/22187/52440/16396/22031/228607/67526/22186
187	REACTOME_CELLULAR_RESPONSE_TO_HEAT_STRESS	REACTOME_CELLULAR_RESPONSE_TO_HEAT_STRESS	95	-0.393472	-1.42448	0.0223075	0.13723	0.115287	3276	tags=37%, list=21%, signal=29%	93759/22791/231042/72787/15519/71805/15526/67681/67605/56354/19069/94185/12955/12017/14228/22627/12406/13627/15516/67384/69736/67669/69912/69482/70369/66538/445007/227699/26417/19891/67379/66679/213539/15507/110379
188	REACTOME_O_LINKED_GLYCOSYLATION	REACTOME_O_LINKED_GLYCOSYLATION	91	0.366328	1.39878	0.0225599	0.13723	0.115287	1985	tags=25%, list=13%, signal=22%	11504/101401/23794/77739/240913/212996/20356/171212/216725/330119/271127/330267/74653/108148/13138/20442/235130/207596/14423/381694/108760/20444/20447
189	REACTOME_INFLUENZA_INFECTION	REACTOME_INFLUENZA_INFECTION	146	-0.351395	-1.35843	0.0225943	0.13723	0.115287	3201	tags=31%, list=21%, signal=25%	231042/12317/54196/72787/15519/20091/71805/67115/100037258/20005/19921/19988/66480/20103/11837/19896/19069/16785/66420/26961/27367/27050/67710/20102/69736/69912/27176/69482/12757/20104/445007/19989/20021/16898/227699/245841/110954/98053/19384/66679/21803/54188/100503670/69241/110379
190	REACTOME_ASPARAGINE_N_LINKED_GLYCOSYLATION	REACTOME_ASPARAGINE_N_LINKED_GLYCOSYLATION	276	-0.312588	-1.31577	0.0222036	0.13723	0.115287	2974	tags=30%, list=19%, signal=25%	57357/22145/23956/13480/103534/328370/64138/227613/66676/66248/225896/11842/71665/20334/102580/13135/22142/97484/12345/20014/56455/69064/22428/21802/57377/66789/12764/217664/245828/11733/108124/66682/56444/108687/20701/228998/24060/23802/19703/208624/77038/66111/20333/22151/66397/66890/69654/29858/73710/11840/78232/116891/54197/67511/53598/109785/11844/59042/66174/12794/12793/68137/193670/21787/1…
191	REACTOME_ACTIVATION_OF_AMPK_DOWNSTREAM_OF_NMDARS	REACTOME_ACTIVATION_OF_AMPK_DOWNSTREAM_OF_NMDARS	19	-0.612453	-1.61955	0.0227415	0.137401	0.115431	3493	tags=53%, list=23%, signal=41%	12313/67951/22145/227613/22142/108097/22151/73710/19082/22152
192	REACTOME_CHROMOSOME_MAINTENANCE	REACTOME_CHROMOSOME_MAINTENANCE	93	-0.387921	-1.39675	0.0229649	0.138028	0.115957	3605	tags=32%, list=23%, signal=25%	52504/68147/208084/60411/72107/13163/18148/70645/56505/26886/12566/12617/19075/66420/66578/72171/67710/245474/216853/15081/69745/52530/15078/69535/20021/18538/245841/19891/67857/69241
193	REACTOME_MITOCHONDRIAL_FATTY_ACID_BETA_OXIDATION	REACTOME_MITOCHONDRIAL_FATTY_ACID_BETA_OXIDATION	32	-0.519509	-1.56182	0.0234205	0.140038	0.117645	3678	tags=56%, list=24%, signal=43%	66904/71985/264895/56360/74156/26922/231086/72482/11370/70316/11409/13177/223722/70025/67460/93747/52538/66834
194	REACTOME_BBSOME_MEDIATED_CARGO_TARGETING_TO_CILIUM	REACTOME_BBSOME_MEDIATED_CARGO_TARGETING_TO_CILIUM	21	-0.593691	-1.58477	0.023768	0.141383	0.118776	3324	tags=48%, list=22%, signal=37%	12461/100503572/216363/12462/59030/12464/12465/21454/72569/12469
195	REACTOME_NGF_STIMULATED_TRANSCRIPTION	REACTOME_NGF_STIMULATED_TRANSCRIPTION	36	-0.512217	-1.57591	0.0240988	0.141888	0.1192	1185	tags=19%, list=8%, signal=18%	17937/11838/15902/13656/12568/15903/15901
196	REACTOME_CRISTAE_FORMATION	REACTOME_CRISTAE_FORMATION	28	-0.523675	-1.52634	0.0240339	0.141888	0.1192	3531	tags=43%, list=23%, signal=33%	53375/216821/66075/15526/66043/11946/28080/17827/68653/11949/11947/68316
197	REACTOME_PYRUVATE_METABOLISM	REACTOME_PYRUVATE_METABOLISM	26	-0.54962	-1.56802	0.0243989	0.142925	0.120071	2615	tags=35%, list=17%, signal=29%	27402/109801/14651/381511/55951/228026/12215/16828/80879
198	REACTOME_TETRAHYDROBIOPTERIN_BH4_SYNTHESIS_RECYCLING_SALVAGE_AND_REGULATION	REACTOME_TETRAHYDROBIOPTERIN_BH4_SYNTHESIS_RECYCLING_SALVAGE_AND_REGULATION	10	-0.694193	-1.54134	0.0254077	0.148083	0.124404	4186	tags=70%, list=27%, signal=51%	11651/18127/12313/15519/20751/13361/19092
199	REACTOME_ER_TO_GOLGI_ANTEROGRADE_TRANSPORT	REACTOME_ER_TO_GOLGI_ANTEROGRADE_TRANSPORT	144	-0.346519	-1.33956	0.0257375	0.149252	0.125386	1684	tags=25%, list=11%, signal=22%	245828/11733/108124/66682/56444/20701/228998/77038/66111/20333/22151/66397/66890/69654/73710/11840/78232/67511/53598/11844/59042/12794/12793/68137/21787/56358/193813/67857/105785/12836/22152/60409/56334/110379/66913/13032
200	REACTOME_TRANSCRIPTIONAL_REGULATION_BY_SMALL_RNAS	REACTOME_TRANSCRIPTIONAL_REGULATION_BY_SMALL_RNAS	47	-0.469787	-1.50258	0.0266061	0.153517	0.12897	1942	tags=32%, list=13%, signal=28%	66420/67710/15081/69736/69912/15078/69482/445007/20021/227699/245841/19384/66679/69241/110379
201	REACTOME_REGULATION_OF_MECP2_EXPRESSION_AND_ACTIVITY	REACTOME_REGULATION_OF_MECP2_EXPRESSION_AND_ACTIVITY	30	0.500116	1.51197	0.0268164	0.153961	0.129342	4407	tags=57%, list=29%, signal=41%	214150/233833/98386/20185/12325/17257/81004/213988/15194/15258/20466/236511/217351/21372/17454/56310/12912
202	REACTOME_GLUTATHIONE_CONJUGATION	REACTOME_GLUTATHIONE_CONJUGATION	29	-0.523294	-1.54225	0.0272398	0.155617	0.130734	2337	tags=38%, list=15%, signal=32%	68312/110175/14873/66054/14862/14866/13885/68214/14870/14854/14859
203	REACTOME_AMINO_ACIDS_REGULATE_MTORC1	REACTOME_AMINO_ACIDS_REGULATE_MTORC1	50	-0.464859	-1.50882	0.0274419	0.156	0.131055	3104	tags=32%, list=20%, signal=26%	11966/68576/71962/242341/101148/66508/11972/56032/114143/68441/19744/98402/66290/11974/11984/110379
204	REACTOME_APOPTOTIC_CLEAVAGE_OF_CELL_ADHESION_PROTEINS	REACTOME_APOPTOTIC_CLEAVAGE_OF_CELL_ADHESION_PROTEINS	10	-0.690116	-1.53229	0.0276787	0.156575	0.131538	853	tags=40%, list=6%, signal=38%	109620/13511/18772/12550
205	REACTOME_RHO_GTPASES_ACTIVATE_KTN1	REACTOME_RHO_GTPASES_ACTIVATE_KTN1	11	-0.681541	-1.56233	0.0282622	0.159096	0.133656	1516	tags=36%, list=10%, signal=33%	232943/12540/19353/11848
206	REACTOME_MUSCLE_CONTRACTION	REACTOME_MUSCLE_CONTRACTION	141	0.336075	1.36599	0.0287037	0.160797	0.135085	2594	tags=30%, list=17%, signal=25%	20272/72258/15257/11936/14169/21894/93689/60596/11928/20410/13400/18519/18479/107589/59069/381290/11932/16526/56188/20866/16439/12325/22330/81904/52150/18160/229709/26903/11938/16438/65973/100986/233199/217826/12295/27222/14166/20269/21957/109700/13405/15258
207	REACTOME_ONCOGENE_INDUCED_SENESCENCE	REACTOME_ONCOGENE_INDUCED_SENESCENCE	33	-0.518658	-1.57349	0.0294407	0.164128	0.137884	762	tags=18%, list=5%, signal=17%	26417/12567/12580/15901/12579/12578
208	REACTOME_SIGNALING_BY_FGFR2_IIIA_TM	REACTOME_SIGNALING_BY_FGFR2_IIIA_TM	19	-0.602062	-1.59207	0.0296096	0.164276	0.138008	1942	tags=32%, list=13%, signal=28%	66420/67710/20021/245841/98053/69241
209	REACTOME_SYNAPTIC_ADHESION_LIKE_MOLECULES	REACTOME_SYNAPTIC_ADHESION_LIKE_MOLECULES	19	0.576035	1.54776	0.0301401	0.166419	0.139809	3025	tags=37%, list=20%, signal=30%	14799/19266/70530/53623/14252/19268/14802
210	REACTOME_REGULATION_OF_HSF1_MEDIATED_HEAT_SHOCK_RESPONSE	REACTOME_REGULATION_OF_HSF1_MEDIATED_HEAT_SHOCK_RESPONSE	76	-0.401945	-1.4085	0.0313223	0.172124	0.144601	3276	tags=39%, list=21%, signal=31%	93759/22791/231042/72787/71805/15526/67681/56354/19069/94185/12017/14228/22627/12406/67384/69736/67669/69912/69482/70369/66538/445007/227699/26417/19891/67379/66679/213539/15507/110379
211	REACTOME_METABOLISM_OF_VITAMINS_AND_COFACTORS	REACTOME_METABOLISM_OF_VITAMINS_AND_COFACTORS	162	-0.335477	-1.31792	0.0314797	0.172168	0.144638	3075	tags=29%, list=20%, signal=23%	14733/69372/14735/15519/20751/20527/230027/18606/217707/52710/108037/14104/67375/20522/52552/12850/18113/67618/13361/109672/74450/14873/246703/20969/59027/665563/12182/72621/18563/27973/76701/69568/22361/71883/19659/69225/19662/15529/270685/109129/68214/105349/71743/20525/19223/17768/19092
212	REACTOME_INSULIN_RECEPTOR_SIGNALLING_CASCADE	REACTOME_INSULIN_RECEPTOR_SIGNALLING_CASCADE	40	0.468278	1.51894	0.0321719	0.175124	0.147122	944	tags=18%, list=6%, signal=16%	16334/14178/14783/14389/384783/75669/20662
213	REACTOME_CIRCADIAN_CLOCK	REACTOME_CIRCADIAN_CLOCK	66	0.413721	1.47129	0.0328682	0.178075	0.1496	1627	tags=26%, list=11%, signal=23%	17691/12916/19013/12894/15251/69727/12457/18030/56406/17978/22187/17261/20185/70461/229003/81004/109151
214	REACTOME_MRNA_DECAY_BY_3_TO_5_EXORIBONUCLEASE	REACTOME_MRNA_DECAY_BY_3_TO_5_EXORIBONUCLEASE	12	-0.661299	-1.55218	0.034373	0.185357	0.155718	4398	tags=83%, list=29%, signal=60%	68106/69305/227715/66362/69639/66583/66446/27998/109075/50911
215	REACTOME_CELL_CELL_JUNCTION_ORGANIZATION	REACTOME_CELL_CELL_JUNCTION_ORGANIZATION	48	-0.459375	-1.4814	0.0347382	0.186455	0.156641	1186	tags=29%, list=8%, signal=27%	320873/16456/239857/71740/58220/53624/11461/224912/11465/16480/12738/54725/12740/12550
216	REACTOME_L1CAM_INTERACTIONS	REACTOME_L1CAM_INTERACTIONS	99	0.343619	1.32665	0.0359299	0.191959	0.161264	1103	tags=19%, list=7%, signal=18%	20272/269116/16777/12661/16410/71770/11772/20742/13844/16412/13649/226519/22325/13429/18479/109676/110651/213119/12995
217	REACTOME_TIGHT_JUNCTION_INTERACTIONS	REACTOME_TIGHT_JUNCTION_INTERACTIONS	18	-0.596976	-1.56404	0.0383067	0.20278	0.170355	1828	tags=50%, list=12%, signal=44%	12695/56513/60363/16456/58220/53624/224912/12738/12740
218	REACTOME_INSERTION_OF_TAIL_ANCHORED_PROTEINS_INTO_THE_ENDOPLASMIC_RETICULUM_MEMBRANE	REACTOME_INSERTION_OF_TAIL_ANCHORED_PROTEINS_INTO_THE_ENDOPLASMIC_RETICULUM_MEMBRANE	19	-0.588567	-1.55638	0.0382335	0.20278	0.170355	3022	tags=53%, list=20%, signal=42%	140499/52551/13726/109672/27643/15368/28146/12328/20907/30960
219	REACTOME_AQUAPORIN_MEDIATED_TRANSPORT	REACTOME_AQUAPORIN_MEDIATED_TRANSPORT	39	-0.477977	-1.48608	0.03879	0.2044	0.171716	1921	tags=21%, list=12%, signal=18%	14688/17919/14693/53869/14700/11513/11830/11827
220	REACTOME_PI_METABOLISM	REACTOME_PI_METABOLISM	79	0.372795	1.38496	0.0412135	0.216184	0.181615	2782	tags=32%, list=18%, signal=26%	69217/233315/83493/320207/108083/75669/320634/20975/216724/18704/17772/19341/18706/56305/18717/101476/219135/225326/109135/68616/269180/69769/53332/241274/64436
221	REACTOME_MAPK_FAMILY_SIGNALING_CASCADES	REACTOME_MAPK_FAMILY_SIGNALING_CASCADES	282	-0.296106	-1.24792	0.042654	0.222727	0.187113	2199	tags=21%, list=14%, signal=18%	57296/15461/18709/21802/23996/104252/19181/15200/12445/100042150/19171/23980/14810/26395/22123/216169/59029/26440/17463/21687/19186/18582/18673/19170/12540/245684/19175/16912/19188/109905/26417/67151/19167/26442/19166/19172/23997/13867/26441/26446/242274/19177/26444/19353/67603/26445/19173/66413/18176/11461/26443/19184/11465/69077/18590/15507/319520/19092
222	REACTOME_POTENTIAL_THERAPEUTICS_FOR_SARS	REACTOME_POTENTIAL_THERAPEUTICS_FOR_SARS	84	0.357345	1.3424	0.043382	0.224995	0.189018	1179	tags=18%, list=8%, signal=17%	216848/19878/15975/11936/71770/11772/13609/16452/16412/11928/16177/11932/56480/56188/23942
223	REACTOME_NUCLEOTIDE_EXCISION_REPAIR	REACTOME_NUCLEOTIDE_EXCISION_REPAIR	110	-0.360409	-1.33996	0.0434783	0.224995	0.189018	3187	tags=28%, list=21%, signal=23%	66983/22190/109275/13872/56249/108679/15312/209318/56505/66420/26891/20610/69714/67710/56031/69745/22196/13870/20021/18538/245841/19891/22218/26893/66979/51812/26572/11461/170930/93765/69241
224	REACTOME_NR1H3_NR1H2_REGULATE_GENE_EXPRESSION_LINKED_TO_CHOLESTEROL_TRANSPORT_AND_EFFLUX	REACTOME_NR1H3_NR1H2_REGULATE_GENE_EXPRESSION_LINKED_TO_CHOLESTEROL_TRANSPORT_AND_EFFLUX	33	0.473839	1.46266	0.0439037	0.225177	0.189171	4180	tags=45%, list=27%, signal=33%	214150/233833/18830/20185/230674/81004/213988/99982/11307/17977/236511/217351/21372/17454/56310
225	REACTOME_EUKARYOTIC_TRANSLATION_INITIATION	REACTOME_EUKARYOTIC_TRANSLATION_INITIATION	115	-0.355019	-1.32577	0.0437828	0.225177	0.189171	2917	tags=32%, list=19%, signal=26%	20091/67115/20005/19921/19988/66480/20103/11837/19896/73830/16785/26961/27367/53356/217869/27050/54709/20102/217715/13682/13665/66085/27176/223691/20104/98221/68135/19989/55944/16898/224045/16341/110954/66235/13685/13681/100503670
226	REACTOME_ASSEMBLY_AND_CELL_SURFACE_PRESENTATION_OF_NMDA_RECEPTORS	REACTOME_ASSEMBLY_AND_CELL_SURFACE_PRESENTATION_OF_NMDA_RECEPTORS	30	-0.496056	-1.4628	0.0443879	0.226654	0.190411	3709	tags=43%, list=24%, signal=33%	23859/22342/26422/67951/22145/227613/22142/14810/22151/73710/108030/242274/22152
227	REACTOME_DEUBIQUITINATION	REACTOME_DEUBIQUITINATION	233	-0.303352	-1.25006	0.0448718	0.228115	0.191639	2262	tags=23%, list=15%, signal=20%	56505/14232/210766/57296/23996/20439/24075/19181/22230/69714/22335/109359/19171/56207/22123/216825/217057/66124/59029/26440/17463/19186/19170/67952/56436/54198/19175/16912/19188/67151/19167/26442/19166/19172/23997/26441/26446/19177/26444/12638/17125/26445/19173/66413/50933/51812/21803/11461/26443/19184/11848/69077/22334/414084
228	REACTOME_INTERLEUKIN_12_SIGNALING	REACTOME_INTERLEUKIN_12_SIGNALING	40	-0.477025	-1.48486	0.0451039	0.228289	0.191785	3437	tags=57%, list=22%, signal=45%	21351/17319/16153/20849/66902/20656/15526/12798/50926/11837/56044/14873/68981/98758/20955/268373/12540/17698/11840/19188/21454/12631/12306
229	REACTOME_RHO_GTPASE_EFFECTORS	REACTOME_RHO_GTPASE_EFFECTORS	249	-0.298656	-1.24586	0.0470219	0.236958	0.199068	2298	tags=21%, list=15%, signal=18%	20166/14026/22629/26886/232987/56455/12617/381318/66140/56378/68089/22627/16885/329165/19094/68458/101314/232943/67771/11853/12532/15081/74117/69736/52696/69912/15078/13542/22151/76281/12540/73710/445007/71960/18221/26417/12237/12631/19353/12638/76709/22630/11461/11848/18643/11854/11465/22152/17970/110379/55948/56443/12550
230	REACTOME_DETOXIFICATION_OF_REACTIVE_OXYGEN_SPECIES	REACTOME_DETOXIFICATION_OF_REACTIVE_OXYGEN_SPECIES	33	-0.487573	-1.47919	0.0475285	0.237437	0.19947	2930	tags=52%, list=19%, signal=42%	20656/13057/13063/54683/11758/14782/12460/11757/56551/21672/69590/14776/67305/66401/18477/14870/17970
231	REACTOME_SUMOYLATION_OF_SUMOYLATION_PROTEINS	REACTOME_SUMOYLATION_OF_SUMOYLATION_PROTEINS	33	-0.486499	-1.47593	0.0475285	0.237437	0.19947	1359	tags=45%, list=9%, signal=42%	231042/106021/72787/71805/19069/69736/69912/69482/22196/445007/227699/22218/66679/170930/110379
232	REACTOME_ABORTIVE_ELONGATION_OF_HIV_1_TRANSCRIPT_IN_THE_ABSENCE_OF_TAT	REACTOME_ABORTIVE_ELONGATION_OF_HIV_1_TRANSCRIPT_IN_THE_ABSENCE_OF_TAT	23	-0.529415	-1.45443	0.0491159	0.243913	0.204911	2503	tags=35%, list=16%, signal=29%	57314/66420/67710/20021/245841/98053/27632/69241
233	REACTOME_CLASS_I_MHC_MEDIATED_ANTIGEN_PROCESSING_PRESENTATION	REACTOME_CLASS_I_MHC_MEDIATED_ANTIGEN_PROCESSING_PRESENTATION	347	-0.286939	-1.2325	0.0492477	0.243913	0.204911	3346	tags=28%, list=22%, signal=23%	67921/28105/68854/380928/53380/54484/22190/66156/14964/12317/50788/230654/140499/30050/17534/13057/67089/59009/16419/242785/16913/27061/67588/50762/19185/142688/20334/68431/67923/56371/76454/21355/22209/57296/68628/70928/23996/101358/20439/75788/19181/211949/240396/70294/75717/19171/77891/66105/19823/56550/22123/218203/216150/69706/66440/20333/59029/26440/22210/17463/66397/19186/56791/19170/71538…
234	REACTOME_DISSOLUTION_OF_FIBRIN_CLOT	REACTOME_DISSOLUTION_OF_FIBRIN_CLOT	10	-0.679554	-1.50884	0.0512334	0.245403	0.206163	1692	tags=40%, list=11%, signal=36%	20720/18793/20719/12306
235	REACTOME_SUMOYLATION_OF_TRANSCRIPTION_FACTORS	REACTOME_SUMOYLATION_OF_TRANSCRIPTION_FACTORS	17	-0.575418	-1.49188	0.0521415	0.245403	0.206163	980	tags=35%, list=6%, signal=33%	20610/22196/21418/22218/170930/12578
236	REACTOME_INTERLEUKIN_6_FAMILY_SIGNALING	REACTOME_INTERLEUKIN_6_FAMILY_SIGNALING	23	0.519813	1.4846	0.0527383	0.245403	0.206163	2348	tags=48%, list=15%, signal=41%	16195/18414/16452/18413/16157/16193/16880/218624/16194/20846/16451
237	REACTOME_INHIBITION_OF_DNA_RECOMBINATION_AT_TELOMERE	REACTOME_INHIBITION_OF_DNA_RECOMBINATION_AT_TELOMERE	22	-0.542353	-1.47442	0.0504854	0.245403	0.206163	1942	tags=32%, list=13%, signal=28%	66420/67710/15081/15078/20021/245841/69241
238	REACTOME_SIGNALING_BY_HIPPO	REACTOME_SIGNALING_BY_HIPPO	20	0.540463	1.47142	0.0518672	0.245403	0.206163	2013	tags=30%, list=13%, signal=26%	21872/50523/56332/54401/16798/58231
239	REACTOME_INTERACTIONS_OF_REV_WITH_HOST_CELLULAR_PROTEINS	REACTOME_INTERACTIONS_OF_REV_WITH_HOST_CELLULAR_PROTEINS	35	-0.47789	-1.46312	0.0509434	0.245403	0.206163	1359	tags=43%, list=9%, signal=39%	231042/72787/18148/71805/19069/69736/69912/69482/445007/227699/19385/100088/19384/66679/110379
240	REACTOME_ASSOCIATION_OF_TRIC_CCT_WITH_TARGET_PROTEINS_DURING_BIOSYNTHESIS	REACTOME_ASSOCIATION_OF_TRIC_CCT_WITH_TARGET_PROTEINS_DURING_BIOSYNTHESIS	37	-0.470928	-1.46171	0.0521415	0.245403	0.206163	3505	tags=41%, list=23%, signal=31%	12448/12461/30050/15183/12462/50762/68628/12464/12466/216853/12465/21454/12468/67134/12469
241	REACTOME_VIRAL_MESSENGER_RNA_SYNTHESIS	REACTOME_VIRAL_MESSENGER_RNA_SYNTHESIS	42	-0.46615	-1.45779	0.0525328	0.245403	0.206163	1942	tags=40%, list=13%, signal=35%	231042/72787/71805/19069/66420/67710/69736/69912/69482/445007/20021/227699/245841/98053/66679/69241/110379
242	REACTOME_HIV_TRANSCRIPTION_INITIATION	REACTOME_HIV_TRANSCRIPTION_INITIATION	44	-0.459654	-1.4567	0.051756	0.245403	0.206163	2983	tags=34%, list=19%, signal=28%	13872/68776/66464/83602/66420/24075/67710/229906/20021/245841/98053/235459/68153/99730/69241
243	REACTOME_EPHB_MEDIATED_FORWARD_SIGNALING	REACTOME_EPHB_MEDIATED_FORWARD_SIGNALING	41	-0.464917	-1.44729	0.0507519	0.245403	0.206163	2442	tags=41%, list=16%, signal=35%	13641/15461/56378/68089/16885/67771/14810/74117/12540/15529/12631/19353/76709/11461/11848/11465/56443
244	REACTOME_SUMOYLATION_OF_RNA_BINDING_PROTEINS	REACTOME_SUMOYLATION_OF_RNA_BINDING_PROTEINS	45	-0.45287	-1.444	0.051756	0.245403	0.206163	1359	tags=40%, list=9%, signal=37%	12418/231042/72787/54383/12416/71805/19069/69736/69912/69482/22196/445007/227699/22218/30951/66679/170930/110379
245	REACTOME_RRNA_MODIFICATION_IN_THE_NUCLEUS_AND_CYTOSOL	REACTOME_RRNA_MODIFICATION_IN_THE_NUCLEUS_AND_CYTOSOL	59	-0.426069	-1.42467	0.0523551	0.245403	0.206163	3666	tags=51%, list=24%, signal=39%	20115/234374/27993/224823/68147/59028/76846/27966/67973/66254/73674/14113/67755/72554/74778/20826/57315/245474/223499/102462/52530/66249/110109/20104/66138/68327/16898/14791/73736/67134
246	REACTOME_SUMOYLATION_OF_DNA_DAMAGE_RESPONSE_AND_REPAIR_PROTEINS	REACTOME_SUMOYLATION_OF_DNA_DAMAGE_RESPONSE_AND_REPAIR_PROTEINS	75	-0.398372	-1.39581	0.0502693	0.245403	0.206163	1359	tags=20%, list=9%, signal=18%	69736/69912/69482/22196/445007/67711/227699/22218/30951/66679/170930/67872/66647/110379/12578
247	REACTOME_SRP_DEPENDENT_COTRANSLATIONAL_PROTEIN_TARGETING_TO_MEMBRANE	REACTOME_SRP_DEPENDENT_COTRANSLATIONAL_PROTEIN_TARGETING_TO_MEMBRANE	107	-0.362752	-1.34162	0.0519031	0.245403	0.206163	2917	tags=29%, list=19%, signal=24%	20091/67115/20005/19921/66661/19988/66480/20103/11837/19896/27058/20014/20813/16785/26961/27367/27050/20102/56529/27176/20104/66624/19989/66256/16898/69019/110954/13200/66286/100503670/20818
248	REACTOME_PI3K_AKT_SIGNALING_IN_CANCER	REACTOME_PI3K_AKT_SIGNALING_IN_CANCER	84	0.353823	1.32917	0.051992	0.245403	0.206163	1144	tags=14%, list=7%, signal=13%	18595/14178/13982/14389/384783/12524/15234/12576/13649/227743/17311/15370
249	REACTOME_ERYTHROPOIETIN_ACTIVATES_PHOSPHOINOSITIDE_3_KINASE_PI3K	REACTOME_ERYTHROPOIETIN_ACTIVATES_PHOSPHOINOSITIDE_3_KINASE_PI3K	12	0.640045	1.50839	0.0538793	0.249706	0.209777	1849	tags=33%, list=12%, signal=29%	384783/16452/320207/18706
250	REACTOME_MITOCHONDRIAL_CALCIUM_ION_TRANSPORT	REACTOME_MITOCHONDRIAL_CALCIUM_ION_TRANSPORT	22	-0.536809	-1.45935	0.0543689	0.250967	0.210837	1663	tags=45%, list=11%, signal=41%	56384/66815/73078/22335/12034/18673/68115/66592/381038/22334
251	REACTOME_COHESIN_LOADING_ONTO_CHROMATIN	REACTOME_COHESIN_LOADING_ONTO_CHROMATIN	10	0.684654	1.52094	0.0568421	0.259968	0.218399	3469	tags=60%, list=23%, signal=47%	20843/20842/100710/19357/24061/71175
252	REACTOME_CARGO_CONCENTRATION_IN_THE_ER	REACTOME_CARGO_CONCENTRATION_IN_THE_ER	32	-0.475544	-1.42965	0.056926	0.259968	0.218399	1545	tags=34%, list=10%, signal=31%	21802/20701/20333/66397/66890/12794/12793/193813/12836/56334/13032
253	REACTOME_CELL_CELL_COMMUNICATION	REACTOME_CELL_CELL_COMMUNICATION	105	-0.360375	-1.33659	0.0569948	0.259968	0.218399	1186	tags=20%, list=8%, signal=19%	320873/16456/239857/71740/58220/20163/192897/16403/53624/11461/224912/16664/11465/16480/16780/12738/22323/16782/54725/12740/12550
254	REACTOME_TRNA_PROCESSING_IN_THE_NUCLEUS	REACTOME_TRNA_PROCESSING_IN_THE_NUCLEUS	56	-0.424198	-1.4101	0.0573196	0.260421	0.218779	1359	tags=38%, list=9%, signal=34%	231042/66161/72787/71805/67106/19069/67053/69736/69912/69482/74097/68045/66637/445007/66078/54364/227699/19384/66679/54188/110379
255	REACTOME_DEGRADATION_OF_CYSTEINE_AND_HOMOCYSTEINE	REACTOME_DEGRADATION_OF_CYSTEINE_AND_HOMOCYSTEINE	14	-0.597201	-1.46688	0.0576208	0.260762	0.219066	2339	tags=43%, list=15%, signal=36%	66071/246277/59010/56551/27376/211488
256	REACTOME_ABC_TRANSPORTERS_IN_LIPID_HOMEOSTASIS	REACTOME_ABC_TRANSPORTERS_IN_LIPID_HOMEOSTASIS	13	0.615042	1.49023	0.0592105	0.265565	0.223101	3181	tags=38%, list=21%, signal=31%	217262/76184/19299/11307/26874
257	REACTOME_SUMOYLATION_OF_UBIQUITINYLATION_PROTEINS	REACTOME_SUMOYLATION_OF_UBIQUITINYLATION_PROTEINS	37	-0.456563	-1.41712	0.0595903	0.265565	0.223101	1359	tags=41%, list=9%, signal=37%	231042/72787/71805/17246/19069/69736/69912/69482/22196/445007/227699/19720/22218/66679/110379
258	REACTOME_SIGNALING_BY_ALK_IN_CANCER	REACTOME_SIGNALING_BY_ALK_IN_CANCER	52	0.406986	1.37015	0.0596026	0.265565	0.223101	2171	tags=31%, list=14%, signal=27%	78798/70297/13191/59069/67533/14268/81910/69162/672511/22330/19386/108989/17257/18706/67300/17886
259	REACTOME_TRANSCRIPTION_OF_THE_HIV_GENOME	REACTOME_TRANSCRIPTION_OF_THE_HIV_GENOME	66	-0.398258	-1.36254	0.0592593	0.265565	0.223101	2983	tags=32%, list=19%, signal=26%	13872/68776/67897/66464/57314/67923/83602/66420/24075/67710/24018/229906/20021/245841/107951/98053/235459/27632/68153/99730/69241
260	REACTOME_G_ALPHA_12_13_SIGNALLING_EVENTS	REACTOME_G_ALPHA_12_13_SIGNALLING_EVENTS	70	0.361288	1.30033	0.0605381	0.268696	0.225731	2737	tags=26%, list=18%, signal=21%	19878/75547/22325/53972/20662/12229/69632/14710/13605/545156/102098/21844/16443/234094/14708/268739/19418/14706
261	REACTOME_CONSTITUTIVE_SIGNALING_BY_ABERRANT_PI3K_IN_CANCER	REACTOME_CONSTITUTIVE_SIGNALING_BY_ABERRANT_PI3K_IN_CANCER	57	0.390586	1.3434	0.0612691	0.270899	0.227582	547	tags=14%, list=4%, signal=14%	18595/14178/13982/14389/384783/12524/15234/13649
262	REACTOME_RESPONSE_OF_MTB_TO_PHAGOCYTOSIS	REACTOME_RESPONSE_OF_MTB_TO_PHAGOCYTOSIS	22	-0.531747	-1.44559	0.0621359	0.273683	0.22992	1668	tags=27%, list=11%, signal=24%	18126/12721/26417/19720/18655/13806
263	REACTOME_METABOLISM_OF_COFACTORS	REACTOME_METABOLISM_OF_COFACTORS	19	-0.561052	-1.48362	0.0630975	0.275864	0.231753	4186	tags=58%, list=27%, signal=42%	11651/18127/12313/15519/20751/230027/217707/12850/13361/71883/19092
264	REACTOME_INTERLEUKIN_4_AND_INTERLEUKIN_13_SIGNALING	REACTOME_INTERLEUKIN_4_AND_INTERLEUKIN_13_SIGNALING	92	0.33773	1.29423	0.0633484	0.275864	0.231753	2444	tags=25%, list=16%, signal=21%	19225/74145/13609/15234/16452/16412/17869/21938/15251/18413/16190/16193/14268/16165/16164/20852/16194/17390/20846/16451/53314/21417/69581
265	REACTOME_DEATH_RECEPTOR_SIGNALLING	REACTOME_DEATH_RECEPTOR_SIGNALLING	131	0.307118	1.23419	0.0632603	0.275864	0.231753	2630	tags=23%, list=17%, signal=19%	21929/11796/18033/75547/22325/53972/18201/20662/69632/22187/52440/12633/13605/545156/102098/21844/16443/234094/17874/19165/53376/12675/18759/22186/30941/21933/66552/16179/268739/19418
266	REACTOME_COPII_MEDIATED_VESICLE_TRANSPORT	REACTOME_COPII_MEDIATED_VESICLE_TRANSPORT	67	-0.40235	-1.38262	0.0639854	0.277591	0.233204	1684	tags=27%, list=11%, signal=24%	245828/108124/66682/20701/20333/66397/66890/78232/12794/12793/21787/193813/67857/12836/60409/56334/110379/13032
267	REACTOME_INFECTION_WITH_MYCOBACTERIUM_TUBERCULOSIS	REACTOME_INFECTION_WITH_MYCOBACTERIUM_TUBERCULOSIS	26	-0.500502	-1.42789	0.0664062	0.287014	0.24112	1668	tags=27%, list=11%, signal=24%	18126/12721/26417/19720/12010/18655/13806
268	REACTOME_FLT3_SIGNALING	REACTOME_FLT3_SIGNALING	36	0.43737	1.37647	0.0666667	0.287065	0.241163	3402	tags=39%, list=22%, signal=30%	14783/14389/12576/20662/22187/16923/18706/20963/22186/20491/11352/19247/12402/78294
269	REACTOME_GAP_JUNCTION_TRAFFICKING_AND_REGULATION	REACTOME_GAP_JUNCTION_TRAFFICKING_AND_REGULATION	31	-0.477115	-1.43053	0.0677966	0.28818	0.242099	3199	tags=58%, list=21%, signal=46%	67951/74325/22145/11773/227613/14612/22142/14619/14620/118454/22151/14621/12757/73710/11461/11465/22152/14622
270	REACTOME_COOPERATION_OF_PDCL_PHLP1_AND_TRIC_CCT_IN_G_PROTEIN_BETA_FOLDING	REACTOME_COOPERATION_OF_PDCL_PHLP1_AND_TRIC_CCT_IN_G_PROTEIN_BETA_FOLDING	35	-0.455384	-1.39422	0.0679245	0.28818	0.242099	2897	tags=37%, list=19%, signal=30%	66066/12462/14675/14688/12464/12466/14693/12465/13001/14700/21454/12468/12469
271	REACTOME_REGULATION_OF_TNFR1_SIGNALING	REACTOME_REGULATION_OF_TNFR1_SIGNALING	35	0.438221	1.37588	0.0677966	0.28818	0.242099	2349	tags=29%, list=15%, signal=24%	21929/11796/22187/52440/12633/53376/12675/22186/30941/66552
272	REACTOME_TRANSPORT_TO_THE_GOLGI_AND_SUBSEQUENT_MODIFICATION	REACTOME_TRANSPORT_TO_THE_GOLGI_AND_SUBSEQUENT_MODIFICATION	168	-0.316234	-1.24442	0.0673401	0.28818	0.242099	1723	tags=22%, list=11%, signal=20%	217664/245828/11733/108124/66682/56444/20701/228998/77038/66111/20333/22151/66397/66890/69654/73710/11840/78232/67511/53598/11844/59042/12794/12793/68137/21787/56358/193813/67857/105785/12836/22152/60409/56334/110379/66913/13032
273	REACTOME_FCERI_MEDIATED_CA_2_MOBILIZATION	REACTOME_FCERI_MEDIATED_CA_2_MOBILIZATION	26	0.494179	1.43772	0.0693878	0.291176	0.244617	2162	tags=42%, list=14%, signal=36%	18018/22325/16822/20662/12229/16439/19055/229709/18019/16438/20963
274	REACTOME_COMPLEX_I_BIOGENESIS	REACTOME_COMPLEX_I_BIOGENESIS	49	-0.41881	-1.34928	0.0692884	0.291176	0.244617	3684	tags=37%, list=24%, signal=28%	66218/68493/68472/66046/68342/17993/67273/70316/76916/17995/75406/225887/72900/226646/68375/68349/73694/66108
275	REACTOME_GLOBAL_GENOME_NUCLEOTIDE_EXCISION_REPAIR_GG_NER	REACTOME_GLOBAL_GENOME_NUCLEOTIDE_EXCISION_REPAIR_GG_NER	84	-0.372509	-1.31503	0.0693431	0.291176	0.244617	3175	tags=27%, list=21%, signal=22%	22190/109275/13872/56249/108679/209318/56505/26891/20610/69714/69745/22196/13870/18538/19891/22218/26893/66979/51812/26572/11461/170930/93765
276	REACTOME_IRAK4_DEFICIENCY_TLR2_4	REACTOME_IRAK4_DEFICIENCY_TLR2_4	13	0.603867	1.46316	0.0701754	0.293415	0.246497	2179	tags=54%, list=14%, signal=46%	12229/20193/21898/266632/24088/17874/117149

## Sheet: GSEA KEGG FibroblastKOvsWTKvP
Table S10. Single-cell RNA-sequencing of murine KvPC PDAC tumors – GSEA, related to Figures 6, 7 and 8.
	ID	Description	setSize	enrichmentScore	NES	pvalue	p.adjust	qvalue	rank	leading_edge	core_enrichment
1	mmu05016	Huntington disease - Mus musculus (house mouse)	260	-0.480089	-1.99441	5.87573e-10	1.96249e-07	1.59572e-07	2668	tags=37%, list=17%, signal=31%	13063/208677/105675/19185/66043/11946/12370/73333/28080/22142/20463/12857/11739/57296/12858/70316/78943/66052/22428/15182/66925/23996/66945/66420/232910/19181/17995/75406/12865/22273/22335/67710/12064/225887/56444/11949/232943/66445/14810/22123/76559/72900/66694/19017/59029/26440/12028/22151/17463/69654/12757/11947/19170/73710/215114/56436/22154/226646/69590/20021/68375/19175/53598/84682/67151/24…
2	mmu01200	Carbon metabolism - Mus musculus (house mouse)	100	-0.613137	-2.25203	2.03373e-09	2.95358e-07	2.40159e-07	2121	tags=39%, list=14%, signal=34%	83553/66052/66925/14718/11409/170718/66945/110460/11676/56421/225913/103988/93747/18563/68133/66171/14194/15929/75731/56451/67680/11532/67078/13885/21881/17449/14433/100678/17448/21991/67834/13808/18746/18648/14751/11674/18655/18641/13806
3	mmu05020	Prion disease - Mus musculus (house mouse)	231	-0.483761	-1.98404	3.37839e-09	2.95358e-07	2.40159e-07	3004	tags=39%, list=20%, signal=32%	18708/22145/67273/13057/67089/227613/13063/208677/105675/19185/66043/11946/73333/28080/22142/20463/12857/11739/57296/12858/70316/18709/66052/66925/23996/66945/11911/19181/17995/75406/12865/22273/22335/18710/225887/19094/11949/232943/66445/14810/22123/13665/72900/66694/16440/59029/26440/12028/22151/17463/13001/11947/19170/26415/73710/56436/22154/226646/68375/19175/84682/26417/67151/19167/26442/191…
4	mmu05014	Amyotrophic lateral sclerosis - Mus musculus (house mouse)	312	-0.444386	-1.88139	3.53723e-09	2.95358e-07	2.40159e-07	2547	tags=34%, list=17%, signal=29%	66043/18645/11946/28080/22142/20463/12857/19069/57296/18040/12858/70316/78943/66052/22428/66925/23996/66945/11911/12460/19181/17995/53333/75406/12865/22273/18126/100042150/225887/19094/56444/11949/232943/66445/14810/22123/69736/225027/76559/13665/72900/69912/66694/16440/59029/26440/12028/69482/22151/17463/233908/69654/11947/26399/56488/19170/26415/73710/445007/56436/22154/226646/69590/68375/19175…
5	mmu03050	Proteasome - Mus musculus (house mouse)	45	-0.737545	-2.346	7.83479e-09	5.23364e-07	4.25553e-07	2807	tags=73%, list=18%, signal=60%	67089/16913/19185/57296/23996/19181/19171/22123/59029/26440/17463/19186/19170/56436/19175/16912/19188/67151/19167/26442/19166/19172/23997/26441/26446/19177/26444/26445/19173/66413/26443/19184/69077
6	mmu05012	Parkinson disease - Mus musculus (house mouse)	224	-0.471008	-1.92511	2.30488e-08	1.28305e-06	1.04326e-06	3273	tags=42%, list=21%, signal=33%	17993/72027/12367/67951/22190/13163/140499/22145/67273/67089/227613/13063/105675/19185/66043/57320/11946/73333/28080/22142/20463/12857/11739/57296/12858/106947/70316/78943/66052/17161/66925/23996/66945/11911/19181/17995/75406/12865/22273/22335/225887/64704/11949/232943/66445/12314/56551/22123/13665/72900/66694/16440/59029/26440/12028/22151/17463/30791/11947/56791/19170/73710/56436/22154/226646/68…
7	mmu00010	Glycolysis / Gluconeogenesis - Mus musculus (house mouse)	45	-0.688248	-2.18919	8.50726e-07	4.05918e-05	3.30056e-05	1779	tags=40%, list=12%, signal=35%	11676/56421/68401/103988/11669/11532/14433/17330/21991/16828/13808/18746/18648/14751/11674/18655/18641/13806
8	mmu01230	Biosynthesis of amino acids - Mus musculus (house mouse)	61	-0.618088	-2.08075	2.37998e-06	9.93641e-05	8.0794e-05	2765	tags=44%, list=18%, signal=36%	66194/12036/108037/19139/83553/14718/170718/11676/56421/109900/69051/18563/15929/12035/21881/14433/100678/11898/21991/67834/13808/18746/18648/11674/18655/18641/13806
9	mmu05010	Alzheimer disease - Mus musculus (house mouse)	328	-0.392653	-1.66642	7.12019e-06	0.000264238	0.000214855	2668	tags=31%, list=17%, signal=27%	13063/105675/19185/66043/11946/12370/73333/28080/22142/20463/12857/11739/11491/12334/57296/22421/15461/12858/106947/70316/18709/27412/78943/66052/66925/23996/66945/11911/19181/226548/17995/27373/75406/15108/12865/22273/18126/22335/22409/18710/225887/11949/22413/232943/66445/12314/14810/26395/22123/76559/13665/72900/66694/16440/59029/13542/11596/26440/22151/17463/30791/22411/13001/11947/19170/7371…
10	mmu05022	Pathways of neurodegeneration - multiple diseases - Mus musculus (house mouse)	397	-0.372638	-1.61069	9.96735e-06	0.000332909	0.000270692	2547	tags=30%, list=17%, signal=25%	66043/57320/11946/12370/73333/28080/22142/20463/12857/11739/12334/57296/18040/22421/15461/12858/70316/27412/78943/66052/22428/66925/23996/66945/11911/12460/19181/17995/27373/53333/75406/15108/12865/22273/18126/22335/22409/12064/225887/19094/64704/56444/11949/22413/232943/66445/12314/14810/26395/22123/76559/13665/72900/66694/16440/59029/13542/11596/26440/12028/22151/17463/233908/69654/22411/13001/…
11	mmu04151	PI3K-Akt signaling pathway - Mus musculus (house mouse)	296	0.363357	1.60201	2.41959e-05	0.000734677	0.000597373	1176	tags=18%, list=8%, signal=17%	18595/16334/19116/71785/12977/16000/16777/94216/54635/15975/245026/12830/16775/16410/14178/18414/16773/109333/12834/16542/18033/12835/72930/15234/16452/12576/16412/53978/320207/17869/13649/226519/19651/18413/12833/16190/81877/12827/16333/319480/16193/14268/20662/13684/54401/14573/14710/17311/213119/13640/15370/12826
12	mmu04020	Calcium signaling pathway - Mus musculus (house mouse)	176	0.402085	1.6724	0.000105964	0.00294933	0.00239813	2071	tags=25%, list=13%, signal=22%	18595/71785/320404/54635/12289/14178/74055/16542/18798/18752/15234/18018/11607/13649/18575/107589/13618/68279/12287/381290/73181/12291/14573/20866/18679/16439/12325/12494/19055/18799/18682/12671/14205/18439/213435/18019/12286/11938/13617/16438/65973/233979/215999/18573
13	mmu04913	Ovarian steroidogenesis - Mus musculus (house mouse)	34	0.619854	1.95458	0.000299419	0.00769277	0.00625508	815	tags=15%, list=5%, signal=14%	19225/16334/13078/16000/16333
14	mmu04974	Protein digestion and absorption - Mus musculus (house mouse)	80	0.460562	1.71837	0.000347753	0.00829638	0.00674588	916	tags=22%, list=6%, signal=21%	94216/13482/245026/12830/12831/11936/12818/50934/71355/12834/12835/329941/11928/12833/12816/12827/11932/67760
15	mmu00190	Oxidative phosphorylation - Mus musculus (house mouse)	108	-0.468347	-1.73874	0.000397148	0.00884316	0.00719047	2668	tags=34%, list=17%, signal=29%	13063/66043/11946/28080/20463/12857/12858/70316/66052/242341/66925/66945/17995/75406/12865/22273/11972/225887/11949/66445/114143/72900/66694/74776/11947/226646/69802/68375/84682/66290/68349/67003/67680/11974/11984/66108/407790
16	mmu04610	Complement and coagulation cascades - Mus musculus (house mouse)	65	0.487406	1.74398	0.000837502	0.0174829	0.0142155	1793	tags=32%, list=12%, signal=29%	12628/19124/625018/232345/74145/14066/12266/545366/19128/17175/13136/12259/12630/667277/12262/12260/12268/18792/14069/12273/16644
17	mmu03010	Ribosome - Mus musculus (house mouse)	128	-0.420739	-1.58998	0.000986055	0.0191034	0.0155332	3002	tags=36%, list=19%, signal=29%	66448/20091/67115/20005/67681/121022/19921/67994/64657/19988/66480/20103/11837/94064/19896/66419/16785/94063/26961/27367/27397/24030/68611/27050/118451/66407/66163/68537/20102/67707/94062/225215/27176/66258/20104/66223/50529/19989/16898/75398/68565/56282/110954/27395/100503670/27398
18	mmu04714	Thermogenesis - Mus musculus (house mouse)	200	-0.385666	-1.55239	0.00102953	0.0191034	0.0155332	2547	tags=25%, list=17%, signal=21%	66043/11946/28080/20463/12857/15461/12858/70316/66052/66925/14526/66945/68185/17995/75406/12865/22273/225887/19094/11949/66445/108097/72900/66694/52469/19017/19744/20104/11947/26415/226646/69802/68033/68375/84682/68349/67003/67680/73694/66108/18176/19082/11461/12913/11513/11465/70673/407790/56636/19092
19	mmu04961	Endocrine and other factor-regulated calcium reabsorption - Mus musculus (house mouse)	41	0.549156	1.81166	0.00148753	0.0261492	0.0212622	838	tags=24%, list=5%, signal=23%	11936/71770/13982/11772/18798/18752/11928/13429/381290/11932
20	mmu04064	NF-kappa B signaling pathway - Mus musculus (house mouse)	88	0.434608	1.64737	0.00163954	0.0264133	0.0214769	2845	tags=26%, list=18%, signal=21%	20303/19225/21929/11796/18033/16177/12229/12995/13607/12633/18792/22031/21898/11920/266632/17874/12675/20963/117149/16179/111173/217069/13000
21	mmu05208	Chemical carcinogenesis - reactive oxygen species - Mus musculus (house mouse)	190	-0.377613	-1.50329	0.0017398	0.0264133	0.0214769	3004	tags=32%, list=20%, signal=26%	18708/67273/58810/20656/13057/105675/66043/11946/73333/28080/20463/68312/12857/11739/103140/15461/12858/70316/18709/66052/66925/66945/14860/14873/17995/75406/12865/22273/22335/18710/225887/19094/11949/15368/66445/26395/14862/14866/72900/66694/11947/26415/11431/226646/68375/84682/26417/68349/67003/67680/11740/19353/66108/18176/68214/22339/17970/407790/14859/22334
22	mmu04510	Focal adhesion - Mus musculus (house mouse)	187	0.357342	1.491	0.00166798	0.0264133	0.0214769	1176	tags=19%, list=8%, signal=18%	18595/71785/16000/16777/19878/94216/54635/245026/68794/12830/16775/16410/21894/16773/12834/11796/16542/18752/12835/15234/16412/13649/226519/22325/18479/107589/12833/81877/12827/319480/14268/109880/20662/213119/18481/12826
23	mmu04512	ECM-receptor interaction - Mus musculus (house mouse)	73	0.454133	1.64605	0.00227625	0.0330551	0.0268774	1176	tags=27%, list=8%, signal=25%	16777/94216/245026/12830/16775/16410/75209/16773/12834/12835/16412/226519/12833/13138/81877/12827/319480/14268/213119/12826
24	mmu04010	MAPK signaling pathway - Mus musculus (house mouse)	261	0.321099	1.39414	0.00324448	0.0451523	0.0367138	2282	tags=20%, list=15%, signal=17%	18595/16334/71785/12977/16000/26408/54635/12289/68794/14178/26407/16542/18033/18752/26921/15234/18018/17869/13649/18479/16180/16177/12287/16333/109880/20662/12291/14573/110651/17311/13640/15370/19055/56613/13714/81904/14205/21813/66922/266632/13874/17874/12286/215449/26405/58231/12675/192176/12295/18218/14257
25	mmu04630	JAK-STAT signaling pathway - Mus musculus (house mouse)	119	0.381347	1.5093	0.0033821	0.0451849	0.0367403	3255	tags=32%, list=21%, signal=25%	18595/19116/15975/16195/18414/16452/17869/13649/18413/16190/16157/71724/16193/20662/56324/16169/16880/16165/16164/12986/20852/67296/218624/14600/18706/16194/246779/20846/16451/18712/20847/17210/19255/19247/53603/12983/11761/12048
26	mmu04060	Cytokine-cytokine receptor interaction - Mus musculus (house mouse)	180	0.341343	1.42155	0.003662	0.0470426	0.0382508	2101	tags=23%, list=14%, signal=20%	20303/19116/12977/15975/20302/16195/18414/17082/16170/21938/16181/107527/16180/18413/16190/16177/16157/16193/20307/77125/14560/11480/16169/12774/13607/16880/16165/16164/12986/57349/12768/12772/21813/218624/12168/12167/14600/16194/242316/16322/246779
27	mmu04066	HIF-1 signaling pathway - Mus musculus (house mouse)	100	-0.417312	-1.53277	0.00398794	0.0493323	0.0401126	1779	tags=23%, list=12%, signal=20%	11676/56421/18126/18710/15368/26395/228026/21687/20104/26417/13685/14433/22339/112407/20525/21857/16828/13808/112405/11674/18655/18641/13806
28	mmu00620	Pyruvate metabolism - Mus musculus (house mouse)	37	-0.570734	-1.75469	0.0046042	0.0523856	0.0425953	3083	tags=43%, list=20%, signal=35%	74156/58810/11529/109801/14651/110460/66204/18563/11669/14194/11532/76238/17449/17448/16828/18746
29	mmu05418	Fluid shear stress and atherosclerosis - Mus musculus (house mouse)	133	-0.385688	-1.46552	0.00470529	0.0523856	0.0425953	2337	tags=26%, list=15%, signal=22%	68312/103140/18709/17395/14860/14873/20610/18710/19094/20969/15368/12314/56551/15516/14862/14866/26399/26415/15529/22218/19353/68214/11461/11848/22339/14870/170930/18613/11465/12390/18590/11898/17970/14859
30	mmu05171	Coronavirus disease - COVID-19 - Mus musculus (house mouse)	194	0.336846	1.41301	0.00458314	0.0523856	0.0425953	2691	tags=28%, list=17%, signal=23%	15975/625018/16195/18033/18752/142980/74145/216799/56489/12266/11607/13649/11421/17175/16193/56480/12259/667277/12262/12260/67427/12268/19106/22031/21898/20068/266632/24088/12273/17874/18706/228607/20085/16194/19951/114641/12675/19943/12362/20963/22186/68052/20846/56040/16451/20042/100043813/68028/15139/16179/20054/20084/66475/68193
31	mmu00030	Pentose phosphate pathway - Mus musculus (house mouse)	27	-0.60234	-1.72529	0.00502573	0.0536352	0.0436114	2304	tags=37%, list=15%, signal=32%	19139/83553/11676/56421/66171/75731/21881/14751/11674/18641
32	mmu03040	Spliceosome - Mus musculus (house mouse)	125	-0.393164	-1.48032	0.0051387	0.0536352	0.0436114	3306	tags=36%, list=21%, signal=29%	56009/53817/50783/71702/55934/57317/54633/67039/20383/68988/66618/233073/66125/27366/67996/107701/68816/20826/73666/20638/68183/68981/67678/56031/225027/66585/60365/233908/20382/20630/230596/17149/53607/66055/15382/27756/231889/108014/68479/21681/66101/108121/192170/23983/76522
33	mmu05017	Spinocerebellar ataxia - Mus musculus (house mouse)	124	-0.379883	-1.42708	0.00778701	0.0788139	0.0640845	2668	tags=35%, list=17%, signal=29%	13063/105675/19185/73333/11739/57296/18709/78943/23996/19181/22335/18710/14810/22123/76559/16440/59029/26440/17463/19170/56436/229906/19175/67151/19167/26442/19166/19172/23997/11740/26441/26446/19177/26444/26445/19173/66413/67134/26443/19184/69077/22334/54138
34	mmu00020	Citrate cycle (TCA cycle) - Mus musculus (house mouse)	28	-0.588422	-1.6949	0.00906242	0.0834558	0.0678588	2118	tags=46%, list=14%, signal=40%	239017/66052/66925/170718/66945/18563/14194/15929/56451/67680/17449/17448/67834
35	mmu05219	Bladder cancer - Mus musculus (house mouse)	37	-0.547702	-1.68388	0.00938897	0.0834558	0.0678588	2851	tags=43%, list=19%, signal=35%	13866/13555/14184/17246/15461/17395/15200/26395/26417/12567/18176/12443/13144/22339/12550/12578
36	mmu04924	Renin secretion - Mus musculus (house mouse)	57	0.444311	1.55347	0.00938917	0.0834558	0.0678588	2071	tags=32%, list=13%, signal=27%	12289/16531/18798/19701/60596/11607/18575/11421/13030/229927/16439/19055/11517/18160/13617/16438/11606/18573
37	mmu04115	p53 signaling pathway - Mus musculus (house mouse)	70	-0.430598	-1.4946	0.00883032	0.0834558	0.0678588	2752	tags=30%, list=18%, signal=25%	17246/13063/12370/20135/66940/12566/30954/53892/12445/13663/12028/68098/58801/12567/12521/20724/12443/13197/55948/64058/12578
38	mmu04014	Ras signaling pathway - Mus musculus (house mouse)	194	0.324011	1.35917	0.00949497	0.0834558	0.0678588	2743	tags=23%, list=18%, signal=19%	18595/16334/71785/12977/16000/54635/14178/74055/18784/16542/18033/18752/14389/15234/19731/23872/13649/18479/16333/56480/20662/14710/17311/13640/18481/11350/21844/14205/66922/18706/19730/215449/216148/58231/12675/14708/54354/14257/56784/22340/19418/16590/14172/14706/11352
39	mmu05215	Prostate cancer - Mus musculus (house mouse)	96	0.382547	1.47732	0.00999212	0.0855735	0.0695807	944	tags=16%, list=6%, signal=15%	18595/16334/71785/16000/54635/13876/18033/14869/21415/12576/13649/16333/109880/11835/20662
40	mmu04925	Aldosterone synthesis and secretion - Mus musculus (house mouse)	76	0.405598	1.48999	0.0102944	0.0859584	0.0698937	2508	tags=25%, list=16%, signal=21%	12289/18798/18752/18227/11928/11607/381290/11932/12291/16439/15370/12325/18160/16438/11606/269060/20845/27222/75292
41	mmu04670	Leukocyte transendothelial migration - Mus musculus (house mouse)	93	-0.408166	-1.47914	0.0117826	0.0959849	0.0780464	2215	tags=25%, list=14%, signal=21%	12927/18709/17395/60363/18710/19094/16456/12540/26415/17698/109905/19353/22165/53624/11461/11848/18613/11465/12738/17970/22323/67268/12740
42	mmu05167	Kaposi sarcoma-associated herpesvirus infection - Mus musculus (house mouse)	173	0.324751	1.34504	0.012688	0.1009	0.0820428	2348	tags=25%, list=15%, signal=22%	19225/15975/16195/18033/142980/12524/16452/15018/21415/18018/56489/12266/320207/17869/15251/73181/16193/56480/22187/14710/16439/12774/19106/22031/19055/54720/15006/12768/667977/100529082/18019/18706/239849/16438/19645/12675/15013/20963/14708/15015/22186/20846/225326/16451
43	mmu04620	Toll-like receptor signaling pathway - Mus musculus (house mouse)	83	0.389807	1.46111	0.0144834	0.112499	0.0914744	2499	tags=25%, list=16%, signal=21%	20303/15975/20302/18033/142980/12524/56489/16193/56480/22031/21898/266632/24088/17874/18706/12675/117149/20846/16451/20304/16179
44	mmu05225	Hepatocellular carcinoma - Mus musculus (house mouse)	157	-0.364299	-1.42697	0.0160466	0.12089	0.098297	2337	tags=22%, list=15%, signal=19%	68312/103140/271849/22421/15461/18709/27412/21802/14860/14873/16842/22409/18710/16002/22413/15368/26395/14862/14866/13542/12028/22411/26417/12567/18176/68214/12443/21803/11461/14870/11465/13197/14859/22422/12578
45	mmu01521	EGFR tyrosine kinase inhibitor resistance - Mus musculus (house mouse)	78	0.382815	1.41572	0.0170115	0.12089	0.098297	986	tags=17%, list=6%, signal=16%	18595/71785/16000/54635/16542/18752/15234/16452/13649/16193/109880/20662/13684
46	mmu01240	Biosynthesis of cofactors - Mus musculus (house mouse)	120	-0.373961	-1.40311	0.0163903	0.12089	0.098297	3099	tags=32%, list=20%, signal=26%	68870/73373/102216272/98256/58810/78801/57028/20751/11566/230027/12036/11637/217707/66588/108037/110006/67375/54369/12850/13361/74450/67417/665563/18102/11669/27973/29858/69568/71883/11565/20148/270685/12035/11639/71743/17025/14854/331026/17768
47	mmu05203	Viral carcinogenesis - Mus musculus (house mouse)	167	-0.347743	-1.37284	0.0169111	0.12089	0.098297	2320	tags=22%, list=15%, signal=19%	83602/22629/12566/15461/18709/242341/15182/11911/22627/12445/22335/11972/18710/71609/12028/12540/20259/66973/229906/26417/19385/58801/630294/12567/19353/18176/235459/12443/22630/12913/11848/54123/68153/18746/14972/12579/12578
48	mmu03030	DNA replication - Mus musculus (house mouse)	35	-0.514143	-1.5545	0.0188024	0.126244	0.102651	1281	tags=26%, list=8%, signal=24%	17220/19075/69745/18538/19891/19819/67153/66979/69724
49	mmu04070	Phosphatidylinositol signaling system - Mus musculus (house mouse)	87	0.383827	1.45399	0.0183013	0.126244	0.102651	2782	tags=29%, list=18%, signal=24%	320404/74055/18798/18752/83493/108083/227399/320634/16439/20975/18799/18704/17772/18706/18717/16438/219135/225326/69718/74596/110911/269180/233011/53332/64436
50	mmu04915	Estrogen signaling pathway - Mus musculus (house mouse)	103	-0.391726	-1.449	0.0191646	0.126244	0.102651	2341	tags=25%, list=15%, signal=22%	18390/271849/54393/15461/18709/21802/17395/11911/14228/15200/18710/12314/15516/26395/16440/16666/26417/18176/16668/12913/16667/11513/16665/16664/13033/16669
51	mmu05166	Human T-cell leukemia virus 1 infection - Mus musculus (house mouse)	209	-0.337881	-1.36621	0.0192768	0.126244	0.102651	3278	tags=26%, list=21%, signal=21%	19056/110557/20851/66156/242705/14964/12317/18708/16185/21423/12981/13555/208677/17701/73333/11739/14998/12566/15461/18709/14960/11911/71810/14969/12445/22335/18710/26395/66440/12028/75430/14961/26417/19385/12257/630294/12237/12567/11740/12580/12010/110196/14999/18176/12443/19384/21803/12913/11513/20525/22334/14972/12579/12578
52	mmu05230	Central carbon metabolism in cancer - Mus musculus (house mouse)	61	-0.427862	-1.44037	0.0213157	0.134329	0.109225	2183	tags=28%, list=14%, signal=24%	15461/18709/56421/18710/103988/20539/26395/228026/100126824/26417/18176/20525/16828/18746/18648/80879/18641
53	mmu04659	Th17 cell differentiation - Mus musculus (house mouse)	80	0.372563	1.39004	0.0212002	0.134329	0.109225	2348	tags=26%, list=15%, signal=22%	18037/16195/18033/16452/18018/15251/16180/16190/16177/16193/19055/20852/21813/18019/17128/16194/12675/246779/20846/11622/16451
54	mmu00051	Fructose and mannose metabolism - Mus musculus (house mouse)	29	-0.547891	-1.5828	0.0232441	0.141155	0.114775	1779	tags=28%, list=12%, signal=24%	11676/56421/225913/29858/331026/21991/11674/18641
55	mmu04530	Tight junction - Mus musculus (house mouse)	139	-0.359019	-1.37656	0.0232317	0.141155	0.114775	1489	tags=24%, list=10%, signal=22%	56378/54357/68089/60363/67771/108097/74117/27375/16456/14924/12540/17698/71960/18538/109905/72058/58220/12567/19353/12638/76709/12443/19082/53624/11461/11848/224912/11465/12738/22323/56443/67268/12740/56449
56	mmu00670	One carbon pool by folate - Mus musculus (house mouse)	18	-0.589461	-1.54008	0.0241437	0.144	0.117088	2495	tags=39%, list=16%, signal=33%	108147/108037/13361/22171/665563/270685/17768
57	mmu02010	ABC transporters - Mus musculus (house mouse)	35	0.462485	1.47	0.0258231	0.148706	0.120914	655	tags=14%, list=4%, signal=14%	18669/217262/76184/27416/17250
58	mmu04625	C-type lectin receptor signaling pathway - Mus musculus (house mouse)	92	0.366843	1.41009	0.0256003	0.148706	0.120914	2250	tags=26%, list=15%, signal=22%	19225/18033/216799/16985/18018/56489/17474/208650/18479/73181/16193/69632/16439/19055/16362/66922/56620/18019/18706/16438/12675/12362/20963/20846
59	mmu05310	Asthma - Mus musculus (house mouse)	11	-0.70245	-1.6099	0.0282092	0.157031	0.127684	4211	tags=82%, list=27%, signal=59%	15000/21939/21926/16153/14998/14960/14969/14961/14999
60	mmu04623	Cytosolic DNA-sensing pathway - Mus musculus (house mouse)	56	0.407236	1.41274	0.0280299	0.157031	0.127684	2534	tags=30%, list=16%, signal=25%	20303/18033/216799/56489/56045/383619/16193/56480/77125/70428/218832/228607/26388/12675/12362/20304/74568
61	mmu05142	Chagas disease - Mus musculus (house mouse)	89	0.367242	1.39752	0.0289505	0.158516	0.128891	2063	tags=22%, list=13%, signal=20%	20302/18033/18798/72930/12266/11421/16193/12259/12262/12260/12633/21898/21813/73699/266632/24088/16644/17874/18706/12675
62	mmu05143	African trypanosomiasis - Mus musculus (house mouse)	24	0.534295	1.5524	0.0302091	0.159504	0.129694	2540	tags=38%, list=16%, signal=31%	16775/18798/18752/20339/16193/16644/17874/100503605/15122
63	mmu00330	Arginine and proline metabolism - Mus musculus (house mouse)	44	-0.454925	-1.45342	0.0310411	0.159504	0.129694	3474	tags=43%, list=23%, signal=34%	12716/11846/14431/67217/66194/228608/17161/14718/18126/66054/69051/67092/11669/18242/11702/66988/20810/18452/12709
64	mmu04022	cGMP-PKG signaling pathway - Mus musculus (house mouse)	135	0.333284	1.34154	0.0303413	0.159504	0.129694	1937	tags=21%, list=13%, signal=19%	16334/19878/12289/11936/16531/18798/384783/18018/320207/60596/11928/11607/107589/13618/381290/16333/73181/11932/17261/16439/19055/16532/213435/18160/16644/18019/11938/13617/16438
65	mmu04621	NOD-like receptor signaling pathway - Mus musculus (house mouse)	147	0.32385	1.31602	0.0308129	0.159504	0.129694	2418	tags=26%, list=16%, signal=22%	15975/21929/109333/24014/11796/18033/18798/216799/56489/12363/107607/13030/383619/56338/16193/56480/16439/57436/22031/21898/21353/18439/266632/17874/228607/67526/16438/59079/215999/12675/12362/12364/20846/17948/16451/20304/54396/229900
66	mmu04973	Carbohydrate digestion and absorption - Mus musculus (house mouse)	29	0.496739	1.51276	0.0328786	0.166385	0.13529	2995	tags=38%, list=19%, signal=31%	12289/11936/15277/18798/11928/11932/212032/18706/27222/98660/232714
67	mmu00480	Glutathione metabolism - Mus musculus (house mouse)	54	-0.435112	-1.43266	0.0346334	0.17265	0.140384	2497	tags=37%, list=16%, signal=31%	11758/20135/14782/68312/103140/625249/110175/14860/14873/14862/14866/69590/14776/67305/66988/68214/20810/14870/14854/14859
68	mmu05202	Transcriptional misregulation in cancer - Mus musculus (house mouse)	151	0.324537	1.32774	0.0361454	0.177538	0.144358	1651	tags=17%, list=11%, signal=16%	17355/80859/16000/13876/15395/208266/18124/17132/17342/214162/11796/18033/22431/12524/12576/17869/16193/15405/15446/20185/53623/18792/13714/12395/11920/21813
69	mmu04726	Serotonergic synapse - Mus musculus (house mouse)	77	0.366105	1.35115	0.03776	0.182781	0.148621	1937	tags=19%, list=13%, signal=17%	19225/12289/18798/18752/12287/109880/14710/14400/11820/214084/109731/16439/19224/12286/16438
70	mmu04920	Adipocytokine signaling pathway - Mus musculus (house mouse)	58	0.390998	1.37047	0.040023	0.190967	0.155277	550	tags=14%, list=4%, signal=13%	18037/19013/12894/18033/50790/384783/16452/21938
71	mmu05415	Diabetic cardiomyopathy - Mus musculus (house mouse)	175	-0.332127	-1.31333	0.0431177	0.202836	0.164928	2547	tags=27%, list=17%, signal=23%	66043/11946/73333/28080/14782/20463/12857/11739/12858/70316/18709/66052/66925/17395/66945/17995/55951/75406/12865/22273/22335/18710/225887/19094/11949/66445/72900/66694/11596/11947/26415/226646/68375/84682/68349/67003/67680/11740/19353/19045/66108/14433/21803/20525/13033/17970/407790/22334
72	mmu05212	Pancreatic cancer - Mus musculus (house mouse)	76	-0.396007	-1.39146	0.044905	0.208309	0.169379	3158	tags=28%, list=21%, signal=22%	242705/18708/13866/13555/12018/56044/19361/18709/21802/18710/26395/12028/12540/26417/12567/19353/12443/21803/22339/13197/12578
73	mmu05034	Alcoholism - Mus musculus (house mouse)	91	-0.36941	-1.33355	0.0469799	0.214949	0.174777	3039	tags=29%, list=20%, signal=23%	107435/66066/15183/15184/109648/208677/271849/15461/18212/15182/17161/11911/14688/12064/12314/14810/26395/15081/14693/15078/14700/26417/19045/18176/12913/63959
74	mmu00630	Glyoxylate and dicarboxylate metabolism - Mus musculus (house mouse)	28	-0.496667	-1.43061	0.0483271	0.215217	0.174995	2459	tags=25%, list=16%, signal=21%	108037/110460/68133/76238/67078/17449/17448
75	mmu03250	Viral life cycle - HIV-1 - Mus musculus (house mouse)	54	0.397177	1.3755	0.0479612	0.215217	0.174995	1509	tags=22%, list=10%, signal=20%	319236/12121/20479/192657/56045/18519/20924/17754/12774/116733/19386/15239
76	mmu05226	Gastric cancer - Mus musculus (house mouse)	128	-0.348646	-1.31754	0.0492611	0.216489	0.17603	2247	tags=20%, list=15%, signal=17%	271849/12566/22421/15461/18709/27412/16842/22409/18710/22413/26395/13542/12028/22411/26417/18671/18176/12443/20423/21803/16480/13197/56636/22422/12550/12579
77	mmu04930	Type II diabetes mellitus - Mus musculus (house mouse)	39	0.447299	1.46436	0.0515568	0.223636	0.181841	1873	tags=28%, list=12%, signal=25%	16334/12289/15277/384783/12287/16333/12291/212032/67296/18706/12286
78	mmu00270	Cysteine and methionine metabolism - Mus musculus (house mouse)	41	-0.440846	-1.38317	0.0528233	0.226192	0.183919	566	tags=37%, list=4%, signal=35%	232087/257635/14630/66902/12411/12036/56369/14718/11702/12035/17449/20810/14854/17448/16828
79	mmu01524	Platinum drug resistance - Mus musculus (house mouse)	70	-0.400816	-1.39122	0.0544815	0.227169	0.184713	3004	tags=34%, list=20%, signal=28%	18708/13866/17246/20529/12018/13063/12370/68312/103140/18709/14860/14873/80905/18710/14862/14866/12028/13870/26417/58801/68214/14870/14859/12578
80	mmu01522	Endocrine resistance - Mus musculus (house mouse)	88	-0.3721	-1.33337	0.0541455	0.227169	0.184713	3158	tags=31%, list=21%, signal=25%	242705/16450/18708/16449/13866/13555/17246/54485/271849/15461/18131/18709/17395/15200/18710/19094/26395/12028/26415/26417/12567/18132/12580/18176/12443/11513/12578
81	mmu03013	Nucleocytoplasmic transport - Mus musculus (house mouse)	100	-0.361055	-1.32614	0.0550918	0.227169	0.184713	1735	tags=21%, list=11%, signal=19%	19826/20610/73666/13627/69736/60365/69912/69482/56488/22196/17149/445007/227699/22218/21681/19384/66679/67878/170930/192170/110379
82	mmu03018	RNA degradation - Mus musculus (house mouse)	72	-0.383483	-1.34221	0.0566038	0.230104	0.1871	2788	tags=29%, list=18%, signal=24%	66583/15526/240023/58184/69125/18983/56421/66446/67678/27998/109075/50911/22057/57316/27756/67207/68533/13808/76522/18641/13806
83	mmu05133	Pertussis - Mus musculus (house mouse)	66	0.371935	1.32835	0.0578704	0.230104	0.1871	2591	tags=32%, list=17%, signal=27%	625018/18033/216799/16412/12266/107607/16193/12259/667277/12262/12260/12268/21898/16362/266632/17874/12362/117149/15139/16179/16402
84	mmu04390	Hippo signaling pathway - Mus musculus (house mouse)	135	-0.339078	-1.2931	0.057377	0.230104	0.1871	2278	tags=20%, list=15%, signal=17%	22629/22421/16475/93960/22627/27373/12445/16842/22409/22413/13542/22411/14219/12162/58220/15902/17125/19045/21679/12443/22630/21803/11461/11465/22422/12550/15901
85	mmu04380	Osteoclast differentiation - Mus musculus (house mouse)	117	0.333635	1.3154	0.060062	0.230583	0.187489	2348	tags=23%, list=15%, signal=20%	12977/15975/17342/18033/14389/18018/14130/16822/17972/16177/12229/22177/14728/16439/19055/14284/21813/18019/18706/18725/11938/16438/14283/12675/20963/20846/16451
86	mmu04514	Cell adhesion molecules - Mus musculus (house mouse)	117	0.33352	1.31495	0.060062	0.230583	0.187489	2405	tags=27%, list=16%, signal=23%	52118/18190/94332/269116/13003/16410/12560/216856/12558/20339/19266/12524/15018/16412/320840/20340/241568/18189/18191/100043314/15006/667977/66797/100529082/12562/20345/15013/320910/15015/19268/20971/241226
87	mmu04270	Vascular smooth muscle contraction - Mus musculus (house mouse)	102	0.336531	1.31007	0.0589966	0.230583	0.187489	1945	tags=22%, list=13%, signal=19%	19878/12289/16531/18784/54598/18798/18752/60596/11607/107589/77579/109880/69632/16439/56089/16532/19222/213435/18160/13617/16438/11606
88	mmu00531	Glycosaminoglycan degradation - Mus musculus (house mouse)	17	0.566294	1.51574	0.0642531	0.23845	0.193886	1359	tags=29%, list=9%, signal=27%	15932/75612/15212/545291/11881
89	mmu05216	Thyroid cancer - Mus musculus (house mouse)	35	-0.443384	-1.34057	0.0632911	0.23845	0.193886	1761	tags=29%, list=11%, signal=25%	15461/16842/26395/12028/26417/21787/18176/12443/13197/12550
90	mmu05146	Amoebiasis - Mus musculus (house mouse)	83	0.345278	1.2942	0.0636792	0.23845	0.193886	1423	tags=19%, list=9%, signal=18%	16777/94216/12830/16775/16773/18033/18798/18752/226519/16177/12827/16193/14268/12826/22330/21898
91	mmu04350	TGF-beta signaling pathway - Mus musculus (house mouse)	92	-0.359695	-1.29785	0.0661017	0.242029	0.196796	945	tags=13%, list=6%, signal=12%	104394/16323/26417/12162/15902/17125/21803/11848/15903/14264/15901/12579
92	mmu04932	Non-alcoholic fatty liver disease - Mus musculus (house mouse)	139	-0.336938	-1.29189	0.0666667	0.242029	0.196796	2346	tags=34%, list=15%, signal=29%	66046/68342/606496/17993/12367/72674/18708/67273/12606/13063/12370/20463/12857/12858/70316/18709/78943/66052/66925/66945/11911/17995/75406/12865/22273/18710/225887/19094/66445/108097/13665/72900/66694/12028/12540/26415/226646/68375/84682/68349/67003/67680/19353/66108/19082/21803/407790
93	mmu00040	Pentose and glucuronate interconversions - Mus musculus (house mouse)	18	0.534553	1.4462	0.0686695	0.24662	0.200529	2200	tags=33%, list=14%, signal=29%	20322/100727/394432/22235/102448/66646
94	mmu05100	Bacterial invasion of epithelial cells - Mus musculus (house mouse)	66	-0.387949	-1.3314	0.0701754	0.246722	0.200612	2247	tags=29%, list=15%, signal=25%	271849/12927/18709/74192/56378/68089/18710/67771/74117/12757/12540/19353/76709/11461/11848/11465/12390/56443/12550
95	mmu04919	Thyroid hormone signaling pathway - Mus musculus (house mouse)	110	0.323465	1.27495	0.0698254	0.246722	0.200612	1895	tags=20%, list=12%, signal=18%	20502/16410/11936/13982/74055/21833/18798/18752/59024/17869/11928/15251/18519/11932/17978/76199/20185/54720/18799/20544/18706/11938
96	mmu04960	Aldosterone-regulated sodium reabsorption - Mus musculus (house mouse)	33	0.452391	1.41749	0.075378	0.258709	0.210359	838	tags=21%, list=5%, signal=20%	16334/16000/11936/18752/11928/16333/11932
97	mmu04392	Hippo signaling pathway - multiple species - Mus musculus (house mouse)	26	0.462577	1.3548	0.0770925	0.258709	0.210359	2445	tags=38%, list=16%, signal=32%	215653/50523/18479/16798/100534287/319710/18016/329628/233651/21676
98	mmu04911	Insulin secretion - Mus musculus (house mouse)	68	0.364618	1.30511	0.0780142	0.258709	0.210359	1670	tags=19%, list=11%, signal=17%	16334/12289/11936/16531/18798/18752/11928/16333/11932/12325/16532/12671/11517
99	mmu04922	Glucagon signaling pathway - Mus musculus (house mouse)	85	-0.360704	-1.28651	0.0756014	0.258709	0.210359	1998	tags=21%, list=13%, signal=19%	56420/14526/11911/56421/68401/103988/12314/108097/16440/19017/19082/12913/15469/20525/16828/18746/18648/18641
100	mmu04933	AGE-RAGE signaling pathway in diabetic complications - Mus musculus (house mouse)	99	0.325877	1.26678	0.0778589	0.258709	0.210359	2001	tags=22%, list=13%, signal=19%	94216/12830/74055/18033/18798/20339/16452/12576/14066/18018/11607/12827/16193/14268/12826/18799/14205/21813/18706/17128/11606/17390
101	mmu05168	Herpes simplex virus 1 infection - Mus musculus (house mouse)	360	0.260964	1.16904	0.0782324	0.258709	0.210359	3039	tags=24%, list=20%, signal=19%	15975/381066/27103/24014/11796/18033/22712/142980/232966/544848/21408/192651/240034/233060/16452/15018/56489/12266/240063/213011/240067/235028/20684/16193/56480/235048/235047/380850/408067/19106/22031/208292/15161/210503/241944/233058/15006/667977/434377/407812/266632/100529082/71640/24088/620419/73430/17874/18706/228607/242747/53319/235907/666532/15467/22718/12675/15013/20963/245174/15015/69930/…
102	mmu04936	Alcoholic liver disease - Mus musculus (house mouse)	114	0.324939	1.27342	0.0792839	0.259616	0.211096	2536	tags=24%, list=16%, signal=20%	26408/625018/19013/12894/18033/21415/11522/56489/12266/16193/56480/12259/12262/12260/12268/22031/21898/266632/12273/17874/11364/12675/100705/117149/15139/16179/16172
103	mmu04966	Collecting duct acid secretion - Mus musculus (house mouse)	19	-0.529474	-1.38442	0.0818713	0.265486	0.215869	2086	tags=53%, list=14%, signal=46%	73834/76252/66144/11966/242341/11972/66290/11974/11984/12349
104	mmu04970	Salivary secretion - Mus musculus (house mouse)	62	0.363061	1.29854	0.0861678	0.276731	0.225013	1937	tags=24%, list=13%, signal=21%	17105/11936/16531/18798/18752/60596/12945/11928/381290/11932/16439/12494/12671/20544/16438
105	mmu04614	Renin-angiotensin system - Mus musculus (house mouse)	15	0.542914	1.40354	0.092437	0.279912	0.2276	1065	tags=40%, list=7%, signal=37%	16790/19701/11607/11421/240028/75805
106	mmu04727	GABAergic synapse - Mus musculus (house mouse)	64	0.359283	1.28669	0.0927602	0.279912	0.2276	1225	tags=16%, list=8%, signal=14%	12289/105727/18752/268566/12287/268860/67760/14710/14400/57436
107	mmu00983	Drug metabolism - other enzymes - Mus musculus (house mouse)	53	-0.391229	-1.28053	0.0938628	0.279912	0.2276	2463	tags=34%, list=16%, signal=29%	66588/110006/20135/68312/103140/54369/14860/14873/68556/14862/14866/18102/110074/15452/72269/68214/14870/14859
108	mmu03008	Ribosome biogenesis in eukaryotes - Mus musculus (house mouse)	73	-0.365637	-1.27557	0.0883882	0.279912	0.2276	3585	tags=38%, list=23%, signal=30%	27993/68147/59028/66161/102216272/104444/67973/97112/73674/14113/72554/74778/20826/245474/102462/52530/13001/74097/56488/16418/71340/54364/14791/73736/69961/67134/19384/69237
109	mmu00562	Inositol phosphate metabolism - Mus musculus (house mouse)	67	0.356077	1.27182	0.0913349	0.279912	0.2276	3342	tags=36%, list=22%, signal=28%	320404/74055/18798/83493/108083/320634/20975/18799/18704/17772/18706/18717/104776/219135/225326/69718/269180/233011/53332/64436/18720/269615/16331/212111
110	mmu04218	Cellular senescence - Mus musculus (house mouse)	156	-0.316545	-1.23806	0.0892857	0.279912	0.2276	3624	tags=32%, list=24%, signal=25%	26396/19355/17532/245000/12448/56484/12313/17865/19056/93759/110557/242705/14964/18412/18708/13555/17246/73333/20130/11739/231724/12334/12566/15461/18709/12445/22335/18710/19094/12314/26395/16440/19744/26399/26415/104394/26417/630294/12567/11740/13685/19045/18176/12443/21803/13197/22334/14972/12579/12578
111	mmu04934	Cushing syndrome - Mus musculus (house mouse)	129	-0.325725	-1.23095	0.0909091	0.279912	0.2276	2319	tags=18%, list=15%, signal=15%	19416/12566/22421/109305/11911/16842/22409/22413/26395/16440/13542/22411/14194/109905/26417/12567/12580/12443/12913/11513/22422/12579/12578
112	mmu04072	Phospholipase D signaling pathway - Mus musculus (house mouse)	124	0.30636	1.22069	0.0936709	0.279912	0.2276	2002	tags=17%, list=13%, signal=15%	18595/16334/71785/54635/18798/14389/53978/320207/11607/13649/13429/16333/20662/17311/67916/66922/18706/18717/19730/11606/216148
113	mmu03020	RNA polymerase - Mus musculus (house mouse)	29	-0.458664	-1.32504	0.0960452	0.281396	0.228806	2049	tags=31%, list=13%, signal=27%	20016/12909/66420/67710/20018/20021/245841/26939/69241
114	mmu04110	Cell cycle - Mus musculus (house mouse)	151	-0.315877	-1.22603	0.095935	0.281396	0.228806	2782	tags=19%, list=18%, signal=15%	13555/17246/56452/17220/56371/22629/12566/15182/12581/67177/22627/12445/12532/66440/104394/75430/66591/18538/12237/12567/12580/12443/22630/21803/13197/55948/12579/12578
115	mmu04061	Viral protein interaction with cytokine and cytokine receptor - Mus musculus (house mouse)	64	0.356607	1.27711	0.0995475	0.28723	0.23355	1630	tags=17%, list=11%, signal=15%	20303/12977/20302/16195/21938/16193/20307/12774/57349/12768/12772
116	mmu05222	Small cell lung cancer - Mus musculus (house mouse)	88	0.33105	1.25484	0.0997567	0.28723	0.23355	855	tags=17%, list=6%, signal=16%	19225/16777/94216/12830/16775/16410/16773/11796/18033/12576/16412/17869/226519/12827/14268
117	mmu05235	PD-L1 expression and PD-1 checkpoint pathway in cancer - Mus musculus (house mouse)	75	0.337774	1.23637	0.103774	0.296243	0.240878	2376	tags=25%, list=15%, signal=22%	18037/78798/18033/16452/18018/13649/15251/12995/19055/21898/24088/17874/18019/18706/12675/117149/20846/16451/53314
118	mmu04371	Apelin signaling pathway - Mus musculus (house mouse)	119	-0.324622	-1.21583	0.105437	0.298439	0.242664	2188	tags=29%, list=14%, signal=25%	26396/56208/17532/17259/12313/14674/16449/20750/66066/15184/20130/17896/15461/18131/14688/18126/228785/12314/108097/26395/14693/16440/19017/23796/20104/14700/14219/26417/11475/18176/12443/19082/11513/12550

## Sheet: GSEA Fibroblast KOvsWT KvP
Table S10. Single-cell RNA-sequencing of murine KvPC PDAC tumors – GSEA, related to Figures 6, 7 and 8.
	ID	Description	setSize	enrichmentScore	NES	pvalue	p.adjust	qvalue	rank	leading_edge	core_enrichment
1	TGFB-induced myCAF invitro	TGFB-induced myCAF invitro	695	-0.47778	-2.15065	1e-10	9.1338e-10	2.53014e-10	2398	tags=33%, list=16%, signal=29%	22142/11752/320311/223780/20681/66848/17760/121021/20166/213417/67937/29817/53620/16447/263764/18824/65112/12955/104080/216835/232146/58802/21789/20266/98238/242341/14619/110460/77794/14013/218865/18654/56772/667214/13170/245240/195209/15200/16763/22341/11676/56421/320244/16842/16373/20249/67399/74306/67606/14620/12585/12319/13837/21912/16891/69071/70784/21987/16511/20969/14747/16174/378435/52389…
2	iCAF invivo	iCAF invivo	39	0.67141	2.1381	4.52798e-06	1.43386e-05	3.97192e-06	1612	tags=41%, list=10%, signal=37%	208777/219151/64817/226695/23794/12818/56429/20379/12266/81877/15116/16193/19288/12268/67916/14205
3	cCAF3	cCAF3	33	-0.692555	-2.09756	8.66485e-06	2.35189e-05	6.51493e-06	690	tags=30%, list=4%, signal=29%	11475/12631/22004/21345/11461/18643/11465/21857/68588/66913
4	iCAF invitro	iCAF invitro	171	0.401922	1.67137	0.000168647	0.000291299	8.06922e-05	1945	tags=25%, list=13%, signal=22%	20502/208777/12628/72258/26408/12661/320712/20716/319974/101401/16775/56193/17342/71355/73914/13819/30937/20715/20657/12266/14544/16181/12363/20564/68279/11770/11932/16193/20307/77125/14710/20678/12268/16165/26938/23959/72780/108078/13874/109323/12870/13617/11606
5	Lrrc15_CAFs	Lrrc15_CAFs	100	-0.422011	-1.56813	0.0057458	0.00779787	0.00216008	1522	tags=27%, list=10%, signal=24%	20969/22413/13007/18793/114886/19734/16323/12837/13602/13008/11475/19659/16997/22004/12931/21345/14200/57266/24117/11898/21857/407790/15903/11988/68588/17313/13032
6	myCAF invitro	myCAF invitro	155	-0.334242	-1.30384	0.0509868	0.0645833	0.0178901	2378	tags=26%, list=15%, signal=22%	11468/20681/213417/12334/56047/22352/14619/14013/667214/17919/14620/12064/16891/54132/18163/20289/14063/72634/227580/380863/73710/11475/242274/76453/243659/12443/21345/14200/14239/21804/11465/16400/12484/18008/13386/56811/12306/16669/11745/21956
7	myCAF invivo	myCAF invivo	21	-0.548609	-1.48429	0.0580682	0.068956	0.0191014	1692	tags=48%, list=11%, signal=42%	20720/20969/12837/13602/11475/12931/21345/57266/21803/68588
8	52-gene myCAF-derived ERBB signature	52-gene myCAF-derived ERBB signature	50	-0.346052	-1.14456	0.234483	0.24751	0.0685622	1958	tags=24%, list=13%, signal=21%	110460/11676/20249/13360/67898/56473/56791/15357/20250/110196/13448/110379

## Sheet: GSEAHALLMARKmacrophageKOvsWTKvP
Table S10. Single-cell RNA-sequencing of murine KvPC PDAC tumors – GSEA, related to Figures 6, 7 and 8.
	ID	Description	setSize	enrichmentScore	NES	pvalue	p.adjust	qvalue	rank	leading_edge	core_enrichment
1	HALLMARK_MYC_TARGETS_V1	HALLMARK_MYC_TARGETS_V1	200	-0.510089	-2.0696	1.70302e-08	5.24441e-07	3.64348e-07	3018	tags=40%, list=19%, signal=33%	13665/22327/12858/20810/17218/22384/381760/23996/21454/19385/109801/12465/21781/20382/66235/11757/15182/14113/18655/28126/27041/12461/11431/56351/15452/27366/68981/15516/68988/53381/66409/22171/12464/18538/50995/22123/17463/26446/19988/108121/268373/19166/52530/12237/18674/69692/12468/27756/26443/20103/17869/12567/22194/22335/19384/26445/20383/26441/67115/13877/12785/23918/53607/27050/67781/26440…
2	HALLMARK_MITOTIC_SPINDLE	HALLMARK_MITOTIC_SPINDLE	197	0.486936	2.00798	2.09776e-08	5.24441e-07	3.64348e-07	3083	tags=39%, list=19%, signal=32%	13518/26920/74237/20742/18541/208628/17886/233276/13424/381921/19687/217944/192176/17973/223697/16328/234214/219103/72416/21973/16579/269713/16593/101706/20662/211673/94176/106952/11789/224014/233406/16571/26403/108000/75547/13998/70099/108907/16798/60595/68743/17925/56430/108686/20740/110380/23912/227800/18536/56349/226525/18080/320191/19765/12190/16561/18015/223435/328580/229841/240641/70799/16…
3	HALLMARK_INTERFERON_GAMMA_RESPONSE	HALLMARK_INTERFERON_GAMMA_RESPONSE	194	-0.463141	-1.86229	4.10474e-06	6.84123e-05	4.75285e-05	3629	tags=41%, list=22%, signal=32%	22329/236573/20848/16185/20656/246727/12524/22271/71586/24105/57444/672511/22320/109552/12575/14129/20821/243771/22035/12183/21356/19186/12010/14528/231712/53620/18712/69550/21930/20849/54123/67245/11861/19171/14964/59027/58203/18578/21939/80861/20452/19166/19167/52668/17069/70110/17768/18854/17874/55932/12369/15900/16068/14991/19188/16421/26445/209588/72075/16913/30934/434341/67775/14962/16362/6…
4	HALLMARK_DNA_REPAIR	HALLMARK_DNA_REPAIR	146	-0.470366	-1.83153	3.07959e-05	0.000384949	0.000267438	3329	tags=41%, list=21%, signal=33%	53378/19718/56436/18100/20908/236733/21357/19075/330959/74167/56626/13872/68969/50773/13135/20930/235459/229906/20922/57278/66406/15452/22088/20018/57314/18578/66979/14156/105446/22171/66420/27369/20021/18538/66653/67996/625249/69241/24075/245841/21681/194309/72151/268395/66679/209357/11821/23918/14923/19891/107569/67710/16434/56334/110074/69745/68219/99730/72269/330192
5	HALLMARK_OXIDATIVE_PHOSPHORYLATION	HALLMARK_OXIDATIVE_PHOSPHORYLATION	197	-0.402447	-1.62591	0.000204653	0.00204653	0.0014218	2715	tags=32%, list=17%, signal=27%	93747/225887/14297/67942/30059/14751/15108/17449/57279/11984/66447/11757/66925/20930/17995/51798/66525/17713/13177/11974/27395/67863/72900/69089/75406/14194/15929/66407/55951/68375/11949/66290/66383/68349/64704/30056/12039/18242/66223/67994/66419/625249/170718/235339/18674/21854/67003/12369/66108/69772/66043/231086/22335/22334/56451/59054/226646/11740/66052/20463/66694/12034/223696/17448
6	HALLMARK_EPITHELIAL_MESENCHYMAL_TRANSITION	HALLMARK_EPITHELIAL_MESENCHYMAL_TRANSITION	193	0.396668	1.63709	0.000491979	0.00409983	0.0028483	880	tags=20%, list=5%, signal=19%	16402/12843/13518/12842/12831/235106/14118/16412/12825/50706/20564/13179/20692/17022/320712/14825/12111/14314/12832/107589/16790/12552/18858/20377/73690/12816/22074/13717/192176/16971/21859/16948/12835/18787/16949/20310/52118/16193/17390
7	HALLMARK_P53_PATHWAY	HALLMARK_P53_PATHWAY	189	-0.363655	-1.45681	0.00486217	0.0347298	0.0241281	2405	tags=24%, list=15%, signal=21%	231712/13836/20724/64058/67426/69786/21987/55948/19124/67880/242585/15461/17347/66383/192897/16667/69076/22057/14667/14149/18538/13663/12520/15937/12018/16450/114714/56484/12192/12579/16600/108100/15939/21807/76281/15183/192231/29858/65972/14694/13197/21354/20969/17112/12703/12578
8	HALLMARK_ANGIOGENESIS	HALLMARK_ANGIOGENESIS	33	0.540086	1.65825	0.0106015	0.0509883	0.0354235	2955	tags=52%, list=18%, signal=42%	12825/50706/17022/14314/12832/18186/12444/16956/21946/108078/22370/11820/17701/16523/16976/20198/56744
9	HALLMARK_PROTEIN_SECRETION	HALLMARK_PROTEIN_SECRETION	93	0.38832	1.44028	0.0112174	0.0509883	0.0354235	1664	tags=23%, list=10%, signal=20%	13518/13649/15893/208449/271457/110651/20619/108123/54214/11487/320615/211673/74006/11303/213827/26413/11928/17113/20479/211286/71770
10	HALLMARK_INFLAMMATORY_RESPONSE	HALLMARK_INFLAMMATORY_RESPONSE	185	0.348745	1.4296	0.00840415	0.0509883	0.0354235	2743	tags=25%, list=17%, signal=21%	16402/12977/320207/16197/11988/14734/16175/19204/73379/18174/216799/15200/19217/14293/14726/15975/16491/18787/52118/16193/16878/16822/18442/108078/11303/19222/13058/21338/11480/110157/80901/14676/18033/326623/16561/18035/269346/12986/20354/320910/24088/15894/21938/20343/23849/54199/27218
11	HALLMARK_COMPLEMENT	HALLMARK_COMPLEMENT	179	0.343497	1.40326	0.0101869	0.0509883	0.0354235	2508	tags=26%, list=15%, signal=22%	12349/320207/70574/16889/12258/84092/14825/14479/22376/14828/22074/11747/17002/16971/18787/13030/20310/12363/16193/20202/16822/21789/12628/210293/21929/11812/108078/56193/13033/330122/16363/193740/18753/667277/13007/110157/14268/20196/12946/56697/14134/78287/14069/170638/11502/16409
12	HALLMARK_INTERFERON_ALPHA_RESPONSE	HALLMARK_INTERFERON_ALPHA_RESPONSE	96	-0.397821	-1.46067	0.0161459	0.0668466	0.0464408	2939	tags=33%, list=18%, signal=27%	20821/243771/19186/12010/66355/231712/69550/54123/19124/67168/667823/80861/12799/19167/52668/17069/70110/55932/19188/72075/16913/73711/67775/13709/16362/15018/16149/16912/246730/65972/21354/212943
13	HALLMARK_ALLOGRAFT_REJECTION	HALLMARK_ALLOGRAFT_REJECTION	179	-0.34457	-1.37772	0.0173801	0.0668466	0.0464408	2385	tags=22%, list=15%, signal=19%	21985/15001/20375/94062/20849/54123/20091/19171/21355/21939/17084/11785/16408/20452/76846/20005/16159/17395/17972/15900/14991/12988/19073/16994/276770/11651/15018/16149/15040/12518/14960/14998/93765/21354/14999/21808/17329/12703/12578
14	HALLMARK_E2F_TARGETS	HALLMARK_E2F_TARGETS	197	-0.331113	-1.33771	0.021937	0.0783463	0.0544301	3393	tags=28%, list=21%, signal=23%	19355/14056/19718/17685/17121/12575/13665/20877/74097/69724/17218/12649/78833/20878/109145/12580/67196/19385/12534/20382/21877/17279/72391/71777/20492/11637/103733/19139/66979/58184/53381/106618/101739/11799/18538/68479/20638/17768/66131/14793/17869/54124/12567/56452/19384/114714/66929/77891/16765/19891/15374/22154/13178/110074/68219/12578
15	HALLMARK_UV_RESPONSE_DN	HALLMARK_UV_RESPONSE_DN	140	0.366004	1.45343	0.0272443	0.0908142	0.063092	2405	tags=25%, list=15%, signal=21%	12843/64009/12842/12825/24000/99633/12832/15893/21788/18858/11787/19016/50768/18787/18186/20273/21813/23945/106583/110593/17250/11746/226519/11480/16011/19088/27360/12040/18033/545156/13548/16007/20181/17389/16531
16	HALLMARK_XENOBIOTIC_METABOLISM	HALLMARK_XENOBIOTIC_METABOLISM	168	-0.330615	-1.31328	0.0292885	0.0915265	0.0635868	2533	tags=23%, list=16%, signal=20%	14528/104086/11532/19286/11669/21937/13836/51798/11431/56351/66397/15452/19171/55942/67880/242585/14450/51793/55927/20733/65963/15900/52585/53328/11847/68021/19662/12368/23972/14962/14629/231103/14854/29858/72269/21808/14782/54426/105349
17	HALLMARK_REACTIVE_OXYGEN_SPECIES_PATHWAY	HALLMARK_REACTIVE_OXYGEN_SPECIES_PATHWAY	49	-0.442008	-1.4681	0.0326716	0.0960929	0.0667593	3338	tags=39%, list=21%, signal=31%	16477/14630/109815/112406/14325/14159/18477/12581/68576/93692/53381/625249/226646/14629/26462/21672/15242/11758/14782
18	HALLMARK_PEROXISOME	HALLMARK_PEROXISOME	90	-0.369799	-1.33752	0.0549898	0.147044	0.102157	2710	tags=28%, list=17%, signal=23%	15356/56325/20437/13872/13016/51798/18632/18477/15461/73836/12257/23986/224824/22139/19302/16413/54683/67283/12785/18671/110959/54200/12904/56690/110196
19	HALLMARK_UNFOLDED_PROTEIN_RESPONSE	HALLMARK_UNFOLDED_PROTEIN_RESPONSE	108	-0.352251	-1.327	0.0558767	0.147044	0.102157	3068	tags=30%, list=19%, signal=24%	27053/56529/13665/56494/20818/13682/233908/13629/66583/13666/23825/109075/192170/50783/27362/52530/18045/17768/28146/69048/102462/54124/68090/69019/13685/69065/27998/667373/67207/218693/13681/66161
20	HALLMARK_MTORC1_SIGNALING	HALLMARK_MTORC1_SIGNALING	195	-0.30566	-1.23037	0.0680147	0.170037	0.118131	4232	tags=35%, list=26%, signal=26%	12466/74205/83671/13121/235293/236539/19181/16993/17217/665563/15357/27275/12227/192193/17872/22256/13032/27407/12575/27053/56529/26432/73166/14385/56637/12406/19324/23996/20878/19141/14751/21991/64136/18655/12721/18477/74192/26377/103733/15452/18710/59027/53333/93692/22145/56088/14149/268373/19167/231070/66143/56207/14433/13595/17768/13361/28146/19173/26441/67895/14718/14629/100678/23997/65972/7…
21	HALLMARK_COAGULATION	HALLMARK_COAGULATION	114	0.33234	1.27366	0.0821355	0.178555	0.124049	1818	tags=22%, list=11%, signal=20%	14118/12258/232345/20692/16952/17175/20193/22371/16971/21859/18787/13030/12334/17390/18550/21789/12628/17393/11812/108078/56193/667277/13007/14268/20196
22	HALLMARK_GLYCOLYSIS	HALLMARK_GLYCOLYSIS	183	-0.30638	-1.22447	0.0785047	0.178555	0.124049	3157	tags=30%, list=19%, signal=24%	17859/22021/60406/72727/69976/26432/109672/14385/23897/23996/20878/67311/59031/58810/18746/236900/12534/21991/23827/17449/21351/12739/13506/18655/218271/14733/19139/56375/93692/384783/18648/66171/268373/27376/15937/117592/16765/331026/21983/110006/12368/14718/14629/17684/12337/66052/83398/20682/21810/84111/13806/20969/16009/17448
23	HALLMARK_KRAS_SIGNALING_UP	HALLMARK_KRAS_SIGNALING_UP	184	-0.305705	-1.22124	0.0806754	0.178555	0.124049	1133	tags=17%, list=7%, signal=16%	17395/65963/230734/234309/15900/20568/77125/12142/16913/68927/66058/30951/19662/18671/14962/104156/14063/16600/18612/14012/18793/23957/16398/20682/217410/27260/233744/22421/21956/16009/19092
24	HALLMARK_HYPOXIA	HALLMARK_HYPOXIA	183	-0.304242	-1.21592	0.0897196	0.186916	0.129857	3215	tags=27%, list=20%, signal=22%	15211/14121/17859/12575/13008/60406/22346/14385/19309/20778/20439/236900/14751/21991/21985/11535/18712/18655/107817/14733/13636/22022/93692/231507/384783/99929/14433/15937/117592/108767/56484/54683/21983/12368/17684/78889/56277/19285/19017/54200/17133/18793/14284/18654/15531/21810/13806/13808/18772/16009
25	HALLMARK_TGF_BETA_SIGNALING	HALLMARK_TGF_BETA_SIGNALING	52	-0.380284	-1.27322	0.119231	0.231443	0.160792	3672	tags=37%, list=23%, signal=28%	17872/12166/94246/15980/16477/17125/21825/19042/14272/107951/14225/15903/19045/17131/16997/11848/21815/66105/15901
26	HALLMARK_MYOGENESIS	HALLMARK_MYOGENESIS	161	0.29149	1.1785	0.12035	0.231443	0.160792	2902	tags=23%, list=18%, signal=19%	12842/16412/12825/20692/13405/16000/107589/17886/16985/59069/14245/12819/15200/12835/17880/13346/17258/14778/12834/77559/19165/11820/24052/56188/20410/20740/19645/12908/56642/12827/16773/59011/20250/14248/12062/53412/21953
27	HALLMARK_MYC_TARGETS_V2	HALLMARK_MYC_TARGETS_V2	58	-0.359636	-1.22706	0.142582	0.264041	0.183439	4153	tags=45%, list=26%, signal=33%	226169/231872/56361/17217/71974/338359/53608/22256/53414/18148/101612/68493/66590/20810/17218/59028/28126/13537/27993/17869/12567/100608/66164/69902/27998/18673

## Sheet: GSEAHALLMARKmalignant KOvsWTKvP
Table S10. Single-cell RNA-sequencing of murine KvPC PDAC tumors – GSEA, related to Figures 6, 7 and 8.
	ID	Description	setSize	enrichmentScore	NES	pvalue	p.adjust	qvalue	rank	leading_edge	core_enrichment
1	HALLMARK_EPITHELIAL_MESENCHYMAL_TRANSITION	HALLMARK_EPITHELIAL_MESENCHYMAL_TRANSITION	195	-0.656001	-2.29847	1e-10	5e-09	3.89474e-09	1128	tags=26%, list=6%, signal=25%	18822/15902/13732/30794/26433/16009/12931/13003/14268/83554/20971/16323/18858/16852/12836/218952/14451/13197/20750/20969/22352/26432/12831/215280/21810/17294/109624/65112/14234/16971/19227/56213/14102/23959/12558/21857/18933/14609/12406/23892/14173/23876/12153/16416/12332/22341/14370/16402/14733/11489/14115
2	HALLMARK_MYC_TARGETS_V1	HALLMARK_MYC_TARGETS_V1	200	-0.555001	-1.95043	2.02877e-07	5.07192e-06	3.95076e-06	5035	tags=54%, list=28%, signal=39%	27041/21781/225363/18148/26754/14113/69719/67465/55949/16898/233870/66235/85305/18102/16211/218236/12462/22195/68988/12237/67134/22333/14694/225027/12567/21849/53381/26441/18263/68981/20383/106344/20815/11757/15382/50995/66870/57296/12417/13877/105148/19988/56086/52530/27756/22630/26440/110052/23996/20823/12729/53607/18538/20104/59001/20641/110074/20639/22171/109801/20174/11431/56150/21454/12785/…
3	HALLMARK_OXIDATIVE_PHOSPHORYLATION	HALLMARK_OXIDATIVE_PHOSPHORYLATION	196	-0.470923	-1.65021	0.000423761	0.00706268	0.00550146	4721	tags=44%, list=26%, signal=33%	113868/69772/225887/67994/235339/11429/54411/109672/14148/64655/12028/22333/24030/14297/22273/17993/14751/11757/69089/210009/15929/20930/68375/67942/11946/114143/72900/11949/73834/13382/14194/30056/66525/231086/22334/11370/30059/27395/66419/93747/17995/66445/11973/21854/16922/69046/67003/11739/12039/170718/16828/20916/27060/56451/109754/22335/75406/12034/66383/76614/68349/67863/52538/67680/17713/…
4	HALLMARK_DNA_REPAIR	HALLMARK_DNA_REPAIR	147	-0.459868	-1.5612	0.00226029	0.0282536	0.0220081	5285	tags=53%, list=29%, signal=38%	68092/27632/13194/71991/76850/80905/17749/66464/66467/13870/54722/20016/13872/18971/18102/223921/68240/27061/66979/66420/58202/20018/11636/106344/59022/229906/22088/20930/13135/69745/18538/21343/66406/110074/22059/236733/98985/56520/22171/67897/245841/18970/20021/20922/66914/50773/21357/67710/19365/56334/19718/75062/67996/14923/20833/382985/72269/268395/98053/11821/68219/18100/16434/56436/21681/2…
5	HALLMARK_MITOTIC_SPINDLE	HALLMARK_MITOTIC_SPINDLE	197	0.456998	1.51627	0.00529511	0.0529511	0.0412461	2600	tags=24%, list=14%, signal=21%	224014/13998/72333/114713/75547/237860/234214/16798/13822/211673/71602/214137/71819/18541/226407/56376/60595/238130/213498/77579/94190/23912/12488/110380/544817/16571/209737/22330/233406/74237/21973/83767/286940/13605/68743/69632/22137/94176/11855/76707/381921/208628/217944/17973/22350/192176/269587
6	HALLMARK_HYPOXIA	HALLMARK_HYPOXIA	189	-0.407385	-1.42094	0.0109186	0.0909886	0.0708753	1864	tags=20%, list=10%, signal=18%	14635/14385/76238/14433/18787/70186/12368/18655/52331/21991/14936/17035/117592/54200/16009/20970/11541/11639/72157/20971/19285/56174/14387/20893/12831/13806/93692/21810/12389/11520/15368/22403/18452/22022/54371/12778/13808/14733
7	HALLMARK_GLYCOLYSIS	HALLMARK_GLYCOLYSIS	190	-0.397447	-1.38906	0.0200369	0.135696	0.1057	2171	tags=26%, list=12%, signal=23%	18648/16828/69080/70601/14635/58810/14385/70186/16563/26384/16765/12368/217119/78688/18655/21991/14936/67311/18822/24105/117592/17449/17448/11727/16009/66052/20970/74241/57357/13003/11541/11639/110695/84111/14718/208211/59031/20969/26432/12831/13806/93692/21810/14595/23959/18452/54371/83398/218271/14733
8	HALLMARK_MYOGENESIS	HALLMARK_MYOGENESIS	172	-0.398725	-1.38367	0.0217114	0.135696	0.1057	1010	tags=12%, list=6%, signal=11%	67399/16009/30948/17532/20249/14387/20893/17967/29817/78286/11435/16511/16510/19245/20657/14173/11568/14226/13808/11489
9	HALLMARK_APICAL_JUNCTION	HALLMARK_APICAL_JUNCTION	177	-0.380583	-1.32934	0.0319813	0.159906	0.124559	1893	tags=18%, list=11%, signal=16%	22629/242409/20130/18613/98053/58235/68794/58998/17698/23794/20163/18643/71740/20970/13003/99151/18803/16780/11461/18515/21810/14595/14086/14431/218397/18417/16511/23880/12555/14026/12153/239857
10	HALLMARK_P53_PATHWAY	HALLMARK_P53_PATHWAY	191	-0.368144	-1.28902	0.0312471	0.159906	0.124559	3178	tags=28%, list=18%, signal=23%	68558/192897/231712/12569/18538/68755/13198/29858/22059/259277/228775/12578/59002/19734/69786/21950/76281/12018/15937/68098/27280/23853/69076/12156/22320/66383/14149/22061/14667/67623/56437/70186/68428/15468/70930/14168/15183/12520/17112/75234/11486/13033/13197/21452/20969/53619/14102/15368/22271/18081/12579/19124/18590
11	HALLMARK_UNFOLDED_PROTEIN_RESPONSE	HALLMARK_UNFOLDED_PROTEIN_RESPONSE	110	-0.435002	-1.41976	0.039175	0.178068	0.138706	4427	tags=39%, list=25%, signal=30%	50907/231452/58233/67134/54124/100037258/66583/72198/20416/27998/228998/56529/105785/105148/109019/52530/76687/66161/231997/67207/75416/50911/68090/20296/69048/13665/71853/109075/15526/17768/192170/13681/78943/66482/69019/192193/218693/13685/52639/12608/56494/11972/107513
12	HALLMARK_FATTY_ACID_METABOLISM	HALLMARK_FATTY_ACID_METABOLISM	146	-0.394633	-1.33816	0.0449272	0.185588	0.144563	3172	tags=38%, list=18%, signal=31%	13382/171210/109778/14194/12408/231086/12972/11370/67397/93747/12896/11564/13180/12040/170718/16828/14874/20916/56451/17161/15488/72479/22629/76238/14645/52538/224530/22275/66945/11992/227095/15519/17449/17448/66052/22235/17025/18207/56690/19186/12479/68021/11758/170789/11792/56791/16852/270076/11363/11409/12892/23986/67460/11670/13808
13	HALLMARK_ESTROGEN_RESPONSE_LATE	HALLMARK_ESTROGEN_RESPONSE_LATE	182	0.406436	1.33053	0.0482529	0.185588	0.144563	1728	tags=19%, list=10%, signal=18%	23795/27375/20322/26557/232174/21786/12550/19143/16592/68947/15360/14302/209268/12349/13521/66109/235611/53883/76459/16600/217325/68801/20460/50905/23972/21784/12709/93732/631304/16529/22433/20393/20716/226101/20520
14	HALLMARK_ANGIOGENESIS	HALLMARK_ANGIOGENESIS	34	-0.547339	-1.44728	0.0706861	0.198029	0.154254	944	tags=18%, list=5%, signal=17%	24059/13003/20750/21857/14182/18590
15	HALLMARK_CHOLESTEROL_HOMEOSTASIS	HALLMARK_CHOLESTEROL_HOMEOSTASIS	73	0.488112	1.40641	0.0562613	0.198029	0.154254	1313	tags=21%, list=7%, signal=19%	11910/11658/22038/16835/69787/16592/105853/74155/16987/71914/235293/170459/13121/231207/12387
16	HALLMARK_NOTCH_SIGNALING	HALLMARK_NOTCH_SIGNALING	29	0.564219	1.39867	0.0706107	0.198029	0.154254	880	tags=21%, list=5%, signal=20%	14367/270118/18128/18750/14362/19015
17	HALLMARK_ESTROGEN_RESPONSE_EARLY	HALLMARK_ESTROGEN_RESPONSE_EARLY	187	0.392138	1.28883	0.0647841	0.198029	0.154254	1741	tags=21%, list=10%, signal=19%	207596/27375/211652/232174/21786/20856/230603/97998/16763/74694/14302/20510/226251/13710/116914/13521/18442/53883/22673/76459/16600/11640/58208/68801/50905/23972/21784/19329/77411/58801/17829/16529/22433/22234/12398/224674/226101/20520/53624
18	HALLMARK_COMPLEMENT	HALLMARK_COMPLEMENT	180	0.387807	1.26638	0.0752508	0.198029	0.154254	2655	tags=25%, list=15%, signal=22%	170638/14710/18791/14571/22038/17388/12554/13136/13482/27226/12369/100102/12349/17436/14479/12827/15378/13137/70574/16409/16363/21929/56193/238130/13007/227960/667277/12363/14066/69181/320207/320858/20304/193740/14058/12258/13036/17002/16822/14067/18706/67603/18783/14127/12759
19	HALLMARK_KRAS_SIGNALING_UP	HALLMARK_KRAS_SIGNALING_UP	188	0.384659	1.26629	0.0742574	0.198029	0.154254	1702	tags=19%, list=9%, signal=17%	18703/19279/18791/14425/233315/12683/11796/71972/216019/228662/12444/21788/21912/17761/12349/66109/211770/16600/57349/20297/14584/29809/21929/15200/72088/66805/233744/83397/19225/228576/18826/223272/20186/20716/23871
20	HALLMARK_TGF_BETA_SIGNALING	HALLMARK_TGF_BETA_SIGNALING	53	-0.456293	-1.30555	0.0960699	0.240175	0.187083	2826	tags=34%, list=16%, signal=29%	13805/21825/17130/19045/14272/12156/18787/18121/94246/107951/14225/15902/17125/16997/65112/17131/15901/15903
21	HALLMARK_INTERFERON_ALPHA_RESPONSE	HALLMARK_INTERFERON_ALPHA_RESPONSE	89	-0.401515	-1.26593	0.117517	0.268686	0.209292	1520	tags=17%, list=8%, signal=16%	99899/15959/70110/69550/16190/73711/19186/66988/19188/56791/16362/192656/14469/68487/19124
22	HALLMARK_PEROXISOME	HALLMARK_PEROXISOME	96	-0.381688	-1.22859	0.123596	0.268686	0.209292	3209	tags=30%, list=18%, signal=25%	72129/66437/19305/67283/18632/12785/18477/13850/20148/16413/54683/11739/224824/15488/73836/22629/20656/13016/110959/54200/56690/170789/101502/12257/54338/12572/23986/18671/12904
23	HALLMARK_IL2_STAT5_SIGNALING	HALLMARK_IL2_STAT5_SIGNALING	189	-0.342728	-1.19542	0.119898	0.268686	0.209292	1311	tags=14%, list=7%, signal=13%	17164/16190/217057/18605/13813/12520/20344/64138/17760/80914/17117/56361/68043/20750/20893/16188/20719/18612/23959/11520/16185/18671/69863/21942/12332/13808
24	HALLMARK_UV_RESPONSE_DN	HALLMARK_UV_RESPONSE_DN	141	-0.355326	-1.19907	0.134752	0.269504	0.209929	1577	tags=17%, list=9%, signal=16%	13132/381290/66549/20747/210106/18798/11541/18858/11787/216616/50768/20893/14745/12389/67916/19274/57265/14609/17131/17755/15901/23876/16416/15117
25	HALLMARK_INTERFERON_GAMMA_RESPONSE	HALLMARK_INTERFERON_GAMMA_RESPONSE	185	-0.335986	-1.17638	0.134328	0.269504	0.209929	2036	tags=18%, list=11%, signal=16%	19167/15958/22320/15170/56045/20656/26445/99899/19171/15959/70110/69550/17768/16190/20344/24105/30934/14998/16452/19186/66988/19188/56791/15976/16362/192656/19166/14102/107607/58203/16185/22271/21930
26	HALLMARK_ALLOGRAFT_REJECTION	HALLMARK_ALLOGRAFT_REJECTION	168	-0.339976	-1.17495	0.14742	0.273	0.212653	1031	tags=11%, list=6%, signal=10%	12766/15040/14998/16452/55944/12479/16323/22030/15976/192656/192187/14102/21857/23880/16185/14469/12332/226419
27	HALLMARK_XENOBIOTIC_METABOLISM	HALLMARK_XENOBIOTIC_METABOLISM	177	-0.333185	-1.16378	0.147343	0.273	0.212653	3070	tags=28%, list=17%, signal=23%	52585/233016/12408/11532/19215/29858/209027/74142/11431/55927/18618/68943/66397/14538/71093/109900/17161/14782/21937/72269/18787/110172/19128/225913/20498/14085/19171/16010/12368/15902/22235/66054/78038/12846/56794/68021/330817/65963/11761/54426/18041/11669/14102/15368/22271/59083/18081/11670/105349
28	HALLMARK_ANDROGEN_RESPONSE	HALLMARK_ANDROGEN_RESPONSE	98	0.396633	1.19985	0.160072	0.275986	0.214979	2916	tags=30%, list=16%, signal=25%	20322/50528/26557/53416/17761/13521/16880/110651/20363/68801/56376/56469/239273/83397/66065/20807/74754/20393/13167/30051/71371/54608/11504/27057/13714/544963/20250/208715/56847
29	HALLMARK_MTORC1_SIGNALING	HALLMARK_MTORC1_SIGNALING	195	-0.332674	-1.16561	0.155388	0.275986	0.214979	4137	tags=37%, list=23%, signal=29%	65972/20525/20135/74205/26441/67890/69071/64136/66249/66427/14751/74192/12466/56529/19192/12450/67895/11674/228026/27275/23997/23996/73834/18030/13198/228775/19769/103733/268373/18477/15288/18412/67486/66997/56418/59027/16828/19167/110391/56772/19141/14149/14782/14385/14433/76614/15526/19181/17768/18655/11605/21991/67089/59029/13361/13360/12527/56088/11639/72157/19173/66143/14718/192193/20249/264…

## Sheet: GSEAREACTOMEmalignant KOvsWTKvP
Table S10. Single-cell RNA-sequencing of murine KvPC PDAC tumors – GSEA, related to Figures 6, 7 and 8.
	ID	Description	setSize	enrichmentScore	NES	pvalue	p.adjust	qvalue	rank	leading_edge	core_enrichment
1	REACTOME_MITOCHONDRIAL_TRANSLATION	REACTOME_MITOCHONDRIAL_TRANSLATION	93	-0.697485	-2.25098	8.22628e-09	9.80573e-06	8.4341e-06	4785	tags=78%, list=27%, signal=58%	68463/28030/77721/67994/69606/233870/65111/79044/107734/76784/64655/320806/67707/24030/121022/94067/94061/66163/94062/69089/68499/67308/66448/57837/66493/94063/69527/66121/68572/94064/56280/66128/99045/28028/67681/27395/66419/232536/102060/66399/118451/67212/56282/107733/76366/68565/64656/68611/18100/68537/74600/66407/66258/66077/14548/66223/66973/66242/216767/107732/67871/50529/60441/27398/21850…
2	REACTOME_TRANSLATION	REACTOME_TRANSLATION	284	-0.52351	-1.941	4.55143e-08	2.71265e-05	2.33321e-05	5104	tags=48%, list=28%, signal=35%	66286/67437/19896/225363/57312/353242/27367/104458/27176/107045/68463/28030/55949/77721/16898/67994/69606/233870/66235/85305/65111/57743/79044/107734/66256/76784/64655/217337/320806/212679/67707/24030/121022/94067/19989/94061/66163/71941/94062/69089/27058/68499/67308/66448/56529/66656/224805/57837/66493/94063/105148/19988/66480/67768/69527/54709/76687/67895/26961/66624/66121/20104/100503670/68572…
3	REACTOME_SIGNALING_BY_HEDGEHOG	REACTOME_SIGNALING_BY_HEDGEHOG	142	-0.618665	-2.11751	7.66108e-08	3.044e-05	2.61821e-05	2542	tags=35%, list=14%, signal=30%	269523/22152/19170/66997/380718/22123/18747/19167/17463/67151/19177/16147/26445/19171/19181/21762/20747/69077/26443/26446/19184/67089/59029/16568/26444/13363/53380/66998/14634/19175/14683/19186/19173/19084/19188/66413/67951/11491/14451/245866/116891/432530/228769/11513/22142/19166/77583/15245/19085/214240
4	REACTOME_HEDGEHOG_LIGAND_BIOGENESIS	REACTOME_HEDGEHOG_LIGAND_BIOGENESIS	65	-0.707586	-2.11612	5.82819e-06	0.00108	0.000928929	3833	tags=66%, list=21%, signal=52%	18453/22187/16913/57296/19192/26440/23997/23996/19182/269523/19170/66997/22123/19167/17463/67151/19177/16147/26445/19171/19181/21762/69077/26443/26446/19184/67089/59029/26444/13363/53380/66998/19175/19186/19173/19188/66413/11491/116891/228769/19166/77583/214240
5	REACTOME_REGULATION_OF_RUNX3_EXPRESSION_AND_ACTIVITY	REACTOME_REGULATION_OF_RUNX3_EXPRESSION_AND_ACTIVITY	55	-0.720203	-2.1068	8.38535e-06	0.00108	0.000928929	4320	tags=80%, list=24%, signal=61%	19179/75788/19172/26441/66313/22187/16913/21803/57296/19192/26440/23997/23996/12399/19182/12578/19170/66997/22123/19167/17463/67151/19177/26445/19171/19181/21762/69077/26443/26446/19184/67089/59029/12400/26444/53380/66998/19175/19186/19173/19188/66413/228769/19166
6	REACTOME_CHONDROITIN_SULFATE_DERMATAN_SULFATE_METABOLISM	REACTOME_CHONDROITIN_SULFATE_DERMATAN_SULFATE_METABOLISM	47	-0.737891	-2.08421	9.83096e-06	0.00108	0.000928929	1370	tags=32%, list=8%, signal=30%	217119/117592/20970/74241/13003/20971/72136/59031/20969/58250/71797/269941/234356/218271/14733
7	REACTOME_APC_C_CDH1_MEDIATED_DEGRADATION_OF_CDC20_AND_OTHER_APC_C_CDH1_TARGETED_PROTEINS_IN_LATE_MITOSIS_EARLY_G1	REACTOME_APC_C_CDH1_MEDIATED_DEGRADATION_OF_CDC20_AND_OTHER_APC_C_CDH1_TARGETED_PROTEINS_IN_LATE_MITOSIS_EARLY_G1	74	-0.673515	-2.05625	4.70229e-06	0.00108	0.000928929	4331	tags=69%, list=24%, signal=53%	20877/19179/19172/30939/217232/26441/69957/22187/16913/57296/19192/26440/23997/23996/56317/19182/59008/19170/66997/107995/22123/19167/66156/22194/17463/68612/67151/52206/19177/26445/19171/19181/66440/21762/69077/26443/26446/19184/67089/59029/26444/53380/66998/19175/19186/19173/19188/66413/228769/19166/68999
8	REACTOME_SWITCHING_OF_ORIGINS_TO_A_POST_REPLICATIVE_STATE	REACTOME_SWITCHING_OF_ORIGINS_TO_A_POST_REPLICATIVE_STATE	89	-0.645822	-2.05198	8.15198e-06	0.00108	0.000928929	4057	tags=55%, list=23%, signal=43%	217232/26441/69957/22187/50793/16913/57296/19192/26440/23997/23996/56317/26429/12447/19182/59008/19170/66997/22123/19167/66156/22194/17463/68612/67151/52206/19177/26445/19171/19181/66440/21762/69077/26443/26446/19184/67089/59029/26444/53380/66998/19175/19186/19173/19188/66413/228769/19166/68999
9	REACTOME_HEDGEHOG_ON_STATE	REACTOME_HEDGEHOG_ON_STATE	84	-0.643087	-2.03219	9.96643e-06	0.00108	0.000928929	4320	tags=58%, list=24%, signal=45%	19179/75788/19172/26441/66313/16576/22187/16913/57296/19192/26440/104346/23997/23996/19182/19170/66997/22123/19167/17463/67151/19177/16147/26445/19171/19181/21762/20747/69077/26443/26446/19184/67089/59029/16568/26444/13363/53380/66998/14634/19175/19186/19173/19188/66413/14451/228769/19166/15245
10	REACTOME_DNA_REPLICATION	REACTOME_DNA_REPLICATION	130	-0.580741	-1.98342	8.08866e-06	0.00108	0.000928929	4589	tags=55%, list=25%, signal=41%	18971/16211/68240/67177/19179/19172/66979/15078/217232/26441/69957/69270/106344/22187/50793/16913/57296/19192/15081/26440/23997/23996/69745/18538/56317/59001/26429/12447/19182/13557/18972/59008/19170/66997/22123/19718/19167/66156/22194/17463/13555/68612/67151/52206/19177/26445/19171/19181/66440/21762/69077/26443/26446/19184/67089/57441/59029/109145/26444/12544/53380/66998/19175/19186/19173/19188/…
11	REACTOME_EXTRACELLULAR_MATRIX_ORGANIZATION	REACTOME_EXTRACELLULAR_MATRIX_ORGANIZATION	265	-0.485836	-1.77726	9.59233e-06	0.00108	0.000928929	1015	tags=15%, list=6%, signal=14%	26433/20970/13003/17385/16997/14268/20971/17183/13033/16777/13039/16780/11491/12836/13030/17391/20750/20969/216616/26432/12831/320452/216725/17967/56213/21857/18452/12406/108075/14173/23876/12153/16416/12162/16402/67374/18590/11489/14115
12	REACTOME_APC_C_MEDIATED_DEGRADATION_OF_CELL_CYCLE_PROTEINS	REACTOME_APC_C_MEDIATED_DEGRADATION_OF_CELL_CYCLE_PROTEINS	86	-0.63675	-2.01674	2.23636e-05	0.00218299	0.00187764	4394	tags=64%, list=24%, signal=49%	12237/20877/19179/19172/30939/217232/26441/69957/12234/22187/16913/57296/19192/26440/23997/23996/56317/19182/56150/59008/19170/66997/107995/22123/19167/66156/22194/17463/68612/67151/52206/19177/26445/19171/19181/66440/21762/69077/26443/26446/19184/67089/59029/26444/53380/66998/19175/19186/19173/19188/268697/66413/228769/19166/68999
13	REACTOME_SYNTHESIS_OF_DNA	REACTOME_SYNTHESIS_OF_DNA	118	-0.580031	-1.93286	2.38078e-05	0.00218299	0.00187764	4479	tags=54%, list=25%, signal=41%	68240/67177/19179/19172/66979/217232/26441/69957/69270/106344/22187/50793/16913/57296/19192/26440/23997/23996/69745/18538/56317/59001/26429/12447/19182/18972/59008/19170/66997/22123/19718/19167/66156/22194/17463/68612/67151/52206/19177/26445/19171/19181/66440/21762/69077/26443/26446/19184/67089/59029/109145/26444/12544/53380/66998/19175/19186/19173/19188/66413/69263/228769/19166/68999
14	REACTOME_CDT1_ASSOCIATION_WITH_THE_CDC6_ORC_ORIGIN_COMPLEX	REACTOME_CDT1_ASSOCIATION_WITH_THE_CDC6_ORC_ORIGIN_COMPLEX	59	-0.682995	-2.00217	2.79092e-05	0.00237627	0.00204388	3804	tags=71%, list=21%, signal=56%	67177/19179/19172/26441/22187/50793/16913/57296/19192/26440/23997/23996/26429/19182/19170/66997/22123/19167/17463/67151/19177/26445/19171/19181/21762/69077/26443/26446/19184/67089/57441/59029/26444/53380/66998/19175/19186/19173/19188/66413/228769/19166
15	REACTOME_ELASTIC_FIBRE_FORMATION	REACTOME_ELASTIC_FIBRE_FORMATION	40	-0.742722	-2.05421	3.94525e-05	0.00276631	0.00237936	926	tags=22%, list=5%, signal=21%	16997/14268/216616/108075/23876/16416/12162/16402/14115
16	REACTOME_STABILIZATION_OF_P53	REACTOME_STABILIZATION_OF_P53	57	-0.691302	-2.01331	3.4863e-05	0.00276631	0.00237936	3804	tags=67%, list=21%, signal=53%	22187/16913/57296/19192/26440/23997/23996/22059/19182/12578/19170/66997/22123/19167/17463/67151/228829/19177/26445/19171/19181/21762/69077/26443/26446/19184/67089/59029/26444/53380/66998/19175/19186/19173/19188/66413/228769/19166
17	REACTOME_HEDGEHOG_OFF_STATE	REACTOME_HEDGEHOG_OFF_STATE	105	-0.595967	-1.96309	3.86794e-05	0.00276631	0.00237936	2456	tags=38%, list=14%, signal=33%	22152/19170/66997/380718/22123/18747/19167/17463/67151/19177/26445/19171/19181/21762/69077/26443/26446/19184/67089/59029/16568/26444/53380/66998/14634/19175/14683/19186/19173/19084/19188/66413/67951/245866/432530/228769/11513/22142/19166/19085
18	REACTOME_SCF_SKP2_MEDIATED_DEGRADATION_OF_P27_P21	REACTOME_SCF_SKP2_MEDIATED_DEGRADATION_OF_P27_P21	58	-0.683932	-2.0078	4.55555e-05	0.00285801	0.00245823	4320	tags=72%, list=24%, signal=55%	19179/19172/54124/12567/26441/22187/16913/57296/19192/26440/12443/23997/23996/12447/19182/19170/66997/22123/19167/17463/67151/19177/26445/19171/19181/21762/69077/26443/26446/19184/67089/59029/26444/53380/66998/19175/19186/19173/19188/66413/228769/19166
19	REACTOME_THE_ROLE_OF_GTSE1_IN_G2_M_PROGRESSION_AFTER_G2_CHECKPOINT	REACTOME_THE_ROLE_OF_GTSE1_IN_G2_M_PROGRESSION_AFTER_G2_CHECKPOINT	72	-0.657692	-1.99446	4.43961e-05	0.00285801	0.00245823	3995	tags=65%, list=22%, signal=51%	26441/22143/22187/16913/57296/19192/26440/73710/23997/23996/22059/19182/22152/19170/66997/13589/22123/19167/17463/15516/67151/19177/26445/19171/19181/21762/69077/26443/26446/19184/67089/15519/59029/26444/53380/66998/19175/19186/19173/56299/19188/268697/66413/67951/228769/22142/19166
20	REACTOME_CROSS_PRESENTATION_OF_SOLUBLE_EXOGENOUS_ANTIGENS_ENDOSOMES	REACTOME_CROSS_PRESENTATION_OF_SOLUBLE_EXOGENOUS_ANTIGENS_ENDOSOMES	48	-0.710164	-2.01306	5.12472e-05	0.00305434	0.0026271	3536	tags=69%, list=20%, signal=55%	57296/19192/26440/23997/23996/19182/19170/66997/22123/19167/17463/67151/19177/26445/19171/19181/21762/69077/26443/26446/19184/67089/59029/26444/53380/66998/19175/19186/19173/19188/66413/228769/19166
21	REACTOME_DEGRADATION_OF_DVL	REACTOME_DEGRADATION_OF_DVL	57	-0.679655	-1.97939	6.50204e-05	0.00369068	0.00317443	3804	tags=65%, list=21%, signal=51%	22187/16913/57296/19192/26440/23997/23996/19182/19170/66997/22123/19167/17463/67151/19177/13542/26445/19171/19181/21762/69077/26443/26446/19184/67089/94253/59029/26444/53380/66998/19175/19186/19173/19188/66413/228769/19166
22	REACTOME_NEGATIVE_REGULATION_OF_NOTCH4_SIGNALING	REACTOME_NEGATIVE_REGULATION_OF_NOTCH4_SIGNALING	53	-0.685038	-1.98348	9.5695e-05	0.00518493	0.00445966	4320	tags=74%, list=24%, signal=56%	19179/11651/19172/26441/22187/16913/57296/19192/26440/23997/23996/19182/19170/66997/22123/19167/17463/67151/19177/26445/19171/19181/21762/69077/26443/26446/19184/67089/59029/26444/53380/66998/19175/19186/19173/19188/66413/228769/19166
23	REACTOME_O_LINKED_GLYCOSYLATION_OF_MUCINS	REACTOME_O_LINKED_GLYCOSYLATION_OF_MUCINS	49	0.730842	1.9865	0.000105212	0.00545271	0.00468999	2119	tags=39%, list=12%, signal=34%	17063/14425/270049/108150/26887/72077/233733/14426/140474/272411/20443/17829/666339/94192/56386/271786/207839/14537/20446
24	REACTOME_ORC1_REMOVAL_FROM_CHROMATIN	REACTOME_ORC1_REMOVAL_FROM_CHROMATIN	69	-0.646389	-1.94563	0.000112751	0.00554793	0.00477189	3804	tags=59%, list=21%, signal=47%	67177/19179/19172/26441/22187/50793/16913/57296/19192/26440/23997/23996/26429/19182/19170/66997/22123/19167/17463/67151/19177/26445/19171/19181/21762/69077/26443/26446/19184/67089/59029/26444/53380/66998/19175/19186/19173/19188/66413/228769/19166
25	REACTOME_GLYCOSAMINOGLYCAN_METABOLISM	REACTOME_GLYCOSAMINOGLYCAN_METABOLISM	113	-0.555924	-1.83417	0.000116358	0.00554793	0.00477189	1370	tags=20%, list=8%, signal=19%	217119/53625/117592/20970/74241/13003/108652/20971/70484/72136/59031/20969/58250/27419/71797/14595/54371/83398/269941/15117/234356/218271/14733
26	REACTOME_G2_M_CHECKPOINTS	REACTOME_G2_M_CHECKPOINTS	134	-0.542569	-1.85098	0.000125543	0.00575565	0.00495055	3814	tags=44%, list=21%, signal=35%	106344/22187/50793/16913/19367/57296/19192/74386/22218/70620/22630/26440/22628/23997/23996/70681/22059/26429/72440/19182/54401/20184/19170/66997/22627/22123/19718/19167/17463/22629/68251/67151/19177/15574/26445/19171/19181/21762/69077/26443/26446/19184/67089/59029/26444/12544/53380/66998/19175/19186/19173/19188/268697/19356/19355/66413/69263/228769/19166
27	REACTOME_DECTIN_1_MEDIATED_NONCANONICAL_NF_KB_SIGNALING	REACTOME_DECTIN_1_MEDIATED_NONCANONICAL_NF_KB_SIGNALING	61	-0.663118	-1.97183	0.000141777	0.0062592	0.00538367	3995	tags=64%, list=22%, signal=50%	26441/12234/22187/16913/57296/19192/26440/23997/22192/23996/19182/19170/66997/22123/19167/17463/22200/67151/19177/26445/19171/19181/21762/69077/26443/26446/19184/67089/59029/26444/53380/66998/19175/19186/19173/19188/66413/228769/19166
28	REACTOME_DEFECTIVE_CFTR_CAUSES_CYSTIC_FIBROSIS	REACTOME_DEFECTIVE_CFTR_CAUSES_CYSTIC_FIBROSIS	61	-0.661888	-1.96817	0.000151814	0.00646295	0.00555892	3804	tags=64%, list=21%, signal=51%	22187/16913/57296/19192/26440/23997/23996/19182/54197/269523/19170/66997/22123/19167/17463/67151/19177/26445/19171/19181/21762/69077/26443/26446/19184/67089/59029/26444/67819/53380/66998/19175/19186/19173/19188/66413/116891/228769/19166
29	REACTOME_DEGRADATION_OF_GLI1_BY_THE_PROTEASOME	REACTOME_DEGRADATION_OF_GLI1_BY_THE_PROTEASOME	57	-0.660278	-1.92295	0.00016367	0.0067274	0.00578637	3995	tags=67%, list=22%, signal=52%	26441/12234/22187/16913/57296/19192/26440/23997/23996/19182/19170/66997/22123/18747/19167/17463/67151/19177/26445/19171/19181/21762/69077/26443/26446/19184/67089/59029/26444/53380/66998/19175/19186/19173/19188/66413/228769/19166
30	REACTOME_AUF1_HNRNP_D0_BINDS_AND_DESTABILIZES_MRNA	REACTOME_AUF1_HNRNP_D0_BINDS_AND_DESTABILIZES_MRNA	55	-0.662549	-1.93814	0.000176282	0.00677835	0.00583019	3804	tags=65%, list=21%, signal=52%	22187/16913/57296/19192/26440/23997/23996/19182/19170/66997/22123/15507/19167/17463/67151/19177/26445/19171/19181/21762/69077/26443/26446/19184/67089/59029/26444/53380/66998/19175/19186/19173/19188/66413/228769/19166
31	REACTOME_DNA_REPLICATION_PRE_INITIATION	REACTOME_DNA_REPLICATION_PRE_INITIATION	89	-0.597124	-1.89725	0.000172365	0.00677835	0.00583019	4515	tags=57%, list=25%, signal=43%	16211/68240/67177/19179/19172/66979/15078/26441/22187/50793/16913/57296/19192/15081/26440/23997/23996/59001/26429/19182/13557/19170/66997/22123/19167/17463/13555/67151/19177/26445/19171/19181/21762/69077/26443/26446/19184/67089/57441/59029/26444/12544/53380/66998/19175/19186/19173/19188/66413/228769/19166
32	REACTOME_MOLECULES_ASSOCIATED_WITH_ELASTIC_FIBRES	REACTOME_MOLECULES_ASSOCIATED_WITH_ELASTIC_FIBRES	33	-0.752845	-1.99879	0.000182008	0.0067798	0.00583145	926	tags=24%, list=5%, signal=23%	16997/14268/216616/108075/23876/16416/12162/14115
33	REACTOME_TRANSCRIPTIONAL_REGULATION_BY_RUNX2	REACTOME_TRANSCRIPTIONAL_REGULATION_BY_RUNX2	112	-0.560428	-1.84743	0.000220631	0.00796946	0.00685469	4629	tags=57%, list=26%, signal=43%	17386/53892/12394/15205/19179/11651/75788/19172/20682/12028/12567/26441/22187/16913/17132/11652/57296/19192/26440/12443/23997/23996/19182/17130/19170/66997/22123/12156/19167/17463/15213/67151/19177/16147/56424/26445/19171/19181/13345/21762/11835/69077/26443/15183/26446/19184/67089/59029/12400/17125/26444/53380/66998/14634/19175/19186/19173/19188/268697/66413/228769/19166/16854/16402
34	REACTOME_CELL_CYCLE_CHECKPOINTS	REACTOME_CELL_CYCLE_CHECKPOINTS	256	-0.456976	-1.66944	0.00024889	0.0087258	0.00750524	3814	tags=37%, list=21%, signal=30%	106344/22187/50793/16913/19367/57296/19192/74386/22218/66934/19047/70620/60411/22630/26440/22628/23997/23996/56317/70681/69928/11799/320394/22059/26886/26429/18221/12447/72440/69736/19182/69912/66570/12578/56150/54401/71876/20184/67203/12617/59008/19170/72124/66997/13589/107995/22627/225849/22123/19718/445007/19167/66156/22194/17463/22629/68251/68612/67151/228829/52206/19177/15574/16563/66468/590…
35	REACTOME_ION_TRANSPORT_BY_P_TYPE_ATPASES	REACTOME_ION_TRANSPORT_BY_P_TYPE_ATPASES	49	0.707632	1.92341	0.000295208	0.009868	0.00848766	1750	tags=33%, list=10%, signal=30%	11980/319767/54670/11931/67972/11944/76295/11982/241633/108058/11928/11979/17178/69047/224079/320940
36	REACTOME_RUNX1_REGULATES_TRANSCRIPTION_OF_GENES_INVOLVED_IN_DIFFERENTIATION_OF_HSCS	REACTOME_RUNX1_REGULATES_TRANSCRIPTION_OF_GENES_INVOLVED_IN_DIFFERENTIATION_OF_HSCS	70	-0.617761	-1.86223	0.000303486	0.009868	0.00848766	3804	tags=67%, list=21%, signal=53%	19179/19172/15078/26441/22187/16913/109594/57296/19192/15081/21423/26440/23997/23996/19182/19170/66997/22123/19167/17463/67151/19177/26445/19171/19181/21762/66671/69077/26443/26446/19184/67089/59029/12400/26444/14462/53380/14461/66998/19175/19186/19173/19188/66413/228769/19166/12572
37	REACTOME_HIV_INFECTION	REACTOME_HIV_INFECTION	222	-0.461569	-1.65411	0.000306305	0.009868	0.00848766	2880	tags=33%, list=16%, signal=28%	67897/245841/69736/20021/19182/69912/11773/19353/71805/68776/20922/19069/268373/66914/11767/108138/19170/72124/66997/19385/67710/11739/11769/69482/11840/22123/101739/445007/83602/19167/20833/17463/98053/67151/19177/26445/19171/19181/107951/21762/66671/69077/19384/26443/26446/19184/67089/72543/14885/59029/68153/26444/69241/73711/53380/231042/66998/19175/76959/19186/105513/19173/194309/66679/19188/…
38	REACTOME_DEGRADATION_OF_AXIN	REACTOME_DEGRADATION_OF_AXIN	55	-0.646599	-1.89148	0.00032953	0.0103368	0.00889091	3995	tags=67%, list=22%, signal=53%	26441/66313/22187/16913/57296/19192/26440/23997/23996/19182/19170/66997/22123/19167/17463/67151/19177/26445/19171/19181/21762/69077/26443/26446/19184/67089/59029/26444/53380/66998/19175/19186/19173/19188/66413/228769/19166
39	REACTOME_ABC_TRANSPORTER_DISORDERS	REACTOME_ABC_TRANSPORTER_DISORDERS	74	-0.58356	-1.78161	0.000347709	0.0106274	0.00914086	3804	tags=58%, list=21%, signal=46%	22187/16913/57296/19192/26440/23997/23996/27413/11303/19182/54197/74104/269523/19170/66997/22123/19167/17463/67151/19177/19300/26445/19171/19181/21762/69077/26443/26446/19184/67089/59029/26444/67819/53380/66998/19175/19186/19173/19188/66413/116891/228769/19166
40	REACTOME_OTHER_SEMAPHORIN_INTERACTIONS	REACTOME_OTHER_SEMAPHORIN_INTERACTIONS	19	0.844998	1.96087	0.000376804	0.0112288	0.00965807	506	tags=26%, list=3%, signal=26%	20361/109700/20358/20349/18845
41	REACTOME_NUCLEOTIDE_SALVAGE	REACTOME_NUCLEOTIDE_SALVAGE	21	-0.775767	-1.9271	0.000421077	0.0119506	0.0102789	1793	tags=48%, list=10%, signal=43%	22245/72269/11821/27369/13178/80914/68556/11486/105446/22271
42	REACTOME_CELLULAR_RESPONSE_TO_CHEMICAL_STRESS	REACTOME_CELLULAR_RESPONSE_TO_CHEMICAL_STRESS	152	-0.501431	-1.71933	0.000412922	0.0119506	0.0102789	3833	tags=45%, list=21%, signal=36%	18453/22187/16913/11757/116940/57296/19192/20930/12460/26440/23997/23996/109778/233016/14870/22166/231430/19182/18477/69590/19170/66997/54683/17250/22123/21672/19167/17463/13001/26462/14782/20467/15369/20656/67151/19177/50490/26445/19171/56551/19181/21762/69077/66401/26443/68033/15183/26446/19184/67089/59029/100126824/26444/11833/53380/66998/19175/19186/19173/11758/19188/66413/228769/14950/19166/…
43	REACTOME_G1_S_DNA_DAMAGE_CHECKPOINTS	REACTOME_G1_S_DNA_DAMAGE_CHECKPOINTS	67	-0.614585	-1.84311	0.000456516	0.012655	0.0108848	3804	tags=60%, list=21%, signal=47%	22187/16913/57296/19192/26440/23997/23996/22059/12447/19182/12578/19170/66997/22123/19167/17463/67151/228829/19177/59092/26445/19171/19181/21762/69077/26443/26446/19184/67089/59029/26444/53380/66998/19175/19186/19173/19188/66413/228769/19166
44	REACTOME_PCP_CE_PATHWAY	REACTOME_PCP_CE_PATHWAY	90	-0.553401	-1.76132	0.000494922	0.0134079	0.0115324	3995	tags=58%, list=22%, signal=45%	26441/66313/22187/16913/74325/14366/57296/19192/22411/106042/26440/23997/23996/12757/19182/11773/19353/19170/66997/22123/19167/17463/67151/19177/13542/26445/19171/19181/21762/69077/26443/18643/56513/26446/19184/67089/59029/26444/170758/53380/66998/19175/19186/26563/19173/93840/19188/66413/228769/19166/57265/14370
45	REACTOME_DISEASES_ASSOCIATED_WITH_GLYCOSAMINOGLYCAN_METABOLISM	REACTOME_DISEASES_ASSOCIATED_WITH_GLYCOSAMINOGLYCAN_METABOLISM	37	-0.696935	-1.88416	0.000540441	0.0143157	0.0123132	1090	tags=27%, list=6%, signal=25%	117592/20970/13003/20971/72136/20969/14595/269941/218271/14733
46	REACTOME_REGULATION_OF_HMOX1_EXPRESSION_AND_ACTIVITY	REACTOME_REGULATION_OF_HMOX1_EXPRESSION_AND_ACTIVITY	64	-0.616535	-1.84284	0.000560098	0.0144949	0.0124673	3804	tags=59%, list=21%, signal=47%	22187/16913/57296/19192/26440/23997/23996/19182/19170/66997/22123/19167/17463/13001/67151/19177/26445/19171/19181/21762/69077/26443/26446/19184/67089/59029/26444/53380/66998/19175/19186/19173/19188/66413/228769/14950/19166/15368
47	REACTOME_MAPK6_MAPK4_SIGNALING	REACTOME_MAPK6_MAPK4_SIGNALING	87	-0.572323	-1.8219	0.000571526	0.0144949	0.0124673	4060	tags=53%, list=23%, signal=41%	17165/12540/26441/22187/16913/57296/19192/26440/17979/23997/23996/218294/19182/19353/19170/66997/22123/18747/15507/19167/17463/260409/67151/19177/26445/19171/19181/21762/69077/26443/26446/19184/67089/59029/140486/26444/53380/66998/19175/19186/19173/19188/66413/228769/18612/19166
48	REACTOME_DOWNSTREAM_SIGNALING_EVENTS_OF_B_CELL_RECEPTOR_BCR	REACTOME_DOWNSTREAM_SIGNALING_EVENTS_OF_B_CELL_RECEPTOR_BCR	80	-0.573055	-1.79059	0.000604348	0.0147017	0.0126452	4320	tags=55%, list=24%, signal=42%	19179/19172/16151/26441/12234/22187/16913/57296/19192/26440/23997/23996/19182/268373/18176/19170/66997/22123/19167/17463/67151/19177/18018/26445/19171/19181/21762/14225/69077/26443/26446/19184/67089/59029/26444/53380/66998/19175/19186/19173/19188/66413/228769/19166
49	REACTOME_SEPARATION_OF_SISTER_CHROMATIDS	REACTOME_SEPARATION_OF_SISTER_CHROMATIDS	183	-0.470443	-1.64008	0.000603164	0.0147017	0.0126452	4394	tags=45%, list=24%, signal=35%	12237/20877/56455/19179/19172/12615/30939/217232/73804/26441/69957/22143/22187/16913/57296/19192/66934/19047/60411/26440/73710/23997/23996/56317/69928/11799/320394/26886/18221/69736/19182/69912/66570/56150/71876/67203/12617/59008/22152/19170/72124/66997/13589/107995/225849/22123/445007/19167/66156/22194/17463/68612/67151/52206/19177/16563/66468/26445/19171/19181/66440/21762/69077/26443/108911/264…
50	REACTOME_REGULATION_OF_MRNA_STABILITY_BY_PROTEINS_THAT_BIND_AU_RICH_ELEMENTS	REACTOME_REGULATION_OF_MRNA_STABILITY_BY_PROTEINS_THAT_BIND_AU_RICH_ELEMENTS	86	-0.573706	-1.81707	0.00064782	0.015444	0.0132837	4320	tags=59%, list=24%, signal=45%	19179/11651/19172/69583/238799/66583/26441/22187/16913/27998/57296/19192/56086/15568/26440/23997/23996/19182/54401/50911/19170/66997/22123/15507/19167/17463/66362/67151/19177/26445/109075/19171/19181/21762/69077/17164/26443/26446/19184/67089/59029/26444/53380/66998/19175/19186/19173/19188/66413/228769/19166
51	REACTOME_METABOLISM_OF_POLYAMINES	REACTOME_METABOLISM_OF_POLYAMINES	58	-0.628213	-1.84423	0.000692822	0.0158816	0.0136601	3995	tags=66%, list=22%, signal=51%	26441/18263/16913/57296/19192/26440/23997/23996/19182/19170/66997/20810/22123/19167/17463/67151/19177/26445/19171/19181/21762/69077/26443/26446/19184/67089/59029/26444/53380/66998/19175/19186/19173/19188/66413/228769/19166/242669
52	REACTOME_REGULATION_OF_RUNX2_EXPRESSION_AND_ACTIVITY	REACTOME_REGULATION_OF_RUNX2_EXPRESSION_AND_ACTIVITY	67	-0.606504	-1.81887	0.000686847	0.0158816	0.0136601	4320	tags=63%, list=24%, signal=48%	19179/75788/19172/26441/22187/16913/57296/19192/26440/23997/23996/19182/19170/66997/22123/12156/19167/17463/67151/19177/56424/26445/19171/19181/21762/69077/26443/26446/19184/67089/59029/12400/26444/53380/66998/19175/19186/19173/19188/66413/228769/19166
53	REACTOME_PROTEIN_LOCALIZATION	REACTOME_PROTEIN_LOCALIZATION	156	-0.493957	-1.69979	0.000712737	0.0160299	0.0137876	4872	tags=54%, list=27%, signal=40%	68185/66887/18634/113868/14004/66105/11429/19193/109672/71767/68512/53333/22333/14297/19302/67892/14712/15356/668173/21855/19298/22187/66531/15929/59038/76263/52551/11946/72129/66437/171210/66075/30056/66525/19305/224727/19301/18632/103737/30059/67952/140499/66433/66445/13850/21854/16922/28200/17827/20907/11739/72170/67105/224824/67604/66821/15488/53600/67528/100900/56550/17713/15526/69617/30960/…
54	REACTOME_UCH_PROTEINASES	REACTOME_UCH_PROTEINASES	84	-0.569409	-1.79937	0.000753128	0.0166246	0.0142991	4364	tags=64%, list=24%, signal=49%	56207/19179/19172/18002/26441/21812/71599/22187/16913/21803/57296/19192/26440/23997/23996/233875/109275/19182/50933/19170/66997/218214/22123/225280/19167/17463/69714/67151/19177/26445/19171/56436/19181/21762/69077/26443/56505/26446/19184/67089/51812/59029/26444/53380/66998/19175/19186/19173/19188/66413/11461/228769/19166/17131
55	REACTOME_METABOLISM_OF_NUCLEOTIDES	REACTOME_METABOLISM_OF_NUCLEOTIDES	92	-0.546676	-1.75822	0.000887842	0.0192419	0.0165504	3008	tags=42%, list=17%, signal=35%	53893/110074/23917/56520/22171/22166/108147/18103/67725/22245/17766/11564/50773/102216272/237823/14923/382985/14782/56045/72269/11821/16434/103850/27369/75686/13178/80914/68556/11639/11486/74167/93692/67054/23959/105446/11637/22271/213484/11565
56	REACTOME_MITOTIC_METAPHASE_AND_ANAPHASE	REACTOME_MITOTIC_METAPHASE_AND_ANAPHASE	226	-0.430007	-1.55283	0.00102601	0.0218393	0.0187844	4331	tags=43%, list=24%, signal=33%	20877/56455/19179/19172/12615/64383/16905/30939/238799/217232/73804/100088/26441/69957/22143/22187/16913/75608/57296/19192/69922/22218/66934/19047/60411/26440/73710/23997/23996/56317/69928/11799/320394/26886/18221/69736/19182/69912/66570/71805/56150/71876/67203/12617/59008/22152/19170/72124/66997/13589/107995/225849/69482/22123/445007/19167/66156/22194/17463/68612/67151/52206/19177/16563/66468/26…
57	REACTOME_O_LINKED_GLYCOSYLATION	REACTOME_O_LINKED_GLYCOSYLATION	93	0.574363	1.73468	0.00117022	0.0244719	0.0210488	2155	tags=28%, list=12%, signal=25%	207596/17063/14425/270049/108150/26887/72077/233733/14426/140474/272411/20443/13138/233744/101401/233332/17829/666339/94192/56386/271786/228366/207839/14537/20446/235130
58	REACTOME_SEMAPHORIN_INTERACTIONS	REACTOME_SEMAPHORIN_INTERACTIONS	61	0.642282	1.79399	0.00128718	0.0264537	0.0227534	1611	tags=21%, list=9%, signal=19%	20361/109700/20358/20349/18717/71960/18845/235611/18481/213498/77579/22177/19264
59	REACTOME_REGULATION_OF_RAS_BY_GAPS	REACTOME_REGULATION_OF_RAS_BY_GAPS	68	-0.585934	-1.75567	0.00134762	0.0265319	0.0228206	3804	tags=59%, list=21%, signal=47%	22187/16913/57296/19192/26440/211255/23997/23996/19182/18176/19170/66997/101809/22123/19167/17463/67151/19177/26445/19171/19181/21762/69077/26443/26446/19184/67089/59029/26444/53380/66998/19175/19186/19173/19188/66413/228769/19166/218397/54153
60	REACTOME_MITOTIC_G1_PHASE_AND_G1_S_TRANSITION	REACTOME_MITOTIC_G1_PHASE_AND_G1_S_TRANSITION	146	-0.474877	-1.62716	0.00138001	0.0265319	0.0228206	4479	tags=48%, list=25%, signal=36%	68240/104394/67177/19179/11651/19172/66979/54124/20135/12567/26441/19646/22187/50793/16913/11652/57296/19192/21877/26440/12443/23997/23996/18538/59001/17187/26429/22171/12447/12580/19182/12578/13557/19170/66997/22123/12581/19167/17463/13555/67151/19177/26445/19171/19181/21762/66671/69077/26443/26446/19184/67089/57441/59029/13361/26444/12544/53380/16452/66998/19175/19186/19173/19188/268697/66413/2…
61	REACTOME_MITOTIC_G2_G2_M_PHASES	REACTOME_MITOTIC_G2_G2_M_PHASES	188	-0.450089	-1.5803	0.00137386	0.0265319	0.0228206	4328	tags=39%, list=24%, signal=30%	56455/19179/19172/72083/69654/26441/19646/22143/12234/22187/16913/72119/57296/19192/26440/73710/22628/23997/23996/22059/19182/103733/13557/67203/22152/19170/66997/13589/22627/68475/22123/18747/19167/208518/76478/22154/17463/219072/76789/13555/15516/67151/225745/19177/26445/19171/53598/19181/21762/66671/69077/26443/26446/19184/67089/15519/59029/26444/27373/53380/66998/19175/19186/19173/56299/19188…
62	REACTOME_RRNA_PROCESSING	REACTOME_RRNA_PROCESSING	195	-0.447133	-1.5716	0.00137386	0.0265319	0.0228206	4178	tags=32%, list=23%, signal=25%	24128/54364/19989/66583/67045/217995/66249/72198/27998/68272/67205/65961/216156/110109/224481/19988/66480/78394/20826/52530/64934/26961/68626/234374/69072/72181/20104/100503670/27993/59028/57750/75416/57315/50911/57316/67619/217038/66164/97961/68327/12181/67053/66362/74778/67390/56095/69821/21771/109075/75273/224823/73736/66138/68017/100608/223499/27373/53414/105372/14791/71340/66254/208366
63	REACTOME_A_TETRASACCHARIDE_LINKER_SEQUENCE_IS_REQUIRED_FOR_GAG_SYNTHESIS	REACTOME_A_TETRASACCHARIDE_LINKER_SEQUENCE_IS_REQUIRED_FOR_GAG_SYNTHESIS	23	-0.750756	-1.85721	0.00142636	0.0265659	0.0228499	1370	tags=35%, list=8%, signal=32%	217119/117592/20970/13003/20971/20969/218271/14733
64	REACTOME_PURINE_SALVAGE	REACTOME_PURINE_SALVAGE	13	-0.811387	-1.82154	0.00141671	0.0265659	0.0228499	1726	tags=38%, list=10%, signal=35%	11821/27369/13178/11486/105446
65	REACTOME_METABOLISM_OF_VITAMINS_AND_COFACTORS	REACTOME_METABOLISM_OF_VITAMINS_AND_COFACTORS	172	-0.453562	-1.57369	0.00150189	0.0275424	0.0236898	2364	tags=27%, list=13%, signal=23%	69225/59027/246703/17250/319945/109754/69372/67096/77697/105663/103711/52466/19300/14287/330064/17768/217707/67914/18605/15519/68214/19092/26363/13361/71883/17434/69568/20970/52710/78038/52064/20971/226518/54219/238055/11761/21452/20969/54338/18041/18606/16971/23959/71743/105349/14733
66	REACTOME_HOST_INTERACTIONS_OF_HIV_FACTORS	REACTOME_HOST_INTERACTIONS_OF_HIV_FACTORS	126	-0.497576	-1.68801	0.00175628	0.0317196	0.0272826	2812	tags=39%, list=16%, signal=33%	69736/19182/69912/11773/19353/71805/19069/268373/11767/19170/72124/66997/19385/11739/11769/69482/11840/22123/101739/445007/19167/17463/67151/19177/26445/19171/19181/107951/21762/69077/19384/26443/26446/19184/67089/59029/26444/53380/231042/66998/19175/19186/19173/66679/19188/66413/110379/228769/19166
67	REACTOME_NEDDYLATION	REACTOME_NEDDYLATION	222	-0.433427	-1.55326	0.00181479	0.032287	0.0277707	4077	tags=42%, list=23%, signal=33%	22346/74251/54607/53312/26441/108679/12234/71599/22187/16913/212919/26891/57296/19192/415115/52245/66199/234664/26440/211255/76294/23997/22192/23996/11799/72323/59043/242785/78541/12700/19182/50933/71393/54638/19170/269514/66997/30050/71778/22123/66200/79043/19167/12238/17463/207952/50788/26893/22200/67151/19177/66498/26445/399566/232539/56550/19171/76501/19181/26572/66515/21762/67731/69077/67921…
68	REACTOME_METABOLISM_OF_AMINO_ACIDS_AND_DERIVATIVES	REACTOME_METABOLISM_OF_AMINO_ACIDS_AND_DERIVATIVES	330	-0.384071	-1.44513	0.002081	0.0364787	0.0313761	3293	tags=26%, list=18%, signal=22%	26440/26961/67092/214580/23997/23996/13382/20104/100503670/19301/235386/209027/238505/71562/19182/93747/67873/13180/19170/68133/66997/12040/66514/66194/12039/20810/22123/69051/56369/109900/14874/11298/19167/110391/76282/17463/243537/14782/76238/67151/19177/623661/14645/231872/58875/26445/79464/14085/19171/209692/56551/19181/21762/69077/26443/11992/227095/26446/19184/67089/59029/26444/53380/78038/…
69	REACTOME_CHONDROITIN_SULFATE_BIOSYNTHESIS	REACTOME_CHONDROITIN_SULFATE_BIOSYNTHESIS	18	-0.789719	-1.89064	0.00212175	0.0365429	0.0314313	971	tags=39%, list=5%, signal=37%	74241/13003/59031/58250/71797/269941/234356
70	REACTOME_S_PHASE	REACTOME_S_PHASE	160	-0.460996	-1.59422	0.00214598	0.0365429	0.0314313	4479	tags=47%, list=25%, signal=36%	68240/104394/67177/19179/11651/19172/66979/54124/12567/217232/26441/19646/69957/69270/106344/22187/50793/16913/11652/57296/19192/26440/12443/23997/23996/69745/18538/56317/59001/17187/26429/12447/19182/18972/59008/19170/66997/22123/19718/19167/66156/22194/17463/13555/68612/67151/52206/19177/26445/19171/19181/66440/21762/66671/69077/26443/26446/19184/67089/59029/109145/26444/12544/53380/66998/19175…
71	REACTOME_DEFECTIVE_B4GALT7_CAUSES_EDS_PROGEROID_TYPE	REACTOME_DEFECTIVE_B4GALT7_CAUSES_EDS_PROGEROID_TYPE	18	-0.785958	-1.88164	0.00242758	0.0398723	0.034295	981	tags=33%, list=5%, signal=32%	20970/13003/20971/20969/218271/14733
72	REACTOME_ASYMMETRIC_LOCALIZATION_OF_PCP_PROTEINS	REACTOME_ASYMMETRIC_LOCALIZATION_OF_PCP_PROTEINS	63	-0.597028	-1.78267	0.00244184	0.0398723	0.034295	4320	tags=73%, list=24%, signal=56%	19179/75788/19172/26441/66313/22187/16913/14366/57296/19192/106042/26440/23997/23996/19182/19170/66997/22123/19167/17463/67151/19177/26445/19171/19181/21762/69077/26443/56513/26446/19184/67089/59029/26444/53380/66998/19175/19186/19173/93840/19188/66413/228769/19166/57265/14370
73	REACTOME_TNFR2_NON_CANONICAL_NF_KB_PATHWAY	REACTOME_TNFR2_NON_CANONICAL_NF_KB_PATHWAY	93	-0.508159	-1.63997	0.00244133	0.0398723	0.034295	2424	tags=49%, list=13%, signal=43%	27279/12234/22187/16913/57296/19192/26440/23997/22192/23996/19182/19170/21950/66997/22123/19167/17463/21937/16994/22200/67151/21944/19177/26445/19171/19181/21762/69077/26443/26446/19184/67089/59029/26444/53380/66998/19175/19186/19173/19188/22030/66413/13607/228769/19166/21942
74	REACTOME_PROCESSING_OF_CAPPED_INTRON_CONTAINING_PRE_MRNA	REACTOME_PROCESSING_OF_CAPPED_INTRON_CONTAINING_PRE_MRNA	236	-0.410478	-1.49011	0.00256548	0.041325	0.0355445	5094	tags=44%, list=28%, signal=32%	76167/53317/17749/50783/68598/20384/60532/233908/70233/77134/66354/54188/20492/67465/56031/60365/76938/66231/18521/223921/68988/218210/17149/66420/225027/193116/15569/76522/72198/68981/20383/20624/28035/15382/66101/66585/20826/27756/107701/15568/66441/20638/225160/56335/53607/51786/233073/20641/98985/230596/20639/245841/69736/54723/54451/20021/98758/69912/67678/71805/108121/19069/57905/67337/5419…
75	REACTOME_ANTIGEN_PROCESSING_UBIQUITINATION_PROTEASOME_DEGRADATION	REACTOME_ANTIGEN_PROCESSING_UBIQUITINATION_PROTEASOME_DEGRADATION	289	-0.392186	-1.45282	0.00276429	0.0439338	0.0377884	4332	tags=39%, list=24%, signal=30%	30838/19179/75788/19172/268470/18744/69706/218215/22346/217232/81018/26441/69957/66313/76608/12234/74132/22187/16913/212919/56228/57296/19192/67128/56736/70620/26440/211255/76294/94091/23997/22192/23996/56317/72323/242785/78541/70928/22210/19182/170823/140499/59008/71393/19170/269514/66997/68098/107995/224619/30050/71778/22123/208650/19167/66156/22194/17463/67490/207952/50788/68612/80751/22200/67…
76	REACTOME_ANTIGEN_PROCESSING_CROSS_PRESENTATION	REACTOME_ANTIGEN_PROCESSING_CROSS_PRESENTATION	101	-0.522641	-1.70993	0.00304978	0.0472121	0.0406081	4320	tags=47%, list=24%, signal=36%	19179/22319/19172/16151/15289/26441/20201/22187/16913/20333/57296/19192/26440/23997/23996/19182/19170/66997/22123/19167/17463/22320/67151/19177/26445/19171/19181/21762/69077/26443/26446/19184/67089/59029/26444/15040/53380/66998/19175/19186/19173/13039/19188/66413/228769/19166/13058
77	REACTOME_CYCLIN_A_CDK2_ASSOCIATED_EVENTS_AT_S_PHASE_ENTRY	REACTOME_CYCLIN_A_CDK2_ASSOCIATED_EVENTS_AT_S_PHASE_ENTRY	83	-0.540547	-1.70549	0.00302111	0.0472121	0.0406081	4320	tags=59%, list=24%, signal=45%	19179/11651/19172/54124/12567/26441/19646/22187/16913/11652/57296/19192/26440/12443/23997/23996/17187/12447/19182/19170/66997/22123/19167/17463/13555/67151/19177/26445/19171/19181/21762/66671/69077/26443/26446/19184/67089/59029/26444/53380/66998/19175/19186/19173/19188/66413/228769/19166/12572
78	REACTOME_REGULATION_OF_PTEN_STABILITY_AND_ACTIVITY	REACTOME_REGULATION_OF_PTEN_STABILITY_AND_ACTIVITY	69	-0.567518	-1.70823	0.00374026	0.0571588	0.0491634	3804	tags=65%, list=21%, signal=52%	19179/11651/19172/26441/22187/16913/11652/57296/19192/26440/23997/23996/19720/19182/109294/19170/66997/22123/19167/17463/13001/67151/19177/56424/26445/19171/19181/21762/69077/26443/26446/19184/67089/59029/26444/53380/66998/19175/19186/54484/19173/19188/66413/228769/19166
79	REACTOME_HS_GAG_DEGRADATION	REACTOME_HS_GAG_DEGRADATION	22	-0.68659	-1.69774	0.0039709	0.0599154	0.0515344	981	tags=23%, list=5%, signal=22%	20970/20971/20969/27419/14733
80	REACTOME_CLASS_I_MHC_MEDIATED_ANTIGEN_PROCESSING_PRESENTATION	REACTOME_CLASS_I_MHC_MEDIATED_ANTIGEN_PROCESSING_PRESENTATION	352	-0.37075	-1.39205	0.00421778	0.062845	0.0540542	4360	tags=36%, list=24%, signal=27%	27061/30838/19179/22319/75788/19172/268470/16151/18744/69706/15289/218215/22346/80898/217232/81018/26441/69957/66313/76608/20201/12234/74132/22187/16913/20333/212919/56228/57296/19192/67128/56736/70620/26440/211255/76294/94091/23997/22192/23996/56317/72323/242785/78541/70928/22210/19182/170823/140499/59008/71393/19170/269514/66997/68098/107995/224619/30050/66397/71778/22123/208650/19167/66156/221…
81	REACTOME_SIGNALING_BY_ROBO_RECEPTORS	REACTOME_SIGNALING_BY_ROBO_RECEPTORS	204	-0.421001	-1.49168	0.00427476	0.0629076	0.054108	2149	tags=24%, list=12%, signal=21%	22323/57296/19192/19988/66480/26440/26961/66441/23997/23996/20104/100503670/19182/19353/19170/66997/22123/18747/19167/17463/67151/19177/26445/19171/19181/21762/69077/26443/192170/18643/26446/19184/67089/59029/26444/53380/66998/19175/19186/19173/19188/66413/228769/19166/259302/13176/14026/14733
82	REACTOME_AMINO_ACIDS_REGULATE_MTORC1	REACTOME_AMINO_ACIDS_REGULATE_MTORC1	51	-0.578573	-1.67956	0.00457965	0.0638677	0.0549339	4587	tags=47%, list=25%, signal=35%	56692/70394/17168/56717/216742/68775/11964/66508/114143/73834/19744/11973/72124/27060/11966/268706/68441/11974/11984/76252/110379/66290/11972/71962
83	REACTOME_DEGRADATION_OF_BETA_CATENIN_BY_THE_DESTRUCTION_COMPLEX	REACTOME_DEGRADATION_OF_BETA_CATENIN_BY_THE_DESTRUCTION_COMPLEX	83	-0.529148	-1.66952	0.0046079	0.0638677	0.0549339	3995	tags=51%, list=22%, signal=40%	26441/12234/22187/16913/57296/19192/26440/23997/23996/21885/21414/19182/19170/66997/225849/22123/19167/17463/67151/19177/26445/16842/19171/19181/13016/21762/69077/26443/26446/19184/67089/59029/26444/53380/66998/19175/19186/19173/19188/66413/228769/19166
84	REACTOME_CYTOPROTECTION_BY_HMOX1	REACTOME_CYTOPROTECTION_BY_HMOX1	119	-0.489499	-1.6318	0.00449261	0.0638677	0.0549339	3569	tags=39%, list=20%, signal=32%	116940/57296/19192/20930/26440/23997/23996/109778/233016/231430/19182/19170/66997/17250/22123/19167/17463/13001/20467/15369/67151/19177/26445/19171/19181/21762/69077/26443/68033/15183/26446/19184/67089/59029/100126824/26444/53380/66998/19175/19186/19173/19188/66413/228769/14950/19166/15368
85	REACTOME_TRNA_PROCESSING	REACTOME_TRNA_PROCESSING	104	-0.493875	-1.62163	0.00455355	0.0638677	0.0549339	3268	tags=37%, list=18%, signal=30%	68626/78890/76357/66161/70359/98985/69736/69912/71805/66965/19069/69786/72124/66637/69482/68205/445007/381406/67053/68045/329504/68736/74097/66757/66246/67106/28114/19384/212528/57773/100929/56361/231042/381802/66679/110379/68260/208366
86	REACTOME_BETA_CATENIN_INDEPENDENT_WNT_SIGNALING	REACTOME_BETA_CATENIN_INDEPENDENT_WNT_SIGNALING	141	-0.457497	-1.56641	0.00460664	0.0638677	0.0549339	3804	tags=43%, list=21%, signal=34%	22187/16913/74325/14366/57296/19192/22411/106042/26440/23997/23996/21414/12757/19182/11773/19353/14700/19170/66997/22123/19167/17463/14706/67151/19177/14701/18018/13542/26445/16842/19171/14688/19181/21762/14693/69077/26443/18643/56513/26446/19184/67089/59029/19092/26444/170758/53380/66998/19175/19186/26563/19173/93840/19188/66413/14696/228769/16438/19166/57265/14370
87	REACTOME_DEFECTIVE_GALNT3_CAUSES_HFTC	REACTOME_DEFECTIVE_GALNT3_CAUSES_HFTC	10	0.858343	1.72421	0.00478713	0.0655892	0.0564146	1549	tags=50%, list=9%, signal=46%	17063/14425/140474/17829/666339
88	REACTOME_FCERI_MEDIATED_NF_KB_ACTIVATION	REACTOME_FCERI_MEDIATED_NF_KB_ACTIVATION	80	-0.515572	-1.61098	0.00507743	0.0687761	0.0591557	4320	tags=52%, list=24%, signal=40%	19179/19172/16151/26441/12234/22187/16913/57296/19192/26440/23997/23996/19182/19170/66997/22123/19167/17463/67151/19177/66589/26445/56550/19171/19181/21762/69077/26443/26446/19184/67089/59029/26444/53380/66998/19175/19186/19173/19188/66413/228769/19166
89	REACTOME_METABOLISM_OF_CARBOHYDRATES	REACTOME_METABOLISM_OF_CARBOHYDRATES	265	-0.394751	-1.44406	0.00524491	0.0702464	0.0604204	1864	tags=18%, list=10%, signal=17%	14635/58810/18642/14433/67863/225913/26384/56857/67980/217119/53625/18655/21991/14936/232449/117592/17449/17448/20970/74241/11677/13003/231042/108652/72157/20971/70484/66679/72136/14718/110379/59031/20969/21881/14387/13806/68401/58250/27419/71797/14595/54371/83398/269941/15117/234356/13808/218271/14733
90	REACTOME_METABOLISM_OF_FAT_SOLUBLE_VITAMINS	REACTOME_METABOLISM_OF_FAT_SOLUBLE_VITAMINS	41	-0.62656	-1.72494	0.00542687	0.0718759	0.0618219	1020	tags=20%, list=6%, signal=18%	69568/20970/20971/238055/20969/16971/105349/14733
91	REACTOME_PEROXISOMAL_LIPID_METABOLISM	REACTOME_PEROXISOMAL_LIPID_METABOLISM	26	-0.669556	-1.68268	0.00591422	0.0774697	0.0666333	2480	tags=42%, list=14%, signal=37%	16922/15488/67528/110959/17117/56690/56794/170789/171282/111175/23986
92	REACTOME_GLUCAGON_SIGNALING_IN_METABOLIC_REGULATION	REACTOME_GLUCAGON_SIGNALING_IN_METABOLIC_REGULATION	28	-0.657443	-1.68237	0.00613193	0.0787476	0.0677324	2135	tags=43%, list=12%, signal=38%	14700/18747/14706/14701/14688/14693/14683/19084/14696/432530/11513/19085
93	REACTOME_TRANSCRIPTIONAL_REGULATION_BY_RUNX3	REACTOME_TRANSCRIPTIONAL_REGULATION_BY_RUNX3	96	-0.498289	-1.61549	0.0061439	0.0787476	0.0677324	3995	tags=51%, list=22%, signal=40%	26441/66313/22187/16913/21803/57296/19192/26440/12443/23997/23996/22059/21414/12399/19182/12578/19170/66997/16449/22123/19167/17463/67151/19177/21677/26445/16842/19171/19181/21762/69077/26443/26446/19184/67089/59029/12400/26444/53380/66998/19175/19186/14534/19173/19188/66413/20750/228769/19166
94	REACTOME_SIGNALING_BY_NOTCH4	REACTOME_SIGNALING_BY_NOTCH4	81	-0.501271	-1.5753	0.0062721	0.0795355	0.0684101	4418	tags=58%, list=25%, signal=44%	15205/19179/11651/19172/26441/208117/22187/16913/57296/19192/19165/226548/26440/23997/23996/19182/19170/66997/16449/22123/19167/17463/15213/67151/19177/26445/19171/19181/21762/69077/26443/26446/19184/67089/59029/26444/53380/66998/19175/19186/14534/19173/19188/66413/54485/228769/19166
95	REACTOME_SIGNALING_BY_HIPPO	REACTOME_SIGNALING_BY_HIPPO	20	0.771538	1.80815	0.00655019	0.080493	0.0692337	1614	tags=35%, list=9%, signal=32%	21872/211652/27494/21873/16798/22601/56332
96	REACTOME_COMPLEX_I_BIOGENESIS	REACTOME_COMPLEX_I_BIOGENESIS	49	-0.58093	-1.6623	0.00648116	0.080493	0.0692337	4663	tags=43%, list=26%, signal=32%	225887/68493/17993/69487/68472/68375/66690/72900/69702/229211/76947/75597/17995/75406/68349/67273/66108/226646/76826/76916/73694
97	REACTOME_MRNA_SPLICING	REACTOME_MRNA_SPLICING	188	-0.425773	-1.49492	0.00653889	0.080493	0.0692337	5094	tags=44%, list=28%, signal=32%	76167/53317/17749/50783/68598/20384/233908/70233/77134/66354/54188/67465/56031/60365/76938/18521/68988/17149/66420/225027/193116/15569/76522/72198/68981/20383/20624/28035/15382/66101/66585/20826/27756/107701/15568/66441/20638/53607/51786/233073/20641/98985/230596/20639/245841/54723/54451/20021/98758/67678/108121/57905/67337/54196/20382/231889/67710/108014/78372/67197/19655/75062/67996/66055/67178…
98	REACTOME_CITRIC_ACID_CYCLE_TCA_CYCLE	REACTOME_CITRIC_ACID_CYCLE_TCA_CYCLE	22	-0.668052	-1.65191	0.00680157	0.0827293	0.0711572	3627	tags=55%, list=20%, signal=44%	15929/13382/14194/170718/20916/56451/68636/67680/66945/17448/66052/18115
99	REACTOME_PTEN_REGULATION	REACTOME_PTEN_REGULATION	137	-0.447552	-1.52815	0.00715453	0.0861434	0.0740937	3995	tags=42%, list=22%, signal=33%	26441/19646/66508/22187/16913/11652/57296/19192/12416/13619/26440/23997/23996/22059/15184/19744/19720/19712/54383/19182/109294/19170/29871/66997/22123/19167/68877/17463/13001/67151/19177/268706/68441/56424/26445/19171/19181/21762/69077/26443/15183/26446/19184/67089/59029/26444/53380/66998/19175/19186/54484/19173/19188/66413/228769/19166/20613
100	REACTOME_ABC_FAMILY_PROTEINS_MEDIATED_TRANSPORT	REACTOME_ABC_FAMILY_PROTEINS_MEDIATED_TRANSPORT	96	-0.489925	-1.58837	0.00769059	0.0916718	0.0788488	2712	tags=38%, list=15%, signal=32%	19182/54197/74104/269523/19170/66997/17250/22123/13665/19167/17463/67151/19177/26445/19171/19181/21762/69077/26443/26446/19184/67089/59029/26444/67819/53380/66998/19175/19186/19173/19188/66413/116891/228769/19166/18671
101	REACTOME_MAPK_FAMILY_SIGNALING_CASCADES	REACTOME_MAPK_FAMILY_SIGNALING_CASCADES	301	-0.378861	-1.40654	0.00789555	0.0931832	0.0801487	2462	tags=21%, list=14%, signal=18%	18176/19170/66997/14272/225849/101809/56327/22123/18747/15507/107971/19167/17463/18673/260409/67151/19177/26445/19171/19181/21762/69077/18582/26443/26446/19184/67089/18709/13869/59029/56705/19092/140486/26444/26395/53380/16452/14268/66998/17532/19175/19186/19173/19188/66413/11461/14588/16188/228769/17967/18612/19166/218397/14172/16185/19713/14173/54153/16416/14585/14182/18590
102	REACTOME_CRISTAE_FORMATION	REACTOME_CRISTAE_FORMATION	28	-0.643657	-1.6471	0.00816234	0.0944613	0.081248	3747	tags=46%, list=21%, signal=37%	68316/216821/67942/11946/11949/66075/68117/66098/17827/76614/15526/53375/68653
103	REACTOME_RESPIRATORY_ELECTRON_TRANSPORT	REACTOME_RESPIRATORY_ELECTRON_TRANSPORT	91	-0.487031	-1.55875	0.00815654	0.0944613	0.081248	4192	tags=34%, list=23%, signal=26%	22273/17993/69487/68472/20930/68375/66690/72900/69702/229211/231430/76947/75597/17995/66445/67003/75406/68349/67680/67273/66945/68033/66108/100126824/226646/76826/66052/66694/68015/76916/73694
104	REACTOME_CELL_EXTRACELLULAR_MATRIX_INTERACTIONS	REACTOME_CELL_EXTRACELLULAR_MATRIX_INTERACTIONS	18	-0.738226	-1.76736	0.00826217	0.0946972	0.0814509	1583	tags=33%, list=9%, signal=30%	68794/20163/74202/218952/11461/170736
105	REACTOME_FORMATION_OF_THE_CORNIFIED_ENVELOPE	REACTOME_FORMATION_OF_THE_CORNIFIED_ENVELOPE	62	0.578599	1.6211	0.00836741	0.09499	0.0817028	1914	tags=27%, list=11%, signal=25%	66809/19041/227937/99681/19143/268482/13511/20753/16447/94179/13506/16682/237934/18553/16939/74127/67451
106	REACTOME_HEPARAN_SULFATE_HEPARIN_HS_GAG_METABOLISM	REACTOME_HEPARAN_SULFATE_HEPARIN_HS_GAG_METABOLISM	48	-0.576877	-1.63524	0.00901511	0.101326	0.0871523	1370	tags=23%, list=8%, signal=21%	217119/117592/20970/13003/20971/70484/20969/27419/83398/218271/14733
107	REACTOME_PEROXISOMAL_PROTEIN_IMPORT	REACTOME_PEROXISOMAL_PROTEIN_IMPORT	61	-0.5472	-1.62714	0.00918052	0.101326	0.0871523	4846	tags=54%, list=27%, signal=40%	66887/18634/113868/66105/19193/71767/19302/14712/15356/668173/22187/76263/72129/171210/19305/103737/13850/16922/28200/224824/15488/67528/56550/110959/17117/56690/56794/170789/171282/17527/15112/111175/23986
108	REACTOME_RHO_GTPASE_CYCLE	REACTOME_RHO_GTPASE_CYCLE	431	0.384052	1.37061	0.00917346	0.101326	0.0871523	2889	tags=26%, list=16%, signal=23%	58909/224014/17063/52428/208994/74194/17920/330662/20874/216831/71972/230972/380664/72565/227937/19299/21873/75547/75974/71893/98386/226823/108670/73910/214459/20514/54004/214345/12638/214137/13511/268301/71302/235611/53972/327826/229658/27984/18481/622434/110596/207212/76763/22042/13830/330177/58220/238130/83397/207495/268739/213498/94190/21917/242202/22284/12709/545156/23912/66922/22324/109333/…
109	REACTOME_CLEC7A_DECTIN_1_SIGNALING	REACTOME_CLEC7A_DECTIN_1_SIGNALING	98	-0.484247	-1.58456	0.00943204	0.102525	0.0881834	3864	tags=43%, list=21%, signal=34%	12234/22187/16913/57296/19192/26440/23997/22192/23996/19182/19170/66997/22123/19167/17463/22200/67151/19177/66589/18018/26445/56550/19171/19181/21762/69077/26443/26446/19184/67089/59029/26444/53380/66998/19175/19186/19173/19188/66413/228769/16438/19166
110	REACTOME_TCF_DEPENDENT_SIGNALING_IN_RESPONSE_TO_WNT	REACTOME_TCF_DEPENDENT_SIGNALING_IN_RESPONSE_TO_WNT	158	-0.426667	-1.47497	0.00946116	0.102525	0.0881834	2424	tags=28%, list=13%, signal=24%	19170/66997/225849/22123/14160/19167/17463/13001/67151/19177/13542/26445/16842/19171/216795/19181/13016/21762/69077/26443/56505/26446/19184/67089/94253/59029/26444/27373/53380/66998/20677/19175/19186/19173/19188/66413/67087/228769/19166/12389/57265/14370/329252/72780
111	REACTOME_RHO_GTPASES_ACTIVATE_PAKS	REACTOME_RHO_GTPASES_ACTIVATE_PAKS	21	0.719996	1.68655	0.00985395	0.105819	0.091017	1279	tags=24%, list=7%, signal=22%	107589/71960/17931/18481/77579
112	REACTOME_NON_INTEGRIN_MEMBRANE_ECM_INTERACTIONS	REACTOME_NON_INTEGRIN_MEMBRANE_ECM_INTERACTIONS	58	-0.542946	-1.59391	0.00998538	0.106273	0.0914076	981	tags=17%, list=5%, signal=16%	20970/14268/20971/16777/16780/20969/12831/14173/16416/18590
113	REACTOME_DEFECTIVE_C1GALT1C1_CAUSES_TNPS	REACTOME_DEFECTIVE_C1GALT1C1_CAUSES_TNPS	11	0.805389	1.66914	0.0104768	0.110516	0.0950569	1648	tags=45%, list=9%, signal=41%	17063/140474/17829/666339/94192
114	REACTOME_DECTIN_2_FAMILY	REACTOME_DECTIN_2_FAMILY	20	0.749121	1.75562	0.0107456	0.112357	0.0966407	3087	tags=50%, list=17%, signal=41%	17063/140474/17829/666339/17474/20963/56619/14127/353328/56620
115	REACTOME_BBSOME_MEDIATED_CARGO_TARGETING_TO_CILIUM	REACTOME_BBSOME_MEDIATED_CARGO_TARGETING_TO_CILIUM	21	-0.670939	-1.6667	0.0119379	0.122672	0.105513	2866	tags=48%, list=16%, signal=40%	59030/21454/76260/12465/241950/67378/12469/12464/56297/72569
116	REACTOME_SIGNAL_TRANSDUCTION_BY_L1	REACTOME_SIGNAL_TRANSDUCTION_BY_L1	21	-0.668526	-1.6607	0.0119379	0.122672	0.105513	924	tags=24%, list=5%, signal=23%	26395/17967/16416/16402/14182
117	REACTOME_KERATINIZATION	REACTOME_KERATINIZATION	67	0.562943	1.60849	0.0122747	0.12373	0.106422	1914	tags=27%, list=11%, signal=24%	66809/19041/227937/99681/19143/268482/13511/20753/16447/94179/13506/16682/50775/237934/18553/16939/74127/67451
118	REACTOME_CARGO_TRAFFICKING_TO_THE_PERICILIARY_MEMBRANE	REACTOME_CARGO_TRAFFICKING_TO_THE_PERICILIARY_MEMBRANE	47	-0.559419	-1.58011	0.0122148	0.12373	0.106422	2950	tags=36%, list=16%, signal=30%	18763/59030/21454/68146/76260/12465/11843/241950/67378/12469/12464/18582/56297/211446/72569/66482/53413
119	REACTOME_MRNA_CAPPING	REACTOME_MRNA_CAPPING	29	-0.609148	-1.57416	0.0123522	0.12373	0.106422	2880	tags=34%, list=16%, signal=29%	67897/245841/20021/67710/98053/66671/14885/69241/209357/12572
120	REACTOME_M_PHASE	REACTOME_M_PHASE	345	-0.353912	-1.32947	0.0125254	0.124419	0.107015	4331	tags=36%, list=24%, signal=28%	20877/56455/19179/19172/12615/72083/64383/69654/218210/16905/15078/30939/238799/217232/73804/100088/26441/69957/22143/52683/22187/16913/75608/57296/19192/69922/22218/56086/66934/19047/15081/60411/26440/73710/22628/23997/23996/56317/69928/11799/320394/26886/18221/69736/19182/69912/66570/103733/71805/56150/71876/19069/67203/382030/12617/59008/22152/19170/72124/66997/13589/107995/22627/225849/69482/…
121	REACTOME_G_ALPHA_12_13_SIGNALLING_EVENTS	REACTOME_G_ALPHA_12_13_SIGNALLING_EVENTS	74	0.531021	1.53918	0.0127476	0.12558	0.108014	2858	tags=28%, list=16%, signal=24%	224014/14710/230972/75547/235611/53972/77669/622434/207212/268739/213498/545156/22324/13605/102098/69632/11548/30938/72754/16443/234094
122	REACTOME_KETONE_BODY_METABOLISM	REACTOME_KETONE_BODY_METABOLISM	10	0.81681	1.64078	0.0129032	0.126024	0.108396	455	tags=20%, list=3%, signal=20%	67041/15360
123	REACTOME_CELL_SURFACE_INTERACTIONS_AT_THE_VASCULAR_WALL	REACTOME_CELL_SURFACE_INTERACTIONS_AT_THE_VASCULAR_WALL	110	-0.456778	-1.50639	0.0131099	0.126024	0.108396	1193	tags=15%, list=7%, signal=15%	18709/66053/20344/20970/14268/18803/20971/50915/238055/20969/12389/13449/16416/16402/67374/19124/14733
124	REACTOME_ION_CHANNEL_TRANSPORT	REACTOME_ION_CHANNEL_TRANSPORT	153	0.442828	1.43594	0.0130966	0.126024	0.108396	2837	tags=26%, list=16%, signal=22%	11980/319767/338370/69847/54670/11931/67972/11944/71345/23844/277328/76295/225997/22063/11982/241633/108058/11928/13830/11979/83814/20393/12724/17178/69047/224079/320940/22065/404545/108664/75607/20276/50771/235574/57776/170755/229933/99663/21871/68667
125	REACTOME_TERMINATION_OF_O_GLYCAN_BIOSYNTHESIS	REACTOME_TERMINATION_OF_O_GLYCAN_BIOSYNTHESIS	17	0.724249	1.66878	0.0133585	0.126611	0.1089	2119	tags=35%, list=12%, signal=31%	17063/140474/20443/17829/666339/20446
126	REACTOME_CELL_CYCLE_MITOTIC	REACTOME_CELL_CYCLE_MITOTIC	485	-0.331015	-1.28006	0.0133833	0.126611	0.1089	4331	tags=34%, list=24%, signal=27%	20877/56455/19179/11651/19172/12615/72083/64383/69654/218210/66979/16905/54124/15078/20135/12567/30939/238799/217232/73804/100088/26441/19646/69957/22143/52683/69270/12234/106344/22187/50793/16913/72119/11652/75608/57296/19192/69922/22218/56086/21877/66934/19047/15081/60411/26440/73710/12443/22628/23997/23996/69745/18538/56317/59001/69928/11799/17187/320394/22059/26886/26429/18221/22171/12447/697…
127	REACTOME_NRAGE_SIGNALS_DEATH_THROUGH_JNK	REACTOME_NRAGE_SIGNALS_DEATH_THROUGH_JNK	57	0.578165	1.60711	0.0135642	0.127311	0.109503	2858	tags=32%, list=16%, signal=27%	224014/230972/75547/53972/77669/622434/207212/268739/213498/545156/22324/13605/102098/69632/30938/72754/16443/234094
128	REACTOME_PURINE_RIBONUCLEOSIDE_MONOPHOSPHATE_BIOSYNTHESIS	REACTOME_PURINE_RIBONUCLEOSIDE_MONOPHOSPHATE_BIOSYNTHESIS	11	-0.766657	-1.6389	0.0137872	0.128394	0.110434	2973	tags=55%, list=17%, signal=46%	23917/108147/11564/237823/67054/11565
129	REACTOME_ER_QUALITY_CONTROL_COMPARTMENT_ERQC	REACTOME_ER_QUALITY_CONTROL_COMPARTMENT_ERQC	20	-0.694263	-1.70228	0.0139082	0.128516	0.110539	498	tags=20%, list=3%, signal=19%	192193/116891/66597/108687
130	REACTOME_RRNA_MODIFICATION_IN_THE_NUCLEUS_AND_CYTOSOL	REACTOME_RRNA_MODIFICATION_IN_THE_NUCLEUS_AND_CYTOSOL	59	-0.536951	-1.57405	0.0141028	0.129312	0.111224	3907	tags=49%, list=22%, signal=39%	14113/16898/213773/67134/217995/66249/67205/65961/110109/78394/20826/52530/234374/20104/27993/59028/75416/57315/68327/74778/21771/224823/73736/66138/100608/223499/105372/14791/66254
131	REACTOME_FORMATION_OF_TC_NER_PRE_INCISION_COMPLEX	REACTOME_FORMATION_OF_TC_NER_PRE_INCISION_COMPLEX	53	-0.538902	-1.56035	0.0144782	0.131741	0.113313	5201	tags=51%, list=29%, signal=36%	13194/71991/17749/66467/26754/56031/13872/66420/108679/22187/26891/245841/20021/22590/57905/67710/15312/26893/26572/66671/209318/14885/26894/69241/67439/209357/12572
132	REACTOME_INHIBITION_OF_THE_PROTEOLYTIC_ACTIVITY_OF_APC_C_REQUIRED_FOR_THE_ONSET_OF_ANAPHASE_BY_MITOTIC_SPINDLE_CHECKPOINT_COMPONENTS	REACTOME_INHIBITION_OF_THE_PROTEOLYTIC_ACTIVITY_OF_APC_C_REQUIRED_FOR_THE_ONSET_OF_ANAPHASE_BY_MITOTIC_SPINDLE_CHECKPOINT_COMPONENTS	21	-0.653257	-1.62278	0.0145907	0.131758	0.113328	4394	tags=62%, list=24%, signal=47%	12237/217232/69957/56317/56150/59008/107995/66156/22194/68612/52206/66440/68999
133	REACTOME_GLUCURONIDATION	REACTOME_GLUCURONIDATION	11	0.792361	1.64214	0.0148725	0.132027	0.113559	323	tags=36%, list=2%, signal=36%	243085/72094/100727/231396
134	REACTOME_APOPTOTIC_CLEAVAGE_OF_CELL_ADHESION_PROTEINS	REACTOME_APOPTOTIC_CLEAVAGE_OF_CELL_ADHESION_PROTEINS	10	0.810823	1.62875	0.0148424	0.132027	0.113559	1313	tags=50%, list=7%, signal=46%	21872/12550/21873/13511/12387
135	REACTOME_SIGNALING_BY_WNT	REACTOME_SIGNALING_BY_WNT	248	-0.373197	-1.36233	0.0149527	0.132027	0.113559	2930	tags=27%, list=16%, signal=23%	21414/12757/12399/22409/19182/11773/19353/14700/73739/19170/66997/225849/22123/14160/19167/17463/14706/13001/67151/19177/14701/18018/13542/26445/56433/16842/19171/14688/216795/19181/13016/21762/14693/69077/26443/56505/18643/56513/26446/19184/67089/94253/59029/19092/26444/27373/170758/53380/66998/20677/19175/19186/26563/19173/93840/19188/66413/14696/67087/228769/16438/19166/12389/57265/14370/32925…
136	REACTOME_DOWNSTREAM_SIGNAL_TRANSDUCTION	REACTOME_DOWNSTREAM_SIGNAL_TRANSDUCTION	29	-0.602201	-1.5562	0.0150971	0.132322	0.113813	1193	tags=14%, list=7%, signal=13%	18709/18803/218397/18590
137	REACTOME_CALNEXIN_CALRETICULIN_CYCLE	REACTOME_CALNEXIN_CALRETICULIN_CYCLE	25	-0.651795	-1.63193	0.0153921	0.133923	0.11519	498	tags=16%, list=3%, signal=16%	192193/116891/66597/108687
138	REACTOME_CARGO_CONCENTRATION_IN_THE_ER	REACTOME_CARGO_CONCENTRATION_IN_THE_ER	32	-0.608201	-1.59971	0.0157718	0.136231	0.117175	2403	tags=38%, list=13%, signal=33%	12794/68581/66397/56334/193813/12793/64138/70361/12836/66890/13032/56494
139	REACTOME_ORGANELLE_BIOGENESIS_AND_MAINTENANCE	REACTOME_ORGANELLE_BIOGENESIS_AND_MAINTENANCE	273	-0.357169	-1.31802	0.0158871	0.136241	0.117183	3314	tags=24%, list=18%, signal=20%	67590/654470/74201/73710/11946/22628/11949/16579/66075/18763/208595/59030/76411/103733/21454/68146/67203/22152/68117/66098/17827/13589/22627/381760/76260/68475/12465/380718/18747/11843/208518/76478/22154/219072/241950/67378/12469/76614/20656/225745/67286/12464/15526/53598/67068/18582/56297/53375/15183/50776/15519/16568/211446/27373/68653/68346/72421/72569/66482/67951/16570/19082/245866/75387/2214…
140	REACTOME_DEFECTIVE_EXT2_CAUSES_EXOSTOSES_2	REACTOME_DEFECTIVE_EXT2_CAUSES_EXOSTOSES_2	14	-0.731735	-1.67869	0.0166065	0.141393	0.121615	981	tags=29%, list=5%, signal=27%	20970/20971/20969/14733
141	REACTOME_DOWNREGULATION_OF_ERBB2_SIGNALING	REACTOME_DOWNREGULATION_OF_ERBB2_SIGNALING	29	0.638107	1.5825	0.0172837	0.146115	0.125676	108	tags=10%, list=1%, signal=10%	19253/13867/13649
142	REACTOME_NUCLEOTIDE_BIOSYNTHESIS	REACTOME_NUCLEOTIDE_BIOSYNTHESIS	14	-0.725099	-1.66346	0.0178034	0.147372	0.126758	234	tags=43%, list=1%, signal=42%	23917/108147/11564/237823/67054/11565
143	REACTOME_BETA_OXIDATION_OF_VERY_LONG_CHAIN_FATTY_ACIDS	REACTOME_BETA_OXIDATION_OF_VERY_LONG_CHAIN_FATTY_ACIDS	10	-0.770754	-1.60396	0.0176972	0.147372	0.126758	1983	tags=50%, list=11%, signal=45%	15488/56690/170789/171282/23986
144	REACTOME_REGULATION_OF_EXPRESSION_OF_SLITS_AND_ROBOS	REACTOME_REGULATION_OF_EXPRESSION_OF_SLITS_AND_ROBOS	160	-0.405466	-1.40218	0.0176296	0.147372	0.126758	3536	tags=29%, list=20%, signal=24%	19179/19172/17149/19989/26441/22187/16913/57296/19192/19988/66480/26440/26961/66441/23997/23996/20104/100503670/19182/19170/66997/22123/19167/17463/67151/19177/26445/19171/19181/21762/69077/26443/192170/26446/19184/67089/59029/26444/53380/66998/19175/19186/19173/19188/66413/228769/19166
145	REACTOME_LYSOSPHINGOLIPID_AND_LPA_RECEPTORS	REACTOME_LYSOSPHINGOLIPID_AND_LPA_RECEPTORS	10	-0.767492	-1.59717	0.0194817	0.160153	0.137751	1240	tags=40%, list=7%, signal=37%	216152/14739/235044/14745
146	REACTOME_P130CAS_LINKAGE_TO_MAPK_SIGNALING_FOR_INTEGRINS	REACTOME_P130CAS_LINKAGE_TO_MAPK_SIGNALING_FOR_INTEGRINS	12	-0.762333	-1.66123	0.0204424	0.163744	0.140839	871	tags=17%, list=5%, signal=16%	14268/16416
147	REACTOME_APC_C_CDC20_MEDIATED_DEGRADATION_OF_CYCLIN_B	REACTOME_APC_C_CDC20_MEDIATED_DEGRADATION_OF_CYCLIN_B	24	-0.646165	-1.60164	0.0200893	0.163744	0.140839	4057	tags=54%, list=23%, signal=42%	217232/69957/22187/56317/59008/107995/66156/22194/68612/52206/66440/268697/68999
148	REACTOME_MITOCHONDRIAL_IRON_SULFUR_CLUSTER_BIOGENESIS	REACTOME_MITOCHONDRIAL_IRON_SULFUR_CLUSTER_BIOGENESIS	13	-0.708342	-1.59021	0.020468	0.163744	0.140839	4839	tags=92%, list=27%, signal=68%	73046/14148/14297/67712/68165/69046/74316/66383/14149/100900/380840/18041
149	REACTOME_SLC_MEDIATED_TRANSMEMBRANE_TRANSPORT	REACTOME_SLC_MEDIATED_TRANSMEMBRANE_TRANSPORT	192	0.414463	1.37594	0.0202141	0.163744	0.140839	1855	tags=17%, list=10%, signal=16%	15203/110895/74340/230612/72472/213603/20496/114304/53945/72027/20514/70129/20510/331004/320718/13521/214084/228368/18400/54403/240215/11987/225579/229782/65221/20527/212980/109342/19743/20500/20520/215335/20532
150	REACTOME_UB_SPECIFIC_PROCESSING_PROTEASES	REACTOME_UB_SPECIFIC_PROCESSING_PROTEASES	158	-0.407859	-1.40995	0.0206428	0.164041	0.141095	3293	tags=37%, list=18%, signal=30%	26440/77125/19671/23997/23996/107260/22059/236733/22334/18970/19182/67952/19170/66997/107995/14232/100756/22123/101206/22335/19167/108645/17463/22225/67151/19177/22230/26445/19171/56436/19181/21762/11835/69077/26443/217057/56505/26446/19184/67089/216825/59029/17125/26444/68350/14462/53380/66998/19175/19186/14534/19173/19188/22030/66413/228769/19166/17131
151	REACTOME_CYTOCHROME_P450_ARRANGED_BY_SUBSTRATE_TYPE	REACTOME_CYTOCHROME_P450_ARRANGED_BY_SUBSTRATE_TYPE	41	0.595198	1.58111	0.0211607	0.167043	0.143677	1970	tags=34%, list=11%, signal=30%	74134/232174/11622/21391/13121/11624/102294/17978/631304/20186/72303/13081/72082/13120
152	REACTOME_NUCLEOTIDE_EXCISION_REPAIR	REACTOME_NUCLEOTIDE_EXCISION_REPAIR	110	-0.439773	-1.45031	0.0217515	0.170578	0.146717	4865	tags=43%, list=27%, signal=31%	66467/13870/26754/56031/13872/18971/68240/66979/66420/108679/106344/22187/26891/22218/70620/69745/18538/233875/59001/109275/245841/20021/22590/19358/57905/18972/67710/19718/225280/15312/69714/26893/26572/22196/66671/56505/51812/209318/14885/26894/69241/170930/67439/69263/209357/11461/12572
153	REACTOME_EGR2_AND_SOX10_MEDIATED_INITIATION_OF_SCHWANN_CELL_MYELINATION	REACTOME_EGR2_AND_SOX10_MEDIATED_INITIATION_OF_SCHWANN_CELL_MYELINATION	26	0.635441	1.56264	0.02225	0.173346	0.149099	1201	tags=23%, list=7%, signal=22%	14618/17196/110789/13121/22601/13138
154	REACTOME_FORMATION_OF_THE_EARLY_ELONGATION_COMPLEX	REACTOME_FORMATION_OF_THE_EARLY_ELONGATION_COMPLEX	33	-0.59933	-1.59121	0.0228021	0.173739	0.149436	2854	tags=55%, list=16%, signal=46%	68092/27632/17749/66467/13872/66420/58202/245841/20021/20922/67710/98053/66671/14885/69241/209357/57314/12572
155	REACTOME_CASPASE_ACTIVATION_VIA_EXTRINSIC_APOPTOTIC_SIGNALLING_PATHWAY	REACTOME_CASPASE_ACTIVATION_VIA_EXTRINSIC_APOPTOTIC_SIGNALLING_PATHWAY	24	-0.635697	-1.57569	0.0230291	0.173739	0.149436	1693	tags=25%, list=9%, signal=23%	22035/94275/71609/22030/14102/13176
156	REACTOME_PKA_ACTIVATION_IN_GLUCAGON_SIGNALLING	REACTOME_PKA_ACTIVATION_IN_GLUCAGON_SIGNALLING	15	-0.679036	-1.56944	0.0227988	0.173739	0.149436	824	tags=40%, list=5%, signal=38%	18747/14683/19084/432530/11513/19085
157	REACTOME_APC_CDC20_MEDIATED_DEGRADATION_OF_NEK2A	REACTOME_APC_CDC20_MEDIATED_DEGRADATION_OF_NEK2A	26	-0.603698	-1.51717	0.0229025	0.173739	0.149436	4394	tags=54%, list=24%, signal=41%	12237/217232/69957/22187/56317/56150/59008/107995/66156/22194/68612/52206/66440/68999
158	REACTOME_HIV_LIFE_CYCLE	REACTOME_HIV_LIFE_CYCLE	143	-0.414417	-1.41636	0.0226738	0.173739	0.149436	2880	tags=27%, list=16%, signal=23%	67897/245841/69736/20021/69912/71805/68776/20922/19069/268373/66914/108138/72124/19385/67710/69482/101739/445007/83602/20833/98053/107951/66671/19384/72543/14885/68153/69241/73711/231042/76959/105513/194309/66679/209357/110379/57314/12572/208092
159	REACTOME_DISEASES_ASSOCIATED_WITH_O_GLYCOSYLATION_OF_PROTEINS	REACTOME_DISEASES_ASSOCIATED_WITH_O_GLYCOSYLATION_OF_PROTEINS	57	0.560832	1.55893	0.0232334	0.174178	0.149814	1648	tags=21%, list=9%, signal=19%	207596/17063/14425/18128/140474/13138/233744/101401/233332/17829/666339/94192
160	REACTOME_REGULATION_OF_BETA_CELL_DEVELOPMENT	REACTOME_REGULATION_OF_BETA_CELL_DEVELOPMENT	34	0.622276	1.59521	0.0238012	0.175129	0.150632	2448	tags=35%, list=14%, signal=31%	30942/270118/246086/18128/18770/21410/15378/18519/56458/433586/103806/21405
161	REACTOME_TRANSCRIPTIONAL_REGULATION_BY_RUNX1	REACTOME_TRANSCRIPTIONAL_REGULATION_BY_RUNX1	172	-0.397107	-1.37781	0.023656	0.175129	0.150632	3536	tags=35%, list=20%, signal=28%	57296/19192/12416/15081/57376/21423/13619/26440/12443/23997/23996/20587/21825/54383/19182/71393/19170/29871/66997/66310/22123/19167/17463/13001/15469/20467/67151/19177/26445/19171/19181/21762/66671/69077/26443/26446/19184/67089/59029/67057/140858/83796/22761/12400/26444/14462/53380/14461/66998/19175/19186/19173/13039/19188/66413/228769/19166/16854/12572/72780
162	REACTOME_ASPARAGINE_N_LINKED_GLYCOSYLATION	REACTOME_ASPARAGINE_N_LINKED_GLYCOSYLATION	283	-0.346745	-1.28729	0.0236108	0.175129	0.150632	2716	tags=27%, list=15%, signal=23%	109785/67727/66111/54197/217364/381903/269523/108124/108123/59042/22152/20440/234730/12794/21787/56418/68581/66397/11840/56334/57377/11843/69080/328370/80286/103534/245828/12345/24070/13481/17308/66682/67857/56444/53598/66226/230815/54160/193813/11844/12793/66676/67311/66913/64138/208624/54161/94181/57357/27096/67819/12068/13200/242362/67511/70361/11889/56174/67951/12836/208211/110379/192193/5434…
163	REACTOME_INITIAL_TRIGGERING_OF_COMPLEMENT	REACTOME_INITIAL_TRIGGERING_OF_COMPLEMENT	17	0.692714	1.59612	0.0242645	0.175863	0.151263	1751	tags=29%, list=10%, signal=27%	12944/667277/16904/12268/17175
164	REACTOME_MRNA_SPLICING_MINOR_PATHWAY	REACTOME_MRNA_SPLICING_MINOR_PATHWAY	52	-0.543752	-1.57938	0.0243435	0.175863	0.151263	4181	tags=42%, list=23%, signal=33%	66420/225027/20624/66585/20826/27756/107701/20638/20641/245841/20021/20382/67710/78372/67197/67996/66055/67178/98053/27366/67797/69241
165	REACTOME_SIGNALING_BY_THE_B_CELL_RECEPTOR_BCR	REACTOME_SIGNALING_BY_THE_B_CELL_RECEPTOR_BCR	110	-0.436621	-1.43992	0.0242273	0.175863	0.151263	3864	tags=40%, list=21%, signal=32%	12234/22187/16913/57296/19192/26440/23997/23996/109305/19182/268373/269717/18176/19170/66997/22123/19167/17463/15170/67151/19177/18018/26445/19171/19181/21762/14225/69077/26443/26446/19184/67089/59029/26444/53380/66998/19175/19186/19173/19188/66413/228769/16438/19166
166	REACTOME_MITOTIC_TELOPHASE_CYTOKINESIS	REACTOME_MITOTIC_TELOPHASE_CYTOKINESIS	13	0.726982	1.54868	0.0246822	0.177236	0.152444	1096	tags=23%, list=6%, signal=22%	71819/20843/20842
167	REACTOME_SHC_MEDIATED_CASCADE_FGFR1	REACTOME_SHC_MEDIATED_CASCADE_FGFR1	14	-0.704492	-1.61619	0.0252836	0.178786	0.153778	104	tags=21%, list=1%, signal=21%	18176/14173/14182
168	REACTOME_RRNA_PROCESSING_IN_THE_MITOCHONDRION	REACTOME_RRNA_PROCESSING_IN_THE_MITOCHONDRION	10	-0.75674	-1.57479	0.0254303	0.178786	0.153778	3464	tags=70%, list=19%, signal=57%	224481/68626/72181/217038/67390/69821/68017
169	REACTOME_SHC1_EVENTS_IN_ERBB2_SIGNALING	REACTOME_SHC1_EVENTS_IN_ERBB2_SIGNALING	22	0.649663	1.54192	0.025498	0.178786	0.153778	1110	tags=23%, list=6%, signal=21%	13867/13649/18750/18754/15200
170	REACTOME_TRANSCRIPTIONAL_REGULATION_BY_VENTX	REACTOME_TRANSCRIPTIONAL_REGULATION_BY_VENTX	38	-0.558006	-1.51807	0.0252648	0.178786	0.153778	3253	tags=42%, list=18%, signal=35%	217232/69957/12443/110147/56317/22059/12578/59008/66156/22194/68612/52206/16842/66440/12608/68999
171	REACTOME_PLATELET_ADHESION_TO_EXPOSED_COLLAGEN	REACTOME_PLATELET_ADHESION_TO_EXPOSED_COLLAGEN	11	0.76006	1.5752	0.025769	0.179031	0.153988	2617	tags=36%, list=15%, signal=31%	109700/12843/12842/14127
172	REACTOME_CILIUM_ASSEMBLY	REACTOME_CILIUM_ASSEMBLY	183	-0.393949	-1.3734	0.0258333	0.179031	0.153988	3314	tags=26%, list=18%, signal=22%	67590/654470/74201/73710/22628/16579/18763/59030/76411/103733/21454/68146/67203/22152/13589/22627/76260/68475/12465/380718/18747/11843/208518/76478/22154/219072/241950/67378/12469/225745/67286/12464/53598/67068/18582/56297/15519/16568/211446/27373/72421/72569/66482/67951/16570/245866/22142/53413
173	REACTOME_DISEASES_ASSOCIATED_WITH_N_GLYCOSYLATION_OF_PROTEINS	REACTOME_DISEASES_ASSOCIATED_WITH_N_GLYCOSYLATION_OF_PROTEINS	17	-0.670754	-1.57971	0.0262824	0.18109	0.155759	4744	tags=76%, list=26%, signal=56%	207958/56737/66789/320438/223774/217664/381903/57377/328370/24070/208624/208211/14595
174	REACTOME_PI_METABOLISM	REACTOME_PI_METABOLISM	78	0.522387	1.52757	0.0266406	0.182503	0.156975	2974	tags=36%, list=17%, signal=30%	18717/233315/74769/18719/240752/240753/18704/269180/12169/54384/268783/117150/219135/109135/83493/77116/16331/320207/68616/107650/66443/231999/19249/18706/104709/17772/271457/101476
175	REACTOME_SYNTHESIS_OF_PIPS_AT_THE_EARLY_ENDOSOME_MEMBRANE	REACTOME_SYNTHESIS_OF_PIPS_AT_THE_EARLY_ENDOSOME_MEMBRANE	16	0.69584	1.5507	0.0278651	0.189801	0.163252	1445	tags=31%, list=8%, signal=29%	233315/18704/269180/268783/77116
176	REACTOME_CELL_JUNCTION_ORGANIZATION	REACTOME_CELL_JUNCTION_ORGANIZATION	85	-0.453456	-1.43618	0.0283558	0.191762	0.164939	1643	tags=22%, list=9%, signal=20%	58235/68794/58998/12476/20163/56513/74202/71740/11727/16664/16780/218952/11461/18417/12558/12555/170736/320873/239857
177	REACTOME_PHOSPHOLIPID_METABOLISM	REACTOME_PHOSPHOLIPID_METABOLISM	189	0.4152	1.37788	0.0284748	0.191762	0.164939	2974	tags=27%, list=17%, signal=23%	239759/14571/18717/233315/74769/213603/76574/18719/70129/240752/114874/240753/67216/18782/18704/269180/12169/67800/54384/268783/117150/219135/109135/83493/77116/74182/14555/18805/16331/68255/215708/320207/64898/68616/107650/11423/66443/71760/104759/56018/231999/19249/18706/18783/104709/102247/214253/17772/271457/74596/101476
178	REACTOME_PHOSPHORYLATION_OF_THE_APC_C	REACTOME_PHOSPHORYLATION_OF_THE_APC_C	20	-0.660933	-1.62055	0.0295154	0.195458	0.168117	4057	tags=55%, list=23%, signal=43%	217232/69957/56317/59008/66156/22194/68612/52206/66440/268697/68999
179	REACTOME_TRNA_MODIFICATION_IN_THE_NUCLEUS_AND_CYTOSOL	REACTOME_TRNA_MODIFICATION_IN_THE_NUCLEUS_AND_CYTOSOL	42	-0.545031	-1.5126	0.0294228	0.195458	0.168117	3166	tags=50%, list=18%, signal=41%	328162/13434/66926/233189/66369/78890/76357/66965/69786/68205/381406/329504/68736/66757/66246/28114/212528/57773/100929/56361/68260
180	REACTOME_GLOBAL_GENOME_NUCLEOTIDE_EXCISION_REPAIR_GG_NER	REACTOME_GLOBAL_GENOME_NUCLEOTIDE_EXCISION_REPAIR_GG_NER	84	-0.456972	-1.44406	0.0292558	0.195458	0.168117	4865	tags=45%, list=27%, signal=33%	66467/13870/26754/13872/18971/68240/66979/108679/106344/22187/26891/22218/70620/69745/18538/233875/59001/109275/22590/19358/18972/19718/225280/69714/26893/26572/22196/66671/56505/51812/209318/14885/26894/170930/69263/209357/11461/12572
181	REACTOME_REVERSIBLE_HYDRATION_OF_CARBON_DIOXIDE	REACTOME_REVERSIBLE_HYDRATION_OF_CARBON_DIOXIDE	10	0.781382	1.56961	0.0298315	0.196459	0.168979	1123	tags=30%, list=6%, signal=28%	12349/76459/230099
182	REACTOME_SENESCENCE_ASSOCIATED_SECRETORY_PHENOTYPE_SASP	REACTOME_SENESCENCE_ASSOCIATED_SECRETORY_PHENOTYPE_SASP	51	-0.505675	-1.46795	0.030404	0.19913	0.171275	4113	tags=43%, list=23%, signal=33%	15078/12567/217232/69957/22187/15081/110147/56317/12580/12578/59008/12581/66156/22194/23939/68612/52206/66440/29817/12608/68999/12579
183	REACTOME_GASTRIN_CREB_SIGNALLING_PATHWAY_VIA_PKC_AND_MAPK	REACTOME_GASTRIN_CREB_SIGNALLING_PATHWAY_VIA_PKC_AND_MAPK	18	0.705815	1.62436	0.0320934	0.203457	0.174998	1110	tags=33%, list=6%, signal=31%	13649/18750/14459/20111/110651/15200
184	REACTOME_GRB2_SOS_PROVIDES_LINKAGE_TO_MAPK_SIGNALING_FOR_INTEGRINS	REACTOME_GRB2_SOS_PROVIDES_LINKAGE_TO_MAPK_SIGNALING_FOR_INTEGRINS	12	-0.729334	-1.58932	0.0319565	0.203457	0.174998	871	tags=17%, list=5%, signal=16%	14268/16416
185	REACTOME_DIGESTION	REACTOME_DIGESTION	12	0.754752	1.58863	0.0322596	0.203457	0.174998	988	tags=25%, list=5%, signal=24%	69656/232714/11722
186	REACTOME_INTERLEUKIN_37_SIGNALING	REACTOME_INTERLEUKIN_37_SIGNALING	19	0.68333	1.58571	0.0314546	0.203457	0.174998	3269	tags=58%, list=18%, signal=47%	19253/56480/16182/19250/56294/19258/17127/19249/24058/12362/104831
187	REACTOME_ACETYLCHOLINE_REGULATES_INSULIN_SECRETION	REACTOME_ACETYLCHOLINE_REGULATES_INSULIN_SECRETION	10	0.776032	1.55886	0.0316362	0.203457	0.174998	2737	tags=50%, list=15%, signal=42%	14682/18795/18750/14675/12671
188	REACTOME_DIGESTION_AND_ABSORPTION	REACTOME_DIGESTION_AND_ABSORPTION	15	0.704505	1.5445	0.0321743	0.203457	0.174998	988	tags=20%, list=5%, signal=19%	69656/232714/11722
189	REACTOME_RNA_POLYMERASE_II_TRANSCRIBES_SNRNA_GENES	REACTOME_RNA_POLYMERASE_II_TRANSCRIBES_SNRNA_GENES	74	-0.446638	-1.36359	0.0318049	0.203457	0.174998	3440	tags=32%, list=19%, signal=26%	109019/18987/192657/21343/57432/245841/20021/68776/20922/67710/70470/83602/77634/56698/98053/231571/107951/68991/102209/68153/69241/71957/70885/12572
190	REACTOME_RESPIRATORY_ELECTRON_TRANSPORT_ATP_SYNTHESIS_BY_CHEMIOSMOTIC_COUPLING_AND_HEAT_PRODUCTION_BY_UNCOUPLING_PROTEINS	REACTOME_RESPIRATORY_ELECTRON_TRANSPORT_ATP_SYNTHESIS_BY_CHEMIOSMOTIC_COUPLING_AND_HEAT_PRODUCTION_BY_UNCOUPLING_PROTEINS	110	-0.426823	-1.40761	0.0330692	0.206379	0.177511	4192	tags=32%, list=23%, signal=25%	22273/17993/69487/68472/20523/20930/68375/67942/66690/11946/72900/11949/69702/229211/231430/76947/75597/17995/66445/67003/75406/68349/67680/67273/66945/68033/66108/100126824/226646/76826/66052/66694/68015/76916/73694
191	REACTOME_DNA_REPAIR	REACTOME_DNA_REPAIR	282	-0.348984	-1.29424	0.0329756	0.206379	0.177511	3525	tags=28%, list=20%, signal=23%	108679/19363/106344/22187/26891/19367/74386/22218/71890/70620/60534/69745/18538/233875/67196/59001/70681/69928/100038882/59047/109275/22059/67030/497652/245841/72440/20892/18970/20021/22210/22590/71885/231642/19358/57905/269523/20184/108138/18972/68098/67710/100040608/19365/19718/225280/15312/18294/101185/69714/68251/72775/26893/268395/67513/15574/22230/50721/26572/22196/66671/56505/51812/209318/…
192	REACTOME_N_GLYCAN_TRIMMING_IN_THE_ER_AND_CALNEXIN_CALRETICULIN_CYCLE	REACTOME_N_GLYCAN_TRIMMING_IN_THE_ER_AND_CALNEXIN_CALRETICULIN_CYCLE	34	-0.576034	-1.53274	0.0335954	0.206421	0.177547	2697	tags=26%, list=15%, signal=23%	54197/217364/269523/57377/67819/192193/116891/66597/108687
193	REACTOME_RHOA_GTPASE_CYCLE	REACTOME_RHOA_GTPASE_CYCLE	144	0.443316	1.42494	0.0334375	0.206421	0.177547	2299	tags=26%, list=13%, signal=23%	58909/52428/20874/216831/19299/21873/75547/98386/73910/214137/268301/71302/53972/229658/110596/207212/22042/13830/268739/213498/94190/21917/545156/22324/109333/18805/545481/211499/228482/71435/13605/232906/68743/102098/69632/94176/231532/11855
194	REACTOME_FATTY_ACID_METABOLISM	REACTOME_FATTY_ACID_METABOLISM	151	-0.386105	-1.32377	0.0332685	0.206421	0.177547	3165	tags=29%, list=18%, signal=24%	171210/56360/12408/231086/19215/257633/11370/234309/93747/12896/13850/16922/77219/17250/26922/74559/15488/67053/67528/54325/52538/269823/106529/17164/54397/110959/96979/17117/56690/56794/70025/170789/171282/111175/11363/71985/20249/11409/330260/66834/223722/23986/67460/105349
195	REACTOME_TCR_SIGNALING	REACTOME_TCR_SIGNALING	105	-0.42806	-1.41001	0.0342705	0.209489	0.180186	2424	tags=33%, list=13%, signal=29%	19170/66997/22123/19167/17463/67151/19177/66589/26445/56550/19171/19260/19181/21762/69077/26443/26446/19184/67089/18709/59029/26444/53380/66998/19175/19186/18803/19173/19188/66413/228769/192656/19166/23880/14026
196	REACTOME_NEGATIVE_REGULATION_OF_FGFR1_SIGNALING	REACTOME_NEGATIVE_REGULATION_OF_FGFR1_SIGNALING	25	-0.609464	-1.52594	0.0352017	0.209802	0.180455	104	tags=8%, list=1%, signal=8%	14173/14182
197	REACTOME_TRANSFERRIN_ENDOCYTOSIS_AND_RECYCLING	REACTOME_TRANSFERRIN_ENDOCYTOSIS_AND_RECYCLING	28	-0.590028	-1.50986	0.0346195	0.209802	0.180455	3249	tags=46%, list=18%, signal=38%	114143/73834/11973/27060/15216/11966/68428/11974/50765/11984/76252/66290/11972
198	REACTOME_HIV_TRANSCRIPTION_ELONGATION	REACTOME_HIV_TRANSCRIPTION_ELONGATION	42	-0.538324	-1.49399	0.0350811	0.209802	0.180455	2854	tags=31%, list=16%, signal=26%	245841/20021/20922/67710/20833/98053/107951/66671/14885/69241/209357/57314/12572
199	REACTOME_TRANSCRIPTION_COUPLED_NUCLEOTIDE_EXCISION_REPAIR_TC_NER	REACTOME_TRANSCRIPTION_COUPLED_NUCLEOTIDE_EXCISION_REPAIR_TC_NER	78	-0.470977	-1.45923	0.0348044	0.209802	0.180455	5201	tags=49%, list=29%, signal=35%	13194/71991/17749/66467/13870/26754/56031/13872/18971/68240/66979/66420/108679/106344/22187/26891/69745/18538/59001/245841/20021/22590/57905/18972/67710/19718/15312/26893/26572/66671/209318/14885/26894/69241/67439/69263/209357/12572
200	REACTOME_COPII_MEDIATED_VESICLE_TRANSPORT	REACTOME_COPII_MEDIATED_VESICLE_TRANSPORT	67	-0.474164	-1.42199	0.0349083	0.209802	0.180455	2716	tags=36%, list=15%, signal=31%	67727/108124/108123/12794/21787/56418/68581/66397/56334/245828/66682/67857/66226/193813/12793/64138/27096/12068/70361/12836/110379/66890/13032/56494
201	REACTOME_FREE_FATTY_ACIDS_REGULATE_INSULIN_SECRETION	REACTOME_FREE_FATTY_ACIDS_REGULATE_INSULIN_SECRETION	10	0.762641	1.53196	0.0370595	0.219775	0.189033	1732	tags=30%, list=10%, signal=27%	14682/18795/14675
202	REACTOME_COBALAMIN_CBL_VITAMIN_B12_TRANSPORT_AND_METABOLISM	REACTOME_COBALAMIN_CBL_VITAMIN_B12_TRANSPORT_AND_METABOLISM	19	-0.641067	-1.55675	0.0384463	0.224647	0.193223	3683	tags=58%, list=20%, signal=46%	17850/210009/109136/109129/238505/17250/67096/77697/19300/54219/21452
203	REACTOME_SYNDECAN_INTERACTIONS	REACTOME_SYNDECAN_INTERACTIONS	27	-0.594589	-1.50386	0.0383369	0.224647	0.193223	981	tags=26%, list=5%, signal=25%	20970/14268/20971/20969/12831/14173/16416
204	REACTOME_INTRAFLAGELLAR_TRANSPORT	REACTOME_INTRAFLAGELLAR_TRANSPORT	45	-0.509808	-1.42883	0.0381676	0.224647	0.193223	4342	tags=49%, list=24%, signal=37%	16559/75465/81896/73916/56455/78802/67042/238799/22143/76779/73710/16579/76411/22152/67286/67068/16568/72421/67951/16570/245866/22142
205	REACTOME_REGULATION_OF_GENE_EXPRESSION_BY_HYPOXIA_INDUCIBLE_FACTOR	REACTOME_REGULATION_OF_GENE_EXPRESSION_BY_HYPOXIA_INDUCIBLE_FACTOR	11	0.744097	1.54211	0.0405462	0.235761	0.202783	1819	tags=27%, list=10%, signal=25%	13819/230099/53417
206	REACTOME_THE_CITRIC_ACID_TCA_CYCLE_AND_RESPIRATORY_ELECTRON_TRANSPORT	REACTOME_THE_CITRIC_ACID_TCA_CYCLE_AND_RESPIRATORY_ELECTRON_TRANSPORT	156	-0.391706	-1.34793	0.0412639	0.23877	0.205371	3655	tags=36%, list=20%, signal=29%	225887/235339/11429/68493/98314/22333/22273/17993/69487/68472/20523/15929/20930/68375/67942/80879/66690/228026/11946/72900/11949/13382/14194/69702/14651/229211/109801/231430/76947/75597/17995/66445/67003/170718/16828/14874/20916/56451/75406/68636/68349/67680/67273/66945/68033/66108/100126824/17448/226646/76826/66052/66694/68015/18115/76916/73694
207	REACTOME_TICAM1_DEPENDENT_ACTIVATION_OF_IRF3_IRF7	REACTOME_TICAM1_DEPENDENT_ACTIVATION_OF_IRF3_IRF7	11	0.741192	1.53609	0.04173	0.2403	0.206687	451	tags=18%, list=3%, signal=18%	56480/142980
208	REACTOME_SIGNALING_BY_GPCR	REACTOME_SIGNALING_BY_GPCR	492	0.350848	1.26248	0.0428053	0.245308	0.210994	2886	tags=21%, list=16%, signal=18%	21338/24012/224014/14710/11540/13649/24111/19049/230972/13490/56744/14682/14367/75547/19219/14365/13136/18795/227326/18575/26422/18750/14459/20111/20311/14362/18442/235611/12326/13137/53972/110651/11514/77669/57349/20297/18578/54393/14773/227333/18754/622434/108058/207212/15200/22439/268739/213498/11512/545156/18607/19087/19065/22324/64095/14065/229709/19108/54199/14675/320207/252837/20312/56089/…
209	REACTOME_ACTIVATION_OF_SMO	REACTOME_ACTIVATION_OF_SMO	18	-0.644374	-1.54267	0.0458525	0.261513	0.224933	1648	tags=28%, list=9%, signal=25%	104346/16147/16568/13363/14451
210	REACTOME_CELL_DEATH_SIGNALLING_VIA_NRAGE_NRIF_AND_NADE	REACTOME_CELL_DEATH_SIGNALLING_VIA_NRAGE_NRIF_AND_NADE	75	0.491827	1.43303	0.0463122	0.262877	0.226106	2858	tags=24%, list=16%, signal=20%	224014/230972/75547/53972/77669/622434/207212/268739/213498/545156/22324/13605/102098/69632/30938/72754/16443/234094
211	REACTOME_MITOCHONDRIAL_PROTEIN_IMPORT	REACTOME_MITOCHONDRIAL_PROTEIN_IMPORT	62	-0.47986	-1.43079	0.0468569	0.264708	0.227681	4653	tags=58%, list=26%, signal=43%	14004/11429/68512/53333/22333/14297/67892/21855/66531/15929/11946/66075/30056/66525/30059/67952/66433/66445/21854/17827/11739/72170/67105/66821/53600/100900/17713/15526/69617/53375/68033/71883/56322/223696/68653/73078
212	REACTOME_METHYLATION	REACTOME_METHYLATION	12	-0.699887	-1.52516	0.0471734	0.265239	0.228138	3683	tags=50%, list=20%, signal=40%	210009/67768/238505/108645/12846/22017
213	REACTOME_XENOBIOTICS	REACTOME_XENOBIOTICS	11	0.73653	1.52643	0.0476491	0.266656	0.229356	3158	tags=64%, list=18%, signal=53%	74134/11622/11624/72303/72082/13113/13088
214	REACTOME_NUCLEAR_RECEPTOR_TRANSCRIPTION_PATHWAY	REACTOME_NUCLEAR_RECEPTOR_TRANSCRIPTION_PATHWAY	49	0.548047	1.48964	0.0479705	0.2672	0.229824	2162	tags=24%, list=12%, signal=22%	30942/15370/15378/19015/23958/110784/18124/14815/20186/225998/18171/218772
215	REACTOME_SMOOTH_MUSCLE_CONTRACTION	REACTOME_SMOOTH_MUSCLE_CONTRACTION	36	0.588203	1.52614	0.0490909	0.269661	0.231941	244	tags=11%, list=1%, signal=11%	107589/109700/234889/20411
216	REACTOME_TP53_REGULATES_TRANSCRIPTION_OF_SEVERAL_ADDITIONAL_CELL_DEATH_GENES_WHOSE_SPECIFIC_ROLES_IN_P53_DEPENDENT_APOPTOSIS_REMAIN_UNCERTAIN	REACTOME_TP53_REGULATES_TRANSCRIPTION_OF_SEVERAL_ADDITIONAL_CELL_DEATH_GENES_WHOSE_SPECIFIC_ROLES_IN_P53_DEPENDENT_APOPTOSIS_REMAIN_UNCERTAIN	12	0.723931	1.52375	0.0488329	0.269661	0.231941	747	tags=25%, list=4%, signal=24%	21981/66813/209456
217	REACTOME_PROGRAMMED_CELL_DEATH	REACTOME_PROGRAMMED_CELL_DEATH	194	-0.358164	-1.26116	0.04894	0.269661	0.231941	2712	tags=30%, list=15%, signal=26%	19182/12578/54401/22035/13169/19170/12018/66997/22627/14272/66593/22123/56369/19167/17463/22629/13555/22061/67151/94275/19177/56424/26445/19171/12368/12261/19181/74568/21762/227753/69077/26443/171543/26446/19184/67089/15519/59029/19057/12122/26444/53380/66998/19175/19186/105513/19173/71609/19188/22030/66413/22352/228769/16362/19166/14102/208092/14251/13176
218	REACTOME_DEFECTS_IN_COBALAMIN_B12_METABOLISM	REACTOME_DEFECTS_IN_COBALAMIN_B12_METABOLISM	14	-0.686589	-1.57512	0.05	0.272146	0.234078	4373	tags=71%, list=24%, signal=54%	17850/210009/109136/109129/238505/67096/77697/19300/54219/21452
219	REACTOME_DEUBIQUITINATION	REACTOME_DEUBIQUITINATION	233	-0.35037	-1.27336	0.0499733	0.272146	0.234078	3293	tags=32%, list=18%, signal=26%	26440/77125/19671/57783/23997/23996/233875/70681/107260/109275/22059/236733/22334/18970/19182/67952/19358/50933/269523/20184/19170/66997/107995/218214/14232/100756/22123/101206/225280/22335/19167/108645/17463/69714/68251/22225/67151/19177/22230/26445/19171/56436/19181/21762/11835/69077/26443/217057/56505/26446/19184/67089/51812/216825/59029/17125/26444/68350/14462/53380/66998/19175/19186/14534/19…
220	REACTOME_GAB1_SIGNALOSOME	REACTOME_GAB1_SIGNALOSOME	17	0.665391	1.53316	0.0518234	0.278259	0.239336	2984	tags=35%, list=17%, signal=29%	94212/13649/15200/21802/18706/11839
221	REACTOME_DEGRADATION_OF_CYSTEINE_AND_HOMOCYSTEINE	REACTOME_DEGRADATION_OF_CYSTEINE_AND_HOMOCYSTEINE	14	0.69917	1.50853	0.0517928	0.278259	0.239336	57	tags=7%, list=0%, signal=7%	226654
222	REACTOME_NEPHRIN_FAMILY_INTERACTIONS	REACTOME_NEPHRIN_FAMILY_INTERACTIONS	19	0.649549	1.50732	0.0518234	0.278259	0.239336	2865	tags=42%, list=16%, signal=35%	67703/74769/54631/60595/12488/17973/18706/17974
223	REACTOME_INSERTION_OF_TAIL_ANCHORED_PROTEINS_INTO_THE_ENDOPLASMIC_RETICULUM_MEMBRANE	REACTOME_INSERTION_OF_TAIL_ANCHORED_PROTEINS_INTO_THE_ENDOPLASMIC_RETICULUM_MEMBRANE	20	-0.614336	-1.5063	0.0521921	0.278982	0.239958	3535	tags=40%, list=20%, signal=32%	52551/224727/140499/20907/67604/30960/12328/15368
224	REACTOME_RECYCLING_OF_BILE_ACIDS_AND_SALTS	REACTOME_RECYCLING_OF_BILE_ACIDS_AND_SALTS	13	0.711486	1.51567	0.0526316	0.280075	0.240898	1924	tags=38%, list=11%, signal=34%	20494/170460/17978/20186/76408
225	REACTOME_AUTOPHAGY	REACTOME_AUTOPHAGY	139	-0.389823	-1.3303	0.053176	0.281715	0.242308	3601	tags=33%, list=20%, signal=27%	105787/22088/75608/67443/57320/73710/97287/19305/72018/666468/19744/67952/54636/66914/269523/68943/68146/18412/22152/66615/100756/66734/13001/242557/15516/268706/66589/68441/56486/67841/72543/15519/223696/73711/66905/105513/194309/66410/67951/19082/22352/22142/52639/208092/11520/66795
226	REACTOME_BLOOD_GROUP_SYSTEMS_BIOSYNTHESIS	REACTOME_BLOOD_GROUP_SYSTEMS_BIOSYNTHESIS	17	0.663497	1.5288	0.0537428	0.283458	0.243808	3332	tags=47%, list=19%, signal=38%	14344/14348/20443/14422/14343/54613/14345/26878
227	REACTOME_SCAVENGING_OF_HEME_FROM_PLASMA	REACTOME_SCAVENGING_OF_HEME_FROM_PLASMA	14	-0.675547	-1.54978	0.054	0.283559	0.243895	387	tags=36%, list=2%, signal=35%	15439/238447/223672/16971/15458
228	REACTOME_RNA_POLYMERASE_I_PROMOTER_ESCAPE	REACTOME_RNA_POLYMERASE_I_PROMOTER_ESCAPE	30	-0.566164	-1.47218	0.0545852	0.285375	0.245457	5005	tags=57%, list=28%, signal=41%	17749/66467/20016/21374/13872/66420/15078/20018/21340/12417/15081/64424/245841/66671/14885/209357/12572
229	REACTOME_DNA_DAMAGE_RECOGNITION_IN_GG_NER	REACTOME_DNA_DAMAGE_RECOGNITION_IN_GG_NER	38	-0.530966	-1.44451	0.0551876	0.287265	0.247082	3913	tags=39%, list=22%, signal=31%	108679/22187/26891/233875/109275/19358/225280/69714/26893/26572/56505/51812/209318/26894/11461
230	REACTOME_INSULIN_RECEPTOR_RECYCLING	REACTOME_INSULIN_RECEPTOR_RECYCLING	23	-0.595985	-1.47434	0.055794	0.289158	0.248711	3249	tags=57%, list=18%, signal=46%	54411/68775/11964/114143/73834/11973/27060/11966/11974/11984/76252/66290/11972
231	REACTOME_DEATH_RECEPTOR_SIGNALLING	REACTOME_DEATH_RECEPTOR_SIGNALLING	136	0.417725	1.3346	0.0561056	0.289515	0.249017	2218	tags=18%, list=12%, signal=16%	224014/21926/11796/68652/230972/75547/18759/58994/74256/53972/77669/622434/21929/207212/268739/213498/545156/22324/16150/13605/229603/102098/69632/228355/66724
232	REACTOME_METABOLISM_OF_COFACTORS	REACTOME_METABOLISM_OF_COFACTORS	19	-0.615278	-1.49412	0.0565751	0.290679	0.250019	1332	tags=58%, list=7%, signal=54%	20751/11651/230027/12850/217707/67914/15519/19092/13361/71883/52064
233	REACTOME_PI_3K_CASCADE_FGFR1	REACTOME_PI_3K_CASCADE_FGFR1	14	-0.668803	-1.53431	0.058	0.295581	0.254235	104	tags=14%, list=1%, signal=14%	14173/14182
234	REACTOME_REGULATION_BY_C_FLIP	REACTOME_REGULATION_BY_C_FLIP	10	-0.72591	-1.51064	0.0596421	0.295581	0.254235	703	tags=40%, list=4%, signal=38%	22035/71609/22030/14102
235	REACTOME_FOLDING_OF_ACTIN_BY_CCT_TRIC	REACTOME_FOLDING_OF_ACTIN_BY_CCT_TRIC	10	-0.721128	-1.50068	0.0596421	0.295581	0.254235	4416	tags=80%, list=25%, signal=60%	12462/12466/21454/12465/12469/12464/12468/11461
236	REACTOME_ERBB2_ACTIVATES_PTK6_SIGNALING	REACTOME_ERBB2_ACTIVATES_PTK6_SIGNALING	13	0.700887	1.49309	0.0587045	0.295581	0.254235	1933	tags=31%, list=11%, signal=27%	13867/13649/15200/211323
237	REACTOME_SURFACTANT_METABOLISM	REACTOME_SURFACTANT_METABOLISM	20	0.636246	1.49109	0.0592734	0.295581	0.254235	2896	tags=40%, list=16%, signal=34%	12945/11540/18442/20390/13036/12984/20531/16541
238	REACTOME_REGULATION_OF_GENE_EXPRESSION_IN_BETA_CELLS	REACTOME_REGULATION_OF_GENE_EXPRESSION_IN_BETA_CELLS	16	0.6688	1.49044	0.059761	0.295581	0.254235	807	tags=19%, list=4%, signal=18%	30942/18770/15378
239	REACTOME_EPHA_MEDIATED_GROWTH_CONE_COLLAPSE	REACTOME_EPHA_MEDIATED_GROWTH_CONE_COLLAPSE	25	0.604094	1.47942	0.0587156	0.295581	0.254235	1966	tags=20%, list=11%, signal=18%	13838/71960/53972/77579/22612
240	REACTOME_GAMMA_CARBOXYLATION_HYPUSINE_FORMATION_AND_ARYLSULFATASE_ACTIVATION	REACTOME_GAMMA_CARBOXYLATION_HYPUSINE_FORMATION_AND_ARYLSULFATASE_ACTIVATION	35	-0.544519	-1.45765	0.0595462	0.295581	0.254235	2298	tags=34%, list=13%, signal=30%	67228/238024/276770/99349/105638/19128/77041/58911/11883/330817/67902/22022
241	REACTOME_FACTORS_INVOLVED_IN_MEGAKARYOCYTE_DEVELOPMENT_AND_PLATELET_PRODUCTION	REACTOME_FACTORS_INVOLVED_IN_MEGAKARYOCYTE_DEVELOPMENT_AND_PLATELET_PRODUCTION	127	-0.377434	-1.28579	0.0596659	0.295581	0.254235	1273	tags=13%, list=7%, signal=13%	13660/12568/22761/16568/14462/16452/14461/23921/19084/67951/16570/11461/16362/22142/19085/269152/76088
242	REACTOME_DUAL_INCISION_IN_TC_NER	REACTOME_DUAL_INCISION_IN_TC_NER	65	-0.460813	-1.37812	0.0605381	0.298188	0.256477	5201	tags=51%, list=29%, signal=36%	66983/72151/13194/71991/17749/66467/13870/56031/13872/18971/68240/66979/66420/106344/22187/69745/18538/59001/245841/20021/22590/57905/18972/67710/19718/15312/66671/14885/69241/67439/69263/209357/12572

## Sheet: GSEAneutro_T1_T2_T3_KOvsWT KvPC
Table S10. Single-cell RNA-sequencing of murine KvPC PDAC tumors – GSEA, related to Figures 6, 7 and 8.
	ID	Description	setSize	enrichmentScore	NES	pvalue	p.adjust	qvalue	rank	leading_edge	core_enrichment
1	T3_neutrophil	T3_neutrophil	20	-0.506762	-1.29841	0.15	0.45	0.45	85	tags=30%, list=0%, signal=30%	15368/69573/16476/15937/20302/20750
2	T1_neutrophil	T1_neutrophil	7	-0.322201	-0.633968	0.884906	0.986395	0.986395	1736	tags=57%, list=10%, signal=52%	17001/66151/19231/268373
3	T2_neutrophil	T2_neutrophil	14	0.184306	0.464278	0.986395	0.986395	0.986395	5282	tags=36%, list=30%, signal=25%	12765/20345/18413/217305/16477
