# Supplementary material for: SMAD4 and KRAS Status Shape Cancer Cell-Stromal Crosstalk and Therapeutic Response in Pancreatic Cancer
Source: Cancer Res. Author manuscript; Available in PMC 2025 Feb 9. (PMC7617379; doi:10.1158/0008-5472.CAN-24-2330)
Supplement: Table 11 [file EMS202804-supplement-Table_11.xlsx]

## Sheet: ligand_target_KO_malign_to_macr
Supplementary Table S11. Ligand activity and ligand-targets results from NicheNet analyses showing the top ligands that regulate a group of targeted genes. Data are from single-cell RNA-sequencing of murine KvPC PDAC tumors, related to Figures 6 and 7.
	2610301B20Rik	Abhd18	Bmp2	Ccl12	Cflar	Csf1	Il1a	Il23a	Il6	Nfkb1	Nfkbia	Nfkbiz	Plau	Serpinb8	Serpine1	Slc2a6	Slc39a14	Slc7a2	Tnfaip3	Tnip1	Txnip	Brca1	Ccn1	Ccnd2	Egfr	Fn1	Gas7	Id2	Map3k8	Mical2	Mmp2	Nek6	Zfp595	Cd83	Cxcl1	Cxcl2	Il7r	Rel	Sqstm1	Traf1	Adamts9	Ahnak	Col1a2	Col5a1	Epas1	Gpr176	Man1a	Nrp1	Pros1
Vsig10	0	0	0	0.0172644	0	0	0	0	0.0174459	0	0	0	0.0109741	0	0.0148115	0	0	0	0.0107451	0	0.0134396	0.0129323	0	0.0150382	0.0114986	0	0	0.014651	0	0	0	0	0.0137526	0.0126193	0.01077	0	0	0	0	0	0	0	0	0	0	0	0	0	0
Col1a1	0	0	0	0.0124015	0	0	0	0	0.0156045	0	0.0116032	0	0.0114616	0	0.016148	0	0	0	0	0	0.0112504	0.0110176	0	0	0	0	0	0.01367	0	0	0.0114182	0	0.0107919	0	0	0	0	0	0	0	0	0	0	0.0262614	0	0	0	0	0
Liph	0	0	0	0	0	0	0	0	0.0110066	0	0	0	0	0	0	0	0	0	0	0	0	0	0	0	0	0	0	0.0111104	0	0	0	0	0	0	0	0	0	0	0	0	0	0	0	0	0	0	0	0	0
Wnt7a	0	0	0	0.0287463	0	0	0	0	0.0300933	0	0	0	0	0	0.0111058	0	0	0.0238725	0	0	0	0	0	0	0	0	0	0	0	0	0	0	0	0	0	0	0	0	0	0	0	0	0	0	0	0	0	0	0
Bdnf	0	0	0.113652	0.073831	0	0	0	0	0.018012	0	0	0.068993	0.0685639	0	0.242532	0	0	0	0.0829467	0	0.11379	0.0500548	0.0667846	0.0115645	0	0.0724593	0	0.181825	0	0.0553449	0.0109799	0	0.0564571	0	0	0	0.0555522	0	0	0	0.0534435	0	0.0495087	0.069578	0.0556961	0	0	0	0.0550472
Pglyrp1	0	0	0	0.0108195	0	0	0	0	0.0746949	0	0.0186173	0	0	0	0.0109389	0	0	0	0	0	0	0	0	0	0	0	0	0	0	0	0	0	0	0	0	0	0	0	0	0	0	0	0	0	0	0	0	0	0
Anxa1	0	0	0	0.0437042	0	0	0	0	0.0453413	0	0	0	0	0	0.0111461	0	0	0	0	0	0	0	0	0	0	0	0	0	0	0	0	0	0	0	0.0393999	0	0	0	0	0	0	0	0	0	0	0	0	0	0
Cldn2	0	0	0	0.018751	0	0	0.0136548	0	0.0180094	0.0110031	0	0	0.0131621	0	0.0156143	0	0	0	0.01229	0	0.0139199	0.013897	0	0.0124694	0	0.0107268	0	0.0146623	0	0	0.0111072	0	0.0129069	0	0	0	0.0109754	0	0	0	0	0	0	0	0	0	0	0	0
Il1a	0	0	0.143454	0.169694	0.011128	0.0662435	0.0759017	0.0732713	0.167053	0.0865361	0.14641	0.129968	0.147672	0	0.0767115	0	0	0	0.148115	0.145362	0.0134097	0.0153109	0.0697459	0.0148262	0.0135884	0.0139183	0	0.0164984	0.067913	0	0.0722935	0.0119608	0.0130423	0.0740179	0.130704	0.106961	0.0724961	0.0824034	0	0.132912	0	0	0.0123233	0	0.0109209	0	0	0	0
Gpc6	0	0	0	0.0162324	0	0	0	0	0.0213304	0	0.0160101	0.011281	0.0131437	0	0.0169947	0	0	0	0.0130911	0	0.0117956	0.0168536	0.0108541	0.0127654	0.0141621	0.0136686	0	0.015036	0.0113144	0.0116905	0.0172336	0.0131753	0.0135824	0	0	0	0	0	0	0	0	0	0	0	0	0	0	0	0
Epha4	0	0	0	0.021126	0	0	0	0	0.0145148	0	0	0	0	0	0.0126843	0	0	0	0	0.0148237	0	0	0	0.020164	0	0	0	0.0111988	0	0	0	0.0173142	0.019292	0.0154535	0	0	0	0.0140694	0	0	0	0	0	0	0	0	0	0	0
Hbegf	0	0	0	0.0137126	0	0	0	0	0.0151755	0	0	0	0	0	0.0138153	0	0	0	0	0	0	0	0	0.0129538	0	0	0	0.0141639	0	0	0	0	0.0678816	0	0	0	0	0	0	0	0	0	0	0	0	0	0	0.0634637	0
Ceacam1	0	0	0	0.0110023	0	0	0	0	0.0204152	0	0	0	0	0	0.0127099	0	0	0	0	0	0	0	0	0	0	0	0	0.0119641	0	0	0	0	0	0	0	0	0	0	0	0	0	0	0	0	0	0	0	0	0
Pcsk9	0	0	0	0	0	0	0	0	0	0	0	0	0	0	0.0116327	0	0	0	0	0	0	0	0	0	0	0	0	0	0	0	0	0	0	0	0	0	0	0	0	0	0	0	0	0	0	0	0	0	0
Crp	0	0	0	0.102625	0	0.0628279	0	0	0.0702365	0.0658542	0.0676042	0	0.0110526	0	0.0698186	0	0	0	0	0	0	0.0111177	0	0	0	0	0	0.0109353	0	0	0.0673536	0	0	0	0	0	0	0	0	0	0	0	0	0	0	0	0	0	0
Ccl8	0	0	0	0.0133919	0	0	0	0	0.0164171	0	0	0	0	0	0.0141004	0	0	0	0	0	0	0	0	0	0	0	0	0	0	0	0	0	0	0	0	0	0	0	0	0	0	0	0	0	0	0	0	0	0
Muc1	0	0	0	0.0136944	0	0	0	0	0.0148873	0.0112832	0.0131076	0	0	0	0.0197434	0	0	0	0	0	0.0133582	0.0144826	0	0.0119978	0.0484304	0.0119662	0	0.0174094	0	0	0.0110541	0.0112301	0	0	0	0	0	0	0	0	0	0	0	0	0.0112754	0	0	0	0
Cx3cl1	0	0	0	0.0137088	0	0	0	0	0.128528	0	0.0116448	0	0.0107459	0	0.0148391	0	0	0	0	0	0.0109313	0.0111644	0	0	0.069197	0	0	0.0125591	0	0	0	0	0	0	0	0	0	0	0	0	0	0	0	0	0	0	0	0	0
Ccl7	0	0	0	0	0	0	0	0	0.0121162	0	0	0	0	0	0	0	0	0	0	0	0	0	0	0	0	0	0	0	0	0	0	0	0	0	0	0	0	0	0	0	0	0	0	0	0	0	0	0	0
Csf2	0	0	0.0109897	0.085778	0.0118326	0.0710674	0.0765255	0.0706236	0.0801382	0.0147584	0.0153511	0.0719826	0.150042	0	0.0209381	0	0	0	0.0782097	0	0.143203	0.016238	0.0120915	0.153497	0.014575	0.0154342	0.0726584	0.07793	0	0.0123932	0.07254	0.0766329	0.0178317	0.0466469	0.0750795	0.133202	0.0759011	0	0	0.0133744	0	0.0113989	0.013089	0	0.148049	0	0.0117796	0.144394	0.0733827
Il1rn	0	0	0.0114554	0.0836836	0.0134798	0.0108579	0.019054	0	0.0566804	0.0158291	0.0184845	0.0688805	0.016433	0	0.0236497	0	0	0	0.0179022	0	0.0157015	0.0144498	0	0.0132045	0.0145094	0.0132679	0	0.0171523	0	0	0.0145094	0.0107968	0.0132664	0.0152705	0.0157183	0.0114999	0.0131327	0	0	0.0108262	0	0	0.0126074	0	0	0	0	0	0
Il15	0	0	0.0344968	0.134494	0.0130288	0.143303	0.206155	0.0129834	0.127483	0.118847	0.0157004	0.0113888	0.123136	0	0.0694818	0.0591444	0.0707056	0	0.198679	0	0.0821022	0.0179709	0.0127619	0.199981	0.0147923	0.0650005	0	0.0223442	0	0.061356	0.0135366	0.0187559	0.0221912	0.123103	0.0644126	0.120527	0.130479	0	0	0.127976	0	0.0135971	0.0146041	0	0.0150652	0	0.0163804	0.0607957	0.013569
Fgf1	0	0	0	0.0125139	0	0	0	0	0.0153532	0.0644171	0	0	0.12824	0.0669741	0.0684946	0	0	0.0666226	0.0697646	0	0.0670674	0	0	0	0	0	0	0.0117418	0	0.0680243	0	0	0	0	0	0	0.069217	0	0	0	0	0	0	0	0	0	0	0.0668897	0
Gas6	0	0	0.0128509	0.0207376	0.0173466	0.0157214	0.0150913	0.0126024	0.0283513	0.0178309	0.0230904	0.0137276	0.0190784	0	0.0197411	0.0117445	0	0	0.0190459	0.011843	0.021938	0.0210009	0.0124199	0.0211492	0.0245005	0.0200324	0.0145253	0.024934	0.0109706	0.0133136	0.0178934	0.0186735	0.0201244	0.0149754	0.0164441	0.0115484	0.0114399	0	0.0107701	0.0193569	0	0.0140615	0.0177932	0.0108356	0.0127339	0	0.0161861	0.0134287	0
Pf4	0	0	0	0	0	0	0	0	0.0118927	0	0	0	0	0	0.0108165	0	0	0	0	0	0	0	0	0	0	0	0	0	0	0	0.0692852	0	0	0	0.0666861	0.0672587	0	0	0	0	0	0	0	0	0	0	0	0	0
Bmp4	0	0	0.0122242	0.0144756	0	0	0.0108617	0	0.0159485	0.0114784	0.087683	0	0.148616	0	0.0846455	0	0	0.0700753	0.0110658	0	0.0740945	0.014191	0.0732246	0.0140109	0.0124295	0.151146	0.0729285	0.212722	0	0	0.0717161	0.0121333	0.0137587	0	0	0	0	0	0	0	0.14944	0.144334	0.151547	0.149681	0.147807	0.144163	0.147226	0.145047	0.147844
Tnf	0	0	0.278904	0.206136	0.21714	0.158728	0.206554	0.0916937	0.201502	0.273645	0.271448	0.167727	0.217635	0.0805576	0.216152	0.186321	0.0450483	0.04579	0.2761	0.242925	0.178407	0.0149101	0.0112262	0.0518026	0.0723165	0.0942245	0	0.053712	0.100154	0	0.104694	0.0588592	0.0134887	0.20645	0.201358	0.205605	0.213036	0.20103	0.212454	0.205679	0.0659237	0	0.0110337	0	0	0.0522628	0	0	0
Ocln	0	0	0	0.0124394	0	0	0	0	0	0	0	0	0	0	0.0192294	0	0	0	0	0	0	0	0.0115386	0	0	0	0	0.0124183	0	0	0	0	0	0	0	0	0	0	0	0	0	0	0	0	0	0	0	0	0
Il1b	0	0	0.282061	0.213947	0.192497	0.281776	0.211884	0.219007	0.210712	0.279668	0.220845	0.206411	0.190589	0.19481	0.222769	0.189351	0.192168	0.19371	0.191277	0.186797	0.182385	0.0200701	0.0509097	0.0191279	0.0173028	0.0194632	0	0.174141	0.107739	0.0599343	0.109778	0.0153016	0.0627612	0.176469	0.172212	0.175007	0.11557	0.112198	0.0119312	0.176463	0.0705418	0.0123457	0.0153612	0	0.0945843	0.0536337	0.0583411	0.0114857	0
Adm	0.0713819	0.0722412	0	0	0	0	0	0	0.0695701	0	0	0	0	0	0.0669138	0	0	0	0	0	0	0	0	0	0	0	0	0	0.0625912	0	0.0653501	0	0.0647518	0	0.0658955	0	0	0	0	0	0	0	0	0	0	0	0.0655055	0	0
[truncated: 79 more columns]

## Sheet: ligand_target_KO_malign_to_neut
Supplementary Table S11. Ligand activity and ligand-targets results from NicheNet analyses showing the top ligands that regulate a group of targeted genes. Data are from single-cell RNA-sequencing of murine KvPC PDAC tumors, related to Figures 6 and 7.
	Ampd3	Cflar	Csf1	Ets1	Icam1	Lyn	Nfkb1	Nfkb2	Nfkbiz	Pfkfb3	Ptgs2	Serpine1	Susd6	Tnfaip2	Tnfaip3	Birc3	Cxcl1	Rel	Traf3	Bambi	Jmjd1c	Map3k8	Mitf	Per1	Slc38a2	Add3	Atp1b3	Ccr1	Cd80	Cish	Crem	Eml4	Ets2	Fcgr2b	Gk	Homer1	Il1rap	Il1rn	Impa2	Irs2	Itga5	Mxi1	Nabp1	Osm	Slc7a11	Tgm2	Nt5e	Prdm1	Fas
Sftpd	0	0	0	0	0.0146027	0	0.063886	0	0	0	0.0143259	0.0116226	0	0	0	0	0	0	0	0	0	0	0	0	0	0	0	0	0	0	0	0	0	0	0	0	0	0	0	0	0	0	0	0	0	0	0	0	0
Col1a2	0	0	0	0	0.0108418	0	0	0	0	0	0.0151139	0.0144636	0	0	0	0	0	0	0	0	0	0	0	0	0	0	0	0	0	0	0	0	0	0	0	0	0	0	0	0	0	0	0	0	0	0	0	0	0.0126387
Tff2	0	0	0	0	0	0	0	0	0	0	0.0112285	0.0115923	0	0	0	0	0	0	0	0	0	0	0	0	0	0	0	0	0	0	0	0	0	0	0	0	0	0	0	0	0	0	0	0	0	0	0	0	0
Col3a1	0	0	0	0	0	0	0	0	0	0	0.0119731	0.0125806	0	0	0	0	0	0	0	0	0	0	0	0	0	0	0	0	0	0	0	0	0	0	0	0	0	0	0	0	0	0	0	0	0	0	0	0	0
Cd38	0	0.0126646	0	0	0.0152726	0	0.0117325	0	0	0	0.0172319	0.0150281	0	0	0.0118868	0.0114555	0	0	0	0	0	0	0	0	0	0	0	0	0	0	0	0	0	0	0	0	0	0	0	0	0	0	0	0	0	0	0.0646244	0	0.0135715
Pf4	0	0	0	0	0.0629934	0	0	0	0	0	0.0105458	0.0108165	0	0	0	0	0.0666861	0	0	0	0	0	0	0	0	0	0	0	0	0	0	0	0	0	0	0.0660372	0	0	0	0	0	0	0	0	0	0	0	0	0
Wnt7a	0	0	0	0	0	0	0	0	0	0	0.0305664	0.0111058	0	0	0	0	0	0	0	0	0	0	0	0	0	0	0	0	0	0	0	0	0	0	0	0	0	0	0	0	0	0	0	0	0	0	0	0	0
Crp	0	0	0.0628279	0	0.0680205	0	0.0658542	0	0	0	0.0141692	0.0698186	0	0	0	0	0	0	0	0	0	0	0	0	0	0	0	0	0	0	0	0	0	0.0644905	0	0	0	0	0	0	0	0	0	0	0	0	0	0	0
Cxcl2	0	0	0	0	0	0	0	0	0	0	0.0117077	0.0101595	0	0	0	0	0	0	0	0	0	0	0	0	0	0	0	0	0	0	0	0	0	0	0	0	0	0	0	0	0	0	0	0	0	0	0	0	0
Cxcl14	0	0	0	0	0.0115204	0	0	0	0	0	0.0107884	0	0	0	0	0	0	0	0	0	0	0	0	0	0	0	0	0	0	0	0	0	0	0	0	0	0	0	0	0	0	0	0	0	0	0	0	0	0
Muc1	0	0	0	0	0.0126449	0	0.0112832	0	0	0.0123251	0.0181267	0.0197434	0	0	0.0104784	0.0103682	0	0	0	0	0	0	0	0	0	0	0	0	0	0	0	0	0	0	0	0	0	0	0	0	0	0	0	0	0.0115199	0.0104343	0.0104977	0	0.0133889
Il1a	0	0.011128	0.0662435	0.0113986	0.164627	0.0707743	0.0865361	0.141872	0.129968	0.0118199	0.241113	0.0767115	0	0.143452	0.148115	0.0744741	0.130704	0.0824034	0	0	0	0.067913	0.0101563	0.0115535	0	0	0	0	0.0672923	0	0.0112739	0	0	0	0	0	0	0.1341	0	0	0.011932	0	0	0	0.010374	0	0	0.010582	0.0158708
Cxcl5	0	0	0	0	0	0	0	0	0	0	0	0	0	0	0	0	0	0	0	0	0	0	0	0	0	0	0	0	0.0622233	0	0	0	0	0	0	0	0	0	0	0	0	0	0	0	0	0	0	0	0
Bmp4	0	0	0	0.012184	0.0696291	0	0.0114784	0	0	0.0103447	0.0165555	0.0846455	0	0	0.0110658	0.0122258	0.0103532	0	0	0.192634	0	0	0.0125649	0.0106179	0	0	0	0	0.0665595	0	0	0	0	0	0	0	0	0	0	0	0.0107591	0.0111865	0	0	0	0.0752387	0	0.0106292	0.0137469
Edn1	0	0	0	0	0.0680909	0	0	0	0	0	0.0483128	0.0150607	0	0	0	0	0	0	0	0	0	0	0.0425207	0	0	0	0	0	0	0	0	0	0	0	0	0	0	0	0	0	0	0	0	0	0	0	0	0	0.0113851
Ceacam1	0	0	0	0	0.0109941	0	0	0	0	0	0.010964	0.0127099	0	0	0	0	0	0	0	0	0	0	0	0	0	0	0	0	0	0	0	0	0	0	0	0	0	0	0	0	0	0	0	0	0	0	0	0	0
Cldn2	0.0109863	0	0	0.0113447	0.0113785	0	0.0110031	0	0	0	0.0187342	0.0156143	0	0	0.01229	0.0110354	0	0	0	0	0	0	0.0186034	0.0102185	0.0121084	0	0	0	0	0	0.0178206	0	0.010533	0	0	0	0	0.0120429	0	0	0.010354	0	0	0	0.0111133	0	0.0102961	0.0120988	0.0165734
Il1rn	0	0.0134798	0.0108579	0.0130667	0.0763861	0	0.0158291	0.0136525	0.0688805	0	0.0215478	0.0236497	0	0	0.0179022	0.0167744	0.0157183	0	0	0	0	0	0	0.0105741	0	0	0	0	0.0138983	0	0	0	0	0	0	0	0	0.0109062	0	0	0.0107404	0	0	0	0	0	0	0.0115611	0.0176483
Npnt	0	0	0	0	0	0	0	0	0	0	0.0125674	0.01261	0	0	0	0	0	0	0	0	0	0	0	0	0	0	0	0	0	0	0	0	0	0	0	0	0	0	0	0	0	0	0	0	0	0	0	0.0105495	0
Cx3cl1	0	0	0	0	0.0114263	0	0	0	0	0	0.0152004	0.0148391	0	0	0	0.0104276	0	0	0	0	0	0	0	0	0	0	0	0	0	0	0	0	0	0	0.0694992	0	0	0	0	0	0	0	0	0	0	0	0	0	0
Ccl8	0	0	0	0	0.0102787	0	0	0	0	0	0.0147619	0.0141004	0	0	0	0.0105252	0	0	0	0	0	0	0	0	0	0	0	0	0	0	0	0	0	0	0	0	0	0	0	0	0	0	0	0	0	0	0	0	0
Bace2	0	0	0	0	0	0	0.0134431	0	0	0.0136462	0.0272555	0.0200217	0	0	0.0106227	0.0114083	0	0	0	0	0	0	0	0	0	0	0	0	0	0	0	0	0	0	0	0	0	0	0	0	0	0	0	0	0	0	0	0	0.0175581
Fgf1	0.0667129	0	0	0.0640359	0.0114243	0	0.0644171	0	0	0	0.0737312	0.0684946	0	0	0.0697646	0	0	0	0	0.0662134	0	0	0	0	0	0	0	0	0	0	0	0	0	0	0	0	0	0	0.0666254	0	0	0	0	0	0.0684774	0.0671041	0.0699849	0.069617	0.010243
Csf2	0	0.0118326	0.0710674	0.0115225	0.136425	0	0.0147584	0.0128609	0.0719826	0.0729451	0.0833574	0.0209381	0	0	0.0782097	0.0172211	0.0750795	0	0	0	0	0	0.0121523	0.0724927	0	0.141268	0.14461	0.131454	0.166981	0.134967	0.14589	0.144661	0.143898	0.132918	0.147228	0.143478	0.145336	0.135523	0.142718	0.142606	0.150242	0.140188	0.141239	0.138029	0.145832	0.143901	0.0115919	0.0142888	0.0181882
Ocln	0	0	0	0	0.0110712	0	0	0	0	0	0.0127327	0.0192294	0	0	0	0	0	0	0	0.0110449	0	0	0	0.0107732	0	0	0	0	0	0	0	0	0	0	0	0	0	0	0	0	0	0	0	0	0	0	0	0	0
Tnf	0.116348	0.21714	0.158728	0.239254	0.216967	0.0558104	0.273645	0.265596	0.167727	0.0558565	0.27739	0.216152	0	0.277514	0.2761	0.201604	0.201358	0.20103	0.176836	0.0470621	0	0.100154	0.0101843	0.0681933	0	0	0	0.0651688	0.0665998	0	0.0103025	0	0	0.0659493	0.095207	0	0	0.132935	0	0.055874	0.0491944	0	0	0.06666	0.0571164	0	0.0570218	0.0489408	0.151629
Il1b	0.192692	0.192497	0.281776	0.185994	0.206928	0.195857	0.279668	0.278835	0.206411	0.182009	0.285623	0.222769	0.186922	0.184519	0.191277	0.174555	0.172212	0.112198	0.0851004	0.0569353	0.0105951	0.107739	0.0529112	0.0621401	0.0125826	0	0	0	0.0693101	0.0589958	0.0146582	0.0555531	0.011286	0.0691196	0.159557	0	0	0.0146917	0.0471519	0.0108265	0.0148419	0.0121117	0	0.0690686	0.0612094	0.0105216	0.0113038	0.0610553	0.11529
[truncated: 54 more columns]

## Sheet: ligand_activ_WT_malign_to_macro
Supplementary Table S11. Ligand activity and ligand-targets results from NicheNet analyses showing the top ligands that regulate a group of targeted genes. Data are from single-cell RNA-sequencing of murine KvPC PDAC tumors, related to Figures 6 and 7.
	test_ligand	auroc	aupr	aupr_corrected	pearson	rank
1	Tgfb1	0.505525	0.163097	0.017483	0.0558232	1
2	Bmp2	0.497557	0.162301	0.0166874	0.0513228	2
3	Jag1	0.498328	0.161303	0.0156887	0.0346257	5
4	Col6a1	0.501535	0.160282	0.0146686	0.0273398	10
5	Pdgfb	0.499058	0.159301	0.0136874	0.046762	3
6	Jam2	0.511151	0.158863	0.0132489	0.0212618	14
7	Wnt10a	0.501714	0.158529	0.0129153	0.0304301	7
8	Col6a2	0.500922	0.158065	0.012451	0.013994	24
9	Fn1	0.501457	0.158	0.0123864	0.0163772	18
10	Apob	0.50638	0.157956	0.0123425	0.0151947	22
11	Igsf11	0.502902	0.157907	0.0122935	0.0214988	13
12	Lgals3	0.50536	0.157875	0.0122616	0.0102775	35
13	Cthrc1	0.504788	0.157843	0.0122296	0.0201651	16
14	Bst2	0.505791	0.157661	0.012047	0.013415	27
15	Bmp7	0.495444	0.157603	0.0119889	0.0281149	9
16	Ang	0.499336	0.157596	0.0119819	0.00999923	38
17	Il11	0.498272	0.157451	0.0118372	0.0357389	4
18	Bmp1	0.494188	0.157353	0.0117393	0.0157956	20
19	Col27a1	0.500186	0.156969	0.0113556	0.0113265	31
20	App	0.501452	0.156713	0.0110989	0.0232175	12
21	Ptdss1	0.509732	0.156676	0.0110622	0.0136817	26
22	Hspg2	0.501982	0.156599	0.0109852	0.0123616	29
23	Podxl	0.498896	0.15645	0.0108359	0.0084931	41
24	Saraf	0.508028	0.156351	0.010737	0.0160792	19
25	Vcan	0.501805	0.156294	0.0106805	0.0104052	34
26	Efnb1	0.500863	0.156186	0.0105726	0.0102521	36
27	Lefty1	0.494806	0.156123	0.0105088	0.011333	30
28	Hebp1	0.506499	0.155952	0.0103384	0.000292545	87
29	Col7a1	0.501274	0.155926	0.0103124	0.0109825	32
30	Nectin1	0.499721	0.155845	0.0102314	0.0106038	33
31	Arf1	0.501475	0.155616	0.0100022	0.0100635	37
32	Cd9	0.505454	0.155421	0.00980694	-0.0015407	96
33	Lama3	0.498048	0.155316	0.00970244	0.00796949	42
34	Vcam1	0.501712	0.155163	0.00954924	0.00365757	60
35	Lgals1	0.495223	0.155144	0.00953042	0.0169503	17
36	Inhba	0.489644	0.15503	0.00941573	0.0285174	8
37	Dll4	0.498585	0.154969	0.00935506	0.0241762	11
38	Tgfb3	0.494043	0.15494	0.00932648	0.0304667	6
39	C3	0.500927	0.154786	0.00917176	0.00168515	76
40	Msn	0.496316	0.154762	0.00914849	0.0063006	47
41	Lamb1	0.498465	0.154751	0.00913699	0.0043976	58
42	Fgf13	0.499189	0.154569	0.00895503	0.00708887	45
43	Col5a1	0.495549	0.154427	0.00881321	0.00397333	59
44	Npy	0.500877	0.154397	0.00878362	-0.00188945	100
45	Mfge8	0.5012	0.154394	0.00877989	0.00362118	61
46	Trf	0.49923	0.154307	0.00869356	0.00358922	62
47	Hp	0.497763	0.154161	0.00854691	0.00239346	71
48	Raet1e	0.496804	0.154152	0.00853781	0.00513303	53
49	Rtn4	0.497855	0.154002	0.00838853	0.00325036	64
50	Enpp1	0.497086	0.15397	0.0083561	0.0026498	68
51	Timp1	0.496711	0.15395	0.00833645	0.00866406	40
52	Ncam1	0.496037	0.153821	0.0082076	0.00449668	56
53	Efna2	0.497655	0.153752	0.00813787	0.00503873	54
54	Col8a1	0.496937	0.153731	0.00811668	0.00262079	69
55	Slitrk6	0.490975	0.153706	0.00809182	0.002801	66
56	Qrfp	0.499279	0.153682	0.00806799	0.00615637	49
57	Nectin4	0.497948	0.153635	0.00802077	0.00441333	57
58	Cd14	0.499808	0.153519	0.00790539	0.00234733	72
59	H2-DMa	0.502044	0.153501	0.00788719	0.00624384	48
60	Gnas	0.49816	0.153463	0.00784961	-0.00155044	98
61	Grn	0.491655	0.15322	0.00760586	0.00228677	74
62	St6gal1	0.500878	0.153132	0.00751826	0.0130374	28
63	Pros1	0.49413	0.15302	0.00740623	-0.000942917	92
64	Pecam1	0.49925	0.152912	0.00729794	0.00232394	73
65	Ptprm	0.498776	0.152796	0.00718205	0.00469044	55
66	Traf2	0.493985	0.152758	0.00714439	-0.00129517	95
67	Stx1a	0.495557	0.152726	0.00711233	-0.00585353	109
68	Mmp14	0.492707	0.152699	0.0070851	-0.00129421	94
69	Adam17	0.497962	0.152681	0.00706742	0.00710329	44
70	Adam12	0.49617	0.15263	0.00701603	0.000722417	83
71	Lamb3	0.493305	0.152597	0.00698297	0.00114144	80
72	Cd320	0.497144	0.152544	0.00693031	0.00115693	79
73	S100a8	0.493865	0.152532	0.00691855	0.00339412	63
74	Fgfrl1	0.494036	0.152519	0.00690553	0.00614123	50
75	Calm2	0.495367	0.152477	0.00686348	0.000255514	88
76	Shisa4	0.496535	0.152427	0.00681301	0.00167592	77
77	Psap	0.483707	0.152331	0.0067167	0.00252306	70
78	Ctsd	0.49774	0.152288	0.00667434	0.00228651	75
79	Timp3	0.498733	0.152275	0.00666116	0.000868231	81
80	Pthlh	0.499446	0.152259	0.00664498	0.00924208	39
81	Calr	0.497409	0.152169	0.00655527	0.000838664	82
82	Ltb	0.497124	0.152095	0.00648112	0.0144397	23
83	Gstp1	0.492795	0.152047	0.00643274	0.000319872	86
84	Angpt2	0.490438	0.152033	0.00641902	0.0137166	25
85	Lif	0.490636	0.151941	0.00632685	0.020667	15
86	Cp	0.496056	0.151813	0.00619905	-0.0016272	99
87	Tgfbi	0.493969	0.151742	0.00612834	-0.000111532	89
88	Lcn2	0.496763	0.151696	0.00608215	0.00705705	46
89	Timp2	0.497912	0.151655	0.00604133	0.000436288	85
90	Il33	0.493928	0.151581	0.00596698	0.00612207	51
91	Fgf18	0.497063	0.151331	0.00571719	-0.00420942	104
92	Efna4	0.494751	0.151256	0.00564208	-0.003098	102
93	Serpine1	0.49517	0.151249	0.00563481	-0.00373435	103
94	Tnfsf13	0.501627	0.151225	0.00561143	-0.00287906	101
95	Spp1	0.4982	0.151219	0.00560538	-0.00601279	110
96	a	0.499505	0.151122	0.00550793	0.00550911	52
97	Thbs1	0.487844	0.151101	0.0054874	0.0155844	21
98	B2m	0.489844	0.151056	0.00544247	-0.00492474	107
99	Mmp13	0.485581	0.151005	0.00539071	-0.00154684	97
100	Lrpap1	0.491876	0.150985	0.00537148	-0.00440568	105
101	Serpine2	0.494706	0.150267	0.00465341	0.00747189	43
102	Has2	0.501191	0.150081	0.00446694	0.00144789	78
103	Tnfsf9	0.498759	0.149609	0.00399509	0.00273223	67
104	Ccl2	0.492009	0.149423	0.00380933	-0.00459914	106
105	Cdh6	0.495919	0.149371	0.00375736	-0.000491944	91
106	Edil3	0.494825	0.14932	0.00370631	-0.000304739	90
107	Angptl4	0.497127	0.149241	0.00362703	-0.00119255	93
108	Spon2	0.497861	0.14846	0.00284585	0.000658025	84
109	Cd47	0.484504	0.148354	0.00273984	-0.012014	118
110	Cadm2	0.498343	0.148131	0.00251756	-0.00524616	108
111	Angptl2	0.487182	0.148131	0.00251745	0.00285891	65
112	Lrrc4c	0.490573	0.147715	0.00210132	-0.00786218	113
113	Tgm2	0.490776	0.147328	0.00171411	-0.00803483	114
114	Ltbp3	0.494645	0.147166	0.00155197	-0.00614199	111
115	Vegfc	0.492113	0.14606	0.000446611	-0.0104587	116
116	Pdgfa	0.489681	0.145516	-9.75704e-05	-0.01144	117
117	Sema4f	0.486489	0.145158	-0.000455764	-0.00740737	112
118	Csf3	0.482617	0.143957	-0.00165699	-0.010393	115
119	Igfbp4	0.479982	0.143677	-0.00193658	-0.019794	119
120	Il23a	0.485197	0.143157	-0.00245676	-0.0202191	120

## Sheet: ligand_activ_WT_fibro_to_macr
Supplementary Table S11. Ligand activity and ligand-targets results from NicheNet analyses showing the top ligands that regulate a group of targeted genes. Data are from single-cell RNA-sequencing of murine KvPC PDAC tumors, related to Figures 6 and 7.
	test_ligand	auroc	aupr	aupr_corrected	pearson	rank
1	Tgfb1	0.505525	0.163097	0.017483	0.0558232	1
2	Jag1	0.498328	0.161303	0.0156887	0.0346257	2
3	Cthrc1	0.504788	0.157843	0.0122296	0.0201651	6
4	Bst2	0.505791	0.157661	0.012047	0.013415	8
5	Tnfsf13b	0.503362	0.157058	0.0114437	0.0234468	5
6	Mdk	0.49884	0.15671	0.011096	0.00852163	15
7	Efnb1	0.500863	0.156186	0.0105726	0.0102521	12
8	Nectin1	0.499721	0.155845	0.0102314	0.0106038	11
9	Arf1	0.501475	0.155616	0.0100022	0.0100635	13
10	Gpi1	0.502064	0.155073	0.00945894	0.0108868	10
11	Inhba	0.489644	0.15503	0.00941573	0.0285174	3
12	Agrn	0.500389	0.154984	0.00936983	0.00351002	22
13	Angpt1	0.498443	0.154946	0.00933168	0.0253955	4
14	Adam10	0.499441	0.154807	0.00919321	0.0133944	9
15	Anxa2	0.50038	0.154386	0.00877172	0.00228778	26
16	Itga9	0.498676	0.154094	0.00848046	0.00602407	16
17	Raet1d	0.496483	0.154	0.00838583	0.0047353	17
18	Timp1	0.496711	0.15395	0.00833645	0.00866406	14
19	Calm1	0.497104	0.153885	0.00827116	0.00246577	25
20	Col8a1	0.496937	0.153731	0.00811668	0.00262079	24
21	S100a9	0.498263	0.153483	0.00786953	0.00357764	20
22	Wnt2	0.48497	0.152711	0.00709729	0.0182135	7
23	Thy1	0.498131	0.152602	0.00698856	0.000950333	29
24	Sdc2	0.492719	0.152556	0.00694232	0.0035944	19
25	S100a8	0.493865	0.152532	0.00691855	0.00339412	23
26	Calm2	0.495367	0.152477	0.00686348	0.000255514	34
27	Ctsd	0.49774	0.152288	0.00667434	0.00228651	27
28	Calr	0.497409	0.152169	0.00655527	0.000838664	30
29	Ccl6	0.497386	0.152165	0.00655081	0.000422038	32
30	Gstp1	0.492795	0.152047	0.00643274	0.000319872	33
31	Fst	0.481168	0.151612	0.00599796	0.000542831	31
32	Nectin3	0.494981	0.151278	0.00566415	-0.00603504	36
33	Spp1	0.4982	0.151219	0.00560538	-0.00601279	35
34	Epcam	0.507487	0.151186	0.00557261	0.00398699	18
35	Cxcl14	0.495117	0.150781	0.00516737	0.00165177	28
36	Hsp90b1	0.488544	0.150356	0.00474195	-0.0090311	37
37	Cklf	0.502858	0.149346	0.00373246	0.00355015	21
38	Clcf1	0.482173	0.147106	0.0014926	-0.0101037	38
39	Pdgfa	0.489681	0.145516	-9.75704e-05	-0.01144	39
40	Epha4	0.484462	0.143408	-0.00220578	-0.0184612	40
41	Crlf1	0.466758	0.138784	-0.00683009	-0.0330008	41

## Sheet: ligand_target_KO_fibro_to_macro
Supplementary Table S11. Ligand activity and ligand-targets results from NicheNet analyses showing the top ligands that regulate a group of targeted genes. Data are from single-cell RNA-sequencing of murine KvPC PDAC tumors, related to Figures 6 and 7.
	Atf3	Brca1	Ccl12	Ccnd2	Egfr	Fosl1	Id2	Il6	Mmp2	Nfkbia	Pparg	Serpine1	Tbxas1	Txnip	Fn1	H2-Q10	H2-Q4	Plau	Zfp595	App	Cd83	Cxcl1	Il1a	Nfkb1	Nfkbiz	Nos2	Tnfaip3	Il7r	Ddah1	Igf1	Mical2	Alox5	Bmp2	Cxcl2	Mt1	S100a9	Serpinb1a	Smap1	Tnip1	Traf1	Col1a2	Egln3	Ccn1	Gpnmb	Pdpn	Scd2	Abcc1	Batf	C1rl
Apoe	0.00987228	0.0104639	0.0110557	0.00941547	0.00905181	0.00831173	0.0103361	0.0143445	0.00878065	0.00904128	0.00949722	0.0125974	0	0.00885059	0.00835496	0.00811504	0.00811504	0.00817726	0.00893325	0.010189	0	0	0	0	0	0.00831004	0	0	0	0	0	0	0	0	0	0	0	0	0	0	0	0	0	0	0	0	0	0	0
Dkk3	0.0207828	0.0205329	0.0238554	0.0175391	0.0195705	0.0147541	0.0252778	0.0248649	0.0141409	0.0136006	0.0144164	0.0255225	0.00783263	0.0183257	0.0154044	0.0215463	0.0215463	0.0165207	0.0208976	0.0184886	0.0106687	0.0157662	0.0143236	0.0130997	0.0113941	0.0201653	0.0139823	0.0169097	0.0146353	0.0143148	0.0152031	0	0.016012	0.0116429	0.00949325	0.0124202	0.0129333	0.0128531	0.0118661	0.0151348	0.0142299	0.0182325	0.0183891	0.0079006	0	0.0126193	0.0102045	0.0162421	0.0106563
Sema5a	0	0.00780214	0	0.00801914	0	0	0	0.0120614	0	0	0	0.00929309	0	0	0	0	0	0	0	0	0	0	0	0	0	0	0	0	0	0	0	0	0	0	0	0	0	0	0	0	0	0	0	0	0	0	0	0	0
Tyrobp	0	0	0.00873236	0.00793599	0	0	0.00959297	0.0655295	0	0.00786911	0	0.00893155	0	0	0	0	0	0	0	0	0	0	0	0	0	0	0	0	0	0	0	0	0	0	0	0	0	0	0	0	0	0	0	0	0	0	0	0	0
Lyz2	0.0142024	0.0155579	0.0150107	0.0116076	0.0118771	0.0124372	0.0157814	0.0175154	0.0117599	0.0119556	0.0112047	0.0188871	0	0.0117633	0.0106563	0.00886234	0.00886234	0.0126419	0.0103141	0.0105035	0.00883013	0.00809013	0.0102232	0.00922171	0	0.00904434	0.0110777	0.00927906	0.00835954	0.00966966	0.0110467	0	0.00893032	0	0	0	0	0	0	0	0.0101708	0.0094055	0.00950172	0.00811996	0	0.00938104	0	0	0
Col14a1	0	0	0.00961442	0	0	0	0.00788427	0.0136822	0	0	0	0.00890067	0	0	0	0	0	0.00784253	0	0	0	0	0	0	0	0	0	0	0	0	0	0	0	0	0	0	0	0	0	0	0	0	0	0	0	0	0	0	0
Cd38	0.0669023	0.0116557	0.0129959	0.0103395	0.0100265	0.00950199	0.0120622	0.0192938	0.0110773	0.0137414	0.00816238	0.0150281	0	0.0109172	0.00935521	0.00826406	0.00826406	0.0124102	0.0107514	0.0100647	0.0103022	0.00896594	0.00978119	0.0117325	0.00839331	0.0101299	0.0118868	0.00864648	0	0	0	0	0	0	0	0	0	0	0	0.00890309	0.00899783	0	0	0	0	0	0	0	0
Cadm3	0	0.00792235	0.00801791	0	0	0	0.00820579	0.00909393	0	0	0	0.00976032	0	0	0	0	0	0	0	0	0	0	0	0	0	0	0	0	0	0	0	0	0	0.0108149	0	0	0	0	0	0	0	0	0	0	0	0.011865	0	0	0
Pvr	0	0.00816726	0.00817668	0	0	0	0.00826032	0.00891252	0	0	0	0.00966025	0	0	0	0	0	0	0	0	0	0	0	0	0	0	0	0	0	0	0	0	0	0	0	0	0	0	0	0	0	0	0	0	0	0	0	0	0
Inhbb	0.0172945	0.0136599	0.0187774	0.017847	0.0140651	0.0158271	0.0234611	0.0185243	0.0140097	0.0197216	0.0139329	0.0359722	0.00812027	0.013179	0.0169322	0.0134626	0.0134626	0.0182416	0.0142823	0.013513	0.00892768	0.00983911	0.0179588	0.0128158	0.00788415	0.0117303	0.0106845	0.0125655	0.0142887	0.00971273	0.0122165	0	0.0170911	0	0	0	0	0	0.00839365	0	0.0136044	0.00876137	0.0167124	0.00989731	0	0.0177714	0.00959244	0	0
Ildr2	0.00942327	0.00880433	0.0128895	0.0119248	0	0.00822299	0.0105538	0.0127767	0	0.00780726	0	0.0126029	0	0.0087563	0.00821973	0.0080731	0.0080731	0.00834572	0.00993665	0	0	0	0	0	0	0	0.0079782	0	0	0.00807583	0	0	0	0	0	0	0	0	0	0	0	0.0092218	0	0	0	0	0	0	0
Pltp	0	0.00790485	0	0	0	0	0	0.0130301	0	0	0	0.00967907	0	0	0	0	0	0	0	0	0	0	0	0	0	0	0	0	0	0	0	0	0	0	0	0	0	0	0	0	0	0	0	0	0	0	0	0	0
C3	0	0	0.00951502	0	0	0	0	0.0651106	0	0	0	0.00917293	0	0	0	0	0	0	0	0	0	0	0	0	0	0	0	0	0	0	0	0	0	0	0	0	0	0	0	0	0	0	0	0	0	0	0	0	0
Boc	0.011426	0.0117014	0.0118739	0.0147271	0.00843499	0.00964107	0.0121966	0.0156229	0.0108356	0.00867619	0.0106224	0.0135733	0	0.0091555	0.00924186	0.00811855	0.00811855	0.00886768	0.0107418	0.00873526	0	0	0.0094504	0	0	0.0114301	0.00916045	0	0	0.00986619	0.0086714	0	0	0	0	0.0080227	0	0	0	0	0.00784494	0	0.0105529	0	0	0	0	0	0
Serping1	0	0.00771983	0.00877964	0	0	0	0.00807579	0.00979463	0	0	0	0.00952424	0	0	0	0	0	0	0	0	0	0	0	0	0	0	0	0	0	0	0	0	0	0	0	0	0	0	0	0	0	0	0	0	0	0	0	0	0
Col6a6	0	0	0.00841311	0	0	0	0.00803035	0.0108544	0	0	0	0.00838087	0	0	0	0	0	0	0	0	0	0	0	0	0	0.0083165	0	0	0	0	0	0	0	0	0	0	0	0	0	0	0	0	0	0	0	0	0	0	0
Lama2	0.00822088	0.00789291	0.0103184	0	0	0.0440691	0.00897352	0.0109864	0	0	0	0.00952428	0	0	0	0	0	0.00818891	0	0	0	0	0.0467509	0	0	0	0	0	0	0	0	0	0	0	0	0	0	0	0	0	0	0	0	0.0460047	0	0	0	0	0
Pros1	0.0133732	0.0134512	0.0146639	0.0110924	0.0107939	0.0118145	0.0141251	0.0168758	0.0102565	0.0118726	0.0104159	0.0164802	0	0.0128057	0.0114005	0.00971369	0.00971369	0.012382	0.0117584	0.0116996	0.00830822	0.00967612	0.0103977	0.0102796	0	0.00993823	0.0112619	0.00928105	0.00781735	0.0092177	0.00881254	0	0.00771291	0	0	0	0	0	0	0.00771593	0.00948447	0.00808515	0.0103414	0	0	0.00853399	0	0	0
Cfh	0.0106424	0.00990508	0.0110318	0.00983274	0.00945513	0.00863678	0.0101902	0.0124394	0.00923269	0.0104704	0.0103554	0.0132463	0	0.00918499	0.00857424	0	0	0.00872864	0.00899385	0.0093664	0	0	0.00779535	0	0	0	0	0	0	0	0	0	0	0	0	0	0	0	0	0	0	0	0.00866762	0	0	0	0	0	0
Cd55	0	0.00791046	0.00820331	0	0	0	0.00832939	0.00989246	0	0	0	0.00886663	0	0	0	0	0	0	0	0	0	0	0	0	0	0	0	0	0	0	0	0	0	0	0	0	0	0	0	0	0	0	0	0	0	0	0	0	0
Il6	0.0196243	0.0187812	0.114376	0.0754945	0.0763467	0.0152653	0.0208147	0.0274315	0.0740497	0.0176916	0.0716945	0.0233713	0.0094826	0.1465	0.0151475	0.0891912	0.0891912	0.0182761	0.0173111	0.0158083	0.0129111	0.01549	0.0160398	0.0724626	0.0740551	0.0171631	0.0173406	0.0145916	0.0113452	0.0129892	0.0129084	0.00832557	0.0717792	0.012307	0.00842186	0.0734424	0.0847447	0.00801129	0.00990992	0.0136061	0.0143378	0.0136188	0.0141839	0.00926453	0	0.0116733	0.102445	0.134916	0.142109
Fgf7	0.00991914	0.0103355	0.0117653	0.009946	0.00916354	0.0688404	0.0119523	0.0698574	0.00815325	0.00999831	0.0563025	0.0124518	0	0.00887064	0.0565104	0.00851672	0.00851672	0.0679566	0.0550362	0.00829446	0	0	0.0682649	0.00811434	0	0.00863692	0.00856143	0	0	0	0	0	0.0545706	0	0	0	0	0	0	0.0693535	0.00773205	0.0544935	0	0.119063	0.0717857	0.0972233	0	0	0
Mpdz	0.00835023	0.00809007	0.0082352	0	0.00808299	0	0.00938195	0.00949983	0	0	0	0.0116624	0	0.00798905	0	0	0	0	0	0	0	0	0	0	0	0	0	0	0	0	0	0	0	0	0	0	0	0	0	0	0	0	0	0	0	0	0	0	0
Has1	0	0.00782501	0.00791259	0	0	0	0	0.014622	0	0	0	0.00902097	0	0	0	0	0	0.00954148	0	0	0	0	0	0	0	0.0109239	0	0	0	0	0	0	0	0	0	0	0	0	0	0	0	0	0	0	0	0	0	0	0
Il1a	0.0746857	0.0153109	0.169694	0.0148262	0.0135884	0.0727567	0.0164984	0.167053	0.0722935	0.14641	0.0463571	0.0767115	0	0.0134097	0.0139183	0.0122443	0.0122443	0.147672	0.0130423	0.070886	0.0740179	0.130704	0.0759017	0.0865361	0.129968	0.0744356	0.148115	0.0724961	0.00896922	0.00999378	0.0105585	0.130795	0.143454	0.106961	0.108762	0.101824	0.143929	0.144567	0.145362	0.132912	0.0123233	0.0104221	0.0697459	0	0	0.00943692	0	0.00773285	0
Sema4c	0.0077232	0.00833881	0	0	0	0	0.0104411	0.0090745	0	0	0.00987577	0.0115481	0	0.00856909	0	0	0	0	0.00816643	0	0	0	0	0	0	0	0	0	0.00798519	0.00857982	0.00809825	0	0	0	0	0	0	0	0	0	0	0	0	0	0	0	0	0	0
Ccl7	0	0	0.00892571	0	0	0	0	0.0121162	0	0	0	0.00881267	0	0	0	0	0	0	0	0	0	0	0	0	0	0	0	0	0	0	0	0	0	0	0	0	0	0	0	0	0	0	0	0	0	0	0	0	0
Il1rn	0.0167119	0.0144498	0.0836836	0.0132045	0.0145094	0.0143063	0.0171523	0.0566804	0.0145094	0.0184845	0.0100317	0.0236497	0	0.0157015	0.0132679	0.0122953	0.0122953	0.016433	0.0132664	0.0146142	0.0152705	0.0157183	0.019054	0.0158291	0.0688805	0.020153	0.0179022	0.0131327	0	0.0116223	0.00914409	0.00973339	0.0114554	0.0114999	0	0	0.00901535	0	0.00997856	0.0108262	0.0126074	0.00859418	0.0103049	0	0	0.0101764	0	0	0
Zdhhc5	0.0111803	0.0108784	0.00931558	0.0103308	0.00830659	0.0079302	0.010282	0.0125512	0.00772751	0.00805615	0	0.0119595	0	0.00772716	0.00900921	0.00852568	0.00852568	0.00861007	0.00952951	0	0	0	0	0	0	0	0	0	0	0.00831737	0	0	0	0	0	0	0	0	0	0	0	0	0.00783766	0	0	0	0	0	0
Ccl3	0.0120505	0.0114605	0.0121213	0.0100914	0.0107209	0.0102658	0.0122967	0.0723783	0.010434	0.0106045	0.00951304	0.0153239	0.0660226	0.0104751	0.00872527	0.00897929	0.00897929	0.00885235	0.00866049	0.00884019	0.0077727	0	0.00863779	0.00942349	0	0.00870964	0.00912629	0	0	0.00839721	0	0	0	0	0	0	0	0	0	0	0.00808997	0	0.008293	0	0	0	0	0	0
[truncated: 40 more columns]

## Sheet: ligand_target_KO_macro_to_fibro
Supplementary Table S11. Ligand activity and ligand-targets results from NicheNet analyses showing the top ligands that regulate a group of targeted genes. Data are from single-cell RNA-sequencing of murine KvPC PDAC tumors, related to Figures 6 and 7.
	Adamts1	Amotl2	Cxcl1	Cxcl2	Il1rn	Il6	Irf1	Maff	Mt1	Nfkb1	Nfkb2	Nfkbiz	Plau	Ptgs1	Ptgs2	Ptx3	Tlr2	Tnfaip2	Tnfaip3	Tnip1	Vcam1	Ccl4	Drp2	Il1a	Mill2	Mmp2	Myc	Acp2	Ccl7	Ctsb	Dab2	Ddx21	Dpp4	Dram1	Epas1	Gpnmb	Optn	Osbpl1a	Pltp	Plxna1	Vwa5a	Ar	Atf3	Birc3	Cyp1b1	Egfr	Ifi204	Ifi205	Ifi211
Ctsd	0	0	0	0	0	0.0196122	0	0.00945254	0	0.0110175	0.0102034	0	0.0127616	0	0.0217742	0	0	0	0.0119416	0	0.00993913	0	0	0.011186	0	0.0123215	0.0264519	0	0	0	0	0	0	0	0	0	0	0	0	0	0	0.0122878	0.0143018	0.0112974	0.0173492	0.0120441	0.0105629	0.0105629	0.0105629
Serpine1	0	0	0.00984316	0	0	0.0171237	0.0111271	0	0	0.0100593	0.0096429	0	0.0121705	0	0.0159496	0	0	0	0	0	0	0	0	0	0	0.0112805	0.0254634	0	0	0	0	0	0	0	0	0	0	0	0	0	0	0	0.0129672	0.0100221	0.0106346	0.0102971	0.00958056	0.00958056	0.00958056
Ccl8	0	0	0	0	0	0.0164171	0.0112377	0	0	0	0	0	0	0	0.0147619	0	0	0	0	0	0	0	0	0	0	0	0.0173402	0	0	0	0	0	0	0	0	0	0	0	0	0	0	0	0	0.0105252	0.012111	0	0	0	0
Col1a1	0	0	0	0	0	0.0156045	0.0100563	0	0	0	0	0	0.0114616	0	0.0152706	0	0	0	0	0	0	0	0	0	0	0.0114182	0.0230474	0	0	0	0	0	0	0	0	0	0	0	0	0	0	0	0.0116479	0.0102591	0.012108	0.0106049	0.00994201	0.00994201	0.00994201
Col5a2	0	0	0	0	0	0.011466	0	0	0	0.0239858	0	0	0	0	0.0102149	0	0	0	0	0	0	0	0	0	0	0	0.0164818	0	0	0	0	0	0	0	0	0	0	0	0	0	0	0	0	0	0	0	0	0	0
Pros1	0	0	0.00967612	0	0	0.0168758	0.0105061	0	0	0.0102796	0	0	0.012382	0	0.0152244	0	0	0	0.0112619	0	0	0	0	0.0103977	0	0.0102565	0.0231679	0	0	0	0	0	0	0	0	0	0	0	0	0	0	0	0.0133732	0.0107902	0.0119988	0.0107939	0.00996318	0.00996318	0.00996318
Adam9	0	0	0	0	0	0.0644705	0	0	0	0	0	0	0	0	0	0	0	0	0	0	0	0	0	0	0	0	0.0158356	0	0	0	0	0	0	0	0	0	0	0	0	0	0	0	0	0	0	0	0	0	0
Itgb2	0	0	0	0	0	0.0168631	0.00998766	0	0	0	0	0	0.0108068	0	0.0133645	0	0	0	0.00946181	0	0	0	0	0	0	0.00977799	0.0200133	0	0	0	0	0	0	0	0	0	0	0	0	0	0	0	0.0104107	0.00998764	0.00928815	0.00950972	0	0	0
Serping1	0	0	0	0	0	0.00979463	0	0	0	0	0	0	0	0	0.009853	0	0	0	0	0	0	0	0	0	0	0	0.0152621	0	0	0	0	0	0	0	0	0	0	0	0	0	0	0	0	0	0	0	0	0	0
Anxa1	0	0	0.0393999	0	0	0.0453413	0	0	0	0	0	0	0	0	0.0121042	0	0	0	0	0	0	0	0	0	0	0	0.0158811	0	0	0	0	0	0	0	0	0	0	0	0	0	0	0	0.00940956	0	0	0	0	0	0
Tfpi	0	0	0	0	0	0.0133377	0	0	0	0	0	0	0	0	0.0123547	0	0	0	0	0	0	0	0	0	0	0	0.0183719	0	0	0	0	0	0	0	0	0	0	0	0	0	0	0	0.00955391	0	0	0	0	0	0
S100a9	0.0673147	0	0.0120946	0.0115536	0.0105513	0.0801073	0.0153977	0.0102263	0	0.013049	0.011185	0.010871	0.0153191	0	0.0231252	0.00943077	0	0	0.0155055	0.00956971	0.0159951	0.0103795	0	0.0143013	0.00930849	0.0155951	0.0318015	0	0	0.0105302	0	0	0	0	0.0120593	0	0.0114727	0	0	0	0	0.0124902	0.0178886	0.0151141	0.0147537	0.0150279	0.0143638	0.0143638	0.0143638
H2-Q10	0	0	0	0	0	0.0142596	0	0	0	0	0	0	0	0	0.0126754	0	0	0	0	0	0.0644073	0	0	0	0	0	0.0180483	0	0	0	0	0	0	0	0	0	0	0	0	0	0	0	0	0	0	0	0	0	0
H2-Q4	0	0	0	0	0	0.0142596	0	0	0	0	0	0	0	0	0.0126754	0	0	0	0	0	0.0644073	0	0	0	0	0	0.0180483	0	0	0	0	0	0	0	0	0	0	0	0	0	0	0	0	0	0	0	0	0	0
Fgf13	0	0	0	0	0	0.0168717	0.0100562	0	0	0.00960475	0	0	0.0121143	0	0.0157966	0	0	0	0	0	0	0	0	0.010524	0	0	0.0195061	0	0	0	0	0	0	0	0	0	0	0	0	0	0	0	0.0117591	0	0	0.0101009	0	0	0
Cxcl2	0	0	0	0	0	0.0144069	0	0	0	0	0	0	0	0	0.0117077	0	0	0	0	0	0	0	0	0	0	0	0.0131298	0	0	0	0	0	0	0	0	0	0	0	0	0	0	0	0	0	0	0	0	0	0
Lrrc4	0.0114908	0	0.014014	0.0116193	0	0.0233789	0.0217383	0.00976984	0	0.0146509	0.0112053	0.0104908	0.0152959	0	0.0247701	0	0	0	0.013205	0.0103295	0.0180006	0	0	0.0129393	0	0.0140966	0.0326758	0	0	0.0118749	0	0.00937412	0.0110375	0	0.0153407	0.00940731	0.0111641	0	0	0	0.0124292	0.0110104	0.0175535	0.0151505	0.0167008	0.0120945	0.0141477	0.0141477	0.0141477
Ccl4	0	0	0	0	0	0.0679336	0	0	0	0	0	0	0	0	0.067394	0	0	0	0	0	0	0	0	0	0	0	0.0163449	0	0	0	0	0	0	0	0	0	0	0	0	0	0	0	0	0	0	0	0	0	0
Pf4	0	0	0.0666861	0.0672587	0	0.0118927	0	0	0	0	0	0	0	0	0.0105458	0	0	0	0	0	0	0	0	0	0	0.0692852	0.0135833	0	0	0	0	0	0	0	0	0	0	0	0	0	0	0	0	0	0	0	0	0	0
Cxcl1	0	0	0	0	0	0.0160936	0	0	0	0	0	0	0.0106501	0	0.0142671	0	0	0	0	0	0	0	0	0	0	0	0.0166111	0	0	0	0	0	0	0	0	0	0	0	0	0	0	0	0.00991654	0	0	0	0	0	0
Mmp2	0	0	0	0	0	0.0166898	0.0118337	0	0	0	0	0	0.0120303	0	0.013515	0	0	0	0	0	0.0418106	0	0	0	0	0.00998723	0.0224932	0	0	0	0	0	0	0	0	0	0	0	0	0	0	0	0.0112047	0.0100842	0.00977696	0.0101142	0.00982171	0.00982171	0.00982171
Il6	0.0116601	0	0.01549	0.012307	0.0117432	0.0274315	0.151423	0.0118637	0	0.0724626	0.0688271	0.0740551	0.0182761	0	0.0810873	0.0116328	0.0678033	0	0.0173406	0.00990992	0.0715154	0.0699887	0	0.0160398	0.00944429	0.0740497	0.0686891	0	0	0.0140421	0.0107419	0	0.0101928	0	0.0136737	0.00926453	0.0854226	0	0	0	0	0.0488581	0.0196243	0.0181528	0.0799327	0.0763467	0.0719991	0.0719991	0.0719991
Lilrb4a	0	0	0	0	0	0.0175467	0.0109105	0	0	0	0	0	0.011134	0	0.014101	0	0	0	0.0103878	0	0	0	0	0	0	0.00961027	0.0194533	0	0	0	0	0	0	0	0	0	0	0	0	0	0	0	0.00985635	0.010457	0	0	0	0	0
Lilr4b	0	0	0	0	0	0.0179376	0.0111878	0	0	0	0	0	0.0114034	0	0.0143613	0	0	0	0.0106078	0	0	0	0	0	0	0.00982713	0.0198681	0	0	0	0	0	0	0	0	0	0	0	0	0	0	0	0.0100501	0.010671	0	0	0	0	0
Bgn	0	0	0	0	0	0.0183987	0	0	0	0	0	0	0	0	0.0138659	0	0	0	0	0	0	0	0	0	0	0	0.0170117	0	0	0	0	0	0	0	0	0	0	0	0.063567	0	0	0	0	0	0	0	0	0	0
Ccl2	0	0	0	0	0	0.0728501	0	0	0	0	0	0	0.00962796	0	0.0156269	0	0	0	0	0	0	0	0	0	0	0	0.0181787	0	0	0	0	0	0	0	0	0	0	0	0	0	0	0	0.00960096	0	0	0	0	0	0
Gas6	0.0107018	0	0.0164441	0.0115484	0.0149584	0.0283513	0.024757	0	0.00942432	0.0178309	0.0138946	0.0137276	0.0190784	0.0123765	0.0252287	0.00980631	0.0105177	0	0.0190459	0.011843	0.0144138	0.0128665	0	0.0150913	0.0112273	0.0178934	0.0415425	0	0	0.0167507	0.0107114	0.0106607	0.0134111	0	0.0127339	0.0122375	0.0161879	0	0.0145093	0	0.0114143	0.0227024	0.0200459	0.0204144	0.0190392	0.0245005	0.018464	0.018464	0.018464
Csf1	0	0	0.072166	0.0715319	0.0728417	0.021177	0.0736561	0.070002	0.0706253	0.0123019	0	0.0705763	0.204389	0.0668483	0.0785104	0.0704638	0.0662788	0	0.144387	0	0.0102765	0	0	0.069641	0	0.0853786	0.137533	0.143101	0.13142	0.143803	0.142988	0.137759	0.14504	0.138138	0.143733	0.147951	0.141867	0.143042	0.144531	0.148728	0.142368	0.010161	0.0727678	0.071429	0.0734323	0.0104305	0.0102943	0.0102943	0.0102943
Ccl12	0	0	0.0728066	0.071582	0.073402	0.0762198	0.0752453	0.0687136	0	0.0719503	0.0107782	0	0.0134576	0	0.015826	0.0720241	0	0	0.0738028	0	0.0705494	0.072336	0.0713843	0.131625	0.0716003	0.0725189	0.078645	0	0.0686656	0.00936311	0.0677073	0	0	0	0	0.0692824	0	0	0	0	0	0	0.070189	0.0134123	0.0703921	0.011596	0.0691002	0.0691002	0.0691002
Il1a	0.142783	0.143549	0.130704	0.106961	0.1341	0.167053	0.148972	0.144634	0.108762	0.0865361	0.141872	0.129968	0.147672	0.101659	0.241113	0.242465	0.131983	0.143452	0.148115	0.145362	0.102909	0.0093896	0	0.0759017	0.0094096	0.0722935	0.0827734	0	0	0.0102383	0	0	0	0	0.0109209	0	0.0713564	0	0	0	0	0.0123062	0.0746857	0.0744741	0.013349	0.0135884	0.0123515	0.0123515	0.0123515
[truncated: 53 more columns]

## Sheet: ligand_target_KO_neutr_to_fibro
Supplementary Table S11. Ligand activity and ligand-targets results from NicheNet analyses showing the top ligands that regulate a group of targeted genes. Data are from single-cell RNA-sequencing of murine KvPC PDAC tumors, related to Figures 6 and 7.
	Atf3	Bcl3	Birc3	Epas1	Il6	Irf1	Myc	Nfkb1	Nfkb2	Nr4a3	Plau	Ptgs2	Rel	Socs3	Tnfaip3	Tnip1	Zfp36l1	Acp2	Ccl7	Ctsb	Dab2	Ddx21	Dpp4	Dram1	Gpnmb	Mmp2	Optn	Osbpl1a	Pltp	Plxna1	Vwa5a	Dmbt1	Dmpk	Dnm1	Galnt1	Gtf3c3	Sord	Ccl3	Cyp1b1	Hgf	Il1r1	Vcam1	Dcn	Fosl2	Glul	Lactb2	C1rb	Casp4	Gbp2
Ccl8	0	0	0.0105252	0	0.0164171	0.0112377	0.0173402	0	0	0	0	0.0147619	0	0	0	0	0	0	0	0	0	0	0	0	0	0	0	0	0	0	0	0	0	0	0	0	0	0	0.012111	0	0	0	0	0	0	0	0	0	0
Prnp	0.0465013	0.0461222	0	0.0449703	0.0116436	0	0.0173245	0	0	0	0	0.0500823	0	0.0461298	0	0	0	0	0	0	0	0	0	0	0	0	0	0	0.0438426	0	0	0	0	0	0	0	0	0	0	0	0	0	0.0439862	0	0	0	0.0429964	0	0
Entpd1	0	0	0	0	0.0392991	0	0.0120877	0	0	0	0	0	0	0	0	0	0	0	0	0	0	0	0	0	0	0	0	0	0	0	0	0.0220329	0	0	0	0	0	0	0	0	0	0	0	0	0	0	0	0	0
C3	0	0	0	0	0.0651106	0	0.0130508	0	0	0	0	0	0	0	0	0	0	0	0	0	0	0	0	0	0	0	0	0	0	0	0	0	0	0	0	0	0	0	0	0	0	0	0	0	0	0	0	0	0
Col1a1	0.0116479	0	0	0	0.0156045	0	0.0230474	0	0	0	0.0114616	0.0152706	0	0	0	0	0	0	0	0	0	0	0	0	0	0.0114182	0	0	0	0	0	0	0	0	0	0	0	0	0.012108	0	0	0	0	0	0	0	0	0	0
Itgal	0.010732	0	0	0	0.0717005	0	0.0219347	0	0	0	0.0108143	0.0146463	0	0	0	0	0	0	0	0	0	0	0	0	0	0.0105132	0	0	0	0	0	0	0.0397484	0	0	0	0	0	0	0	0	0	0	0	0	0	0	0	0
C1qb	0	0	0	0	0.0123099	0	0.0134163	0	0	0	0	0	0	0	0	0	0	0	0	0	0	0	0	0	0	0	0	0	0	0	0	0	0	0	0	0	0	0	0	0	0	0	0	0	0	0	0	0	0
F10	0	0	0	0	0.0135769	0	0.0197604	0	0	0	0	0.0114421	0	0	0	0	0	0	0	0	0	0	0	0	0	0	0	0	0	0	0	0	0	0	0	0	0	0	0	0	0	0	0	0	0	0	0	0	0
Itgb2	0.0104107	0	0	0	0.0168631	0	0.0200133	0	0	0	0.0108068	0.0133645	0	0	0	0	0	0	0	0	0	0	0	0	0	0	0	0	0	0	0	0	0	0	0	0	0	0	0	0	0	0	0	0	0	0	0	0	0
Tgm2	0.0163903	0.0500879	0.0139761	0	0.0184632	0.0113145	0.0324624	0.012744	0.010978	0	0.0138328	0.0192696	0	0.0124239	0.0141608	0	0.0107794	0	0	0	0.0462977	0	0	0	0	0.0124473	0	0	0	0	0	0	0	0	0	0	0	0.0483039	0.0126608	0.0488222	0	0.0487406	0	0	0	0	0	0	0
S100a9	0.0178886	0.0146741	0.0151141	0.0120593	0.0801073	0.0153977	0.0318015	0.013049	0.011185	0.0107306	0.0153191	0.0231252	0	0.0173229	0.0155055	0	0	0	0	0.0105302	0	0	0	0	0	0.0155951	0.0114727	0	0	0	0	0	0	0	0	0	0	0.0131151	0.0147537	0	0	0.0159951	0	0.0124705	0	0	0	0	0
H2-Q4	0	0	0	0	0.0142596	0	0.0180483	0	0	0	0	0.0126754	0	0	0	0	0	0	0	0	0	0	0	0	0	0	0	0	0	0	0	0	0	0	0	0	0	0	0	0	0	0.0644073	0	0	0	0	0	0	0
Itgam	0.0111558	0	0	0	0.0179351	0	0.0209488	0	0	0	0.0120533	0.0145752	0	0.0108019	0.0104112	0	0	0	0	0	0	0	0	0	0	0	0	0	0	0	0	0	0	0	0	0	0	0	0	0	0	0.0659299	0	0	0	0	0	0	0
Mmp25	0	0	0	0	0.0204642	0	0.0172894	0	0	0	0.013639	0.01082	0	0	0	0	0	0	0	0	0	0	0	0	0	0	0	0	0	0	0	0	0	0	0	0	0	0	0	0	0	0.0197537	0	0	0	0	0	0	0
Lrrc4	0.0175535	0.0166124	0.0151505	0.0153407	0.0233789	0.0217383	0.0326758	0.0146509	0.0112053	0.01158	0.0152959	0.0247701	0	0.0241111	0.013205	0	0	0	0	0.0118749	0	0	0.0110375	0	0	0.0140966	0.0111641	0	0	0	0.0124292	0	0	0	0	0	0	0.0121296	0.0167008	0.0127675	0.0114012	0.0180006	0	0.014175	0	0	0.0112427	0.0125924	0.0152884
Lamb3	0	0	0	0	0.0128124	0	0.0184076	0	0	0	0	0.01216	0	0	0	0	0	0	0	0	0	0	0	0	0	0	0	0	0	0	0	0	0	0	0	0	0	0	0	0	0	0	0	0	0	0	0	0	0
Cxcl1	0	0	0	0	0.0160936	0	0.0166111	0	0	0	0.0106501	0.0142671	0	0	0	0	0	0	0	0	0	0	0	0	0	0	0	0	0	0	0	0	0	0	0	0	0	0	0	0	0	0	0	0	0	0	0	0	0
Il1rn	0.0167119	0.0157476	0.0167744	0	0.0566804	0.0167949	0.0278951	0.0158291	0.0136525	0	0.016433	0.0215478	0	0.0184328	0.0179022	0	0.0109158	0	0	0	0	0	0	0	0	0.0145094	0	0	0	0	0	0	0	0	0	0	0	0.014239	0.011384	0	0	0.0148369	0	0.0114818	0	0	0	0	0
Adam17	0.0132922	0.0130818	0.0144139	0	0.0762404	0.0129876	0.0811303	0.0152636	0.01294	0	0.0704507	0.0195339	0	0.0125337	0.0147524	0	0	0	0	0	0	0	0	0	0	0.0120054	0.0664307	0	0	0	0	0	0	0	0	0	0	0.0108303	0.0109978	0	0	0.0675031	0	0	0	0	0	0	0
Ccl7	0	0	0	0	0.0121162	0	0.0132173	0	0	0	0	0	0	0	0	0	0	0	0	0	0	0	0	0	0	0	0	0	0	0	0	0	0	0	0	0	0	0	0	0	0	0	0	0	0	0	0	0	0
Lilrb4a	0	0	0.010457	0	0.0175467	0.0109105	0.0194533	0	0	0	0.011134	0.014101	0	0.0115349	0.0103878	0	0	0	0	0	0	0	0	0	0	0	0	0	0	0	0	0	0	0	0	0	0	0	0	0	0	0	0	0	0	0	0	0	0
Lilr4b	0	0	0.010671	0	0.0179376	0.0111878	0.0198681	0	0	0	0.0114034	0.0143613	0	0.0118175	0.0106078	0	0	0	0	0	0	0	0	0	0	0	0	0	0	0	0	0	0	0	0	0	0	0	0	0	0	0	0	0	0	0	0	0	0
Icam1	0.0151286	0.0132103	0.0149862	0	0.0766744	0.0144847	0.0272019	0.0132665	0.0117365	0	0.0143871	0.0186152	0	0.0141894	0.0153667	0	0	0	0	0	0	0	0	0	0	0.0134025	0.0104675	0	0	0	0	0	0	0	0	0	0	0.0694832	0.0117756	0	0	0.0118315	0	0	0	0	0	0	0
Ptprc	0.01313	0.0113219	0.012329	0	0.0773698	0.0206802	0.0274536	0.0111255	0	0	0.0123231	0.0175657	0	0.0194585	0.0118245	0	0	0	0	0.0122892	0	0	0	0	0	0	0	0	0	0	0	0	0	0	0	0	0	0.0115804	0.0119652	0	0	0	0	0	0	0	0	0	0
Osm	0.0276954	0.0853312	0.0234118	0.0940718	0.125983	0.169628	0.0484893	0.0761679	0.0178964	0.0192119	0.0862667	0.0942807	0.013749	0.168161	0.0211738	0.0152439	0.0177481	0	0	0.021421	0.0772378	0.013188	0.153804	0	0.0112117	0.0213996	0.015282	0.0113887	0.0133524	0	0.152275	0	0	0	0	0	0	0.02024	0.0852238	0.0142153	0.154335	0.0753132	0	0.149961	0	0.010743	0.151721	0.154889	0.155923
Bgn	0	0	0	0	0.0183987	0	0.0170117	0	0	0	0	0.0138659	0	0	0	0	0	0	0	0	0	0	0	0	0	0	0	0	0.063567	0	0	0	0	0	0	0	0	0	0	0	0	0	0.0242141	0.0245053	0.0218024	0.0224837	0	0	0
Cd14	0.0137147	0	0.0110716	0	0.024722	0.0118781	0.020775	0.0136952	0	0	0.011237	0.0191825	0	0.0107068	0.0130563	0	0	0	0	0	0	0	0	0	0	0.0107539	0	0	0	0	0	0	0	0	0	0	0	0.0126316	0.0122501	0.0655502	0.0115069	0.0131326	0	0	0	0	0	0	0
Alcam	0.0154353	0.0195915	0.0214835	0.010585	0.0237272	0.0186237	0.0282206	0.0166428	0.0183722	0	0.0197535	0.021475	0.0134839	0.0162551	0.0209915	0.0116041	0.0114037	0	0	0.0121095	0	0	0	0	0	0.0177712	0.0135029	0	0	0	0	0.0236118	0.0246286	0.0263765	0.0246708	0.0238625	0.0254838	0.0134915	0	0	0	0.0169273	0	0	0	0	0	0	0
Csf1	0.0727678	0.070953	0.071429	0.143733	0.021177	0.0736561	0.137533	0.0123019	0	0	0.204389	0.0785104	0	0.0126372	0.144387	0	0.0106775	0.143101	0.13142	0.143803	0.142988	0.137759	0.14504	0.138138	0.147951	0.0853786	0.141867	0.143042	0.144531	0.148728	0.142368	0	0	0	0	0	0	0.0717096	0.0734323	0	0	0	0	0.0690091	0	0	0	0	0.070013
Glg1	0.0148927	0.0237963	0.0261468	0.0153571	0.02376	0.0168817	0.0279884	0.0172757	0.0215451	0.0153148	0.0220432	0.0183516	0.0182736	0.0150661	0.0267596	0.019744	0.0150927	0	0	0.0145068	0	0	0	0	0	0.0134525	0.0143379	0	0	0	0	0	0	0	0	0	0	0.0121945	0	0	0	0.0127216	0	0	0	0	0	0	0.0110284
[truncated: 59 more columns]

## Sheet: ligand_activ_KO_malign_to_fibro
Supplementary Table S11. Ligand activity and ligand-targets results from NicheNet analyses showing the top ligands that regulate a group of targeted genes. Data are from single-cell RNA-sequencing of murine KvPC PDAC tumors, related to Figures 6 and 7.
	test_ligand	auroc	aupr	aupr_corrected	pearson	rank
1	Il1a	0.518884	0.153218	0.0176747	0.051547	1
2	Ccl12	0.520524	0.153159	0.0176148	0.0285318	9
3	Csf1	0.521015	0.150977	0.0154336	0.0336692	3
4	Gas6	0.523188	0.149984	0.0144404	0.0337524	2
5	Ccl2	0.517255	0.149292	0.0137478	0.0214409	17
6	Bgn	0.519204	0.148267	0.012723	0.032932	4
7	Lilr4b	0.517195	0.148002	0.0124584	0.0267556	10
8	Lilrb4a	0.517237	0.147987	0.012443	0.0265254	11
9	Il6	0.521611	0.147818	0.0122742	0.0240718	14
10	Mmp2	0.520248	0.147808	0.0122643	0.0303833	5
11	Cxcl1	0.520502	0.146717	0.0111729	0.0171342	31
12	Pf4	0.520296	0.14633	0.0107862	0.0195493	24
13	Ccl4	0.517296	0.146233	0.0106893	0.0197055	23
14	Lrrc4	0.519036	0.14621	0.0106663	0.022735	16
15	Cxcl2	0.518177	0.146191	0.0106469	0.020317	22
16	Fgf13	0.514525	0.146089	0.010545	0.0238336	15
17	H2-Q4	0.513135	0.145934	0.0103901	0.0287156	7.5
18	H2-Q10	0.513135	0.145934	0.0103901	0.0287156	7.5
19	S100a9	0.514657	0.145596	0.010052	0.02433	13
20	Tfpi	0.518238	0.145035	0.00949164	0.0127747	45
21	Anxa1	0.51352	0.144985	0.00944151	0.0257466	12
22	Serping1	0.516267	0.144717	0.00917308	0.0212139	19
23	Itgb2	0.511261	0.144713	0.00916939	0.020849	21
24	Adam9	0.5158	0.144461	0.00891676	0.0293792	6
25	Pros1	0.51427	0.144272	0.00872855	0.0167945	34
26	Col5a2	0.514863	0.144233	0.00868872	0.0212163	18
27	Col1a1	0.514891	0.144146	0.00860212	0.0185021	25
28	Ccl8	0.517285	0.14369	0.008146	0.0210646	20
29	Serpine1	0.516257	0.143639	0.00809514	0.0136526	43
30	Ctsd	0.515579	0.143443	0.00789964	0.0176221	29
31	Dcn	0.512969	0.143324	0.0077804	0.0164059	36
32	Col3a1	0.516293	0.143209	0.00766545	0.0161185	38
33	Itgb1	0.51441	0.143031	0.00748754	0.0119362	48
34	F7	0.517392	0.142837	0.00729294	0.0177677	28
35	Apoc1	0.513167	0.142801	0.00725688	0.0167792	35
36	Cfh	0.514249	0.142697	0.00715315	0.0181046	27
37	Plekho2	0.51495	0.142683	0.00713934	0.0184533	26
38	Col4a1	0.511981	0.14253	0.00698582	0.0163084	37
39	Nrp1	0.514467	0.142504	0.00696029	0.0105325	52
40	Col14a1	0.514842	0.142426	0.00688176	0.0173095	30
41	Col6a6	0.513762	0.142422	0.00687791	0.0168343	33
42	Lgals1	0.515819	0.142372	0.00682789	0.00620859	60
43	Col4a2	0.51661	0.142356	0.00681174	0.0139216	42
44	Col1a2	0.510127	0.142332	0.00678809	0.01573	39
45	Col15a1	0.514341	0.142221	0.00667757	0.0122071	46
46	App	0.514699	0.142149	0.00660495	0.010026	54
47	Lipc	0.511237	0.142135	0.00659115	0.0168884	32
48	Tgfb3	0.519357	0.142072	0.0065278	0.00192146	63
49	Fn1	0.512766	0.141964	0.00642051	0.0109042	51
50	Pvr	0.51221	0.14188	0.00633569	0.0142579	40
51	Apoc4	0.512612	0.141634	0.00608997	0.0140791	41
52	Clmp	0.513161	0.141375	0.00583103	0.013102	44
53	Flrt2	0.504008	0.14136	0.0058163	0.0111209	50
54	Ltf	0.514813	0.141339	0.00579496	0.000674232	64
55	Sparc	0.515324	0.141145	0.00560147	0.00553872	62
56	Lpl	0.507003	0.141143	0.00559923	0.00689401	59
57	Lilra6	0.509694	0.140829	0.00528519	0.0101262	53
58	Pirb	0.508632	0.140717	0.00517327	0.00979523	55
59	Tspan5	0.509142	0.140536	0.00499262	0.0119999	47
60	Lgals3bp	0.511998	0.140352	0.00480802	0.00730156	58
61	F13a1	0.510451	0.140069	0.00452567	0.0114711	49
62	Furin	0.511804	0.139738	0.00419403	-0.00182061	66
63	Sema4d	0.505085	0.139649	0.00410505	0.00955248	56
64	Adam15	0.507492	0.139147	0.00360287	0.0075582	57
65	Plxna1	0.506757	0.138688	0.00314385	0.00574661	61
66	Igf1	0.517729	0.138683	0.00313877	-0.00690488	69
67	Cd274	0.512481	0.138558	0.00301423	-0.0166694	73
68	Angptl4	0.509173	0.138282	0.00273805	-0.00546274	68
69	Pltp	0.509559	0.138195	0.00265112	0.000173153	65
70	St6gal1	0.509639	0.137601	0.00205768	-0.0166367	72
71	Bmp2	0.511839	0.137046	0.00150183	-0.0111678	71
72	Plau	0.499962	0.135991	0.000447515	-0.00315805	67
73	Adgre5	0.493338	0.133562	-0.00198177	-0.00933991	70

## Sheet: ligand_target_KO_malign_to_fibr
Supplementary Table S11. Ligand activity and ligand-targets results from NicheNet analyses showing the top ligands that regulate a group of targeted genes. Data are from single-cell RNA-sequencing of murine KvPC PDAC tumors, related to Figures 6 and 7.
	Ackr3	Akr1b3	Ampd3	Gbp2	Gfpt2	Il1a	Il6	Irf1	Maff	Nfkb1	Nfkb2	Nfkbiz	Noct	Panx1	Plau	Ptgs2	Ptx3	Socs3	Susd6	Tnfaip2	Tnfaip3	Tnip1	Trib1	Vcam1	Bcl3	Birc3	Cfb	Cxcl1	Cxcl2	Cyld	Rel	Serpina3n	Adamts1	Amotl2	Il1rn	Mt1	Ptgs1	Tlr2	Ar	Atf3	Cyp1b1	Egfr	Ifi204	Ifi205	Ifi211	Myc	Ccl3	Fosl1	Mitf
Adm	0.0675514	0	0	0	0	0	0.0695701	0	0	0	0	0	0	0	0	0	0	0.0664478	0	0	0	0	0	0.123392	0	0	0	0.0658955	0	0.0658241	0	0	0	0	0	0	0	0	0	0	0	0	0	0	0	0.0147493	0	0	0
Pdgfd	0.120699	0	0	0.0597088	0.122659	0.0146561	0.065397	0.132731	0.0306069	0.0713728	0	0.117633	0.0695622	0.0263692	0.075259	0.125704	0	0.0674808	0	0.0535428	0.121555	0	0.138665	0.0564146	0.0820448	0.0737727	0.0121391	0.0588924	0.119186	0	0.116521	0	0	0.115725	0	0	0.0577136	0	0.0115863	0.137737	0.0186829	0.0153544	0.0128687	0.0128687	0.0128687	0.156108	0.0111422	0.0931347	0.120688
Edn1	0	0	0	0	0	0	0.103312	0	0	0	0	0	0	0	0.0111173	0.0483128	0	0	0	0	0	0	0	0.100014	0	0	0	0	0	0	0	0	0	0	0	0	0.0653427	0	0	0.0115154	0	0	0	0	0	0.0213263	0	0	0.0425207
Ccl20	0	0	0	0	0	0	0.0662483	0	0	0	0	0	0	0	0	0	0	0	0	0	0	0	0	0	0	0	0	0	0	0	0	0	0	0	0	0	0	0	0	0	0	0	0	0	0	0.0108944	0	0	0
Cxcl2	0	0	0	0	0	0	0.0144069	0	0	0	0	0	0	0	0	0.0117077	0	0	0	0	0	0	0	0	0	0	0	0	0	0	0	0	0	0	0	0	0	0	0	0	0	0	0	0	0	0.0131298	0	0	0
Cxcl5	0	0	0	0	0	0	0.0109121	0	0	0	0	0	0	0	0	0	0	0	0	0	0	0	0	0	0	0	0	0	0	0	0	0	0	0	0	0	0	0	0	0	0	0	0	0	0	0	0	0	0
Pf4	0	0	0	0	0	0	0.0118927	0	0	0	0	0	0	0	0	0.0105458	0	0	0	0	0	0	0	0	0	0	0	0.0666861	0.0672587	0	0	0	0	0	0	0	0	0	0	0	0	0	0	0	0	0.0135833	0	0.0659908	0
Ocln	0	0	0	0	0	0	0.0105421	0	0	0	0	0	0	0	0	0.0127327	0	0	0	0	0	0	0.010432	0	0	0	0	0	0	0	0	0	0	0	0	0	0	0	0	0	0	0	0	0	0	0.0211027	0	0	0
Flrt3	0	0	0	0	0	0	0.0105836	0	0	0	0.0243708	0	0	0	0	0.0116832	0	0	0	0	0	0	0	0	0	0	0	0	0	0	0	0	0	0	0	0	0	0	0	0	0	0	0	0	0	0.0168633	0	0	0
Vsig10	0	0	0	0	0	0.0106743	0.0174459	0.0195635	0	0	0	0	0	0	0.0109741	0.0251531	0	0.0174641	0	0	0.0107451	0	0.0115363	0	0.010954	0.0117592	0	0.01077	0	0	0	0	0	0	0	0	0	0	0	0.0128453	0.0124435	0.0114986	0	0	0	0.0459882	0	0	0
Il1rn	0	0	0	0	0	0.019054	0.0566804	0.0167949	0.0114861	0.0158291	0.0136525	0.0688805	0	0	0.016433	0.0215478	0.0143473	0.0184328	0	0	0.0179022	0	0.0114971	0.0148369	0.0157476	0.0167744	0	0.0157183	0.0114999	0	0	0.0129015	0	0	0.0109062	0	0	0	0.0110246	0.0167119	0.011384	0.0145094	0.012543	0.012543	0.012543	0.0278951	0.014239	0.0143063	0
Prl2c3	0.0115477	0	0	0	0	0.0719228	0.0774496	0.0731342	0.0118275	0.0142343	0.011372	0.0108187	0	0	0.0155489	0.0209703	0.010469	0.0744954	0	0	0.0171092	0	0.0154568	0.0112277	0.0139921	0.0151468	0	0.0125387	0	0	0	0.011251	0	0	0.0128235	0	0.010816	0	0.0163347	0.0179313	0.0188507	0.0175412	0.0144103	0.0144103	0.0144103	0.0920603	0.0710778	0.0171398	0.0130131
Cx3cl1	0.0699183	0	0	0	0	0	0.128528	0	0	0	0	0	0	0	0.0107459	0.0152004	0	0	0	0	0	0	0	0	0	0.0104276	0	0	0	0	0	0	0	0	0	0	0	0	0	0	0.0113091	0.069197	0	0	0	0.0202347	0	0	0
Ccl7	0	0	0	0	0	0	0.0121162	0	0	0	0	0	0	0	0	0	0	0	0	0	0	0	0	0	0	0	0	0	0	0	0	0	0	0	0	0	0	0	0	0	0	0	0	0	0	0.0132173	0	0	0
Crp	0	0	0	0	0	0	0.0702365	0	0	0.0658542	0	0	0	0	0.0110526	0.0141692	0	0	0	0	0	0	0	0.0667187	0	0	0	0	0	0	0	0	0	0	0	0	0	0	0	0.0105878	0	0	0	0	0	0.019967	0	0	0
Tgfa	0	0	0	0	0	0	0.0158214	0	0.0789392	0	0	0.0671731	0	0.0766202	0.0825816	0.178523	0.0808806	0	0	0	0.0816189	0	0	0	0	0.0690344	0	0.0679653	0.116594	0	0	0	0	0	0	0	0	0	0	0	0.0579142	0	0	0	0	0.133673	0	0.185215	0
Crb3	0	0	0	0	0	0	0	0	0	0	0	0	0	0	0	0.0105028	0	0	0	0	0	0	0	0	0	0	0	0	0	0	0	0	0	0	0	0	0	0	0	0	0	0	0	0	0	0.0146214	0	0	0
Fst	0	0	0	0	0.0117259	0.0165688	0.0192494	0.0119203	0	0.0138807	0.0105773	0	0	0	0.018807	0.0208113	0	0.0133091	0	0	0.0134306	0	0.0144766	0	0	0.0155137	0	0.0120186	0	0	0	0	0	0	0.0124206	0	0	0	0	0.0165904	0.0134108	0.0125575	0.0135549	0.0135549	0.0135549	0.032592	0	0.0175135	0.0127943
Sftpd	0	0	0	0	0	0	0.0189992	0	0	0.063886	0	0	0	0	0	0.0143259	0	0	0	0	0	0	0	0	0	0	0	0	0	0	0	0	0	0	0	0	0	0	0	0	0.0104824	0	0	0	0	0.0195784	0	0	0
Lilrb4a	0	0	0	0	0	0	0.0175467	0.0109105	0	0	0	0	0	0	0.011134	0.014101	0	0.0115349	0	0	0.0103878	0	0	0	0	0.010457	0	0	0	0	0	0	0	0	0	0	0	0	0	0	0	0	0	0	0	0.0194533	0	0	0
Ptprc	0	0	0	0	0	0.0110518	0.0773698	0.0206802	0	0.0111255	0	0	0	0	0.0123231	0.0175657	0	0.0194585	0	0	0.0118245	0	0.0115239	0	0.0113219	0.012329	0	0	0	0	0	0	0	0	0	0	0	0	0	0.01313	0.0119652	0.0117732	0.0108179	0.0108179	0.0108179	0.0274536	0.0115804	0.0120912	0
Bgn	0	0	0	0	0	0	0.0183987	0	0	0	0	0	0	0	0	0.0138659	0	0	0	0	0	0	0	0	0	0	0	0	0	0	0	0	0	0	0	0	0	0	0	0	0	0	0	0	0	0.0170117	0	0	0
Csf2	0	0	0	0.0107815	0	0.0765255	0.0801382	0.02403	0.146162	0.0147584	0.0128609	0.0719826	0.0707813	0	0.150042	0.0833574	0.0729169	0.0827594	0	0	0.0782097	0.0104268	0.0747306	0.0116998	0.0730373	0.0172211	0.0111372	0.0750795	0.133202	0	0	0	0	0	0.135523	0.071936	0	0.0671575	0.0137429	0.076011	0.077254	0.014575	0.0137575	0.0137575	0.0137575	0.0890033	0.0761486	0.0860909	0.0121523
Cldn2	0	0	0.0109863	0	0	0.0136548	0.0180094	0	0	0.0110031	0	0	0	0	0.0131621	0.0187342	0	0	0	0	0.01229	0	0.0140037	0	0	0.0110354	0	0	0	0	0	0	0	0	0.0120429	0	0	0	0.012758	0.0127207	0.0108241	0	0.0113442	0.0113442	0.0113442	0.02536	0	0.0143849	0.0186034
Alcam	0	0	0	0	0	0.015963	0.0237272	0.0186237	0	0.0166428	0.0183722	0.015456	0	0	0.0197535	0.021475	0.0140131	0.0162551	0	0	0.0209915	0.0116041	0.0109402	0.0169273	0.0195915	0.0214835	0.0116959	0.0186611	0.0145115	0	0.0134839	0.0106613	0	0	0.0181554	0	0	0	0.0132321	0.0154353	0	0.0155062	0	0	0	0.0282206	0.0134915	0.014143	0
Gpc6	0	0	0	0	0	0.0105094	0.0213304	0	0	0.010404	0.0117866	0.011281	0	0	0.0131437	0.0171346	0	0.0109003	0	0	0.0130911	0	0.0124208	0	0.0129326	0.0137429	0	0	0	0	0	0	0	0	0.0132702	0	0	0	0.0131487	0.0121593	0.010817	0.0141621	0.0110989	0.0110989	0.0110989	0.0253987	0.0149893	0.0149587	0.0138034
Gas6	0.0118571	0.0122018	0	0.0110579	0.0116918	0.0150913	0.0283513	0.024757	0	0.0178309	0.0138946	0.0137276	0	0	0.0190784	0.0252287	0	0.0222734	0.0118555	0	0.0190459	0.011843	0.0177807	0.0144138	0.0167213	0.0204144	0.0117172	0.0164441	0.0115484	0.0115888	0	0.0111168	0.0107018	0	0.0149584	0	0.0123765	0.0105177	0.0227024	0.0200459	0.0190392	0.0245005	0.018464	0.018464	0.018464	0.0415425	0.015612	0.01381	0.0133538
Il1a	0	0	0	0.0705509	0.0719114	0.0759017	0.167053	0.148972	0.144634	0.0865361	0.141872	0.129968	0.0814048	0	0.147672	0.241113	0.242465	0.0153836	0	0.143452	0.148115	0.145362	0.0848639	0.102909	0.074097	0.0744741	0.0741019	0.130704	0.106961	0	0.0824034	0.0727251	0.142783	0.143549	0.1341	0.108762	0.101659	0.131983	0.0123062	0.0746857	0.013349	0.0135884	0.0123515	0.0123515	0.0123515	0.0827734	0.0698846	0.0727567	0
Tnf	0.178487	0.0467164	0.116348	0.241651	0.147454	0.206554	0.201502	0.276923	0.18313	0.273645	0.265596	0.167727	0.191786	0.139506	0.217635	0.27739	0.281787	0.103983	0	0.277514	0.2761	0.242925	0.0131121	0.219226	0.211697	0.201604	0.176512	0.201358	0.205605	0.191035	0.20103	0.179104	0.0559707	0	0.132935	0.154981	0.114964	0.171357	0.0117715	0.165761	0.144142	0.0723165	0.0500987	0.0500987	0.0500987	0.113155	0.0690343	0.121105	0
Il1b	0.196614	0.194286	0.192692	0.185423	0.190487	0.211884	0.210712	0.191422	0.186548	0.279668	0.278835	0.206411	0.193835	0.188475	0.190589	0.285623	0.258773	0.208605	0.186922	0.184519	0.191277	0.186797	0.18638	0.206257	0.173224	0.174555	0.117105	0.172212	0.175007	0.0847533	0.112198	0.119847	0.109116	0.0565317	0.0146917	0.0736932	0	0.109833	0.0159423	0.116366	0.0169463	0.0173028	0.100631	0.100631	0.100631	0.124527	0.121879	0.126152	0.0529112
[truncated: 68 more columns]

## Sheet: ligand_target_KO_fibro_to_malig
Supplementary Table S11. Ligand activity and ligand-targets results from NicheNet analyses showing the top ligands that regulate a group of targeted genes. Data are from single-cell RNA-sequencing of murine KvPC PDAC tumors, related to Figures 6 and 7.
	Adm	Atf3	Ccnd2	Cdh1	Cdkn1a	Cebpa	Cyp3a13	Dusp6	Edn1	Egfr	Elf3	Fos	Foxa1	Fst	Gadd45b	Il1b	Lpp	Mmp2	Muc1	Pmaip1	Ptgs2	Sgk1	Smad3	Tnf	Tnfrsf22	Tnfrsf23	Trib1	Txnip	Amotl2	Atp1b1	Btg2	Ccl20	Celsr2	Csf2	Cxcl2	Dusp1	Dusp5	Hbegf	Il1rn	Mgp	Plat	Plaur	Ppp1r15a	Serpinb1a	Tnfaip2	Tnfaip3	Birc3	Ets1	Il1a
Pltp	0	0	0	0	0.0136271	0	0	0	0	0	0	0.00992291	0	0	0	0.00923131	0	0	0	0	0.00852566	0	0	0	0	0	0	0	0	0	0	0	0	0	0	0	0	0	0	0	0	0	0	0	0	0	0	0	0
Igsf10	0	0.00866449	0	0	0.0165309	0	0.00830921	0	0	0	0	0.0261141	0	0	0	0.00804368	0	0	0	0	0.0123193	0	0	0.0138851	0.00790194	0.00790194	0	0.0111499	0	0	0	0	0	0	0	0	0	0	0	0	0	0	0	0	0	0	0	0	0
Cxcl1	0	0.00991654	0.00823125	0.00797503	0.0172292	0	0.0078276	0.00899376	0.00931845	0	0	0.0157711	0	0	0.00907945	0.0125364	0.00843499	0.00879135	0	0.00861184	0.0142671	0	0	0.0134856	0.00968725	0.00968725	0	0.00767064	0	0	0	0	0	0	0	0.00929257	0.00826758	0	0	0	0	0	0	0	0	0.00827932	0.00880331	0	0.00764901
Ccl4	0	0.00806296	0.00875081	0	0.0160094	0	0	0	0.00863033	0	0	0.0131124	0	0	0	0.0673814	0	0	0	0.00793783	0.067394	0	0	0.0695385	0	0	0	0	0	0	0.00780236	0	0	0	0	0.00800231	0	0	0	0	0	0	0	0	0	0	0	0	0
Glg1	0.0143942	0.0148927	0.0176378	0.0165592	0.0260715	0.00843868	0.013306	0.0113363	0.0158872	0.0144755	0.0144612	0.0194231	0.00773137	0.0124465	0.0208237	0.0190414	0.0119593	0.0134525	0.00916565	0.0147624	0.0183516	0.00983792	0.00933122	0.0237321	0.0168003	0.0168003	0.0108839	0.0143385	0	0.0112457	0.0135158	0.0125057	0	0.0212925	0.010793	0.0114246	0.0162213	0.00811228	0.0141465	0.00829721	0.0109447	0.0122624	0.0169393	0	0	0.0267596	0.0261468	0.0101394	0.0115083
Il6	0.143574	0.0196243	0.0754945	0.0153996	0.0359991	0.0116197	0.016085	0.0157384	0.077574	0.0763467	0.074366	0.140867	0.0110827	0.01442	0.0171177	0.0534704	0.0166114	0.0740497	0.239998	0.0183908	0.0810873	0.077681	0.0119824	0.0206642	0.0181408	0.0181408	0.0872251	0.1465	0.00797292	0.0121836	0.0148522	0.0711392	0	0.016316	0.012307	0.0165569	0.0750621	0.00834948	0.0117432	0.0131484	0.0128398	0.0127058	0.0141446	0.0847447	0	0.0173406	0.0181528	0.0130481	0.0160398
Col6a5	0	0	0	0	0.0174346	0	0	0	0	0	0	0.0100281	0	0	0	0.0100515	0	0	0	0	0.00898149	0	0	0	0	0	0	0	0	0	0	0	0	0	0	0	0	0	0	0	0	0	0	0	0	0	0	0	0
Pvr	0	0.00767695	0	0	0.0135785	0	0	0	0	0	0	0.00990454	0	0	0	0	0	0	0	0	0.00897208	0	0	0	0	0	0	0	0	0	0	0	0	0	0	0	0	0	0	0	0	0	0	0	0	0	0	0	0
Apoe	0.00841067	0.00987228	0.00941547	0.00911069	0.0193276	0	0.00872591	0.00838409	0.0101416	0.00905181	0	0.0141818	0	0.0078669	0.00883466	0.0674879	0.00875046	0.00878065	0.00811409	0.00887025	0.0138305	0.00922644	0	0.0109297	0.0083824	0.0083824	0.00853547	0.00885059	0	0	0	0	0	0	0	0.00904145	0	0	0	0	0	0	0	0	0	0	0.00767589	0	0
Itgb1	0.00775821	0.00907083	0.00944712	0.00883113	0.0741967	0	0.00783693	0.00839084	0.00904966	0.00817877	0	0.0143461	0	0	0.00800373	0.0086064	0	0.00923236	0	0.00831985	0.0122403	0	0	0.0111455	0.00837728	0.00837728	0.00798311	0.0083012	0	0	0	0	0	0	0	0.00804561	0	0	0	0	0	0	0	0	0	0	0	0	0
Lama2	0	0.00822088	0	0.00817499	0.0537873	0	0	0	0.00818605	0	0	0.0118249	0	0	0	0.00812326	0	0	0	0	0.0106164	0	0	0.0105187	0	0	0	0	0	0	0	0	0	0	0	0	0	0	0	0	0	0	0	0	0	0	0	0	0.0467509
Has1	0	0	0	0	0.0137661	0	0	0	0.00802061	0	0	0.00957711	0	0	0	0.0117721	0	0	0	0	0.00885773	0	0	0	0	0	0	0	0	0	0	0	0	0	0	0	0	0	0	0	0	0.00791116	0	0	0	0	0	0	0
Fbln1	0.00942327	0.0106545	0.00990179	0.0109404	0.0291234	0.0098803	0.00851242	0.0115071	0.0116315	0.00941652	0.00917052	0.0138422	0.0100854	0.0121478	0.0114317	0.0105098	0.00949285	0.00992169	0.00811608	0.00934004	0.0143593	0.0101566	0.0119577	0.00790775	0.0106142	0.0106142	0.0120641	0.0102399	0.00849541	0	0.00867925	0	0	0.00893413	0	0.00944665	0.0101671	0	0	0	0	0.00842729	0.00776282	0	0	0	0.0101364	0.00862998	0.00800764
Vegfd	0	0.00881024	0.00961989	0.00813945	0.0207497	0	0.00859251	0.00871313	0.0104922	0.00847233	0	0.0147126	0	0	0.00787903	0.0087562	0.00803075	0	0.00865249	0.0107935	0.0122538	0.00853227	0	0.0116011	0.00825452	0.00825452	0.00774071	0.00873803	0	0	0.00842146	0	0	0	0	0.00909157	0.00819393	0	0	0	0	0	0	0	0	0.00769118	0	0	0
Col6a6	0	0	0	0	0.0170212	0	0	0	0	0	0	0.0103812	0	0	0	0.00812484	0	0	0	0	0.00920022	0	0	0.00909931	0	0	0	0	0	0	0	0	0	0	0	0	0	0	0	0	0	0	0	0	0	0	0	0	0
C3	0	0	0	0	0.0135527	0	0	0	0	0	0	0.00966281	0	0	0	0.00798171	0	0	0	0	0.00878669	0	0	0.00991936	0	0	0	0	0	0	0	0	0	0	0	0	0	0	0	0	0	0	0	0	0	0	0	0	0
Inhbb	0.0150856	0.0172945	0.017847	0.0189519	0.0578632	0.0127482	0.0100905	0.0216186	0.0232187	0.0140651	0.00818562	0.0172146	0.011832	0.0257823	0.0259295	0.0155092	0.0107133	0.0140097	0.0108515	0.0143833	0.0141604	0.0118225	0.0216472	0.0121122	0.0150861	0.0150861	0.0143373	0.013179	0.0109534	0.0092758	0.0148075	0.00787422	0	0.00987693	0	0.0122974	0.014089	0.00896115	0.0147471	0.00796299	0.00847812	0.010689	0.0119381	0	0	0.0106845	0.0134803	0.0151858	0.0179588
Col14a1	0	0	0	0	0.0152766	0	0	0	0	0	0	0.0107008	0	0	0	0.00817799	0	0	0	0	0.0104221	0	0	0.00981344	0	0	0	0	0	0	0	0	0	0	0	0	0	0	0	0	0	0	0	0	0	0	0	0	0
Fgf7	0.0662474	0.00991914	0.009946	0.00881765	0.0192425	0	0.00949424	0.114165	0.0725502	0.00916354	0.00774228	0.0157992	0	0.0698808	0.00775878	0.0712478	0.00833816	0.00815325	0.00813053	0.00924494	0.119534	0.00832267	0	0.0123925	0.0690474	0.0690474	0.00886605	0.00887064	0	0	0.0666097	0	0	0.00923153	0	0.00924793	0.00823003	0.067039	0	0.00809205	0.0540287	0	0	0	0.0669884	0.00856143	0.00868492	0	0.0682649
Il1rn	0.0124221	0.0167119	0.0132045	0.0100682	0.0326834	0.0103988	0.0148253	0.0122049	0.0190327	0.0145094	0.0107252	0.0232979	0	0.0123239	0.0175802	0.0761808	0.014262	0.0145094	0.0119581	0.0164004	0.0215478	0.0132751	0.0119434	0.0252468	0.0181335	0.0181335	0.0114971	0.0157015	0	0.0113439	0.0152924	0.0138868	0	0.0159693	0.0114999	0.014956	0.0142816	0	0.0109062	0.00878894	0	0.0109776	0.0120153	0.00901535	0	0.0179022	0.0167744	0.0130667	0.019054
Serping1	0	0	0	0	0.0143081	0	0.00770421	0	0.00774979	0	0	0.00997457	0	0	0	0	0	0	0	0	0.009853	0	0	0.00892651	0	0	0	0	0	0	0	0	0	0	0	0	0	0	0	0	0	0	0	0	0	0	0	0	0
Sema4c	0	0.0077232	0	0.00817756	0.0172564	0	0	0	0.00817881	0.00765617	0	0.0138441	0	0.00767816	0.00801834	0	0.00894926	0	0	0.00956432	0.0110316	0	0	0	0.00857621	0.00857621	0	0.00856909	0	0	0.00850294	0	0	0	0	0	0	0	0	0	0	0	0	0	0	0	0	0	0
Ccl3	0.0102018	0.0120505	0.0100914	0.00848378	0.0221232	0.00886398	0.0092279	0.00863033	0.0110215	0.0107209	0	0.0182989	0	0.0087099	0.0106723	0.0134477	0.00937976	0.010434	0.00869352	0.0111073	0.0149268	0.00893336	0.00950242	0.0176063	0.0120898	0.0120898	0.00973003	0.0104751	0	0	0.0113166	0.00767332	0	0.00939751	0	0.01203	0.00918497	0	0	0	0	0.00817684	0	0	0	0.00912629	0.00847286	0.00863016	0.00863779
Cd55	0	0	0	0	0.0141862	0	0.0080423	0	0.00785914	0	0	0.0103138	0	0	0	0	0	0	0	0	0.0098759	0	0	0	0	0	0	0	0	0	0	0	0	0	0	0	0	0	0	0	0	0	0	0	0	0	0	0	0
Ptprk	0.00808882	0.0098137	0.00987171	0.00915887	0.0231514	0	0.00945998	0.00973173	0.0113947	0.0102382	0	0.0120564	0.00801733	0.00964657	0.00954129	0	0.0077971	0.00834903	0	0.00965538	0.0121302	0.0079469	0.00870498	0.008165	0.00991949	0.00991949	0.00958181	0.00790253	0	0	0.00786788	0	0	0.00814956	0	0.00785269	0.00982135	0	0	0	0	0	0	0	0	0.00801659	0	0	0.00834578
Mpdz	0	0.00835023	0.00766084	0.00821319	0.0150514	0	0	0	0.00916355	0.00808299	0	0.0110138	0	0	0	0	0.00786743	0	0	0.00776311	0.00975165	0	0	0	0	0	0	0.00798905	0	0	0	0	0	0	0	0	0	0	0	0	0	0	0	0	0	0	0	0	0
Psap	0.0085348	0.010697	0.00867662	0.00939783	0.0210085	0	0.00934086	0.00937108	0.0112298	0.0114232	0.00770116	0.0124789	0.0094864	0.0110067	0.00859905	0.0081036	0.00932221	0	0	0.00935416	0.0112455	0.0094135	0.0094225	0.00787993	0.00826306	0.00826306	0.00896032	0.00958991	0	0	0.00792666	0	0	0	0	0.010656	0.00779944	0	0	0	0	0	0.00773189	0	0	0	0.00846693	0.00818929	0
Ccl7	0	0	0	0	0.013662	0	0	0	0	0	0	0.0119783	0	0	0	0.0100993	0	0	0	0	0.00975372	0	0	0.0129674	0	0	0	0	0	0	0	0	0	0	0	0	0	0	0	0	0	0	0	0	0	0	0	0	0
Il1a	0.141896	0.0746857	0.0148262	0.013194	0.0840443	0.0104402	0.014453	0.0125797	0.150636	0.0135884	0.0716936	0.0808224	0.00955193	0.0123891	0.0151882	0.168195	0.0128513	0.0722935	0.0121316	0.088192	0.241113	0.146691	0.0104796	0.165402	0.0871223	0.0871223	0.0848639	0.0134097	0.143549	0.141441	0.141669	0.132664	0.143149	0.135786	0.106961	0.129259	0.143863	0.142659	0.1341	0.150055	0.204887	0.202404	0.14359	0.143929	0.143452	0.148115	0.0744741	0.0113986	0.0759017
Cfh	0.00909383	0.0106424	0.00983274	0.0115396	0.0221118	0.00982077	0.00935644	0.00968474	0.010431	0.00945513	0.00949142	0.0132907	0.00956577	0.00993844	0.0106625	0.00929184	0.00884181	0.00923269	0.008927	0.00916208	0.0115078	0.00922744	0.00922182	0.0115898	0.00933423	0.00933423	0.0104861	0.00918499	0	0	0	0	0	0.00768664	0	0.0086244	0	0	0	0	0	0	0	0	0	0	0.00855795	0.00822044	0.00779535
[truncated: 74 more columns]

[truncated: 3 more sheets: ligand_activ_WT_malign_to_fibro, ligand_activ_WT_fibro_to_malign, ligand_activ_KO_fibro_to_malign]
