# Supplementary material for: SMAD4 and KRAS Status Shape Cancer Cell-Stromal Crosstalk and Therapeutic Response in Pancreatic Cancer
Source: Cancer Res. Author manuscript; Available in PMC 2025 Feb 9. (PMC7617379; doi:10.1158/0008-5472.CAN-24-2330)
Supplement: Table 12 [file EMS202804-supplement-Table_12.xls]

## Sheet: counts_normalised.CancerCells
Table S12. RNA-sequencing of Smad4 KO and Smad4 WT KvPC PDAC organoids flow-sorted from co-cultures with PSCs – differential expression analysis, normalized expected counts and GSEA, related to Figure 8.
EntrezID	GeneID	GeneType	Symbol	7_T95LOH_263KO_cocx_org	9_T95LOH_264KO_cocx_org	13_T93LOH_263KO_cocx_org	15_T93LOH_264KO_cocx_org	19_T95LOH_263KO_cocx_org	21_T95LOH_264KO_cocx_org	25_T93LOH_263KO_cocx_org	27_T93LOH_264KO_cocx_org	1_T95LOH_263KO_mono_org	2_T95LOH_264KO_mono_org	4_T93LOH_263KO_mono_org	5_T93LOH_264KO_mono_org	31_T95LOH_263KO_mono_org	33_T93LOH_263KO_mono_org	34_T93LOH_264KO_mono_org	11_T95LOH_265WT_cocx_org	17_T93LOH_265WT_cocx_org	23_T95LOH_265WT_cocx_org	29_T93LOH_265WT_cocx_org	3_T95LOH_265WT_mono_org	6_T93LOH_265WT_mono_org	32_T95LOH_265WT_mono_org	35_T93LOH_265WT_mono_org
14679	ENSMUSG00000000001	protein-coding	Gnai3	7958.74	8105.72	8321.53	7697.27	7771.17	9087.03	9430.18	7962.46	6436.61	8225.47	7178.38	6949.1	7568.06	6765.54	7124.76	9496.98	7993.06	9874.9	7570.53	7450.35	7920.73	8166.69	8262.96
12544	ENSMUSG00000000028	protein-coding	Cdc45	1000.45	398.442	1485.39	1075.6	644.838	1269.22	1305.87	1259.54	470.206	1206.5	155.424	308.032	913.851	718.534	886.998	612.838	580.403	949.932	743.122	849.843	964.081	231.944	425.808
14955	ENSMUSG00000000031	ncRNA	H19	1.11262	7.27768	0	1.83867	3.14155	0	0	0	56.5458	0	46.8209	234.352	0	2.99105	0	0	40.1186	0	50.9956	0	0	58.5788	324.957
107815	ENSMUSG00000000037	protein-coding	Scml2	0	0	18.8286	1.72004	1.73121	8.71374	1.94694	16.4387	0	14.1316	0	0	7.05863	0	11.5052	7.25087	2.46688	9.7562	0	1.86927	8.13657	0	1.15163
11818	ENSMUSG00000000049	protein-coding	Apoh	2.33247	11.0549	1.97459	1.29127	16.8497	7.81568	6.5793	1.79053	6.60228	7.05536	31.9059	20.0946	3.11012	2.44119	4.39981	1.20028	3.98174	2.27756	2.39951	6.73892	4.86395	19.8653	12.2466
67608	ENSMUSG00000000056	protein-coding	Narf	1208.82	2125.1	1574.09	1272.63	1901.48	1356.32	1342.92	1545.48	1739.99	1935.63	3034.6	2612.29	2030.73	1420.64	2322.08	1563.11	1264.39	1479.17	1466.34	2046.11	1953.94	1613.67	1640.77
12390	ENSMUSG00000000058	protein-coding	Cav2	8052.72	7181.53	10717.3	8613.02	6859.9	10169.8	8498.27	9596.04	5493.55	8323.62	4618.47	4916.71	6682.43	7021.69	6994.95	10366	7420.72	11109.6	6237.53	8448.64	8042.05	3106.82	4761.32
23849	ENSMUSG00000000078	protein-coding	Klf6	18957.5	50512.5	21187.1	23583.7	34092.2	22973	20198.6	23990.8	21316.8	24374.5	46232.7	53914.2	28057	22624.7	34732.2	34852.3	35423.9	36823.2	39909.9	35767.1	36802.1	49179.9	48818.2
29871	ENSMUSG00000000085	protein-coding	Scmh1	1563.98	1107.14	2500.99	1463.95	1101.3	2626.72	2520.61	3006.95	1463.83	2572.22	1393.97	1131.5	2402.14	1544.99	2598.14	2135.86	1426.56	2383.75	1590.89	1945.97	2321.05	1895.98	1666.12
12858	ENSMUSG00000000088	protein-coding	Cox5a	4212.89	3105.4	3801.63	3949.54	3181.7	3531.6	4608.97	3665.95	3507.99	3821.24	2741.05	2714.71	3127.58	3136.26	3044.4	3838.12	3965.98	3646.12	4824.6	3243.04	3386.26	6181.67	5941.25
21385	ENSMUSG00000000093	protein-coding	Tbx2	30.2647	9.99208	0	9.31933	2.0422	1.9009	1.46027	0	4.8478	0	5.52243	23.6487	1.09098	23.3414	1.05178	3.23999	5.00481	4.19701	3.07364	1.1473	2.30222	4.9707	3.28604
18053	ENSMUSG00000000120	protein-coding	Ngfr	4.3497	4.76352	0	9.14133	0	0.911889	0.771312	0	1.02572	0.900523	1.77929	7.39261	1.09943	8.18628	1.04492	0	1.64572	0.818657	1.66793	0	0	0	0
216795	ENSMUSG00000000126	protein-coding	Wnt9a	2.18233	2.37234	12.1374	1.01775	5.14361	24.575	8.50059	3.74696	0	0.903401	3.54518	1.23285	4.40444	5.83383	5.21727	189.308	25.5699	68.51	11.7374	74.3759	25.0503	63.2665	23.1054
14158	ENSMUSG00000000127	protein-coding	Fer	1344.64	1543.38	1232.83	1273.58	1629.52	1097.47	1052.05	1241.89	768.192	844.366	887.647	1097.52	935.946	897.738	1189.72	1437.21	1256.01	1308.84	1218.4	975.096	1017.45	937.354	1032.78
74204	ENSMUSG00000000131	protein-coding	Xpo6	4154.27	4011.52	4194.4	3967.51	4535.56	4060.04	4092.98	3875.55	3254.05	3242.22	3601.04	3490.81	3557.47	3712.95	3270.9	3525.9	3535.65	4135.47	3467.17	3799.71	4521.94	2520.15	3541.84
209446	ENSMUSG00000000134	protein-coding	Tfe3	3056.2	2789.16	2105.27	2972.13	3268.63	2262.91	2494.03	2177.63	2502.8	2110.5	2430.58	2862.4	1961.25	2477.29	1990.08	2387.23	2590.25	2013.7	2509.17	1974.87	2144.57	2348.31	2363.13
12006	ENSMUSG00000000142	protein-coding	Axin2	631.501	79.9558	147.279	361.603	246.119	132.153	930.019	91.4919	481.211	157.885	93.8878	71.6982	191.888	453.345	166.523	221.958	798.708	296.183	1302.99	187.188	148.477	186.647	300.848
231841	ENSMUSG00000000148	protein-coding	Brat1	658.915	1050.59	548.394	683.721	979.315	550.885	494.902	534.693	796.952	603.262	1096.37	1037.96	672.772	769.91	672.965	650.914	629.732	571.289	655.351	699.467	609.268	754.064	706.637
14673	ENSMUSG00000000149	protein-coding	Gna12	2272.72	2213.8	1581.03	2363.22	2384.42	1624.56	1502.99	1752.86	2388.69	1702.11	2208.45	2312.68	1736.66	2173.04	2011.7	2519.1	2240.06	2312.34	2144.2	2218.35	1882.17	1935.35	2031.88
18400	ENSMUSG00000000154	protein-coding	Slc22a18	749.398	1043.57	607.817	784.466	840.555	779.531	654.948	550.763	996.333	1046.62	1458.25	987.756	1164.06	960.393	933.786	878.247	1041.83	811.846	1094.41	855.8	877.734	2428.49	1517.68
72058	ENSMUSG00000000159	protein-coding	Igsf5	896.688	1061.49	1130.16	1000.19	943.384	1328.74	1529.08	1117.47	825.67	1428.11	1147.18	965.577	1169.8	944.567	1121.94	1332.92	1082.45	1329.79	1103.74	1103.78	1265.95	1960.08	1611.94
72614	ENSMUSG00000000167	protein-coding	Pih1d2	132.672	67.7259	136.623	124.795	63.4201	164.167	161.173	145.166	138.26	143.797	62.558	79.2435	143.448	143.684	152.803	112.343	118.044	136.387	165.566	139.587	139.832	136.959	121.491
235339	ENSMUSG00000000168	protein-coding	Dlat	2911.3	2663.88	2810.12	3201.86	2454.01	2452.31	2488.5	2529.94	2454.29	2390.19	2368.56	2593.9	2185.39	2817.97	2220.01	2404.79	2919.31	2513.39	3166.57	2323.44	2260.19	2388.95	2643.07
66925	ENSMUSG00000000171	protein-coding	Sdhd	4517.91	3950.82	4533.51	4588.51	3548.61	4714.56	5168.56	4331.14	4208.08	5067.2	4168.01	3478.37	4337.52	4188.17	4070.94	3864.29	4028.83	4205.79	4288.86	4019.2	4524.68	5264.46	5432.56
64654	ENSMUSG00000000182	protein-coding	Fgf23	0	4.79814	2.79727	5.11843	0	1.83826	1.51895	1.24269	0	0	0	0	0	0	0	0	3.30722	1.63274	3.27909	0	0	0	0
12444	ENSMUSG00000000184	protein-coding	Ccnd2	12930.4	8755.65	16991.6	13291.4	8989.36	12832.2	9678.15	17816.4	11647.3	16511	6164.13	8834.94	17106.9	12464.9	21129.5	9091.27	11198.9	9865.04	11801.1	17643	15261.9	10814.5	10616.5
277463	ENSMUSG00000000194	protein-coding	Gpr107	2734.43	2233.37	2300.71	2734.01	2169.51	2542.49	2767	2560.66	2459.26	2488.56	1570.88	1892.14	2494.81	2380.66	2402.18	3173.31	2657.74	2760.28	2513.82	2333.73	2504.15	3256.92	2582
338370	ENSMUSG00000000197	protein-coding	Nalcn	7.28466	3.8319	2.30689	12.6484	3.41274	4.45653	1.28463	6.29346	8.54476	1.37832	2.85983	7.10617	0	7.58514	0.857259	4.9174	1.2801	1.98975	4.25572	0.984424	0	2.14752	4.80726
72014	ENSMUSG00000000202	protein-coding	Btbd17	65.621	66.7677	105.271	43.9356	123.714	161.683	240.952	89.8266	43.1171	95.3379	28.2533	57.6319	200.021	27.939	136.321	232.492	36.9954	231.735	44.5445	177.521	182.182	18.177	11.1351
20558	ENSMUSG00000000204	protein-coding	Slfn4	98.9264	388.58	37.1303	40.8376	475.718	33.4906	36.0096	35.1905	24.3746	5.25239	18.3003	24.4268	21.2573	16.4599	9.9865	19.4633	149.762	50.5938	164.084	12.9509	25.9486	62.4937	38.183
13497	ENSMUSG00000000223	protein-coding	Drp2	16.0621	17.0125	22.69	32.4472	22.7333	17.1571	12.2465	22.9054	24.81	9.05382	2.90416	13.3284	12.6029	9.55341	24.5847	15.7016	26.0619	15.3873	23.3796	11.5918	25.2518	9.83955	16.0541
27027	ENSMUSG00000000244	protein-coding	Tspan32	12.0573	3.87979	2.5248	3.80139	8.07638	5.39437	7.03597	5.5275	2.2778	5.48071	1.93181	3.60606	5.47256	1.266	5.06008	14.5458	11.9176	11.1719	3.72212	2.61948	5.25254	4.72474	4.08663
16870	ENSMUSG00000000247	protein-coding	Lhx2	0	0	0	0	0	3.65553	6.43878	0.955819	0	2.08321	0	0	4.25231	0	0	0	0	0.6492	2.17779	3.60392	8.3885	0	0
70809	ENSMUSG00000000248	protein-coding	Clec2g	0	0	0.860393	4.30936	3.70396	2.44674	0.74224	3.44001	0	0.433885	1.61982	2.15985	0	0	1.41063	2.86077	2.89575	1.09213	0	2.10648	0	0	0
66355	ENSMUSG00000000253	protein-coding	Gmpr	477.551	737.39	360.489	510.806	980.768	250.617	302.267	419.231	744.128	99.6406	1100.49	1220.83	95.7291	545.269	214.107	437.894	458.708	384.236	498.481	192.769	164.691	158.462	253.76
23947	ENSMUSG00000000266	protein-coding	Mid2	1919.22	2472.16	1437.17	2024.92	2857.2	1689.09	1589.19	1287.97	2075.39	1830.56	2317.58	2766.96	1780.01	1989.11	1668.73	1994.41	2368	2066.72	2087.64	1534.39	1728.33	2680.37	2276.85
217069	ENSMUSG00000000275	protein-coding	Trim25	9386.78	14195.9	12150.3	10179.5	11992.6	12722.8	11362.2	13978	4507.76	6844.4	5413.44	5593.18	13705.1	5017.7	14450.9	12237.8	11123.7	11693.2	9633.58	12151.7	14847.3	7867.36	6529.79
56077	ENSMUSG00000000276	protein-coding	Dgke	636.096	661.818	797.86	713.225	575.534	831.853	701.276	773.298	510.493	647.19	448.127	494.634	665.444	654.312	606.491	741.124	718.842	831.664	628.894	735.215	696.946	670.425	655.106
74617	ENSMUSG00000000278	protein-coding	Scpep1	5802.65	6512.61	5305.11	5500.78	5770.08	6257.01	7044.78	5234.1	4200.89	4609.08	6237.46	5389.64	4566.7	4248.9	4345.6	6142.16	4476.92	6136.67	4759.72	4681.43	4910.58	3654.1	4174.9
17428	ENSMUSG00000000282	protein-coding	Mnt	2134.38	2773.62	2120.62	2096.83	2735.49	2050.08	1908.1	2472.8	2194.8	2532.47	1947.42	2409.5	2729.8	2218.61	2782.66	3302.3	2401.51	2607.47	2188.07	2818.06	3387.75	2140.02	2283.98
16414	ENSMUSG00000000290	protein-coding	Itgb2	290.404	70.3021	18.1585	180.313	167.533	37.4752	27.3633	18.9441	94.0693	26.8251	28.0549	92.4143	19.5858	142.314	13.5003	81.9819	68.0934	84.5294	78.452	55.062	53.4082	2.79114	14.2238
69692	ENSMUSG00000000295	protein-coding	Hddc2	1025.27	1410.39	780.836	1020.46	1461.28	743.217	738.275	760.089	868.119	542.399	1116.6	991.331	551.958	807.532	578.416	670.403	836.529	703.793	881.484	606.447	620.253	598.425	623.471
21987	ENSMUSG00000000296	protein-coding	Tpd52l1	3684.55	4205.44	2757.91	3749.34	4240.93	2684.08	2673.8	3056.53	2995.1	1800.97	4384.04	3749.72	1869.78	2785.91	2081.39	3016.74	3231.12	2904.81	2929.79	2253.43	2205.14	1536.17	2147.03
18618	ENSMUSG00000000301	protein-coding	Pemt	118.442	132.423	151.299	89.4106	65.5792	135.547	140.574	186.422	65.3748	135.307	100.118	85.4021	131.865	102.937	138.515	106.643	101.573	107.743	121.436	94.9105	121.634	74.4644	104.906
12550	ENSMUSG00000000303	protein-coding	Cdh1	46970.4	59745.2	53966.6	45830.1	58699.3	58553.1	57557.2	58811.5	46360.5	69326	56599.9	59180.5	69798.8	44591.2	65012.4	75007.1	59423.3	68608.6	57580.1	67904.2	66868.3	82613	74211.3
12716	ENSMUSG00000000308	protein-coding	Ckmt1	2077.52	3044.12	5139.94	1927.53	2814.31	6298	6181.55	5086.51	1857.88	8317.5	2719.04	1757.35	7891.16	2483.74	5339.77	2834.91	1626.1	3481.51	2278.32	4004.03	6056.51	7293.88	4563.26
12029	ENSMUSG00000000317	protein-coding	Bcl6b	27.0241	15.5147	52.5191	17.4	19.551	58.0444	71.2673	51.3629	14.6921	29.2433	10.821	14.0192	44.295	3.28386	33.4561	42.3232	21.5199	56.5347	20.8751	29.276	28.1524	4.9186	17.5902
17312	ENSMUSG00000000318	protein-coding	Clec10a	0	0	0	0	0	0.576311	0	0.803898	0	0	0	0	0	0	2.09098	0	0	0	0	0	0	0	0
11684	ENSMUSG00000000320	protein-coding	Alox12	28.7901	10.2599	72.5394	20.7512	8.96892	62.6515	76.5256	137.508	57.3043	86.1543	10.8337	13.9034	109.964	14.1629	158.37	116.461	26.7979	88.8315	17.9393	108.167	140.057	8.56431	16.3582
12846	ENSMUSG00000000326	protein-coding	Comt	2295.16	2401.13	2077.29	2190.44	2445.2	2089.87	2308.82	2112.8	2591.98	2407.12	2574.31	2560.68	2402.12	2489.81	2341.03	2496.58	2873.17	2286.21	2865.94	2369.88	2388.58	2548.98	2994.55
66368	ENSMUSG00000000339	protein-coding	Rtca	1350.04	1090.05	1466.59	1380.21	1129.84	1538.38	1643.34	1554.99	996.208	1536.04	1026.12	997.674	1404.22	1200.68	1287.42	1490.35	1229.03	1554.96	1267.85	1276.42	1387.5	1069.59	993.578
13171	ENSMUSG00000000340	protein-coding	Dbt	1070.97	1352.11	1666.16	1092.49	1129.06	1595.07	1683.74	1658.07	1029.36	1746.11	1379.7	1311.73	1531.63	1153.41	1520.22	1089.81	1015.48	1174.98	971.399	1138.37	1518.43	924.828	1117.03
23994	ENSMUSG00000000346	protein-coding	Dazap2	13992.1	15629.9	9915.3	14449	14413.1	10707	10170.8	10643	15604.1	11715.9	16527	15249.4	12389.3	15461.8	11972.4	12949.9	13148.3	11750.8	12392.7	11837.7	12475.6	20388.5	17149.8
68995	ENSMUSG00000000355	protein-coding	Mcts1	904.783	1108.77	778.344	937.48	914.951	753.258	840.433	780.075	920.102	702.815	1101.02	993.58	777.808	810.912	744.248	730.015	908.575	747.271	851.209	759.061	761.286	956.316	971.563
19700	ENSMUSG00000000359	protein-coding	Rem1	1.01139	0.942593	0	0	2.86335	0	0	0	0	0	0	0	0	0	0	5.63996	0.648407	0	0	0	0	0	0
216131	ENSMUSG00000000374	protein-coding	Trappc10	2593.48	2451.48	3220.75	2516.24	2824.02	2958.71	3073.64	3121.96	2032.59	3456.35	2058.3	3008.49	2877.2	2351.92	3051.1	2433.27	2288.49	2769.1	2506.21	2875.32	2919.32	3492.88	3200.09
216527	ENSMUSG00000000378	protein-coding	Ccm2	1666.2	1596.88	2305.8	1460.53	1494.34	2166.12	2500.3	2190.65	1217.9	2000.96	1528.48	1337.99	2071.38	1157.99	2134.91	2542.38	1438.24	2508.31	1423.84	2233.72	2115.27	1223.1	1164.06
21379	ENSMUSG00000000384	protein-coding	Tbrg4	2409.15	1907.67	4324.27	2587.94	1681.59	3936.72	3844.56	3866.12	1875.39	3362.99	1277.28	1360.33	3381.1	2240.87	3241.11	3083.39	2102.56	3502.04	2139.14	3294.05	3421.38	1333.85	1545.76
50528	ENSMUSG00000000385	protein-coding	Tmprss2	8366.45	13203.7	13047.9	7291.73	11314.5	14907.8	17635.9	12272.7	10085.9	22556.1	15850.1	14161	21853.8	10859.4	17361.1	9842.91	7523.74	12088.6	9058.05	16172.4	16479.6	24956	18370.6
17857	ENSMUSG00000000386	protein-coding	Mx1	388.36	462.48	562.204	308.402	300.008	511.721	383.609	956.733	85.2297	67.3621	22.8358	28.691	339.275	65.4897	683.914	529.931	471.64	486.758	455.517	537.794	696.953	112.333	57.1926
14089	ENSMUSG00000000392	protein-coding	Fap	2.70092	24.4078	12.8474	7.70584	17.2149	12.2619	3.78139	10.4059	1.09312	0.948022	11.699	16.9267	9.16803	0	16.187	8.10177	7.26369	7.1635	10.5243	24.2022	23.6508	0	0
66108	ENSMUSG00000000399	protein-coding	Ndufa9	2673.55	2386.69	2909.56	2811.06	2063.71	3195.17	3097.11	2936.14	2763.38	3208.56	2499.69	2132.31	2868.3	2899.84	2755.75	2389.11	2514.89	2535.96	2498.06	2495.45	2737.49	3319.78	2810.26
54156	ENSMUSG00000000402	protein-coding	Egfl6	1.09658	1.16154	45.4722	3.07037	4.11523	42.2196	75.2007	23.9838	8.24939	81.4189	0	4.89855	59.2152	0	22.7608	21.1739	0.825796	61.7355	0	40.3601	127.806	10.3339	2.31878
16818	ENSMUSG00000000409	protein-coding	Lck	44.6294	17.9607	148.817	42.5246	21.2787	62.495	71.2282	131.814	46.9405	37.6674	13.0205	19.0628	46.0947	26.7405	74.0584	27.6162	23.2951	28.1876	55.3836	28.6077	48.3866	29.5112	11.5927
30785	ENSMUSG00000000416	protein-coding	Cttnbp2	19.7537	0	203.768	10.6945	1.00984	90.2011	128.052	223.299	26.8968	310.516	0.844591	0	416.983	9.56862	487.905	57.6535	7.99103	71.9757	11.4795	367.231	233.796	2.93382	78.8067
14423	ENSMUSG00000000420	protein-coding	Galnt1	5760.54	7382.97	3700.43	6142.46	6730.45	3317.05	3278.45	3544.19	4743.49	3335.38	4959.5	4614.43	2617.98	4763.23	3028.16	4748.64	7203.9	4504.91	6331.8	2916.36	3209.48	5773.29	6323.96
67027	ENSMUSG00000000439	protein-coding	Mkrn2	1067.91	1253.26	832.399	1048.05	1321.07	948.677	915.663	906.681	1431.79	934.297	922.25	1118.24	1161.9	1302.82	915.924	890.729	1072.38	985.667	933.356	1039.42	1067.22	1275.7	1034.08
19016	ENSMUSG00000000440	protein-coding	Pparg	1875.91	2841.03	1264.6	1738.45	3237.99	1595.94	1604.72	1323.73	1392.3	1346.29	2488.85	2232.48	1642.63	1261.06	950.008	1563.21	1709.85	1774.85	1564.32	1630.4	2060.46	3286.39	3812.75
110157	ENSMUSG00000000441	protein-coding	Raf1	3796.53	3303.21	3309.87	3870.29	3297.19	3384.09	3181.96	3311.89	4211.08	3930.87	3571.32	3895.59	3869.45	4152.77	3841.96	2838.4	3340.53	3385.85	3370.84	3919.51	3988.69	4650.87	4207.19
54204	ENSMUSG00000000486	protein-coding	Septin1	6.35278	16.8872	33.9018	14.3868	24.1876	22.0581	12.3173	35.5203	24.4417	18.4477	38.2911	38.203	20.3232	19.7657	33.177	26.5886	22.2434	22.8351	22.1168	22.8864	20.6464	16.5195	11.4388
18591	ENSMUSG00000000489	protein-coding	Pdgfb	1578.9	1749.19	949.926	1563.01	1853.06	1344.89	1410.18	1059.78	2193.59	981.023	1904.1	1770.43	1484.29	1556.21	1377.58	5176.35	2654.59	3569.82	2072.05	2538.98	2000.84	1748.35	2176.33
11482	ENSMUSG00000000530	protein-coding	Acvrl1	0.736141	0.795677	2.51268	1.39072	0	35.1107	28.5783	3.40808	12.9338	8.85364	0	0.829975	10.6545	0.782544	8.78884	37.0588	3.33018	26.1958	0	22.4406	47.3148	0.872193	2.34948
56149	ENSMUSG00000000531	protein-coding	Tamalin	3463.38	2606.94	2597.83	3542.4	2413.97	2349.69	2445.64	2691.95	3445.66	2846.56	3261.6	3543.51	3288.35	3604.04	3119.94	3819.32	2760.09	3452.01	2494.06	4146.19	4156.84	2843.43	3166.32
11479	ENSMUSG00000000532	protein-coding	Acvr1b	4016.1	3643.15	2776.16	3977.11	3544.09	2895.19	3022.75	2948.13	6591.05	3476.14	4047.59	3797.4	3728.63	5754.55	3692.58	3375.82	3564.34	3083.63	3967.33	3803.47	3307.5	7044.78	5872.58
216810	ENSMUSG00000000538	protein-coding	Tom1l2	1779.52	2595.76	2372.6	1913.1	2287.15	2382.92	2332.95	2480.49	2376.4	3318.94	3208.05	3659.16	2837.63	2399.65	2834.45	2129.38	2123.53	2108.21	2263.35	2629.25	2834.98	4681.75	3933.8
59290	ENSMUSG00000000544	protein-coding	Gpa33	2547.88	3488.02	315.663	1843.59	4052.8	1287.36	1892	368.066	2127.33	1175.22	3979.82	2270.56	1043.48	2150.19	241.971	1446.34	1964.05	1048.08	1612.7	541.078	593.219	9817.46	6032.57
29813	ENSMUSG00000000552	protein-coding	Zfp385a	443.463	357.317	505.512	444.318	338.435	460.517	382.532	545.716	557.284	385.312	470.067	466.209	558.586	373.74	605.895	810.091	717.598	717.103	593.802	802.209	748.893	393.597	510.976
16402	ENSMUSG00000000555	protein-coding	Itga5	152.81	161.061	113.692	120.21	213.59	216.421	215.365	152.253	71.8087	90.3486	78.1114	115.342	141.092	71.6011	165.495	1160.13	280.382	535.621	172.112	233.522	238.999	35.2468	25.6401
70465	ENSMUSG00000000561	protein-coding	Wdr77	3197.41	2080.65	3726.22	3223.33	2248.85	3497.23	3544.23	3543.65	2507.6	3493.71	1626.2	1785.26	3249.61	2736.8	3145.43	2601.6	2777.14	3343.12	2724.43	3394.84	3334.23	1645.6	2115.81
11950	ENSMUSG00000000563	protein-coding	Atp5pb	8585.91	7850.38	9716.04	8167.6	8050.84	10994.4	11829	9096.8	7052.59	11634.6	8357.65	7135.87	9938.89	8016.8	7800.96	7949.84	6695.23	8580.29	7386.49	7678.15	9547.97	7118.66	8031.57
20682	ENSMUSG00000000567	protein-coding	Sox9	3472.42	4687.2	3806.73	4247.91	3459.79	3119.75	3479.97	4381.89	5147.57	4193.2	4635.64	4352.16	4601.45	4982.46	4910.36	4063.27	4397.16	3201.32	4450.94	4384.68	3710.54	7903.14	7918.72
11991	ENSMUSG00000000568	protein-coding	Hnrnpd	7298.76	7236.78	6200.66	7887.6	7599.99	5434.05	5204.16	5931.34	6116.1	5049.25	6409.73	6873.57	5030.93	7622.05	5073.75	4685.67	5899.44	5075.31	5418.41	5265.96	5348.35	4510.35	5722.21
100040563	ENSMUSG00000000579	protein-coding	Dynlt1c	103.703	86.2453	75.2455	66.7764	155.366	53.2911	91.7024	40.2877	97.7821	47.6148	109.558	129.29	56.3117	62.8728	83.4792	37.0834	99.163	58.3771	64.2155	56.3601	21.7356	163.172	84.25
57316	ENSMUSG00000000581	protein-coding	C1d	1215.37	1544.72	2031.83	1062.55	1299.72	1863.86	2092.49	1908.86	1061.39	2406.58	1734.74	1428.43	2034.14	1167.45	1842.22	2012.9	910.87	1973.91	1335.34	1840.98	1989.18	1501.9	1305.42
14667	ENSMUSG00000000594	protein-coding	Gm2a	1318.85	2250.06	4132.19	1461.41	2036.85	4472.33	5250.98	3799.98	1990.06	3325.69	2250.88	1878.01	3964.94	1849.75	3099.71	4574.4	2474.98	5228.01	2208.44	3572.89	3510.78	3042.3	3394.1
79264	ENSMUSG00000000600	protein-coding	Krit1	1381.1	1439.74	1323.04	1486.1	1447.39	1268	1301.16	1253.98	1186.23	1340.55	1327.58	1502.55	1301.02	1343.53	1234.96	1081.43	1116.52	1288.5	1161.81	1220.54	1273.18	1256.13	1396.88
12727	ENSMUSG00000000605	protein-coding	Clcn4	1850.82	3135.84	2293.54	2065.52	2529.23	2086.7	2019.12	2410.22	2426.21	2984.59	3546.11	3481.06	2750.84	2410.52	3109	2227.91	2129.33	2254.88	2129.29	2776	2595.88	3468.49	2893.68
20355	ENSMUSG00000000627	protein-coding	Sema4f	35.9294	17.2066	145.493	51.9667	29.7776	166.993	254.416	89.4371	41.3669	47.2681	15.4925	16.7313	36.1866	21.5346	31.1595	839.426	51.8208	790.426	17.5966	108.797	93.5903	13.7187	11.1367
15277	ENSMUSG00000000628	protein-coding	Hk2	21044.2	11152.7	11126.2	17810.8	14785	9646.45	11533.5	10701.9	13655.4	6530.82	6531.43	6362.07	8469.26	11843.1	7791.62	14579.7	12164.9	13373.5	11750.3	8892.4	8891.73	7650.33	5335
360013	ENSMUSG00000000631	protein-coding	Myo18a	6951.8	9528.27	19371.2	6989.94	9892.46	18356.3	14134.1	21668.7	9292.08	24378.3	9358.45	11831.7	27470.2	10153.6	26557.1	16577.8	6841.59	16592.3	6061.49	26057.7	24551.1	11962.3	10521.3
20370	ENSMUSG00000000632	protein-coding	Sez6	53.3116	91.2727	1.63288	82.9508	71.9762	0	1.15742	0	145.093	0	82.6366	66.0743	0	75.0574	0.976548	0	44.438	0	47.3446	0	0	15.8921	35.8848
23833	ENSMUSG00000000682	protein-coding	Cd52	12.0454	3.58421	0	23.2386	0	0.912036	0.769442	0	61.66	0	3.52061	1.22845	1.09243	74.873	0	1.69414	0.818736	0	0	0	1.14279	14.0079	1.15609
67477	ENSMUSG00000000686	protein-coding	Abhd15	1.06326	0	2.73806	1.99557	2.00476	5.40978	2.96637	7.27199	0	7.90661	1.75827	3.62983	4.28302	0	4.0798	6.47006	1.6177	2.41054	3.1886	4.56295	3.35155	11.138	3.33163
15414	ENSMUSG00000000690	protein-coding	Hoxb6	2.76344	4.87634	3.61109	0.82982	1.65786	5.99653	1.92594	3.00197	0	0	0	12.4697	0	0.957121	0	7.33777	4.67895	1.33163	3.97437	0	0	1.61129	0
16950	ENSMUSG00000000693	protein-coding	Loxl3	68.4078	19.3306	30.2008	34.2012	9.33303	33.8064	14.031	32.2323	23.3652	6.84239	27.7024	7.43106	39.9386	24.4643	99.0768	38.4347	28.3855	18.3198	15.304	10.7348	19.7836	61.0269	10.1282
12231	ENSMUSG00000000706	protein-coding	Btn1a1	24.1119	16.6387	34.8053	15.4869	32.2204	20.8421	56.505	38.2787	31.3789	39.5595	42.2204	63.4177	31.3485	30.5356	53.4074	50.1545	70.6911	32.9635	50.02	32.7431	34.5736	57.6646	53.4293
18519	ENSMUSG00000000708	protein-coding	Kat2b	2277.74	3516.37	1729.1	2222.03	3094.65	1915.39	1668.05	2036.61	2582.67	2281.56	3452.5	3418.16	3012.58	2517.71	2555	1728.91	2170.55	1646.7	2780.63	2228.71	2653.67	3722.78	3400.76
19344	ENSMUSG00000000711	protein-coding	Rab5b	4112.23	6358.22	3941.04	4164.92	6464.87	4429.88	4419.6	4158.84	4832.06	4966.6	6208.63	6284.93	5162.77	4494.6	5076.45	7311.51	5397.32	5834.32	4891.53	5404.64	5378.19	6578.25	5970.94
54427	ENSMUSG00000000730	protein-coding	Dnmt3l	0.756468	0.812538	0	0	0	0.623286	0	0	0	0	0	0	0	0	0	0	0	0	0	0	0	0	0
11634	ENSMUSG00000000731	protein-coding	Aire	0	9.47161	0.412561	3.86571	7.21049	1.20308	0.869442	2.75956	11.7717	1.20822	10.4805	8.88169	9.62505	0	7.62808	7.87847	4.32789	2.25955	13.3202	10.434	1.9923	0	0
50723	ENSMUSG00000000732	protein-coding	Icosl	82.7362	71.2256	244.954	81.3455	54.9286	255.956	243.44	220.296	81.1213	363.307	82.3738	106.094	457.428	85.9713	296.611	269.636	58.1418	259.845	56.9813	372.898	333.796	159.832	144.601
234847	ENSMUSG00000000738	protein-coding	Spg7	2945.29	3224.17	2775.12	3010.84	3273.97	2782.18	2685.09	2722.4	3021.73	2785.37	3711.49	3385.58	3022.42	2847.07	3091.79	2943.29	2980.99	3209.76	3582.74	3001.11	3013.25	3927.47	3616.22
57429	ENSMUSG00000000739	protein-coding	Sult5a1	0	0	0	0.863395	0.878934	0.766907	0	0.537259	0	0	0	0	0.468969	0	0	0	0.703956	0.342162	0	0	0.485993	0	0
270106	ENSMUSG00000000740	protein-coding	Rpl13	28790	28558.5	24875.8	26929.7	32127	23266.9	30342.6	26534.1	31714.4	22202.2	24909.7	24139.7	24178.4	19176	24628.2	27714.7	28018.8	25040.2	33773	25503.2	22685.9	25890.5	24612.4
234852	ENSMUSG00000000743	protein-coding	Chmp1a	4525.54	6227.51	3640.94	4332.03	6178.7	4058.01	4213.78	3782.69	4582.19	4044.14	7356.87	6491.34	4275.71	4090.89	4000	5262.3	5483.67	4501.26	5499.38	4524.17	4388.7	9226.89	7540.61
68275	ENSMUSG00000000751	protein-coding	Rpa1	2236.42	1358.11	4600.03	2184.37	1506.73	4108.95	4407.72	4436.81	1239.84	4749.48	785.025	1116.41	3424.2	1809.47	3512.71	3290.57	1600.52	3768	1930.22	3652.54	3607.5	1098.83	1505.58
20317	ENSMUSG00000000753	protein-coding	Serpinf1	32.8735	38.1128	31.3574	28.5834	24.6341	46.5385	34.6552	43.6211	0	0	0	0	0	0	4.80739	66.7553	25.4158	17.1641	22.1035	0	0	1.89579	0
259279	ENSMUSG00000000759	protein-coding	Tubgcp3	1894.53	2009.14	2049.27	1834.31	1977.09	1809.45	1773.24	1903.41	1949.79	1968.22	1894.45	2140.69	1818.32	1869.34	1753.38	1368.77	1958.34	1564.51	1970.72	1783.74	1875.95	2098.49	2062.2
67065	ENSMUSG00000000776	protein-coding	Polr3d	1327.98	981.292	1038.55	1109	961.724	900.085	1065	1103.39	1031.17	816.73	838.453	871.219	924.411	1155.69	908.338	856.879	1206.78	1038.08	1193.99	984.958	874.215	813.068	1004.85
21414	ENSMUSG00000000782	protein-coding	Tcf7	362.576	96.9419	659.432	316.621	193.389	735.276	1032.22	574.625	130.372	628.106	86.5094	83.6344	564.105	220.579	478.903	1246.31	207.73	1150.89	228.666	868.485	817.772	48.9574	101.806
13205	ENSMUSG00000000787	protein-coding	Ddx3x	26053.4	27148.2	26493.8	27524	24002.7	24720	24772.3	26395	24511.5	27015.1	25237.4	27735.1	23137.9	26818.4	26498.5	25110.5	28365.4	27281.9	26387	25829.9	26414	31649.7	31890.4
16161	ENSMUSG00000000791	protein-coding	Il12rb1	3.02515	8.38424	4.9238	5.63501	7.59495	5.081	19.0943	10.3719	14.4137	7.51348	11.3364	9.76171	7.12876	6.51742	5.79888	14.3527	12.9702	8.43786	7.3244	7.61665	6.31989	8.35112	12.8017
114479	ENSMUSG00000000792	protein-coding	Slc5a5	27.2697	15.6015	60.7435	21.3965	13.3424	42.282	48.1554	65.9742	26.4283	40.6069	28.6639	25.9906	66.0188	18.922	153.532	72.4085	17.3776	50.8475	19.7767	77.3742	59.4189	11.5664	26.3823
140493	ENSMUSG00000000794	protein-coding	Kcnn3	1.7995	0	9.73593	3.34945	0.599282	9.67697	11.4612	10.1496	1.69654	9.46915	0	0	6.27882	0	24.9384	447.746	8.85732	243.444	7.74336	38.8294	44.2669	0	3.93258
237898	ENSMUSG00000000804	protein-coding	Usp32	3017.53	3507.49	2849.24	3197.08	3636.5	2815.41	2760.46	2580.73	3355.43	2706.69	3276.55	3742.63	2825.8	3423	3058.24	2904.06	2855.96	3429.52	2632.62	3271.03	3067.56	3029.9	2995.34
232223	ENSMUSG00000000811	protein-coding	Txnrd3	777.104	707.409	382.606	760.602	712.074	453.828	529.2	423.729	690.062	395.156	613.03	557.055	392.834	611.375	395.879	567.194	771.982	512.931	676.509	450.167	431.464	544.823	481.365
269401	ENSMUSG00000000823	protein-coding	Zfp512b	708.389	983.667	802.452	983.182	816.214	690.122	559.211	927.228	1400.42	1184.16	1267.23	1473	1429.72	1188.47	1192.7	723.702	974.382	707.438	876.36	1374.89	848.769	1428.24	1214.9
13002	ENSMUSG00000000826	protein-coding	Dnajc5	7875.52	7330.62	7635.44	7844.77	8162.89	8301.96	8603.56	7309.54	7979.62	9069.21	6590.12	8186.14	8444.58	7230.49	8686.37	8598.33	10304.2	8762.69	10830.3	8797.12	7593.75	13992.9	13818.5
66314	ENSMUSG00000000827	protein-coding	Tpd52l2	2919.02	3290.78	2130.74	2921.84	3396.74	2770.26	2584.69	2524.9	3005.27	2195.65	3225.61	2933.47	2596.54	2779.41	2381.41	3869.53	3701.02	3226.8	3002.13	2560.06	2923.93	3400.51	3583.2
14265	ENSMUSG00000000838	protein-coding	Fmr1	4239.25	5260.82	4462.6	4222.61	4572.93	3772.93	3392.15	4113.28	3570.36	4149.88	4217.07	4678.83	3866.01	4155.01	4270.51	2971.29	4362.18	3451.28	4077.09	3602.7	3758.4	4969.7	4973.09
59038	ENSMUSG00000000876	protein-coding	Pxmp4	505.658	853.707	541.939	541.092	680.458	777.603	577.106	752.724	969.125	1061.65	1115.54	1001.78	1035.2	693.251	745.027	506.227	828.78	529.173	894.464	636.512	778.112	1839.92	1557.88
53310	ENSMUSG00000000881	protein-coding	Dlg3	3578.68	2559.4	1218.4	2996.01	3276.83	1133.15	1145.88	1508.79	2578.44	1031.85	2146.74	2531.7	1159.51	2680.26	1309.61	1540.82	2624.11	1456.13	2568.97	1388.49	1342.45	2567.43	2564.24
13972	ENSMUSG00000000884	protein-coding	Gnb1l	137.406	113.846	139.687	163.937	116.51	172.963	203.291	149.57	174.033	123.139	103.82	107.364	135.266	143.217	134.972	126.548	161.157	114.686	161.618	124.479	133.972	145.767	111.924
17385	ENSMUSG00000000901	protein-coding	Mmp11	333.427	427.239	154.091	324.737	424.226	131.785	136.444	227.698	912.4	201.187	900.921	932.546	279.267	671.731	379.34	731.944	557.207	483.79	389.683	516.591	407.075	425.529	525.232
20587	ENSMUSG00000000902	protein-coding	Smarcb1	2745.34	2518	2566.42	2638.87	2678.61	2423.97	2497.99	2573.97	2467.73	2524.24	2548.66	2564.1	2442.52	2567.59	2402.17	2632.53	2367.49	2539.82	2379	2539.5	2645.36	2168.53	2247.82
22364	ENSMUSG00000000903	protein-coding	Vpreb3	3.04471	2.70684	6.87116	4.62135	0	4.19574	0.867009	4.30898	27.2653	21.7328	13.0823	13.6905	25.216	68.3653	15.1551	2.87408	1.52171	0.911997	3.05361	12.3438	10.565	14.3039	3.96776
29816	ENSMUSG00000000915	protein-coding	Hip1r	4433.73	6137.27	4934.68	4377.01	5213.1	5286.21	4733.68	5653	6497.57	5730.46	6268.17	6051.11	6432.06	5524.64	5769.65	5794.04	3964.5	4975.55	3468.28	5181.26	5601.92	5794.48	5518.56
100609	ENSMUSG00000000916	protein-coding	Nsun5	584.574	626.315	645.125	615.422	546.483	619.738	589.605	549.177	494.758	512.707	673.496	623.218	431.781	495.327	552.987	333.7	458.562	461.084	472.225	457.703	430.654	458.845	478.857
72960	ENSMUSG00000000934	protein-coding	Top1mt	708.874	387.13	512.72	695.842	418.605	573.977	617.849	500.86	567.547	525.443	370.222	328.019	502.519	636.974	403.365	554.954	593.067	520.522	662.943	448.855	541.313	331.19	410.641
15395	ENSMUSG00000000938	protein-coding	Hoxa10	3.4617	40.0261	2.84873	5.63395	51.8957	1.87945	2.44727	3.81514	0	0.871091	33.7153	187.523	1.68297	1.09548	0	6.53981	1.67527	1.23975	4.93821	0	2.40348	3.91242	1.1222
15401	ENSMUSG00000000942	protein-coding	Hoxa4	0	0	0	0	0	0	0	0	0	0	0	4.93181	0	0	0	0	0	0	0	0	0	0	0
17387	ENSMUSG00000000957	protein-coding	Mmp14	1086.22	34.2428	2832.36	736.85	19.0676	3418.03	3977.53	3082.03	926.536	3610.55	2.47916	15.7901	4326.38	912.619	4058.16	8526.94	47.6209	6822.16	35.5304	6242.49	5420.34	5.97586	53.6036
20540	ENSMUSG00000000958	protein-coding	Slc7a7	2492.53	3173.31	2607.41	2270.21	2802.74	2244.82	2493.79	2549.16	2910.67	3112.78	4728.39	4191.82	3471.63	2477.64	3651.2	4313.16	2741.58	4129.19	2973.09	4313.69	3407.66	4669.41	3857.16
69089	ENSMUSG00000000959	protein-coding	Oxa1l	1808.74	2167.44	1786.84	1786.36	2070.25	1589.75	1794.51	2001.43	2091.51	1963.52	2092.75	2184.79	2170.9	2145.44	1949.88	1756.91	1739.06	1596.7	2001.69	2092.5	1961.84	1848.95	2039.9
217026	ENSMUSG00000000976	protein-coding	Heatr6	1254.07	1306.75	1311.29	1271.54	1279.59	1500.71	1279.91	1264.57	1282.38	1335.04	989.847	1353.77	1341.72	1259.47	1520.02	1245.93	1198.32	1383.63	1231.2	1419.74	1400.42	1350.89	1455.55
14038	ENSMUSG00000000983	protein-coding	Wfdc18	2.19461	0	19.6124	6.14481	1.04006	18.2222	11.6489	16.434	9.34521	14.3728	0	1.22907	5.46794	21.775	34.2694	11.9266	0.82086	14.1329	0	3.59346	3.44002	5.09651	2.30724
78369	ENSMUSG00000001014	protein-coding	Icam4	17.5771	13.3245	28.5194	19.8315	7.96885	30.9016	26.6416	38.9145	30.7602	44.0674	22.6996	22.7498	33.2446	54.1283	48.9141	15.2788	17.169	18.5421	22.7081	31.4848	30.1148	52.7021	32.329
67781	ENSMUSG00000001016	protein-coding	Ilf2	2518.52	1497.85	2859.07	2589.79	1619.76	2799.16	3122.37	2663.41	1981.17	2469.73	1225.45	1325.06	2024.72	2231.82	2081.23	2429.61	2186.62	2740.25	2090.42	2362	2320.27	1272.92	1759.86
66511	ENSMUSG00000001017	protein-coding	Chtop	5104.29	5120.53	5735.26	5481.01	5080.29	6020.92	6641.04	5511.68	4327.65	5409.93	4797.59	4643.92	5299.64	4507.94	5031.44	5966.66	4487.63	5878.6	4583.55	5364.15	5420.22	3851.41	4128.37
20615	ENSMUSG00000001018	protein-coding	Snapin	1159.37	2064.68	1085.28	1386.99	2207.79	1356.29	1379.97	1224.47	1394.97	1440.44	2215.64	2275.78	1366.75	1369.73	1226.04	1874.08	1441	1630.53	1217.95	1510.48	1475.66	1392.7	1399.97
20198	ENSMUSG00000001020	protein-coding	S100a4	535.997	1481.99	640.01	623.057	1168.74	883.622	633.05	686.242	376.187	532.436	897.787	1136.22	304.824	441.054	267.881	804.15	644.275	712.15	547.656	398.759	545.623	423.038	425.659
20197	ENSMUSG00000001021	protein-coding	S100a3	85.451	133.298	138.689	77.9468	145.874	208.79	145.926	143.805	41.6324	122.838	134.783	119.007	106.467	47.7189	122.518	525.268	123.767	402.065	73.8117	307.224	210.05	72.7319	117.7
20199	ENSMUSG00000001023	protein-coding	S100a5	0	1.20523	6.34288	0	1.04176	2.75885	3.10839	2.53566	1.00224	2.69289	0.881388	0	4.38066	1.15078	6.24808	0.82751	1.64201	0.813552	1.68001	4.80517	2.30233	0	2.23142
20200	ENSMUSG00000001025	protein-coding	S100a6	46785.6	63462.6	58157.9	47669.3	55624.5	79319.2	69833.7	58046.1	32081.7	57828.5	57184.2	47931.5	44339.3	39957.5	34561	78433.9	42492.6	78073.4	44156.4	46547.2	54516.1	71715.9	63658.4
110880	ENSMUSG00000001027	protein-coding	Scn4a	0.99957	0	1.68756	2.76193	0.937526	0.822164	2.81056	0	1.8741	0.828267	0	0	0	1.05768	0	0.767025	3.01219	0.733547	0	0	0	1.18491	2.12823
23939	ENSMUSG00000001034	protein-coding	Mapk7	1204.72	1496.51	1091.81	1374.51	1620.54	1099.87	980.008	933.652	1337.02	1013.22	1493.72	1605.45	1195.95	1270.44	1201.72	1383.93	1377	1262.66	1415.23	1104.92	950.916	1250.19	1216.55
13855	ENSMUSG00000001036	protein-coding	Epn2	4513.9	3426.49	1937.76	4797.78	4114.81	1900.77	1972.31	1673.11	4409.33	2360.29	3386.66	4429.26	2821.9	3940.67	2471.56	4444.54	4756.55	3512.06	3882.65	3115.07	2795.88	3633.26	4167.02
27078	ENSMUSG00000001039	protein-coding	B9d1	601.488	440.371	597.389	620.33	376.488	573.673	608.387	634.225	600.954	564.353	512.624	449.469	564.301	587.597	680.927	520.705	430.926	564.207	434.891	625.366	562.154	381.593	440.949
99683	ENSMUSG00000001052	protein-coding	Sec24b	2761.76	3079.2	2664.38	2825.15	3125.09	3143.6	2956.34	3309.34	2513.8	3324.58	2795.2	3056.59	3484.31	2364.96	2977.74	3951.85	2819.36	3561.09	2611.11	3563.63	3521.97	2624	2543.78
212706	ENSMUSG00000001053	protein-coding	N4bp3	914.474	728.887	868.012	880.821	711.227	840.235	919	729.052	588.308	663.209	619.017	532.93	694.156	700.421	691.681	734.988	641.225	690.705	700.311	681.408	693.442	389.769	471.326
66089	ENSMUSG00000001054	protein-coding	Rmnd5b	713.611	830.442	889.444	688.541	833.12	892.325	961.595	852.17	597.963	800.58	836.632	913.953	828.069	730.707	845.708	1097.17	890.862	1094.01	766.716	833.2	832.004	1016.45	915.095
52530	ENSMUSG00000001056	protein-coding	Nhp2	3169.62	1831.86	3510.18	3109.21	1979.81	3270.89	3428.12	3176.03	1924.53	2513.98	1257.63	1360.09	1961.96	2522.07	1917.23	1923.49	2371.75	2455.92	2399.54	2025.66	2352.71	1357.52	2068.72
72325	ENSMUSG00000001062	protein-coding	Vps9d1	411.907	674.613	336.925	401.382	636.233	444.686	349.018	362.795	741.175	542.998	938.31	1006.84	562.73	610.868	506.042	408.017	610.628	338.91	519.299	594.22	534.269	891.508	760.829
57247	ENSMUSG00000001065	protein-coding	Zfp276	718.784	1171.38	575.471	724.821	1056.61	707.927	615.398	445.216	997.104	633.717	1274.06	1197.69	940.573	765.987	725.613	609.486	803.193	636.456	989.691	966.335	647.855	1494.78	1105.34
239659	ENSMUSG00000001076	protein-coding	C1ql4	0	3.65655	1.86735	1.01788	1.02064	3.7194	2.2498	1.23391	3.98718	2.68884	5.4362	1.23985	6.56289	5.99878	2.0859	0	3.31101	2.47398	0	1.15779	2.28821	0	2.25659
68294	ENSMUSG00000001082	protein-coding	Mfsd10	3113.19	3355.15	2318.5	3280.47	3249.71	2569.18	2512.17	2417.46	3154.03	2713.49	3307.5	2971.24	2763.68	3177.76	2813.99	2111.12	2756.41	2150.51	2732.76	2613.71	2462.31	2238.66	2727.22
269593	ENSMUSG00000001089	protein-coding	Luzp1	3384.73	3003.62	4893.35	3184.25	3165.17	4254.22	3995.41	4794.41	3461.95	5069.08	2586.07	3639.93	5021.71	3740.67	5819.2	5724.32	3804.06	6073.95	3568.74	6824.23	6119.47	4719.55	5345.35
20500	ENSMUSG00000001095	protein-coding	Slc13a2	5.49173	7.06785	77.6755	10.0685	3.0797	201.675	243.747	100.795	43.0473	391.08	10.6262	6.18241	351.446	32.5943	149.55	140.514	8.26613	130.35	18.3793	77.6205	138.232	375.913	93.4495
330171	ENSMUSG00000001098	protein-coding	Kctd10	8721.34	11428.6	11000	8955.52	10454.2	10007.3	9243.53	10198.5	8202.95	11995.5	12595.4	11974.9	10372.5	9758.48	10727.4	10663.6	8926.41	10252.3	9037.31	11642.6	11568.2	14615.7	14820
67811	ENSMUSG00000001100	protein-coding	Poldip2	2283.62	2259.28	2259.53	2403.62	2195.67	2255.35	2257.76	2345.72	2400.67	2507.14	2379.32	2452.41	2428.77	2531.33	2420.39	2207.86	2026.57	2123.43	1876.81	2475.28	2329.71	1560.09	1825.62
55978	ENSMUSG00000001105	protein-coding	Ift20	835.864	883.52	1248.55	790.817	737.764	1251.23	1197.8	1147.7	923.593	1290.59	1165.18	889.158	1350.47	903.353	1301.01	1202.18	701.681	1142.16	791.466	1049.97	1263.02	1124.06	945.485
12833	ENSMUSG00000001119	protein-coding	Col6a1	43.6167	70.9712	60.7308	50.8648	62.9041	110.708	44.9984	68.6932	4.1338	6.3247	0	1.23099	8.82137	0	13.5841	128.442	74.0537	45.6994	58.9714	10.671	3.41057	0	0
59093	ENSMUSG00000001120	protein-coding	Pcbp3	153.124	100.826	424.726	173.628	110.569	255.051	262.711	500.899	199.393	355.386	80.307	138.596	436.447	122.788	510.683	444.17	226.189	349.284	116.028	461.92	384.135	100.686	276.118
16859	ENSMUSG00000001123	protein-coding	Lgals9	9860.24	17618.8	17366.4	10063.3	12647.9	17885.2	15015.7	22716.1	4822.37	11284.4	6423.22	4854.52	26581.9	4763.03	27093.3	17201.4	13114.5	15392.1	12582.8	21683.4	26055.5	8148.67	6898.19
11836	ENSMUSG00000001127	protein-coding	Araf	2501.95	3282.89	2554.15	2558.31	3008.99	2466.61	2587.13	2627.77	2870.25	2676.18	3894.77	3472.68	3146.29	3095.62	2629.85	2429.06	2348.71	2439.84	2448.44	2551.83	2730.8	2886.13	2611.67
18636	ENSMUSG00000001128	protein-coding	Cfp	47.5791	84.2379	81.3136	61.2857	75.1434	89.6215	102.508	37.732	104.072	47.6852	145.791	111.603	76.071	72.18	86.3065	45.7653	116.787	90.4291	108.487	73.612	69.4668	91.4922	59.1434
21857	ENSMUSG00000001131	protein-coding	Timp1	394.573	423.747	263.496	448.048	483.804	360.355	362.849	252.513	173.062	112.619	153.583	164.568	85.1549	271.319	109.781	442.512	465.576	350.91	472.18	116.237	131.326	166.651	227.514
22294	ENSMUSG00000001134	protein-coding	Uxt	399.799	415.919	388.762	413.121	480.53	424.469	399.542	310.947	289.938	386.243	350.616	412.872	296.338	360.301	303.473	325.987	358.787	330.223	306.924	308.448	367.36	449.435	402.419
94218	ENSMUSG00000001138	protein-coding	Cnnm3	732.506	878.787	538.711	887.733	966.258	514.836	656.979	550.032	834.62	753.588	981.286	882.707	702.144	858.882	852.147	1190.46	1034.72	882.39	1054.2	1084.45	728.18	1113.22	1054.34
214895	ENSMUSG00000001143	protein-coding	Lman2l	1379.08	1281.59	1053.79	1210.13	1318.44	1095.43	1215.67	1018.61	1498.69	978.293	1357.27	1343.38	1125.42	1387.33	1039.85	1569.56	1200.92	1478.68	1244.84	1124.07	1108.38	1099.43	1171.26
54387	ENSMUSG00000001150	protein-coding	Mcm3ap	2521.2	2663.54	2697.15	2348.31	2411.29	3217.85	2641.31	2816.99	2318.09	2811.38	3192.88	2727.79	2697.97	2399.97	2870.67	2901.46	2534.65	2805.98	2396.78	3022.49	2662.4	2674.76	2376.72
18541	ENSMUSG00000001151	protein-coding	Pcnt	1956.41	2633.8	3359.86	2232.82	2623.77	2844.72	2127.79	3307.81	1968.18	3311.45	2729.39	2414.1	2948.71	2162.85	2969.01	2468.69	1772.88	2039.75	1615.37	3047.26	3295.14	1766.39	1862.12
17119	ENSMUSG00000001156	protein-coding	Mxd1	5720.58	4814.01	2771.31	4998.5	6810.88	4448.71	4821.73	2597.35	2825.57	2171.76	2340.64	2292.99	3229.16	2890.05	2067.11	5584.77	4541.5	5335.81	5147.05	2908.6	3657.14	10684.7	7330.89
23885	ENSMUSG00000001157	protein-coding	Gmcl1	1996.64	2120.49	1684.14	2012.47	1802.37	1537.69	1565.38	1598.37	2280.82	1854.96	2292.02	1881.38	1779.63	2196.1	1792.49	1822.75	1885.4	1844.56	1851.58	1643.01	1465.36	2244.48	1953.61
66618	ENSMUSG00000001158	protein-coding	Snrnp27	1408.86	1233.08	1227.27	1390.76	1320.38	1165.3	1213.76	1160.75	1210.59	956.42	1211.05	1072.47	1022.33	1239.43	1055.07	1286.85	1252.62	1164.24	1162.61	1026.41	1184.74	1099.24	1120.61
114643	ENSMUSG00000001166	protein-coding	Oas1c	152.633	361.763	333.386	164.545	346.709	342.311	318.1	401.865	94.5369	156.72	120.908	97.9708	428.683	69.3749	536.588	383.161	290.355	330.147	217.928	384.951	404.006	91.0009	84.738
320634	ENSMUSG00000001173	protein-coding	Ocrl	1372.28	1905.68	1280.35	1483.15	2195.27	1349.38	1234.52	1285.56	1623.44	1443.5	1864.59	2081.99	1344.59	1665.06	1541.79	1636.78	1502.56	1825.93	1235.98	1494.66	1626.21	1575.14	1374.9
12313	ENSMUSG00000001175	protein-coding	Calm1	27207.1	29152.9	28178.1	27958.4	28870.5	30308.7	34049.9	27905.4	23667.2	27949.1	21745.5	20300.8	25029.2	21636.6	24620.2	53940.6	25886.8	46402.7	28523.6	29124.4	26998.9	45209.7	36146.1
28169	ENSMUSG00000001211	protein-coding	Agpat3	2753.53	3187.98	3100.12	3116.29	3411.89	2718.26	2897.86	3092.97	2556.07	2717.89	2446.86	3109.19	3038.68	2889.09	3120.82	3711.61	3033.46	3407.67	2933.64	3015.67	3036.37	2246.64	2402.95
20359	ENSMUSG00000001227	protein-coding	Sema6b	538.129	1185.11	428.441	545.896	1456.88	380.433	661.807	474.575	511.964	314.535	802.563	655.735	320.208	331.01	322.223	354.652	573.823	342.352	724.756	281.375	300.307	487.631	508.715
18140	ENSMUSG00000001228	protein-coding	Uhrf1	6837.03	3843.19	6289.96	6624.09	5210.18	5763.31	6436.89	6013.94	2904.36	5657.2	828.555	2211.32	4475.89	4740.81	4454.19	3749.22	4992.23	5454.44	6101.4	4429.22	4673.3	1226.63	3283.92
224897	ENSMUSG00000001229	protein-coding	Dpp9	4637.74	4012.72	3425.66	4537.12	4311.49	3262.53	3396.03	3298.96	3788.01	3450.21	3194.04	4037.16	3256.34	3945.51	3221.79	2765.83	4126.43	3165.31	4533.96	3309.06	3075.54	4905.86	5052.62
54409	ENSMUSG00000001240	protein-coding	Ramp2	14.7214	21.4393	0	7.67597	6.9867	7.65836	9.28146	4.86814	5.18512	9.8134	10.1418	0	0	24.4817	6.43528	0	12.0022	1.20364	13.1798	9.96755	5.72207	3.44883	23.2349
54135	ENSMUSG00000001247	protein-coding	Lsr	10692.6	13099.4	10683.6	10514.2	11127.6	11855.3	12458.9	11585.5	10743	12063.2	14051.9	11696.5	12971.3	10164.6	11280.9	12910.5	11027	12261.7	12217.8	11837.7	12235.8	18085.9	14970.7
52857	ENSMUSG00000001248	protein-coding	Gramd1a	25.571	3.50181	63.714	8.80697	14.4686	75.1815	101.753	73.0819	3.15046	74.7185	2.60015	3.01535	31.8122	2.03377	48.6469	191.302	34.4698	164.332	12.1698	46.2278	31.8838	0	6.78059
15451	ENSMUSG00000001249	protein-coding	Hpn	1.77117	0	1349.36	5.50437	0	1312.58	1279.59	1752.72	22.4327	1796.64	0	0	2375.64	22.1599	3078.02	2174.32	3.46405	1883.63	1.3649	2311.09	2450.87	0	0
12709	ENSMUSG00000001270	protein-coding	Ckb	1186.12	255.465	11968.6	1265.08	331.811	5733.86	7505.07	10345.9	1147.47	3079.6	169.905	271.18	3160.03	1089.12	7163.51	7887.28	322.032	10229.1	408.229	11464.6	8818.61	378.967	713.035
20683	ENSMUSG00000001280	protein-coding	Sp1	5420.15	3867.61	5558.61	5281.49	4475.05	5485.19	6113.32	5701.94	4910.25	6452.29	2866.36	4429.88	6113.32	5381.15	6862.41	5698.18	5929.41	6143.73	7196.5	6501.74	6260.57	5456.85	5930.54
16421	ENSMUSG00000001281	protein-coding	Itgb7	121.955	25.5459	14.9876	165.866	26.8993	27.7276	29.4385	22.3014	54.2858	32.182	8.76148	1.10407	9.83597	101.87	7.44175	6.71161	22.8729	14.5364	38.4723	9.45045	7.13639	49.5434	15.4619
60315	ENSMUSG00000001285	protein-coding	Myg1	1120.56	665.31	1377.57	1129.01	731.003	1274.41	1347.82	1248.64	1178.45	1193.96	818.118	699.293	1160.69	1102.66	1092.71	948.097	947.315	1078.93	1081.66	1181.42	1069.21	1106.35	1039.51
19411	ENSMUSG00000001288	protein-coding	Rarg	4188.92	2682.84	2502.27	3784.06	2947.45	2519.02	2728.98	2500.89	3647.44	2889.52	2284.16	2649.1	3280.6	3698.31	3181.27	3014.9	2900.32	2973.53	3139.38	3546.3	3311.95	3332.15	3519.97
56612	ENSMUSG00000001289	protein-coding	Pfdn5	2376.08	1903.31	2257.18	2378.91	1858.54	2536.08	2581.53	2283.83	2934.64	2903.64	2924.77	2327.27	3037.45	2918.54	2800.16	2648.46	2065.42	2330.65	2110.96	2656.63	2829.44	2930.66	2427.99
13642	ENSMUSG00000001300	protein-coding	Efnb2	4655.11	3832.99	4594.35	4152.13	4525.29	4031.88	3552.8	4128.44	4159.19	6045.8	4011.07	4502.19	6297.22	4492.51	6784.16	5436.56	3449.76	6039.08	3670.4	7950.47	5736.6	5534.52	5341.72
67223	ENSMUSG00000001305	protein-coding	Rrp15	1394.28	773.234	1151.22	1377.38	880.043	1026.69	1067.09	1180.81	1034.84	931.748	609.109	764.686	885.358	1310.97	865.097	784.418	1206.74	875.662	1370.14	905.287	919.084	716.494	866.546
11858	ENSMUSG00000001313	protein-coding	Rnd2	921.018	473.982	508.983	833.656	430.479	538.205	549.222	425.994	930.726	557.965	581.979	552.221	516.739	1021.15	407.247	535.356	473.015	585.302	655.902	562.274	623.53	710.185	713.556
27364	ENSMUSG00000001323	protein-coding	Srr	208.728	392.893	326.515	213.62	328.556	433.174	437.153	419.74	396.062	492.017	558.372	482.805	561.042	225.822	414.106	361.91	199.956	283.271	265.309	412.758	475.572	535.345	482.351
68828	ENSMUSG00000001333	protein-coding	Sync	40.7392	3.11552	5.7099	22.6302	9.42675	11.9668	26.7116	3.29113	11.5053	7.28588	9.82532	14.5251	6.68039	22.1095	1.06431	24.5804	11.4499	13.4195	5.11735	6.02761	13.8177	21.7525	5.81171
11433	ENSMUSG00000001348	protein-coding	Acp5	775.865	284.503	1051.21	702.6	256.674	1625.26	1844.39	848.228	597.245	1809.98	327.14	239.101	1911.57	580.938	1057.93	1110.51	613.101	1336.98	744.563	1275.79	1524.05	1676.49	1287.63
12797	ENSMUSG00000001349	protein-coding	Cnn1	6.44654	3.98099	1.04124	3.44367	0.558835	3.07991	0	1.35909	5.12107	0	0	0.665273	1.22287	0	2.57975	3.6442	2.01604	0.877115	1.87601	1.93218	1.2338	0	0
71538	ENSMUSG00000001366	protein-coding	Fbxo9	820.22	1202.37	1205.44	842.239	1003.17	1202.81	1151.03	1125.72	1011.37	1455.78	1361.7	1353.87	1290.99	972.448	1166.68	783.548	1092.82	903.054	1284.86	1143.33	1025.14	2146.35	1593.46
73288	ENSMUSG00000001376	protein-coding	Vps50	2027.32	1464.06	1866.35	1874.65	1224.92	1960.08	1810.71	1880.01	1701.99	2203.54	1525.85	1479.07	1960.87	2017.14	2032.83	1797.41	2074.91	2067.57	2189.66	1674.72	1654.97	3051.47	2326.74
15115	ENSMUSG00000001380	protein-coding	Hars	3154.83	2505.44	3794.02	3160.07	2449.27	3760.32	3690.09	3787.45	2413.49	3425.09	2541.2	2221.95	2901.52	2787.07	2587.98	2461.03	2475.94	2805.95	2622.29	2633.66	2983.22	2394.15	2616.43
66492	ENSMUSG00000001383	protein-coding	Zmat2	1901.67	1904.35	2190	2048.44	1901.92	2060.74	2143.7	2253.48	2203.56	2230.61	2633.46	2148.57	2296.75	2045.12	2170.88	1908.94	2103.85	1947.93	1810.51	1999.27	2279.69	2210.58	2306.57
68612	ENSMUSG00000001403	protein-coding	Ube2c	5438.8	2406.02	5463.01	5167.07	2963.74	5794.08	6099.39	5456.19	2447.23	4524.93	759.223	1747.44	2652.14	3117.46	3054.95	3895.41	4637.93	4832.1	3702.44	3392.82	3993.78	1030.82	3187.9
229512	ENSMUSG00000001415	protein-coding	Smg5	4386.5	3686.08	4779.8	4509.07	3657.28	4970.32	5050.75	4601.47	3234.84	4536.1	2545.77	3246.28	4234.69	3873.1	3521.08	3836.19	3935.52	4519.04	3873.27	3804.63	4291.54	3357.32	4153.3
12462	ENSMUSG00000001416	protein-coding	Cct3	10713.8	8997.28	11593.9	10892	8293.55	12648.5	13358.4	11834.9	8070.08	10994.4	8020.67	7189.93	9875.33	9216.3	8749.01	9637.9	9464.83	10825.2	9909.79	9624.52	10454.6	7714.45	7882.91
56700	ENSMUSG00000001418	protein-coding	Glmp	5001.03	5346.35	4140.32	4846.93	4591.73	6108.11	6719.89	4450.14	5677.12	6534.46	6794.23	5631.7	7902.51	5109.69	5784.85	6153.54	4625.46	5555.48	5275.66	5968.31	6050.79	6953.94	5831.13
17261	ENSMUSG00000001419	protein-coding	Mef2d	3741.85	3688.96	4055.3	3527.99	5171.79	5349.94	5763.06	3983.34	3273.73	5428.2	3018.3	4511.86	5817.22	3671.68	3903.05	4836.87	4054.6	4624.57	3930.74	4381.38	5157.82	4359.1	4567.74
71913	ENSMUSG00000001420	protein-coding	Tmem79	1406.38	1275.11	1562.86	1323.61	1305.59	1942.4	2229.86	1511.58	1050.74	1721.31	1021.84	1172.79	1488.66	1167.51	1214.22	1202.26	1352.2	1482.02	1433.03	1282.32	1582.38	1874.01	1816.81
56463	ENSMUSG00000001424	protein-coding	Snd1	13200.5	9419.31	12333.2	13037.4	9294.08	11586.6	11200.4	13512.7	12833.6	12755.2	8747.08	10019.7	12561	12415.3	13363.5	10614.7	11515.2	11245.7	11356	11625	12347.5	9985.92	8759.25
12822	ENSMUSG00000001435	protein-coding	Col18a1	12703.2	14623.1	16692.3	12445.2	15772.5	18294.6	15353.2	18066.4	10727.8	19833.8	11496.7	13447.5	25686.3	11652.4	24754.6	28909.1	10890	25887.5	9506.64	25337.7	21059.7	8317.06	9052.49
20509	ENSMUSG00000001436	protein-coding	Slc19a1	674.143	569.285	945.129	754.796	661.398	853.068	935.484	945.34	609.424	919.332	426.25	509.565	954.063	671.186	802.408	477.758	593.189	612.949	549.524	791.734	814.22	327.08	422.744
16211	ENSMUSG00000001440	protein-coding	Kpnb1	25025.3	19567	28453.8	25185	21731.1	24032.8	23516.4	25297	17164.1	20581.5	14183.8	16335.7	17609.2	22049.4	17452	21165.6	19887.9	24613.4	19161.5	19151.5	20679.2	14223	18425.1
19155	ENSMUSG00000001441	protein-coding	Npepps	7507.14	12123.9	6192.01	6820.38	12563	6356.12	6368.68	5761.28	8445.25	5967.6	10667.6	10212.7	6568.79	7429.69	6336.96	7947.51	7018.55	7716	6809.1	6791.11	6819.72	7067.92	6518.51
107732	ENSMUSG00000001445	protein-coding	Mrpl10	2111.32	2062.09	2494	2003.78	2033.29	2511.1	2522.9	2493.55	1860.13	2361.35	1937.82	1762.26	2251.72	1878.5	2238.93	2280.07	1779.55	2260.22	1631.16	2254.5	2355.27	1790.82	1677.69
13121	ENSMUSG00000001467	protein-coding	Cyp51	31850	24541	28361.9	29845.2	25810.4	25985.9	29875.9	27673.3	16968.3	25529.2	15229.5	17407.7	26012.4	17711.7	27535.8	27458.8	23344.9	31183.6	26326.7	29290.6	30844.3	12880.9	17440.6
66855	ENSMUSG00000001472	protein-coding	Tcf25	10492.2	14151.6	10438.2	14256.8	15539.2	10527.5	9553.89	10054.6	10308.5	10998.3	12412.1	13504.9	9957.61	10187.6	10246	10142.2	12480.7	9502.75	15558.8	10178.8	9851.14	12261.9	11552
67951	ENSMUSG00000001473	protein-coding	Tubb6	6542.16	3276.92	5282.29	6640.63	4467.05	5132.36	6077.59	4621.71	2252.96	3252.87	577.379	1387.83	2163.89	3616.29	2575.81	4814.38	4656.38	5416.43	4057.01	2609.9	3024.11	805.335	2599.99
23854	ENSMUSG00000001482	protein-coding	Def8	1397.56	1467.55	1405.11	1470.8	1455.16	1124.13	1111.06	1450.97	1615.86	1411.47	1428.13	1677.18	1239.56	1389.28	1502.99	1111.36	1658.04	1042.21	1734.48	1381.85	1291.99	1510.38	1795.98
17285	ENSMUSG00000001493	protein-coding	Meox1	3.2902	3.53085	0	1.01516	0	0.904977	0	0	7.21512	0	0.880102	2.46477	0	3.47725	2.07419	0.843719	0	1.61726	0	1.18286	0	0	1.16511
18511	ENSMUSG00000001497	protein-coding	Pax9	3545.1	3401.58	3174.47	3423.72	3862.36	2563.31	3053.78	2893.89	3809.16	2460.57	3105.39	2980.34	2128.97	3074.33	2159.76	1831.23	2213.16	1823.74	2994.3	1841.47	2102.62	1890.77	1573.7
16372	ENSMUSG00000001504	protein-coding	Irx2	18.9767	9.23629	0	13.3668	3.46956	7.4161	0.498014	0	29.7037	0.607453	0	0.837248	0	24.0079	0	6.10973	2.82851	1.69186	0	0	0	0	4.55209
12842	ENSMUSG00000001506	protein-coding	Col1a1	183.128	555.177	277.838	311.763	290.422	862.44	276.03	299.227	34.8378	15.7426	37.0303	39.7999	76.7787	13.0213	25.119	1734.03	603.874	722.053	445.211	36.7087	59.5712	5.91457	11.5852
16400	ENSMUSG00000001507	protein-coding	Itga3	38829.6	39250.6	42635.9	36762.2	42532.4	35155.7	37523	38310.9	29024.6	23938.7	26744.4	32553.9	23232.9	31817.5	26429	41088.6	34119.4	44500.5	32514.7	35679.1	31754.5	27969.6	33361.9
20391	ENSMUSG00000001508	protein-coding	Sgca	0	0	0	1.80195	0	0	0	0	0	0	0	0	0	0	1.84919	0	0	0	0	0	0	0	0
13393	ENSMUSG00000001510	protein-coding	Dlx3	22.8626	3.57304	11.2243	14.2943	9.26722	7.30503	14.6268	2.48945	13.3219	4.5039	6.21495	8.6222	3.29981	17.553	7.32	36.7452	11.542	29.4854	19.9985	3.53921	4.55471	8.99001	6.89262
14235	ENSMUSG00000001517	protein-coding	Foxm1	3580.42	1842.93	4243.83	3607.11	2431.53	3260.41	3289.01	3644.88	1973.45	3237.03	449.203	1574.79	2160.06	2744.29	2500.11	2067.98	3050.43	2932.01	2997.62	2560.56	2628.48	961.805	2619.74
101142	ENSMUSG00000001518	protein-coding	Itfg2	1131.23	729.276	885.175	1151.79	813.321	802.218	694.549	1220.81	978.438	1304	824.307	991.001	913.756	1265.23	867.358	500.273	830.326	600.922	802.434	878.04	932.824	1038.9	1011.71
60345	ENSMUSG00000001520	protein-coding	Nrip2	62.9655	105.975	3.01658	110.144	55.886	1.41743	2.14959	3.05357	274.542	1.10166	162.853	130.147	0	158.724	2.89311	5.26254	142.078	4.14305	143.676	5.82653	3.13615	166.872	143.807
22158	ENSMUSG00000001521	protein-coding	Tulp3	1782.55	985.089	1313.5	1641.38	999.368	1248.6	1178.4	1378.59	1635.15	1063.47	890.639	1147	969.261	1613.22	1168.51	1507.23	1880.44	1485.09	1918.55	1350.7	1265.61	1565.92	1689.12
14885	ENSMUSG00000001524	protein-coding	Gtf2h4	949.868	874.272	877.657	901.404	961.055	903.873	916.42	845.485	855.997	795.705	963.807	826.778	752.866	746.163	755.726	763.565	857.2	785.575	850.378	813.869	769.123	799.18	765.53
22154	ENSMUSG00000001525	protein-coding	Tubb5	42519.8	33968.3	39491.5	40234.4	42643.9	36107.8	37408.9	39328.1	26099.7	30771.7	23447.6	26412.6	24514.4	31338.5	27071.7	36806.1	34342.3	37066.6	33975.3	31859.1	31114.7	15468.7	29244.3
192657	ENSMUSG00000001542	protein-coding	Ell2	2414.24	2637.02	2134.87	2068.54	2579.82	2227.2	2540.43	1957.18	1573.12	1852.08	1930.61	2462.4	1814.46	1857.4	1475.2	3429.64	3332.06	2925.62	2676.14	1773.44	1892.14	3407.83	2977.46
16480	ENSMUSG00000001552	protein-coding	Jup	16262.7	19849.5	22496.8	14375.2	19277.4	21678.9	22333.5	24295	17284.4	28204.1	20194.2	22560.2	26384.7	15542.8	25054.2	27383.5	19558.9	24857.4	19123	27724.2	26490.9	26590.5	26469.5
14230	ENSMUSG00000001555	protein-coding	Fkbp10	11.7207	45.4326	18.4623	23.4202	25.4734	45.6155	9.57074	43.5221	14.4386	2.77521	6.58882	5.68288	3.63933	6.73598	3.43888	59.2371	29.9256	20.1572	30.4364	15.9305	12.5228	4.26652	2.8716
66720	ENSMUSG00000001558	protein-coding	Klhl10	9.74554	7.46135	2.53337	8.92978	6.59277	8.19637	10.4986	6.88466	8.48758	8.24458	13.0042	3.35904	5.00335	3.13983	9.41466	4.61838	2.2526	3.66491	3.0806	7.56688	4.1541	5.6978	11.7635
433864	ENSMUSG00000001569	protein-coding	Nom1	2821.86	2660.34	2438.12	2897.59	2433.96	2241.88	2024	2819.42	2163.36	2009.06	2336.54	2074.53	2126.17	2377.34	2081.76	2067.97	2047.7	2142.56	2313.7	2307.73	2047.37	1637.98	2184.06
67458	ENSMUSG00000001576	protein-coding	Ergic1	14335.7	11599.2	11154.9	12253.2	14424.7	11145.6	11247.7	11328.7	11397	12742.8	8297.89	10945.9	13942.6	12256.2	11941.5	12007.3	13034.9	11784.1	12481.8	13287.8	12844.1	13198.8	14856.9
83813	ENSMUSG00000001583	protein-coding	Tnk1	1015.76	1889.62	1662.02	1208.11	1707.3	1864.48	1946.26	1647.85	1179.22	1623.05	1782.65	1504.53	1878.72	1163.42	1706.63	2152.49	1105.54	1959.39	1105.06	1836.42	1773.94	1522.19	1281.57
216859	ENSMUSG00000001588	protein-coding	Acap1	503.3	148.703	12.3805	476.414	194.758	17.5449	15.8279	10.0218	208.451	1.03414	67.2348	82.6599	15.0903	229.281	4.89787	33.8403	260.901	28.1685	191.166	8.68487	7.80947	56.1487	38.1881
21401	ENSMUSG00000001604	protein-coding	Tcea3	163.946	224.786	343.79	167.246	150.237	230.936	168.664	532.691	280.48	314.011	386.876	267.129	414.915	204.497	853.701	175.502	92.655	183.606	111.307	282.711	389.785	328.593	174.116
12994	ENSMUSG00000001622	protein-coding	Csn3	114.416	21.6988	8.25996	76.1659	37.5981	5.3118	15.341	8.76829	19.339	4.48695	8.74106	2.41151	18.5788	37.022	8.18982	67.7473	8.96243	59.46	20.4196	28.2859	14.6916	2.54265	5.73347
15982	ENSMUSG00000001627	protein-coding	Ifrd1	3817.72	3684.93	4593.68	4133.5	2618.08	5142.76	5737.08	4490.53	2669.22	3668.9	3448.79	3329.7	5350.84	2955.95	4694.57	3997.46	3355.24	5155.44	3388.26	5061.53	5349.13	3144.79	4172.17
232533	ENSMUSG00000001630	protein-coding	Stk38l	3034.47	2676.07	1850.86	2906.72	2795.02	2091.59	2234.13	1796.66	2706.27	1708.2	1883.66	2072.13	1915.69	2414.41	1764.55	2631.59	3207.65	2377.99	3340.68	2090.83	2009.31	3544.72	3262.45
78783	ENSMUSG00000001632	protein-coding	Brpf1	2788.65	2067.85	2173.25	2697.45	1883.93	2157.1	2202.76	2156.97	2397.64	1864.78	1604.06	1849.77	2164.01	2377.61	2107.47	2052.11	2453.29	2145.38	2365.35	2237.18	2133.75	2553.55	2262.15
11677	ENSMUSG00000001642	protein-coding	Akr1b3	5059.54	2438.95	5729.48	4995.08	2347.95	4990.1	5490.85	5314.77	3032.56	4392.5	1726.48	2033.26	3984.07	4154.38	4199.24	7170.92	4734.2	6993	5371.41	5151.1	5863.82	3778.8	4065.95
15422	ENSMUSG00000001655	protein-coding	Hoxc13	0	0	0	0	0	0	0	0	0	0	0	0	0	0	0	0	0.828604	0.817769	1.62292	0	0	0	0
109663	ENSMUSG00000001656	protein-coding	Hoxc11	0	0	0	0	0	0	0	0	0	0	0	0	0	0	0	0	0	0	0	0	0	0	0
15426	ENSMUSG00000001657	protein-coding	Hoxc8	0	0	0	0	0	0.929358	0	0	0	0	0	0	0	0	0	0.863823	0	0	0	0	0	0	0
15425	ENSMUSG00000001661	protein-coding	Hoxc6	1.78729	0	0.825773	3.47144	5.32759	0.810215	0.67453	2.21713	0.897238	0	0.783624	0	0	3.77216	0	2.22232	0.734525	1.44431	1.46122	0	0	0	0
14871	ENSMUSG00000001663	protein-coding	Gstt1	1900.47	2346.51	1079.99	2340.62	1900.01	1869.54	1708.52	1677.03	5000.58	2836.32	5030.07	3393.6	3563.2	2995.32	2766.16	1521.89	3687.15	1471.27	4057.54	2345.48	2845.78	8620.08	5640.77
103140	ENSMUSG00000001665	protein-coding	Gstt3	2681.4	2751.41	1836.31	2748.97	2357.26	2350.6	2236.24	1924.53	4178.63	3157.33	4506.63	3040.03	3250.22	3193.01	2995.35	2057.71	2640.93	2133.94	3023.18	2341.78	2869.45	6038.62	4556.24
13202	ENSMUSG00000001666	protein-coding	Ddt	1869.36	1495.51	1728.23	1894.1	1227.07	2179.95	2240	1785.14	2427.01	2166.21	2333.65	1573.09	2299.8	1831.52	1808.68	1392.65	1769.46	1636.27	2259.64	1565.94	1888.76	3197.88	2891.36
234724	ENSMUSG00000001670	protein-coding	Tat	0	0	6.56174	0	0	4.2586	18.8571	3.98469	0	8.60447	0	0	0.868184	0	1.62568	4.85168	0	0	4.79939	1.86072	2.70014	13.5416	1.84476
73608	ENSMUSG00000001672	protein-coding	Marveld3	1896.63	2325.77	1815.35	2043.81	2419.64	2112.47	1908.37	1933.96	2247.47	2531.54	2656.64	2832.17	2715.46	2192.52	2200.92	1925.86	1950.42	1809.31	2143.64	2162.82	2416.72	3563.37	2823.23
66942	ENSMUSG00000001674	protein-coding	Ddx18	4111.17	2513.81	3550.3	3821.85	2651.19	3186.21	3117.99	3213.14	2943.78	2794.83	2069.8	1985.14	2513.91	3680.06	2608.71	2610.92	3439.96	2683.33	3658.02	2640.45	2609.7	2574.18	2812.8
24109	ENSMUSG00000001687	protein-coding	Ubl3	5367.95	5169.86	3955.05	5674.49	5124.82	3686.61	3474.5	3560.11	5720.97	3980.86	7225.58	7488.21	4143.42	6145.81	4007.64	3010.82	3210.92	3303.1	3680.81	3499.16	3582.7	5221.94	5722.82
107022	ENSMUSG00000001700	protein-coding	Gramd2b	747.21	383.11	993.747	912.049	324.903	1167.81	1507.57	1167	1340.11	1401.89	530.565	681.046	1493.6	1042.81	1635.83	987.165	688.049	1001.64	812.106	1351.93	1325.36	1325.44	1187.26
66143	ENSMUSG00000001707	protein-coding	Eef1e1	1471.64	1119.53	1748.81	1585.31	1213.69	1589.4	1745.4	1472.63	934.912	1320.03	858.951	896.741	1202.8	1055.04	1139.41	1449.61	1649.77	1486.73	1775.25	1303.95	1354.04	1034.81	1346.98
11651	ENSMUSG00000001729	protein-coding	Akt1	13741.3	11921.2	12026.8	13485.2	12677.6	11199	11852.6	11166.5	10535.4	10547.4	9421.13	11611.8	9948.48	11609.7	9887.38	10847.9	12451.2	11640.1	12235.4	10093.2	10609.1	12123.3	13116
60363	ENSMUSG00000001739	protein-coding	Cldn15	38.6703	14.7822	6.46207	17.0425	9.5584	16.5941	7.87097	9.80208	18.6952	1.57054	9.53771	7.254	10.2414	3.01481	9.92096	12.0592	7.62348	10.9238	8.76825	14.7244	6.92331	5.61022	8.79418
16170	ENSMUSG00000001741	protein-coding	Il16	0.889916	5.711	33.0815	1.73248	2.50563	2.19483	6.88888	37.4573	0	4.42259	2.14682	10.4605	1.84938	0	7.54822	0	1.40983	6.11323	2.31731	3.25279	3.13796	6.60609	5.96164
27060	ENSMUSG00000001750	protein-coding	Tcirg1	2092.78	2317.44	2810.15	2138.73	1746.53	3053.98	2774.43	3722.93	1864.81	1896.14	1843.17	1492.65	4275.16	1593.34	5133.67	2707.71	2437.99	3021.31	2341.44	3846.75	3583.77	1952.78	1614.85
27419	ENSMUSG00000001751	protein-coding	Naglu	929.768	1760.46	943.587	920.849	1354.81	1066.13	1044.02	1174.85	1315.82	1314.42	2362.34	1788.82	2029.31	1263.04	1858.1	1751.73	1005.48	1449.35	1158.27	1739.36	1560.19	1837.31	1462.84
71743	ENSMUSG00000001755	protein-coding	Coasy	878.97	1195.67	983.595	995.024	1129.11	993.231	905.99	1111.21	1012.89	861.745	1430.13	1299.92	1001.13	1171.18	1023.78	1333.72	1027.67	1108.44	830.259	1047.27	1059.45	1036.09	928.446
319757	ENSMUSG00000001761	protein-coding	Smo	2423.99	2170.44	529.713	2729.46	2506.06	335.076	279.969	834.193	3347.63	366.579	1993.77	2888.84	532.592	3038.1	1294.67	1128.09	1830.58	724.185	1275.88	1263.47	887.094	465.03	967.128
232670	ENSMUSG00000001763	protein-coding	Tspan33	806.016	1537.59	184.574	664.681	1228.77	166.887	214.971	188.618	1238.59	281.464	1041.64	859.578	415.021	747.152	459.435	245.366	749.338	261.987	818.88	368.043	332.979	271.727	273.198
66877	ENSMUSG00000001767	protein-coding	Crnkl1	1784.79	1125.76	1671.51	1872.86	1257.89	1885.56	1673.29	1742	1433.36	1795.76	1197.07	1221.15	1541.9	1704.97	1574.62	1658.44	1916.74	1721.16	1922.92	1648.16	1609.59	2066.06	2028.28
74030	ENSMUSG00000001768	protein-coding	Rin2	3331.78	3909.67	1808.63	3908.88	3385.12	2163.08	1723.33	2100.32	5258.16	2457.93	4299.86	4906.13	2238.75	5011.08	2244.95	4542.62	5036.13	3601.68	4010.86	2639.93	2744.4	5609.92	5449.89
66917	ENSMUSG00000001774	protein-coding	Chordc1	3232.26	1972.38	2461.71	3113.92	1770.56	2544.3	2462.86	2199.92	2430.48	2370.23	1891.71	2245.01	2188.8	3295.91	2243.76	1962.97	2753.04	2161.87	3017.71	2340.07	1988.76	3096.11	3466.26
28088	ENSMUSG00000001783	protein-coding	Rtcb	4558.94	5374.24	4969.79	4745.62	4933.01	4843.78	4728.44	5169.07	4670.15	4779.76	5364.59	4908.36	5018.98	4877.74	5057.48	5362.91	4340.4	4920.49	4104.3	5172.66	5163.66	4123.94	3985.15
103136	ENSMUSG00000001785	protein-coding	Pwp1	1563.86	1478.68	2053.92	1600.63	1608.69	1879.52	1909.44	1996.7	1134.66	1901.42	1106.71	1195.73	1578.17	1346.77	1591.69	1369.34	1473.78	1614.39	1557.21	1538.63	1624.9	1181.06	1304.12
69754	ENSMUSG00000001786	protein-coding	Fbxo7	491.181	594.389	664.996	534.088	509.119	644.974	695.503	630.164	433.721	655.982	550.928	577.074	715.989	523.849	655.302	558.074	453.557	527.918	405.036	625.291	597.969	421.534	435.206
12336	ENSMUSG00000001794	protein-coding	Capns1	15149.2	14784.2	13441.4	14778.6	15714.1	13771.3	14137.9	13296.4	11915	13558.3	13224.1	12976.7	13660.1	13886.1	12547.7	22326.9	15171.7	19351.3	13562	14417.9	14391.2	15259.7	14791.1
435965	ENSMUSG00000001802	protein-coding	Lrp3	0.851812	6.57814	0	6.44624	1.4194	2.16971	1.06671	0	27.4822	1.94865	2.451	0.968668	0	3.22259	1.44175	1.15464	10.7548	0	9.09051	2.78279	0	4.0148	9.55904
14275	ENSMUSG00000001827	protein-coding	Folr1	0	0	0	0	1.2917	0	1.3393	0	0	1.57038	2.74794	4.62336	0	0.836101	0	0	0	0	0	0	1.42698	0	0
20480	ENSMUSG00000001829	protein-coding	Clpb	1216.89	1009.2	1760.99	1195.35	1020.73	2020.11	1818.29	1757.48	881.117	1918.8	699.518	873.94	1565.53	1089.86	1373.6	1564.9	1172.6	1689.47	1044.33	1363.84	1416.54	1014.65	1154.21
235072	ENSMUSG00000001833	protein-coding	Septin7	9500.96	8174.88	7484.63	9287.86	8463.76	7650.46	6919	7413.76	6605.58	6575.54	6724.46	6525.49	5937.87	7313.69	6354.35	8666.9	9791.98	8475.54	9482.85	6713.93	6963.79	8989.47	11416.4
72881	ENSMUSG00000001844	protein-coding	Zdhhc4	847.292	1017.22	648.643	882.888	870.053	778.258	734.662	695.967	1001.09	853.548	1193.59	1076.64	794.187	1029.55	794.81	733.116	753.603	647.367	843.594	820.624	739.676	1002.49	885.059
19353	ENSMUSG00000001847	protein-coding	Rac1	17320.6	21090.5	13475.5	16976.3	20874.9	13391.3	13444.8	12758.6	14143.6	12656.3	17509.5	17120.2	11537.1	15045.4	11362.2	13527.6	13167.8	13799.5	13048.7	11600	12380.1	14902	15795.6
227720	ENSMUSG00000001855	protein-coding	Nup214	3543.28	2613.33	2898.3	3476.57	2965.7	3403.06	3181.77	3064.47	2842.87	3194.72	2878.44	2919.68	2874.29	3486.29	2794.08	2859.41	3699.95	3226.59	3894.45	3847.45	3250.29	3414.32	3066
108897	ENSMUSG00000001864	protein-coding	Aif1l	180.191	26.7093	46.7175	226.008	62.0839	32.8488	30.8284	39.6515	104.104	6.68855	15.169	27.6055	37.3689	110.328	19.1762	618.584	251.937	345.671	242.129	51.762	16.1519	62.8958	102.729
268977	ENSMUSG00000001870	protein-coding	Ltbp1	3549.02	3103.24	2182.96	3339.23	2817.21	2064.76	1619.31	2944.54	3330.77	1856.73	2888.1	2959.38	1797.06	3268.2	1997.36	4881.84	3988.06	3458.76	2713.32	2768.22	2047.94	3229.7	4586.52
216558	ENSMUSG00000001891	protein-coding	Ugp2	3583.93	5260.56	5007.2	3742.67	4530.99	6236.1	7075.22	4936.35	4650.94	6968.63	5666.58	4783.44	6443.34	4329.89	5694.03	4510.69	4502.63	4804.09	5168.86	4660.55	5301.31	8415.34	7194.7
212528	ENSMUSG00000001909	protein-coding	Trmt1	2493.36	2794.91	2493.07	2512.41	2451.29	2564.31	2585.17	2244.86	2893.75	2378.79	3400.28	2645.16	2283.99	2595.83	2311.35	2187.92	2243.28	2263.28	2426.58	2429.55	2476.34	2088.83	2263.32
66830	ENSMUSG00000001910	protein-coding	Nacc1	9769.97	8167.51	7668.36	9040.86	9931.67	6384.88	6659.13	7518.26	7463.96	7035.06	6071.22	8461.49	7135.79	7645.83	7311.52	7607.49	9867.62	7285.79	10368.2	7882.1	7203.51	8637.89	9694.97
18032	ENSMUSG00000001911	protein-coding	Nfix	3665.32	4927.97	4928.45	4137.72	4989.98	3981.73	3709.21	6636.03	3251.2	3805.85	2672.39	3959.18	5847.36	3272.39	8011.33	3379.47	6646.09	3226.84	6286.15	5274.05	5291.89	4086.63	4380.87
20514	ENSMUSG00000001918	protein-coding	Slc1a5	3155.26	2468.51	3590.88	3340.37	2413.86	3983.76	4149.76	3849.95	3693.92	4606.33	4203.11	3944.99	4891.16	3964.21	4734.69	2684.37	2602.71	3199.14	3080.01	4967.69	4540.96	4387.55	3831.27
22201	ENSMUSG00000001924	protein-coding	Uba1	27238.5	25240	22406.1	26462.1	25397.7	22581.6	22275	22626.4	22410.5	21837.9	22814.3	25223.5	21695.3	23130.2	21023.7	24894.5	28679.1	23703.8	27168.3	20456.4	21309.4	26341.6	28815.8
22371	ENSMUSG00000001930	protein-coding	Vwf	98.7304	26.4454	38.9943	35.4298	26.1271	55.8371	53.9276	38.3043	28.9553	31.6362	49.1768	42.9383	10.125	25.9906	12.2885	24.6299	51.4491	23.5924	68.6859	31.4521	20.0055	33.3422	30.5404
22619	ENSMUSG00000001942	protein-coding	Siae	630.948	976.73	650.322	811.784	853.966	597.511	638.636	726.444	939.666	682.003	1063.86	1007.59	808.472	694.232	960.863	812.268	1016.82	679.135	986.177	984.886	872.089	992.598	811.077
57276	ENSMUSG00000001943	protein-coding	Vsig2	1.55834	0	0.779115	1.44493	0	0.762792	0	2.87022	0	0.715321	0	0	0.920435	0	3.52313	2.11572	1.85522	2.7669	0	0.671426	6.05989	0	2.03828
69524	ENSMUSG00000001946	protein-coding	Esam	17.7542	4.93312	83.6339	15.5454	3.77031	39.1244	83.4816	60.5734	14.4159	26.4139	5.73047	4.09096	12.463	11.9777	61.9091	59.3321	3.28492	78.9215	17.39	47.3167	55.5664	3.43864	2.32155
20686	ENSMUSG00000001948	protein-coding	Spa17	38.9993	58.9338	73.9647	62.8339	90.6128	72.5524	70.5882	83.9616	78.9599	59.6943	89.2534	71.7064	80.7123	57.6217	105.604	114.923	60.4976	80.121	43.3177	107.303	109.585	33.7201	41.8916
108160	ENSMUSG00000001962	protein-coding	Fam50a	1856.7	2328.1	1756.88	1915.56	2288.37	2050.3	2149.76	1769.27	2012.37	1807.23	2786.2	2700.48	1889.65	1939.34	1643.26	1865.9	1792.15	1782.98	1955.77	1706.84	1803.52	2482.34	2517.79
13726	ENSMUSG00000001964	protein-coding	Emd	2414.6	2273.5	2027.53	2362	2659.6	2018.9	2004.8	1986.16	1998.62	1854.88	2064.73	2318.22	1819.88	2366.15	1681.73	2248.43	2556.1	1933.76	2365.26	1857.62	1908.21	2176.18	2413.72
70207	ENSMUSG00000001983	protein-coding	Taco1	206.243	277.678	410.124	219.135	269.471	373.357	384.989	453.463	223.195	367.685	307.438	231.145	361.213	214.803	306.851	325.809	175.162	335.862	245.915	369.124	348.359	226.247	225.241
14807	ENSMUSG00000001985	protein-coding	Grik3	1.09699	1.17576	2.78586	2.02816	0	1.80776	0	0	1.02911	0.909256	0.883187	1.23479	0	0	0	0	1.65475	1.61541	0	1.18145	1.14151	2.6005	0
53623	ENSMUSG00000001986	protein-coding	Gria3	0	2.14236	1.75554	1.88699	2.88572	3.49768	0	2.32932	0	0	0	1.12207	0	2.15397	0	3.0037	0	4.11174	0	0	0	0	0
18142	ENSMUSG00000001988	protein-coding	Npas1	0	0	0	0	0	2.45523	2.05256	8.64146	0	0	0	0	0	0	0	0	1.45152	0	0	1.04688	0	1.06806	0
244668	ENSMUSG00000001995	protein-coding	Sipa1l2	5348.92	5353.97	2260.84	4553.47	6562.83	2261.17	2588.28	2054.97	3504.52	1904.16	2935.5	4748.44	2099.43	3604.87	1916.05	3011.67	5269.49	3156.8	5036.9	2781.78	2845.72	5930.94	5727.45
108011	ENSMUSG00000001998	protein-coding	Ap4e1	673.801	628.579	685.011	634.517	734.29	659.27	620.894	606.747	568.479	632.991	498.96	660.654	562.552	573.841	678.423	674.547	702.158	747.981	604.832	713.485	669.605	598.74	738.059
109778	ENSMUSG00000001999	protein-coding	Blvra	718.971	658.539	678.203	764.455	644.418	887.289	846.062	821.31	650.793	789.277	658.633	645.944	738.258	664.061	701.999	775.14	737.505	715.645	725.929	693.028	737.408	784.818	664.666
245469	ENSMUSG00000002006	protein-coding	Pdzd4	119.359	179.068	134.268	160.461	150.905	136.276	108.361	152.803	190.224	116.119	192.677	224.549	181.084	155.237	214.578	201.839	392.097	150.325	278.221	181.735	103.782	343.759	330.376
15929	ENSMUSG00000002010	protein-coding	Idh3g	3186.23	3415.08	3204.58	3444.54	3308.57	2984.77	3042.01	3445.76	3219.45	3516.03	3662.6	3538.42	3249.67	3300.86	3069.56	3248	3191.39	3087.9	3150.8	3127.05	3174.52	2745.29	2932.9
93843	ENSMUSG00000002012	protein-coding	Pnck	0	1.66192	0	0	0.7575	0	1.07676	0	2.26428	0	1.96566	0	0	2.48671	1.50509	0	2.29023	0	2.32749	0	0	1.79605	0.863724
20832	ENSMUSG00000002014	protein-coding	Ssr4	3815.08	3897.05	3821.07	3844.01	3359.09	3885.53	4445.26	3991.82	3637.4	4229.38	3367.17	2931.3	4603.96	3479.44	4253.78	3340.45	3063.11	3498.7	3536.96	3184.45	3554.89	3487.01	3016.86
27061	ENSMUSG00000002015	protein-coding	Bcap31	6764.91	7410.23	5093.75	6749.91	6670.68	5215.63	5398.46	5318.65	6697.46	5528.3	7930.47	6829.55	5555.4	6273.97	5763.44	5285.27	6565.01	5282.35	6578.92	5133.36	5225.02	8307.34	7302
72722	ENSMUSG00000002017	protein-coding	Fam98a	2293.36	1702.73	3181.48	2215.04	1838.24	2585.24	2633.58	3000.52	1851.17	2510.99	1614.73	1823.46	2498.6	2049.57	2461.02	2151.75	1959.3	2560.28	2316.31	2369.23	2473.71	1862.74	1983.65
16997	ENSMUSG00000002020	protein-coding	Ltbp2	149.456	144.241	31.219	245.538	171.853	132.872	24.4691	30.9108	544.043	11.8915	125.824	255.661	11.8805	369.865	7.36577	176.689	150.56	56.8977	111.701	49.8184	15.5777	58.1097	86.1626
214162	ENSMUSG00000002028	protein-coding	Kmt2a	5023.56	3595.54	4539.75	5594.41	4615.78	3809.65	3624.57	3763.81	5511.77	4604.34	2542.56	4917.4	4944.14	6491.68	4464.97	4087.4	7109.29	4589.5	6603.97	4468.83	4814.91	5882.99	6019.64
76568	ENSMUSG00000002031	protein-coding	Ift46	1465.54	1505.74	1113.36	1423.49	1303.76	1159.48	1060.49	1239.75	1645.76	1412.01	1790.68	1726.14	1445.28	1507.72	1368.82	1662.69	1859.94	1494.04	1634.4	1503.53	1607.83	1809.52	1911.39
71687	ENSMUSG00000002032	protein-coding	Tmem25	111.461	87.3795	69.6496	96.1613	75.1344	78.5924	85.8478	83.2465	216.864	90.089	169.352	174.751	105.358	155.717	148.83	45.689	114.348	44.5558	237.059	85.7151	82.619	264.302	286.213
67091	ENSMUSG00000002043	protein-coding	Trappc6a	984.013	1982.6	1038.38	1030.97	1597.83	1134.12	1128.07	1050.91	1465.92	966.254	2310.61	1553.85	1239.73	835.496	1370.02	1750.27	1328.07	1524.86	1236.26	1428.36	1380.98	1130.06	925.04
20926	ENSMUSG00000002052	protein-coding	Supt6	8450.63	8270.49	9590.71	8348.49	7642.75	9665.41	8822.62	9836.4	8009.17	8978.04	7211.5	7751.65	8894.8	8358.04	8597.12	8631.22	7486.49	8823.74	7165.48	8531.87	9244.08	8719.06	8332.23
54141	ENSMUSG00000002055	protein-coding	Spag5	1636.41	1389.23	2870.23	1724.34	1295.75	2615.58	2900.43	2296.71	972.227	2030.37	797.964	828.449	1610.39	1182.73	1509.28	1851.87	1085.19	2390.03	1055.93	1849.05	1878.5	324.215	960.495
15218	ENSMUSG00000002057	protein-coding	Foxn1	329.618	689.288	26.1266	286.802	1166.06	41.8037	72.0201	16.2554	186.717	44.2885	307.643	869.524	25.3145	376.982	9.38927	222.288	419.537	145.877	359.71	59.1317	60.346	284.04	331.301
22248	ENSMUSG00000002058	protein-coding	Unc119	613.157	613.319	283.477	577.267	659.836	407.779	446.793	361.632	844.84	415.532	994.01	896.942	558.187	716.52	498.118	876.436	583.72	591.604	506.515	589.195	552.471	583.086	540.664
19376	ENSMUSG00000002059	protein-coding	Rab34	1754.05	2026.17	1050.02	1817.88	1880.17	1108.23	961.463	1127.4	1824.52	808.484	2723.77	2283.85	822.97	2087.13	1174.17	1282.48	1278.63	1121.61	1072.96	1148.59	1210.83	730.393	1112.5
20316	ENSMUSG00000002064	protein-coding	Sdf2	2254.17	2977.89	2014.75	2227.54	3020.7	2153.08	2228.86	2139.69	2620.06	2226.08	3979.4	2970.94	2417.15	2378.69	2495.05	2247.17	1845.51	2219.98	1836.23	2222.37	2237.61	2986.64	2537.09
12447	ENSMUSG00000002068	protein-coding	Ccne1	858.782	256.151	1000.01	824.104	436.292	865.642	1072.51	914.484	380.615	648.765	113.399	172.355	506.313	645.36	432.027	531.63	503.881	806.435	683.39	467.645	528.211	160.833	277.455
74377	ENSMUSG00000002076	protein-coding	Hsf2bp	216.008	342.199	164.395	249.632	234.421	156.307	151.18	147.147	348.002	148.118	645.143	678.098	131.286	274.018	127.577	109.91	176.873	120.89	191.739	91.4323	120.473	272.415	270.561
170770	ENSMUSG00000002083	protein-coding	Bbc3	434.499	634.882	473.105	457.225	453.013	485.278	332.629	618.439	436.434	505.588	872.785	743.351	604.917	412.611	660.182	565.031	422.917	482.848	495.006	518.19	598.066	445.872	371.752
19182	ENSMUSG00000002102	protein-coding	Psmc3	7040.41	5470.09	5994.03	7530.64	5777.41	6305.15	6453.82	5940.72	5875.75	5940.33	5458.6	5585.78	5092.45	6752.08	4495.97	4939.24	6646.95	5128.54	6393.04	4661.24	5276.31	7777.61	8429.95
11432	ENSMUSG00000002103	protein-coding	Acp2	1784.77	1844.4	1252.36	1846.45	1538.87	1395.11	1322.35	1463.93	1982.64	1878.45	1631.45	1721.29	1729.66	1597.68	1580.75	1631.66	2178.93	1388.19	2182.37	1611.12	1458.86	2973.54	2956.76
19400	ENSMUSG00000002104	protein-coding	Rapsn	3.45784	7.61622	1.72194	1.86691	2.34703	1.66681	0	0	6.01769	0	2.40957	6.38326	0	2.84828	0	1.53472	6.69515	3.75073	7.719	0	0	9.94749	3.14748
68427	ENSMUSG00000002105	protein-coding	Slc39a13	1174.53	1268.7	578.238	1095.33	1511.3	637.258	655.886	579.71	933.994	600.415	1125.08	1363.35	644.129	1058.7	635.059	974.035	1521.97	901.109	1294.71	767.58	621.987	1077.27	1401.67
14007	ENSMUSG00000002107	protein-coding	Celf2	1723.21	2172.76	2575.97	1706.73	2317.01	2271.04	2040.61	2631.17	1504.88	2704.48	1256.04	1643.83	1755.62	1951.95	2384.65	2386.04	2203.01	2591.88	1980.05	2389.18	2363.32	3029.82	2945.23
22259	ENSMUSG00000002108	protein-coding	Nr1h3	137.662	135.522	90.9608	223.675	77.9576	102.452	112.183	154.639	342.324	222.57	224.448	151.573	178.848	275.258	173.908	51.7816	197.511	63.9409	293.952	124.049	130.639	575.633	492.259
107986	ENSMUSG00000002109	protein-coding	Ddb2	374.767	522.175	298.847	446.666	457.13	376.34	341.164	290.447	634.401	402.028	716.933	561.592	468.675	495.464	519.278	365.531	410.432	335.612	365.712	442.001	381.645	326.937	383.21
20375	ENSMUSG00000002111	protein-coding	Spi1	0	0	1.91292	0	1.39699	3.13692	2.47485	0	3.29706	1.82272	0	0	0	0	1.42656	1.12181	0	2.81144	3.3175	0.796012	6.3408	1.72268	7.55021
67465	ENSMUSG00000002129	protein-coding	Sf3a1	3985.7	3287.31	7769.31	4245.65	3315.56	7458.8	7611.3	7609.33	3816.73	6606.71	2393.95	3193.01	5895.33	4316.39	6555.96	6258.39	3694.77	7225.04	3749.73	7567.65	6216.84	3370.41	3205.12
20852	ENSMUSG00000002147	protein-coding	Stat6	4548.08	7416.4	4272.62	4354.53	7391.57	4423.27	4650.45	4512.97	5151.42	5275.24	6157.17	6467.46	5515.1	4359.92	5245.07	5208.55	4886.09	4588.81	4791.68	4877.6	5402.05	5449.18	4968.68
12745	ENSMUSG00000002190	protein-coding	Clgn	0	0	0	1.37047	0	1.20422	1.03813	0	0	0	0	0	0	0	0	0	0	1.07411	0	0	0	0	0
16541	ENSMUSG00000002204	protein-coding	Napsa	1.08568	18.7728	45.3309	5.02374	8.18213	32.3877	51.5322	82.1574	4.08883	22.4475	10.5224	1.22253	74.7699	9.21795	96.897	105.346	14.7029	65.9972	11.6581	77.5081	72.3755	6.76846	7.31461
101568	ENSMUSG00000002205	protein-coding	Vrk3	1207.93	1796.09	1369.27	1227.65	1519.13	1465.76	1601.93	1569.05	1446	1742.9	2013.79	1938.66	1818.54	1402.99	2067.95	1593.4	1074.86	1425.19	1088.13	1616.4	1891.46	1567.51	1266.04
71997	ENSMUSG00000002210	protein-coding	Smg9	1178.51	1319.54	1601.16	1367.36	1223.95	1396.4	1454.96	1530.98	1168.39	1491.89	1337.14	1325.03	1413.68	1207.48	1385.26	1437.64	1208.07	1530.7	1300.55	1504.81	1432.34	1448.47	1342.14
55982	ENSMUSG00000002221	protein-coding	Paxip1	2302.98	2227.38	2175.31	2348.27	2512.13	1602.91	1957.02	1864.14	1626.23	2118.5	1826.69	2161.62	1459.16	1927.88	1795.52	1404.14	1656.41	1801.22	1752.4	1948.63	2007.15	1734.51	1512.16
68477	ENSMUSG00000002222	protein-coding	Rmnd5a	6367.62	5778.44	4281.7	5585.65	5948.6	4225.18	4001.21	4034.59	7566.08	6003.84	8571.73	9826.82	6161.74	8634.32	5651.77	4292.73	5620.17	4764.28	6018.37	5696.32	5631.7	16130.2	12798.1
17454	ENSMUSG00000002227	protein-coding	Mov10	4244.72	3419.51	3437.68	3339.63	3688.72	4214.12	3557.79	4266.67	2947.9	2894.59	2307.73	2386.14	5151.14	2710.63	4350.03	4584.65	3406.12	4140.2	3225.84	4167.57	5298.68	3292.41	2469.48
71887	ENSMUSG00000002228	protein-coding	Ppm1j	402.631	405.518	351.658	335.64	437.146	515.363	478.398	323.959	429.999	320.108	447.106	304.325	309.51	397.389	248.671	1023.95	468.592	836.504	394.332	342.783	413.935	1050.92	719.584
11853	ENSMUSG00000002233	protein-coding	Rhoc	8684.41	6701.4	6941.59	7842.18	6482.66	12837.6	14102.9	6745.19	7073.09	11656.3	9406.89	6551.7	12625.5	7680.53	6970.84	15613.9	6776.94	13959	6839.54	10297.6	12326.2	12889.6	11129.2
21678	ENSMUSG00000002249	protein-coding	Tead3	1769.15	1866.86	1053.19	1625.68	2164	1184.17	1125.16	1157.1	2220.67	1200.38	1854.33	2391.92	1320.31	1875.97	1226.8	1274.57	1638.81	1186.25	1582.03	1410.96	1144.71	1873.19	1732.92
19015	ENSMUSG00000002250	protein-coding	Ppard	6729.06	5109.2	8620.05	6386.3	6825.85	8262.48	8054.41	7278.94	3683.97	7054.91	2381.28	3188.44	7303.35	4260.94	6967.14	8320.14	1813.43	10040.1	1666.71	6256.17	6637.77	1766.6	1647.6
23853	ENSMUSG00000002257	protein-coding	Def6	15.287	3.99989	21.0739	16.1148	26.37	11.462	17.3235	29.7839	11.9264	10.4219	8.16447	11.2561	14.6001	16.5949	29.6995	41.4418	42.6141	42.5545	14.8118	22.5013	33.924	25.2079	16.1025
18616	ENSMUSG00000002265	protein-coding	Peg3	0	0	1363.26	9.87195	0	43.2449	41.7944	970.982	23.7421	49.9442	0	0	55.0784	1.1063	659.077	119.451	0	219.376	0	199.066	306.635	0	0
70083	ENSMUSG00000002274	protein-coding	Metrn	693.738	564.606	734.848	702.445	563.954	652.098	674.101	706.741	573.7	465.376	376.644	407.731	427.684	603.252	464.628	485.733	666.735	590.32	608.083	484.477	532.611	263.849	496.089
76483	ENSMUSG00000002279	protein-coding	Lmf1	472.196	963.477	447.212	616.728	926.062	529.859	593.989	523.237	797.044	588.416	934.569	839.703	719.187	667.373	689.069	689.294	727.828	596.505	809.089	691.79	665.275	776.586	725.822
67563	ENSMUSG00000002280	protein-coding	Ciao3	721.789	971.825	788.708	788.675	970.335	982.258	904.742	720.707	850.481	1032.54	1162.71	1024.45	974.92	782.85	769.947	709.897	704.58	706.676	943.084	912.877	814.132	1199.54	1039.25
57875	ENSMUSG00000002289	protein-coding	Angptl4	387.716	350.514	316.031	406.591	401.934	555.691	591.357	238.814	285.461	193.577	382.832	261.816	202.015	287.721	105.434	490.91	295.573	508.218	280.645	211.553	209.613	150.591	276.132
27214	ENSMUSG00000002297	protein-coding	Dbf4	3107.95	2060.17	3051.48	3370.59	2222.42	2824.6	2889.38	2889.88	1765.59	2141.18	1093.05	1739.34	1475.62	2453.2	1680.43	2122.5	1957.26	2496.45	1843.66	1918.59	2101.67	806.053	1732.13
13163	ENSMUSG00000002307	protein-coding	Daxx	2021.21	3553.8	2329.33	2320	2595.97	2622.38	2140.95	2899.64	1296.04	1410.69	1828.09	1843.57	2734.01	1344.08	2904.32	2338.63	2785.69	1953.64	2228.67	2285.34	2607.93	1376.57	1249.42
54219	ENSMUSG00000002308	protein-coding	Cd320	781.016	696.834	416.424	810.971	618.65	445.041	431.833	353.35	812.359	391.82	1013.16	940.768	490.091	821.479	422.072	591.98	952.455	447.662	858.701	463.876	474.947	774.752	662.561
75751	ENSMUSG00000002319	protein-coding	Ipo4	6011.51	3944.92	4794.82	5871.77	3893.52	5727.4	4581.2	5535.31	3304.41	4246.19	3837.05	3273.02	5169.37	5344.82	4178.98	3522.77	5373.16	4565.26	4597.26	4941.45	4911.5	2795.78	3718.5
74140	ENSMUSG00000002320	protein-coding	Tm9sf1	4909.55	4536.22	4638.36	4494.11	3683.36	4476.3	4667.18	4776.6	3733.95	5382.36	3668.97	3642.64	5221.65	4102.05	5240.87	3721.69	4237.58	4018.19	4222.2	4541.66	4710.15	4623.7	4194.16
56739	ENSMUSG00000002324	protein-coding	Rec8	1.65548	0.895807	60.6757	7.01062	0	94.9291	68.0435	112.43	0	63.2787	0	0	154.598	0	150.48	183.773	3.74227	162.833	5.07866	191.018	172.043	9.00466	0.879765
16391	ENSMUSG00000002325	protein-coding	Irf9	4376.46	6207.58	3969.89	4433.19	4814.84	4508.96	4130.79	4610	1002.59	1928.39	1496.95	1111.88	5469.23	646.804	5671.83	4140.3	5887.48	4064.98	5320.01	4765.67	4677.16	1166.48	1020.56
105446	ENSMUSG00000002326	protein-coding	Gmpr2	1178.38	1113.44	1103.88	1066.31	991.912	1180.55	1191.24	1217.4	914.218	1191.24	1034.3	1056.81	973.893	1066.25	999.339	1124.46	1229.8	1175.81	1192.84	987.625	1132.78	1011.93	1185.6
67881	ENSMUSG00000002329	protein-coding	Mdp1	781.647	1053.46	913.231	792.84	996.666	1010.32	1043.52	826.305	701.719	894.789	1184.76	892.908	921.248	719.912	799.438	879.569	820.363	980.646	866.386	803.566	826.303	1198.57	1046.3
52585	ENSMUSG00000002332	protein-coding	Dhrs1	5315.31	5763.64	3587.17	4554.28	6455.62	4923.07	5629.18	3072.77	3051.13	4003.26	5640.69	4309.59	3269.43	3965.59	2246.72	3738.86	3162.4	4280.09	3020	2229.56	3062.14	3924.1	3395.09
13004	ENSMUSG00000002341	protein-coding	Ncan	0	3.54493	1.86549	2.0392	3.08943	3.63004	1.54285	3.74675	1.02783	1.80633	0	2.46266	4.40063	0	9.38173	0.837318	2.47375	4.88359	0	1.18183	2.27726	0	0
234371	ENSMUSG00000002342	protein-coding	Tmem161a	1237.49	1331.47	1123.78	1261.43	1422.97	1198.16	1222.61	1238.55	1397.2	1128.35	1506.73	1596.06	1142.82	1170.49	1306.26	1190.22	1365.79	1101.86	1417.52	1364.71	1214.14	1415.21	1196.53
76813	ENSMUSG00000002343	protein-coding	Armc6	294.827	357.288	428.611	340.762	327.637	399.126	388.711	385.031	283.564	498.755	401.541	319.643	384.79	276.677	390.591	254.682	322.209	320.152	443.676	414.635	348.94	410.066	497.175
72368	ENSMUSG00000002345	protein-coding	Borcs8	948.892	797.383	707.528	931.73	974.777	762.178	819.235	719.764	1022.4	877.377	998.657	1134.3	926.618	966.337	822.229	738.668	939.004	774.117	944.49	870.411	825.019	1064.66	1082.19
73095	ENSMUSG00000002346	protein-coding	Slc25a42	206.372	238.591	289.665	212.379	217.132	363.607	273.26	277.073	424.142	472.76	369.227	383.011	403.077	326.075	362.69	337.689	295.178	278.457	367.83	381.25	334.962	526.479	406.466
66616	ENSMUSG00000002365	protein-coding	Snx9	5760.33	6098.31	3623.36	5970.99	6656.42	3566.01	3563.12	3367.77	4030.18	2943.14	4212.68	4560.39	2626.64	4764.63	2623.54	4729.81	4568.1	4581.38	4821.53	2927.85	3037.96	4061.59	4238.2
71810	ENSMUSG00000002372	protein-coding	Ranbp3	4509.15	4123.71	3568.37	4530.86	4032.96	3552.57	3632.19	3406.03	3681.67	3175.71	3664.75	3590.36	3121.8	4101.86	3079.42	3089.45	4098.22	3278.91	4549.04	3076.71	3196.18	3787.78	4243.74
69875	ENSMUSG00000002379	protein-coding	Ndufa11	1803.13	1606.86	1501.54	1773.54	1568.77	1628.85	1770.29	1478.03	1527.02	1587.4	1764.7	1550.47	1488.5	1656.5	1323.05	1373.89	1586.41	1515.68	1830.74	1297.12	1371.81	2201.17	1983.6
12164	ENSMUSG00000002384	protein-coding	Bmp8b	180.598	701.704	1577.21	110.157	724.41	1593.67	1931.63	1317.81	163.429	1308.79	449.023	439.93	1116.82	152.015	1020.68	1176.81	745.327	1269.65	787.992	1040.99	1043.16	970.033	869.872
13864	ENSMUSG00000002393	protein-coding	Nr2f6	4552.22	4149.56	2825.94	4042.61	4406.82	2841.61	3296.21	2820.09	4672.45	3421.95	5169.58	4830.79	3407.06	3667.08	3374.05	3274.6	4377.74	3079.03	4786.6	3450.06	3081.33	5232.97	4716.6
67023	ENSMUSG00000002395	protein-coding	Use1	1113.87	2771.57	1145.01	1320.09	2205.77	1268.07	1192.3	1312.14	1864.81	1343.52	3695.75	2800.37	1718.43	1528.51	1759.07	1428.8	1291.15	1260.06	1242.48	1475.38	1513.48	2358.02	1781.31
77090	ENSMUSG00000002396	protein-coding	Ocel1	114.908	301.613	181.068	115.169	220.324	168.222	196.224	182.212	143.727	224.239	367.381	333.226	223.116	136.546	178.509	121.925	139.231	131.225	232.266	150.43	200.033	466.816	293.835
13549	ENSMUSG00000002409	protein-coding	Dyrk1b	582.071	720.61	649.041	672.952	802.335	552.413	514.216	785.838	966.798	978.194	986.484	1079.07	1045.8	881.676	1375.47	1274.95	1259.97	875.015	1163.08	1290.71	1085.62	1437.67	1441.05
109880	ENSMUSG00000002413	protein-coding	Braf	1175.57	835.689	1431.95	1179.77	950.354	1055.55	1162.72	1241.25	1208.95	1474.74	636.656	874.561	1165.39	1241.4	1146.96	945.104	1249.44	1237.56	1130.15	1094.81	1245.37	1330.45	1055.01
68198	ENSMUSG00000002416	protein-coding	Ndufb2	1042.14	862.581	862.452	1032.62	696.498	1002.85	1002.04	846.068	928.655	970.235	884.722	675.619	870.105	830.076	863.695	834.373	796.656	898.17	853.23	765.983	797.337	848.223	772.224
20585	ENSMUSG00000002428	protein-coding	Hltf	858.243	993.952	1328.94	933.791	1008.8	1461.73	1334.52	1284.35	959.823	1844.25	1236.66	1106.42	1564.89	1005.49	1503.18	1628.66	1061.35	1532.63	920.596	1561.77	1581.33	989.83	1118.9
68879	ENSMUSG00000002455	protein-coding	Prpf6	4267.35	3899.21	3763.12	4359.15	3639.96	4171.44	3770.9	3971.98	4817	4168	4352.79	4216.77	4040.37	4593.18	4057.7	4092.39	4345.23	3863.46	4294.93	3868.86	3748.07	4433.47	4283.81
56470	ENSMUSG00000002458	protein-coding	Rgs19	731.721	362.471	392.597	754.188	403.777	399.99	433.472	395.325	610.623	402.111	270.568	425.436	322.429	665.367	363.125	803.635	768.223	666.736	800.939	596.433	447.042	490.513	548.713
58175	ENSMUSG00000002459	protein-coding	Rgs20	36.5572	6.20163	62.8691	9.75403	1.63397	67.0684	60.1832	59.9042	4.90551	9.30935	0.690748	0.973222	11.2968	11.8701	31.283	126.762	5.24093	126.044	10.5893	54.7864	28.9856	1.02211	1.82998
106861	ENSMUSG00000002475	protein-coding	Abhd3	75.1222	16.2223	49.9367	38.25	22.8359	60.9042	62.4929	68.2042	30.7797	36.6883	55.4613	34.0698	55.0386	48.4497	56.8633	93.1326	43.7487	78.3191	69.0059	64.9427	63.6162	96.9704	70.5355
20641	ENSMUSG00000002477	protein-coding	Snrpd1	2825.8	1808.37	2880.99	3080.05	2032.82	2727.38	3027.31	2839.48	2087.64	2303.04	1385.86	1473.66	2140.19	2529.51	2020.15	2385.49	2341.3	2665.97	2169.2	2212.97	2565.3	1121.65	1775.64
77832	ENSMUSG00000002486	protein-coding	Tchp	451.509	666.343	518.846	557.059	641.695	534.821	559.42	568.477	727.444	544.881	745.005	661.85	731.777	481.057	784.928	489.33	413.829	481.28	449.172	679.507	606.096	437.625	503.666
21844	ENSMUSG00000002489	protein-coding	Tiam1	850.031	305.502	1272.62	653.316	275.561	1218.11	1087.51	1069.5	556.75	1041.7	165.231	366.037	835.609	891.849	981.837	765.971	710.896	1196.92	997.665	1043.77	833.737	368.613	546.967
22084	ENSMUSG00000002496	protein-coding	Tsc2	3107.73	3617.93	3022.35	3654.21	4048.24	3356.92	3439.91	3441.98	4303.08	3998.89	5303.2	4869.28	4111.49	4007.92	3995.39	2877.37	3794.9	2795.66	3080.64	3506.35	4115.53	4080.95	3906.04
65962	ENSMUSG00000002504	protein-coding	Nherf2	508.219	326.528	565.973	558.71	257.027	499.391	491.572	634.577	988.519	596.75	632.996	556.178	702.641	680.68	915.022	999.226	555.929	737.173	516.621	671.338	622.987	470.899	518.275
67959	ENSMUSG00000002524	protein-coding	Puf60	8098.82	5450.46	5974.15	8206.07	5548.19	5550.51	5662.49	5885.43	7665.75	5831.46	5528.89	5739.13	5727.01	7519.46	5790.8	5959.25	6736.47	5979.51	6590.79	6033.35	5877.52	6838.22	6680.19
99412	ENSMUSG00000002546	protein-coding	Golga2	4447.72	4107.6	3789.91	4332.06	4049.69	4074.53	4042.97	4275.75	4670.31	4218.69	3677.14	4421.21	4322.94	4205.27	4117.07	4806.29	4260.01	4185.82	4161.3	3950.76	4305.66	5320.59	5085.09
22245	ENSMUSG00000002550	protein-coding	Uck1	1623.57	1484.62	1018.16	1557.73	1421.74	1197.12	1120.26	984.272	1795.42	1199.08	1794.27	1564.82	1219.11	1608.86	1165.6	1199.81	1457.46	1178.53	1272.57	1218.18	1086.99	2119.2	1767.07
20259	ENSMUSG00000002565	protein-coding	Scin	559.224	313.94	68.4006	486.569	773.371	130.681	216.717	30.1847	64.8109	35.2381	44.9637	39.1045	26.2665	128.051	16.5104	608.972	277.666	442.168	178.168	31.9002	52.2788	137.079	71.3936
22781	ENSMUSG00000002578	protein-coding	Ikzf4	4.62288	7.44726	19.6509	42.818	3.62386	37.4131	94.18	16.821	9.40929	26.0815	7.40376	6.06005	7.75308	6.51593	28.7313	11.2773	36.3299	7.39626	62.9689	13.3247	13.6396	11.8492	5.7246
103742	ENSMUSG00000002580	protein-coding	Mien1	1706.07	2241.24	1262.99	1807.9	2097.15	1551.13	1745.97	1230.38	2016.4	1380.63	2920.16	1975.32	1447.18	1833.86	1245.02	1340.75	1013.89	1327.49	1108.81	1165.98	1366.87	1357.27	1162.52
26362	ENSMUSG00000002602	protein-coding	Axl	127.856	400.148	3173.7	169.507	208.552	1730.67	932.051	3450.63	77.9876	783.113	360.255	246.996	382.638	79.6731	970.422	3074.37	1264.77	2502.91	1148.42	919.66	1249.41	178.865	711.294
21803	ENSMUSG00000002603	protein-coding	Tgfb1	3417.27	2549.18	1887.7	3264.15	2787.62	1923.14	2296.18	1709.79	2451.64	997.3	1830.42	1862.2	1163.84	2491.98	985.014	3279.96	2400.58	2726.02	1913.9	1333.71	1427.78	521.168	607.976
52132	ENSMUSG00000002608	protein-coding	Ccdc97	1966.45	2040.75	2235.29	2150.47	2222.5	2057.55	1949.75	2034.06	2099.67	2011.31	1969.54	2200.24	2178.92	2115.26	2069.48	2167.19	1909.82	2154.69	1959.93	2140.8	2111.98	1854.16	2053.98
22700	ENSMUSG00000002617	protein-coding	Zfp40	46.6747	122.984	93.7341	65.7576	78.8108	104.896	73.4405	107.539	112.572	100.893	119.47	96.3782	76.5508	130.24	87.9774	110.613	107.351	82.2566	95.9803	124.542	65.5425	269.468	125.69
54194	ENSMUSG00000002625	protein-coding	Akap8l	1349.22	2742.35	887.443	1527.79	2009.15	1085.21	1002.59	889.269	2976.36	1224.1	4136.4	3213.84	1310.32	2186.04	1313.87	938.875	1224.41	892.998	1413.73	1170.24	1067.05	2101.74	1786.07
20423	ENSMUSG00000002633	protein-coding	Shh	0	0	3.75058	0	0	1.85205	2.25806	2.48062	0	8.97393	0	0	10.9481	0	12.5866	1.65541	0.831275	1.65178	0	20.9836	10.3109	0	0
68079	ENSMUSG00000002635	protein-coding	Pdcd2l	328.108	469.376	400.038	430.003	453.81	442.463	415.877	365.2	416.984	328.595	547.731	476.651	367.166	366.521	364.747	435.048	393.534	451.845	446.76	339.689	391.964	489.072	460.411
98053	ENSMUSG00000002658	protein-coding	Gtf2f1	4061.75	3847.36	3853.79	4009.68	3783.42	4381.61	4826.14	3912.11	3118.06	3453.15	3566.86	3547.59	3292.65	3393.19	2745.09	3294.39	3664.87	3546.98	4264.81	2963.34	3619.88	3629.36	4019.98
53895	ENSMUSG00000002660	protein-coding	Clpp	1775.81	1696.13	1588.48	1901.32	1673.4	1524.69	1628.29	1537.18	1595.73	1482.38	1814.71	1743.15	1438.06	1784.99	1259.04	1124.45	1520.1	1219.27	1679.83	1265.13	1342.5	1498.89	1498.61
66400	ENSMUSG00000002661	protein-coding	Alkbh7	449.553	570.323	377.305	495.297	472.554	396.062	477.738	360.787	533.079	459.246	768.977	596.391	450.356	510.501	391.033	354.158	298.229	353.27	401.597	450.927	397.332	525.961	501.068
19197	ENSMUSG00000002664	protein-coding	Pspn	0	0	0	2.02896	2.05956	0.9249	1.54687	1.2359	2.0532	0	1.77458	2.44582	0	1.16348	0	2.51281	2.43379	0	0	0	0	0	2.27183
70785	ENSMUSG00000002668	protein-coding	Dennd1c	44.9344	9.01594	26.1452	83.7116	4.4281	5.37957	5.01144	40.7494	127.779	4.76949	42.6887	11.5025	21.7289	79.4149	56.9139	67.9583	73.1893	39.1573	52.6402	54.5703	55.9953	21.9783	35.4393
69792	ENSMUSG00000002679	protein-coding	Med6	1022.71	889.719	958.149	992.64	888.918	1053.93	1098.8	971.04	779.827	880.996	848.719	804.149	841.989	836.31	825.918	970.658	924.416	1054.65	824.814	882.46	945.339	888.878	895.559
18760	ENSMUSG00000002688	protein-coding	Prkd1	38.3887	17.5538	323.326	71.7631	9.27838	167.113	239.306	253.112	102.237	239.92	59.4341	57.785	147.133	79.7646	270.294	145.766	12.4276	187.773	18.4401	139.57	153.37	41.1959	57.5984
16822	ENSMUSG00000002699	protein-coding	Lcp2	0	0	1.68519	0	0.936791	0	2.81771	2.2964	0.93814	0.823842	1.57403	4.45309	0	1.04061	1.87888	0	1.23222	0.728839	0	0	2.07376	7.26222	0
110750	ENSMUSG00000002718	protein-coding	Cse1l	6799.04	3254.29	5525.33	6253.74	3531.88	5391.24	5232.56	5271.5	3857.5	4922.17	1937.08	2363.89	3930.35	5092.46	4283.72	3993.1	5334.92	4715.76	5364.88	4005.76	3923.62	2892.56	4293.24
67877	ENSMUSG00000002728	protein-coding	Naa20	2831.54	2605.95	2490.54	2941.23	2370.72	2995.58	2604.02	2841.5	1654.5	1557.18	1248.39	1345.53	2229.87	1897.27	2157.15	2473.59	3042.13	2421.2	2662.34	2241.77	2441.27	1489.87	1735.06
23992	ENSMUSG00000002731	protein-coding	Prkra	1142.66	1285.33	829.552	1104.01	1235.95	1084.94	952.237	949.219	1473.94	1119.11	1756.52	1526.16	1224.25	1210.5	1103.31	1389.49	1280.77	1113.01	1172.7	1227.33	1160.19	1414.2	1396.09
14231	ENSMUSG00000002732	protein-coding	Fkbp7	63.2667	42.3951	36.1113	84.0479	38.2579	34.782	29.6757	43.1404	90.8019	33.5868	43.7284	46.2054	46.0616	50.7412	43.8543	84.427	115.399	54.2338	80.0723	69.0572	40.2529	39.22	32.5675
83435	ENSMUSG00000002733	protein-coding	Plekha3	2541.85	1462.01	1363.71	2386.58	1712.39	1482.92	1458.85	1186.64	1691.87	1334.97	1172.98	1222.21	1180.86	1981.09	1073.47	1563.17	2089.64	1492.55	2147.43	1209.68	1160.84	2284.07	2322.21
56418	ENSMUSG00000002741	protein-coding	Ykt6	4287.6	4210.02	6260.11	4091.19	4461.41	5944.06	6716.8	5759.94	3195.15	5599.49	3695.26	3965.18	5583.6	3494.5	5492.78	9352.95	4671.08	8815.86	4583.49	6091.19	6146.08	5244.72	4866.99
22385	ENSMUSG00000002748	protein-coding	Baz1b	8620.58	7374.64	7679.31	8534.07	8236.23	6654.13	6804.56	7307.53	8079.23	7486.82	6543.02	7848.85	7183.01	8847.86	7509.39	5079.82	6232.59	6131.17	6488.49	6656.14	6695.69	5037.23	6318.05
224824	ENSMUSG00000002763	protein-coding	Pex6	1495.05	3129.71	1863.99	1520.64	2804.73	1952.59	2096.66	1887.07	2392.48	2001.83	4086.45	3279.79	2294.47	1824.5	2346.72	2035.61	1662.44	2138.69	1688.51	2539.52	2230.05	2740.29	2129.86
27398	ENSMUSG00000002767	protein-coding	Mrpl2	1429.56	1853.36	1634.66	1450.42	1717.98	1505.83	1604.33	1622.82	1408.29	1572.9	2004.31	1771.91	1513.78	1494.37	1433.51	1441.72	1403.39	1349.7	1290.33	1323.77	1468.48	1606.44	1486.52
17256	ENSMUSG00000002768	protein-coding	Mea1	3311.77	3416.23	2596.53	3091.09	3435.41	2996.15	2908.09	2683.68	3035.67	3034.53	4090.19	3304.39	3425.88	3025.35	3308.42	3786.51	2919.35	3183.24	3179.76	3103.31	3250.76	4239.33	3840.56
14711	ENSMUSG00000002769	protein-coding	Gnmt	58.2891	35.762	43.1751	39.9524	32.8024	37.4931	47.2507	55.7774	40.1778	19.2431	26.2265	29.7136	32.0889	45.8595	30.1018	22.0471	70.5654	34.1792	50.7313	22.5352	23.9555	46.005	49.8571
14814	ENSMUSG00000002771	protein-coding	Grin2d	29.2264	15.0479	94.5339	21.8095	9.21128	52.4587	43.2719	140.266	35.4123	236.188	14.8264	12.4825	254.893	34.6304	428.802	94.558	29.2354	71.72	39.1527	346.137	241.709	43.2251	46.5001
68137	ENSMUSG00000002778	protein-coding	Kdelr1	4943.85	5965.56	4803.34	4745.41	5955.33	5020.59	4922.82	5141.6	5789.29	5739.96	6935.49	6153.95	6437.48	5042.71	6429.66	5986.49	4804.61	5606.07	4904.9	6014.09	5898.43	5968.87	4801.71
70209	ENSMUSG00000002781	protein-coding	Tmem143	467.416	391.696	413.15	434.212	418.974	371.908	366.109	426.759	481.168	546.726	479.97	500.894	545.674	483.112	444.858	547.035	320.281	538.174	360.445	484.259	579.193	460.718	275.266
110175	ENSMUSG00000002797	protein-coding	Ggct	285.849	143.726	283.073	268.256	125.113	301.221	286.308	266.816	347.457	283.487	161.887	133.053	321.202	273.796	282.311	277.605	235.84	297.171	256.969	212.733	300.475	181.096	210.02
16450	ENSMUSG00000002799	protein-coding	Jag2	1100.05	2345.59	1707.17	1356.32	2860.2	1769.13	2088.67	1585.19	1179.34	968.385	1582.54	1875.61	1139.41	938.771	1069.46	2281.63	2313.02	2162.56	2119.24	2212.32	1871.98	1928.44	2507.09
399566	ENSMUSG00000002803	protein-coding	Btbd6	353.078	523.562	427.209	372.029	516.039	379.118	520.9	403.72	521.664	454.85	701.92	644.778	513.971	498.98	495.047	634.11	456.581	500.219	585.45	644.02	541.455	899	985.408
66174	ENSMUSG00000002804	protein-coding	Nudt14	624.545	804.918	522.942	620.585	711.087	540.769	590.617	529.42	773.353	555.614	1028.79	890.233	632.645	610.926	665.012	728.788	637.794	687.975	556.446	830.874	753.143	945.628	827.097
105298	ENSMUSG00000002808	protein-coding	Epdr1	58.5086	102.105	218.272	85.9653	112.681	184.866	156.334	205.068	91.2545	178.967	151.036	151.664	166.087	82.5792	181.671	254.429	62.9078	217.937	47.1448	341.527	257.223	109.8	133.679
14248	ENSMUSG00000002812	protein-coding	Flii	7563.7	10780.4	7091.58	7100.93	11290.5	7919.66	7856.31	6588.93	6963.46	7471.36	10271.9	9378.77	7688.29	7264.46	6898.95	9402.32	7951.99	9070.18	8046.68	7282.76	8354.64	10911.8	9494.66
21975	ENSMUSG00000002814	protein-coding	Top3a	595.815	720.971	645.831	678.238	643.345	586.913	583.724	620.008	564.505	552.122	564.819	607.947	492.849	512.248	575.728	573.974	757.711	540.566	633.592	565.67	517.563	471.04	573.237
235040	ENSMUSG00000002820	protein-coding	Atg4d	1594.41	1636.75	1752.64	1566.19	1668.4	1948.06	2074.7	1685.79	1341.07	1898.88	1605.67	1478.16	2071.38	1271.35	1945.15	1416.49	1381.01	1526.75	1922.83	1662.81	1736.6	3044.04	2353.65
60507	ENSMUSG00000002825	protein-coding	Qtrt1	789.141	549.849	776.739	859.97	562.03	765.784	675.039	746.251	726.177	600.419	484.108	451.68	731.334	789.816	595.25	553.906	750.822	593.6	799.106	663.504	606.971	616.44	658.835
57435	ENSMUSG00000002831	protein-coding	Plin4	5.1909	36.9732	4.85229	8.45479	40.886	5.68007	7.26327	6.58352	9.70978	1.90387	40.7895	33.9896	5.7738	2.43767	8.6664	12.325	19.032	13.5184	21.0545	9.87001	11.8775	18.4771	17.6778
15193	ENSMUSG00000002833	protein-coding	Hdgfl2	3156	2595.75	2584.72	3070.4	2660.83	2720.93	2502.77	2726.3	2764.73	2542.73	2874.55	3073.95	2460.54	2775.6	2458.73	2596.54	2855.96	2710.44	2868.17	2499.57	2598.3	2554.55	2596.19
27221	ENSMUSG00000002835	protein-coding	Chaf1a	4163.42	2039.66	3873.64	3772.08	2499.47	2806.96	3795.07	3947.72	1952.02	3191.6	650.983	1393.98	2446.94	2797.42	2534.31	2078.86	3027.69	2848.54	3226.92	2172.29	2471.39	1031.01	1846.86
11544	ENSMUSG00000002844	protein-coding	Adprh	807.886	1484.8	720.447	672.053	1456.22	640.35	952.55	595.178	550.066	528.353	1421.06	1098.4	877.72	585.334	647.767	975.864	854.971	792.217	868.972	811.388	641.561	981.699	1042.32
67846	ENSMUSG00000002845	protein-coding	Tmem39a	1135.37	1031.72	1463.59	1335.19	1060.44	1384.49	1421.99	1715.26	1046.81	1179.12	1091.77	1027.64	1316.48	1052.08	1567.4	1123.61	982.405	1030.43	1083.48	1198.08	1409.78	582.924	789.885
76916	ENSMUSG00000002846	protein-coding	Timmdc1	803.206	736.387	861.464	815.766	872.818	753.915	760.612	909.21	725.959	848.499	832.534	850.333	785.891	740.724	807.898	876.491	648.05	766.197	625.16	806.894	732.785	692.921	626.507
85031	ENSMUSG00000002847	protein-coding	Pla1a	427.024	353.006	390.705	607.767	246.834	273.736	258.668	473.982	916.754	923.749	836.855	588.969	974.792	896.143	1341.74	519.615	578.074	396.72	675.254	710.975	588.198	1022.14	811.993
17216	ENSMUSG00000002870	protein-coding	Mcm2	6064.41	2357.39	5389.23	6512.16	3384.88	4882.08	5283.26	4956.27	3226.02	5013.27	877.075	1870.5	4065.2	4671.73	3842.29	3050.63	4124.52	4007.74	4644.34	4159.18	4021.71	1546.93	3065.07
24100	ENSMUSG00000002871	protein-coding	Tpra1	1635.63	1805.37	1230.88	1575.79	1562.22	1305.66	1319.3	1077.42	2012.56	1355.96	2204.83	1888.87	1944.51	1777.68	1580.39	1966.9	1525.86	1437.31	1851.1	1527.23	1549.66	2364.51	2092.83
17936	ENSMUSG00000002881	protein-coding	Nab1	4264.73	3580.53	5456.81	4668.17	3630.04	4986.99	5080.13	5201.41	2853.06	3535.54	2019.63	2755.17	3678.44	3007.1	3715.26	4884.17	4896.01	5119.75	4843.8	3419.42	4163.57	2877.64	3207.58
26364	ENSMUSG00000002885	protein-coding	Adgre5	11753.3	11614.9	9152.05	10474.2	10648	8427.42	8131.15	9770.28	10413.1	10309.8	11774.8	12476.4	10146.4	10026.2	11370.9	7886.32	12419.6	8989.95	13621	10272.1	10042.3	14067.7	12600.8
16172	ENSMUSG00000002897	protein-coding	Il17ra	740.806	752.106	772.113	953.364	687.335	812.375	894.605	830.269	698.006	664.73	594.134	656.362	709.877	803.841	804.482	886.24	795.661	797.717	758.961	698.008	692.707	1153.58	904.881
16777	ENSMUSG00000002900	protein-coding	Lamb1	7184.52	3512.49	5712.24	7348.55	3298.23	2288.8	1846.12	6310.51	6906.73	795.818	2343.04	2455.35	1066.89	5737.04	4276.96	8031.98	2627.29	7691.81	1972.16	3103.62	3205.51	141.484	387.124
84036	ENSMUSG00000002908	protein-coding	Kcnn1	94.015	125.951	139.424	97.5227	154.701	129.537	164.287	161.942	156.036	147.139	198.047	204.658	172.523	106.112	174.347	197.532	208.571	171.109	77.6414	183.165	182.15	87.9268	98.6922
70807	ENSMUSG00000002910	protein-coding	Arrdc2	439.925	772.479	541.451	490.995	705.686	488.677	403.692	419.32	748.882	551.14	1222.64	732.252	833.994	419.765	747.147	413.104	584.616	438.674	567.695	675.662	406.402	839.312	640.704
12491	ENSMUSG00000002944	protein-coding	Cd36	12.5441	31.473	12.2298	11.6648	36.9341	6.1625	3.81822	18.0814	25.3073	6.25422	91.7664	83.6589	5.20479	16.7426	19.2719	0	15.5015	3.13431	8.51933	7.00778	6.7575	22.9552	13.7943
26400	ENSMUSG00000002948	protein-coding	Map2k7	2548.78	2805.3	2762.37	2711.22	3410.72	2302.78	2351.09	2626.63	2622.27	2907.09	3009.73	3828.49	3098.67	2840.07	2845.03	2536.21	2956.78	2442.67	2723.91	2798.85	2791.52	3043.31	3115.81
21856	ENSMUSG00000002949	protein-coding	Timm44	2053.41	2168.61	2209.27	1984.43	2458.64	2354.43	2293.66	2246.64	1957.5	2118.71	2531.65	2575.13	2210.43	2371.74	2033.31	2049.54	2309.45	1942.45	2104.12	2012.71	2137.86	1950.48	2150.35
11772	ENSMUSG00000002957	protein-coding	Ap2a2	4206.6	4192.6	5380.42	4201.34	4481.25	5581.92	5376.92	5390.7	3751.21	5254.26	3573.47	3812.59	5300.94	4104.84	4926.14	6920.29	4432.47	6565.32	4200.57	4931.09	4812.61	4963.99	4551.4
59047	ENSMUSG00000002963	protein-coding	Pnkp	1013.59	1074.83	1320.24	996.84	1078.27	1488.98	1351.86	1235.78	775.106	1050.77	1030.98	1045.83	1087.06	903.654	1023.32	1267.47	816.964	1184.37	901.18	1005.78	965.084	1167.36	911.312
75613	ENSMUSG00000002968	protein-coding	Med25	3499.62	3528.53	4305.09	3518.12	3388.65	4459.05	4765.47	4388.98	4385.94	5070.01	3256.45	3902.23	5140.07	3970.65	5414.28	4126.54	3522.09	4129.83	4415.69	4840.92	4948.67	4880.82	4257.89
57278	ENSMUSG00000002980	protein-coding	Bcam	15357.4	15510.1	26610.3	16135.8	13868.4	24223.2	23765.3	29465.5	25722.1	34287.7	23891.4	25160.7	39831	25207.3	35544.1	23921.3	19322.5	23825.4	20350.1	45167.7	41731.5	34789.4	34435.4
56457	ENSMUSG00000002981	protein-coding	Clptm1	8395.06	8146.95	8532.62	8405.44	7550.91	9181.91	9446.96	8192.1	7814.47	9651.48	7786.33	8499.84	9840.38	7985.9	9074.06	8083.38	7679.17	8554.67	8535.55	8601.56	8565.52	12068.8	10559.1
19698	ENSMUSG00000002983	protein-coding	Relb	1018.72	1345.05	985.688	1056.8	1098.94	1413.99	1436.5	917.955	1103.53	1238.81	1959.43	1585.32	1367.53	959.153	1156.74	1706.88	927.505	1459.89	992.993	1104.91	1327.53	1786.78	1384.75
53333	ENSMUSG00000002984	protein-coding	Tomm40	3690.4	2774.44	4062.52	3471.32	3005.06	3863.9	4013.63	4219.42	2773.25	3281.91	1982.71	2258.89	2911.43	3208.53	2813.81	2997.97	2925.98	3574.28	2863.46	3087.63	3112.2	2025.24	2442.85
11816	ENSMUSG00000002985	protein-coding	Apoe	87.5914	131.261	105.23	87.0696	103.452	94.0676	101.781	160.291	101.196	125.783	85.3198	115.696	232.027	61.082	367.571	82.2187	90.5478	118.24	66.5024	150.355	193.965	43.6542	51.6719
11813	ENSMUSG00000002992	protein-coding	Apoc2	222.278	36.134	128.957	215.281	29.9694	199.196	156.135	163.35	124.56	49.6028	22.3845	14.9679	25.4307	105.882	18.6619	55.7448	70.6041	91.2245	88.2074	23.6564	61.2269	256.519	189.349
73389	ENSMUSG00000002996	protein-coding	Hbp1	2650.76	3827.26	2218.61	2840.8	3464.07	2757.62	2565.88	2707.53	3936.86	3370.91	4951.41	4551.51	3862.72	3113.44	4171.74	4193.64	3765.55	3579.79	3005.37	3921.39	3718.59	4296.59	3907.41
19088	ENSMUSG00000002997	protein-coding	Prkar2b	842.381	195.718	515.423	895.562	153.241	633.69	680.197	351.788	1057.34	493.35	199.683	162.737	399.207	950.293	298.485	623.288	220.556	692.313	231.491	512.431	558.756	149.068	269.203
12576	ENSMUSG00000003031	protein-coding	Cdkn1b	5934.67	5993.59	2826.99	6201.31	5505.89	2670.21	2549.84	3052.58	7857.15	2841.7	6753.36	6130.16	3162.15	6513.34	3256.29	3419.36	4128.4	2769.25	4119.19	3098.57	2850.26	5446.24	4394.86
16600	ENSMUSG00000003032	protein-coding	Klf4	10115.1	12295.6	8168.42	9884.25	9581.02	7685.47	8456.24	7796.94	10749.9	7229.48	8630.61	8966.71	6653.77	8491.05	8116.52	4939.83	7336.16	7205.65	10750.8	8068.05	10960.6	18886.7	17529.1
11767	ENSMUSG00000003033	protein-coding	Ap1m1	1277.67	1769.42	1487.44	1357.22	1720.67	1338.88	1287.77	1550.87	1154.76	1478.78	1590.33	1969.3	1300.57	1389.98	1417.7	1054.05	1359.25	1120.62	1715.47	1326.81	1312.09	1973.33	1874.72
17274	ENSMUSG00000003037	protein-coding	Rab8a	4127.08	4941.99	3865.9	4270.96	5527.58	3669.12	3748.39	4143.42	3959.38	4205.49	4731.35	5176.82	4329.53	4342.09	3839.43	3112.41	4988.58	3224.21	4744.12	3365.71	3800.11	5833.71	6071
15331	ENSMUSG00000003038	protein-coding	Hmgn2	7562.26	3533.22	6159.38	7281.08	3651.93	5184.18	4758.57	6130.65	5052.2	6821.47	2502.07	3583.44	5247.47	6758.44	5972.68	3628.13	4399.28	4211.64	4201.34	5602.3	5693.83	1930.71	3991.28
67922	ENSMUSG00000003039	protein-coding	Fam32a	5293.88	7153.37	4072.21	5515.65	6656.34	4168.9	4212.98	4278.37	6138.75	4921.4	8423.96	7599.82	5072.93	5548.1	4733.25	4566.87	7466.6	4311.86	7918.94	5115.02	4763.54	10489.7	8989.62
13710	ENSMUSG00000003051	protein-coding	Elf3	13057.2	20291.7	10017.4	13358	19939.1	14140.3	15425.8	9828.45	11919.4	14080.5	15904.5	12364.2	19314.8	12740.6	11155	12438.6	11337.8	11287.8	13055.2	12997.9	13512.5	34186.9	28129.7
13095	ENSMUSG00000003053	protein-coding	Cyp2c29	1.10153	0	0.930734	0	0	1.79334	0	0	1.03645	3.57486	0.862044	0	2.16117	0	2.07396	2.5509	0	1.60411	0	1.19448	4.58417	1.2964	10.4471
76205	ENSMUSG00000003062	protein-coding	Stard3nl	928.646	1652.5	828.151	836.95	1567.28	898.643	941.545	912.606	984.745	863.352	2092.59	1590.13	874.194	912.639	877.531	1336.84	1355.29	1193.35	1335.36	1056.92	875.228	3247.76	2527.33
20869	ENSMUSG00000003068	protein-coding	Stk11	6548.12	6168.76	4051.87	6259.26	6239.75	4600.87	4476.25	4217.55	6851.67	4426.1	6741.53	5831.58	4910.2	6621.91	4209.06	4286.4	6654.29	4319.34	6506.79	4858.44	4782.55	7835.3	7522.01
13637	ENSMUSG00000003070	protein-coding	Efna2	68.4177	84.7096	40.4074	56.5739	80.1729	50.4141	57.4159	70.6907	115.714	61.9155	150.122	98.2067	98.8722	78.3951	97.7409	159.248	246.498	104.586	221.39	133.389	93.3239	197.31	219.982
66043	ENSMUSG00000003072	protein-coding	Atp5d	11234.6	9943.76	8252.77	10471.7	10343.7	8671.25	9233.61	8443.37	10262	8597.21	10236	8816.29	8029.23	9866.32	6986.79	8526.21	10404.4	8240.54	9389.25	7324.4	8431.41	11015.3	10326.2
19060	ENSMUSG00000003099	protein-coding	Ppp5c	3806.63	3409.81	4950.53	3915.85	3845.83	4549.44	4387.52	4686.66	2951.86	4919.98	3180.4	3247.78	4372.93	3484.85	3908.61	3064.79	2655.68	3236.18	2945.83	3763.21	3947.78	3034.86	2861.9
69131	ENSMUSG00000003119	protein-coding	Cdk12	2433.47	2076.78	2498.43	2370.54	2184.47	2293.41	2386.27	2413.6	2190.31	2408.35	1628.29	2199.17	2664.98	2384.16	2382.91	2049.82	2247.82	2392.27	2134.91	2513.02	2420.85	2128.93	2071.47
16890	ENSMUSG00000003123	protein-coding	Lipe	960.172	895.303	695.374	876.735	958.703	684	714.006	610.633	966.606	575.721	942.063	798.296	780.318	744.079	770.001	768.693	844.03	663.821	799.151	858.279	741.174	826.481	852.326
18475	ENSMUSG00000003131	protein-coding	Pafah1b2	8648.86	5903.03	7125.07	7959.78	6937.48	5967.01	7254.33	7234.23	6053.22	6201.86	4689.73	5695.15	5554.76	5565.79	5524.4	6899.71	8979.28	6106.54	11381.8	6070.49	5920.93	7917.82	10339.3
54610	ENSMUSG00000003134	protein-coding	Tbc1d8	61.5683	181.845	109.223	97.7798	131.693	91.3406	70.3946	76.3501	130.611	103.052	192.922	192.048	137.343	191.056	137.969	101.216	115.477	108.954	146.171	161.785	150.755	468.014	284.943
52846	ENSMUSG00000003135	protein-coding	Cnot11	1634.81	1623.14	1525.19	1931.04	1595.44	1442.17	1486.09	1407.17	1552.12	1343.33	1530.02	1447.75	1503.05	1569.3	1538.12	1197.37	1666.86	1254.48	1858.08	1521.4	1279.21	1802.4	1632.84
20527	ENSMUSG00000003153	protein-coding	Slc2a3	5.15286	15.9451	28.2959	0.936584	2.24017	3.90198	10.18	8.20969	0	2.10933	2.05331	0	3.18409	1.0537	13.4853	4.27963	8.865	4.65038	0	2.57103	4.94837	2.81287	1.07169
60611	ENSMUSG00000003154	protein-coding	Foxj2	2126.23	1865.53	2007.83	1916.01	1906.66	1848.6	1759.49	2490.22	2067.22	2408.8	1593.15	2020.28	2821.86	1881.03	2454.4	2106.22	2277.04	2069.9	1984.29	2963.74	2684.95	2784.61	2492.18
109552	ENSMUSG00000003161	protein-coding	Sri	3541.36	6078.39	2896.6	3833.55	5600.68	3380.5	3569.1	2772.4	3441.41	3704.87	6455.67	5885.25	3345.49	4033.16	2645.29	4136.17	2800.12	3868.11	2929.24	2864.74	3453.92	5411.25	4366.34
13356	ENSMUSG00000003166	protein-coding	Dgcr2	5670.34	6205.68	5677.41	5596.78	6190.49	5616.2	5757.01	5756.72	5722.88	6831.66	5669.92	6328.86	7105.72	5521.72	6669.47	6012.5	5417.21	5896.42	5389.87	6323.17	6604.21	5807.8	5466.45
54131	ENSMUSG00000003184	protein-coding	Irf3	1775.51	1981.35	1840.42	1648.32	2103.11	1935.96	1928.2	1730.5	1999.51	1815.09	2521.56	1942.35	2048.18	1886.41	1985.4	1853.17	1276.8	1736.43	1422.97	1966.08	1940.58	1773.23	1580.03
75736	ENSMUSG00000003190	protein-coding	Bcl2l12	304.222	286.988	367.492	286.353	270.445	389.977	341.786	383.566	383.157	349.138	370.675	344.628	455.032	343.918	403.828	451.391	319.353	431.435	376.863	422.908	357.175	297.922	305.183
224893	ENSMUSG00000003198	protein-coding	Zfp959	272.617	376.677	230.853	301.7	314.678	274.022	253.844	273.356	346.216	284.139	448.184	388.501	381.746	289.819	390.048	215.461	329.274	316.023	319.848	335.122	305.694	331.875	253.291
68047	ENSMUSG00000003199	protein-coding	Mpnd	2657.12	3685.27	1781.19	2633.9	3801.55	2021.45	2011.29	2043.29	3032.17	2127.1	4466.44	4026.24	2477.93	2760.23	2290.26	2552.52	2975.98	2211.34	2807.98	2299	2266.32	3046.39	2963.03
20405	ENSMUSG00000003200	protein-coding	Sh3gl1	3813.94	4330.76	3139.6	3757.1	4221.98	3360.69	3150.02	3526.71	3578.79	3139.26	4292.92	4218.11	3492.06	3518.56	3511.34	3353.81	3639.82	3215.01	3727.65	3451.35	3366.05	3762.64	3750.8
50498	ENSMUSG00000003206	protein-coding	Ebi3	8.7008	8.38835	6.54329	6.08503	9.23828	2.74794	5.40351	7.46113	19.4968	6.2876	10.6877	7.39356	4.388	1.16892	6.27069	5.84667	7.39258	4.10178	6.65999	4.71092	4.5456	6.40532	11.4674
72886	ENSMUSG00000003208	protein-coding	Yju2	585.399	685.538	536.512	627.645	630.055	574.954	536.513	515.969	546.607	487.371	682.202	707.999	501.222	597.663	463.954	452.585	645.876	460.278	563.056	463.249	468.193	547.54	532.021
19386	ENSMUSG00000003226	protein-coding	Ranbp2	8381.04	7832.71	10762.7	7794.08	8490.06	8360.23	8254	9588.14	6549.66	8376.79	5648.92	7063.99	8159.89	7829.48	9320.41	7490.43	8747.98	9417.43	8397.67	8332.05	8036.3	7796.29	6930.52
14773	ENSMUSG00000003228	protein-coding	Grk5	250.957	264.849	557.379	330.358	278.171	443.576	473.886	516.321	382.328	792.38	420.684	562.794	742.999	367.551	796.586	528.908	352.048	506.695	365.974	670.859	668.663	597.453	482.773
13544	ENSMUSG00000003233	protein-coding	Dvl3	2097.76	1883.31	2241.72	2065.31	2349.84	1958.76	2041.63	2077.04	2225.77	2577.23	1727.19	2639.74	2566.58	2167.44	2560.78	2403.61	2419.37	2244.95	2432.7	2572.79	2538.52	2016.67	2171.79
27406	ENSMUSG00000003234	protein-coding	Abcf3	1688.96	1978.06	1760.39	1652.49	1995.07	1927.59	2077.64	2117.48	1634.24	2569.33	2127.78	2065.6	2656.45	2035.45	2028.27	1479.05	1283.31	1411.92	1542.01	1885.91	1702.62	2181.9	1933.1
224045	ENSMUSG00000003235	protein-coding	Eif2b5	2973.05	3021.77	4166.38	2944.95	3061.27	4081.08	4024.61	3792.78	2402.41	3660.83	2687.39	3105.15	3034.07	3079.21	2892.84	3120.68	2781.72	3355.34	2915.51	3071.61	3335.21	2884.81	2856.77
19158	ENSMUSG00000003269	protein-coding	Cyth2	3203.37	2947.85	2652.74	3128.76	2845.06	3104.34	2950.23	3060.61	3136.46	2863.48	3721.84	3681.85	2933.52	2747.19	3181.89	3976.66	3777.05	3645.22	3826.22	3422.12	3639.87	3557.28	3280.93
54200	ENSMUSG00000003271	protein-coding	Sult2b1	1274.02	1411.22	1396.65	1122.17	1352.31	1610.19	1713.84	1158.59	681.06	1431.17	1093.75	1094.48	1111.69	850.449	995.848	1392.95	1296.81	1546.14	1224.35	1069.49	1111.76	2662.94	2243.81
12348	ENSMUSG00000003273	protein-coding	Car11	8.53224	21.4754	19.6867	10.7617	8.74552	56.6902	15.5714	19.4074	22.7019	32.1552	33.2118	48.7522	32.7807	11.1373	39.2532	31.1986	17.521	11.9984	9.30876	47.8783	40.7248	7.28161	7.56887
224997	ENSMUSG00000003279	protein-coding	Dlgap1	219.244	618.223	114.286	205.433	802.955	150.308	86.0336	73.1319	168.655	101.041	443.76	424.346	53.6614	159.639	44.9311	112.856	330.14	128.275	539.032	72.2895	71.6645	935.097	710.917
56711	ENSMUSG00000003282	protein-coding	Plag1	28.4904	15.9605	38.808	28.5015	48.3258	21.7242	14.8426	15.4509	34.0438	4.73613	10.659	19.7087	6.86983	11.8511	8.97892	28.6888	31.7167	33.4206	5.99922	12.3949	12.1122	6.76294	5.06056
15162	ENSMUSG00000003283	protein-coding	Hck	0	0	0	1.01582	0	0	0.769275	0	0	0	0	0	0	0	4.15146	0	1.66346	0	0	0	0	0	0
66163	ENSMUSG00000003299	protein-coding	Mrpl4	1310.91	1265.87	1972.78	1379.27	1297.03	1713.31	1702.82	1874.04	1102.47	1722.46	1185.62	1234.81	1457.39	1235.16	1462.99	930.178	1488.19	1116.92	1333.4	1155.68	1303.6	1626.68	1794.64
50868	ENSMUSG00000003308	protein-coding	Keap1	3993.99	4120.99	3321.29	3945.96	3847.29	3160.51	3062.9	3409.63	3412.24	2656.79	3856.57	3587.11	3182.03	2990.36	3118.34	2724.02	4219.09	2601.48	4191.16	2864.81	3026.42	3653.8	3866.78
11768	ENSMUSG00000003309	protein-coding	Ap1m2	3910.14	3503.84	3758.61	3683.15	3255.92	3827.52	3896.54	3628.82	3397.6	3776.93	3657.88	3304.15	3828.17	3384.69	3726.05	3677.58	4306.59	3697.29	4584.37	3721.14	3560.09	5106.69	5174.55
20340	ENSMUSG00000003316	protein-coding	Glg1	11468.5	15076.3	7944.43	11322.5	16390.3	8424.8	8631.92	8112.72	12611.8	9447.8	10578.8	14036.8	9552.12	11405.5	9648.66	11966.3	15008.4	10703.4	15397.4	10089.6	9134.49	17738.5	15591.2
67331	ENSMUSG00000003341	protein-coding	Atp8b3	9.70695	45.405	24.2525	19.482	8.71804	12.8173	18.6689	12.5859	15.9128	12.8681	44.7516	37.1719	7.81776	30.8705	18.9458	18.6439	11.9144	14.3279	13.8387	14.6615	9.0934	34.3112	20.364
208198	ENSMUSG00000003344	protein-coding	Btbd2	1214.32	2202.03	1562.42	1482.47	2292.3	1614.88	1315.84	1765.98	2306.4	1938.43	2657.48	2494.43	2411.86	1849.38	2492.55	2330.01	1837.68	1931.75	1681.8	2485.16	2178.47	2552.09	1954.97
103236	ENSMUSG00000003345	protein-coding	Csnk1g2	8053.05	8105.37	6287.97	7752.56	8570.59	6523.47	6403.89	6632.87	7033.79	5793.29	7493.68	7694.42	7251.33	6828.2	6885.79	8178.92	7664.41	7770.44	6976.97	7446.73	7247.9	6488.84	6266.85
216169	ENSMUSG00000003346	protein-coding	Abhd17a	2469.52	2805.24	2333.29	2499.13	2740.35	2582.61	3012.71	2286.75	2243.91	2185.33	2470.45	2084.95	2226.12	2198.2	2049.11	3289.5	2553.72	3294.4	2548.72	2259.93	2283.02	2632.41	2539.02
208228	ENSMUSG00000003348	protein-coding	Mob3a	1258.82	1482.35	1311.8	1211.75	1293.39	1385.67	1326.91	1434.57	939.606	1359.73	1199.85	1119.81	1500.5	989.723	1381.36	1748.82	1492.15	1515.33	1369.01	1456.75	1461.3	1665.88	1599.96
12297	ENSMUSG00000003352	protein-coding	Cacnb3	2654.9	2311.85	1710.4	2636.92	2267.43	1863.33	1771.09	1772.41	3876.5	2035.67	3461.52	3731.17	2452.44	3376.78	2721.62	3755.95	3274.79	3129.88	2995.75	3318.44	2864.27	4700.37	4787.93
105833	ENSMUSG00000003354	protein-coding	Ccdc65	262.033	116.829	29.5515	310.569	148.232	24.2407	20.8002	50.2138	207.819	22.5597	75.2767	90.7569	42.7219	169.815	44.2604	37.0392	189.791	24.8442	285.758	36.6144	28.4079	50.2381	111.366
66120	ENSMUSG00000003355	protein-coding	Fkbp11	1614.34	622.802	919.534	1615.2	640.768	1023.22	1055.12	1004.24	1142.85	675.589	418.384	357.283	897.168	1153.86	833.65	585.517	1025.01	709.624	947.648	461.77	632.231	329.437	327.764
74351	ENSMUSG00000003360	protein-coding	Ddx23	5828.78	4103.57	4687.82	5984.3	4204.04	4436.43	4812.15	4523.09	5238.84	4257.41	3872.58	4030.21	3948.16	5357.4	4066.16	4275.07	4610.86	4228.48	4524.76	4108.67	4086.34	4559.91	4954.72
18807	ENSMUSG00000003363	protein-coding	Pld3	2542.41	3504.77	2329.32	2402.38	2634.76	3194.86	3450.05	2700.86	3503.58	3686.54	4258.93	3368.24	4785.42	2914.78	3822.35	4034.22	3178.67	3434.71	3346.34	3233.9	3697.88	5334.19	4288.38
14809	ENSMUSG00000003378	protein-coding	Grik5	26.164	80.0128	40.2311	37.3581	72.1043	64.4875	37.1436	56.8492	78.6696	44.6742	80.3598	63.0572	115.62	95.2024	107.157	87.8902	38.2794	54.0447	44.3547	82.9589	67.6155	48.2205	22.3809
12518	ENSMUSG00000003379	protein-coding	Cd79a	1.09304	0	7.45839	3.04493	1.03321	0	1.54943	7.51983	2.06495	3.61389	2.649	0	2.20389	1.15948	3.12165	0	1.64533	3.25112	1.68204	2.37256	6.83031	2.58167	1.16266
14470	ENSMUSG00000003380	protein-coding	Rabac1	2249.61	3312.97	1699.94	2226.12	3057.86	1959.78	2269.94	1582.17	2708.31	1594.77	3911.17	3072.18	1950.6	2228.21	1929.48	2851.76	2420.25	2377.49	2261.57	1939.38	1860.27	2994.5	2469.46
27049	ENSMUSG00000003382	protein-coding	Etv3	3306.69	4638.33	3626.03	3592.87	4036.89	4428.36	4826.03	3468.78	3798.01	5488.39	4072.92	4104.63	6027.18	3882.91	4346.71	4038.93	3140.99	3821.59	2988.34	4305.65	4563.16	4423.61	3720.77
19089	ENSMUSG00000003402	protein-coding	Prkcsh	8743.2	7588.94	9929.22	8357.29	7282.74	9999.86	9863.93	10313.2	8000.98	10426.1	8341.43	7613.15	11191.8	7692.17	10549.2	8912.67	8236.22	9182.07	9407.86	9429.17	9631.92	8415.63	8269.71
15571	ENSMUSG00000003410	protein-coding	Elavl3	0.871851	0.947177	5.21048	0	1.3927	5.82575	3.05612	3.99087	0	0	0	0.984041	0.878342	0.935029	0.832131	0	25.6669	1.30213	0	0	0	0	36.1553
69908	ENSMUSG00000003411	protein-coding	Rab3b	17.4855	11.6158	37.763	12.5992	8.93324	33.5388	26.6605	38.8942	15.7351	8.86696	19.4885	12.1154	6.89352	14.2194	11.1413	50.5276	28.5579	54.6452	26.2636	30.6958	53.5074	60.4083	144.56
241230	ENSMUSG00000003418	protein-coding	St8sia6	9.8972	0	833.324	0	0.89674	303.589	206.289	795.328	0	161.933	0	2.12891	217.151	0	615.776	1014.67	4.36163	1135.4	0	643.788	278.395	0	5.07012
14132	ENSMUSG00000003420	protein-coding	Fcgrt	10.172	38.6659	20.4705	49.5865	5.76557	53.3369	20.3633	47.1792	78.914	42.2045	27.1043	20.5811	77.9123	45.3222	92.3608	85.4257	46.206	48.2923	39.2033	93.9446	89.1228	17.9863	16.163
66394	ENSMUSG00000003421	protein-coding	Nosip	1149.91	1599	1510.86	1299.18	1415.88	1576.45	1557.63	1589.8	1262.99	1406.79	1580.24	1597.2	1619.52	1320.13	1637.38	1871.26	1455.41	1684.65	1527.5	1682.16	1662.42	1517.9	1464.26
68845	ENSMUSG00000003423	protein-coding	Pih1d1	1000.04	1242.05	1176.63	960.754	1201.72	1214.56	1183.31	1297.21	984.051	1195.21	1273.67	1245.43	1145.91	1034.85	1185.7	1195.71	965.909	1118.08	964.732	1153.98	1134.85	882.736	1029.25
27207	ENSMUSG00000003429	protein-coding	Rps11	18724.5	20266.9	20371.1	18952.5	20170.4	21078.8	20805.1	21735.1	19394.9	19440.2	17734	17625.3	19811.7	18458.9	19942.3	20597.7	15777.5	20638	15169.9	18975.3	21901.4	13097.7	13795.6
20924	ENSMUSG00000003435	protein-coding	Supt5	7128.34	7249.65	8182.51	6946.06	6894.79	8644.02	8186.62	8348.38	6981.78	8029.42	6151.78	7324.94	8424.39	7008.25	8085.71	8121.53	7462.3	8106.46	7304.71	7955.97	8532.81	7027.91	6979.57
13389	ENSMUSG00000003436	protein-coding	Dll3	2.64481	0	1.72833	1.26764	2.25893	4.86672	2.07823	0.747076	5.64703	0	0.562272	0	0	0	0	0.991053	1.01891	2.1692	0	1.40777	2.5614	0.761217	1.34178
54624	ENSMUSG00000003437	protein-coding	Paf1	1623.37	1847.67	2202.16	1812.61	1823.59	2085.88	1904.42	2310.39	2069.27	2565.43	2412.26	2159.56	2827.63	2161	2056.44	1781.55	1733.26	1819.56	1819.98	2483.75	2620.49	1994.61	2030.77
66525	ENSMUSG00000003438	protein-coding	Timm50	2376.67	1835.64	2501.68	2281.76	1762.89	2608.39	2770.43	2445.57	1755.87	2194.57	1462.25	1459.67	1959.89	1873.01	1798.42	1884.74	1709.42	2156.69	1947.8	1848.22	1902.9	1570.84	1712.29
67224	ENSMUSG00000003444	protein-coding	Med29	869.057	756.683	835.196	842.516	692.47	882.204	888.326	857.962	756.695	822.382	808.348	689.125	775.346	789.894	792.757	772.054	758.556	803.647	714.531	760.317	832.508	728.814	666.592
12121	ENSMUSG00000003452	protein-coding	Bicd1	1606.59	802.506	1085.16	1601.9	948.734	1097.64	794.349	1114.26	1459.57	1362.46	813.621	975.297	1168.28	1679.98	1186.17	444.043	1070.99	660.539	1112.98	738.079	836.671	1609.79	1600.41
59287	ENSMUSG00000003458	protein-coding	Ncstn	8014.77	8123.45	5598.17	7954.99	7007.53	6617.78	6342.28	6346.36	9060.2	7311.43	8103.32	7663.27	8832.66	8287.25	7527.85	7050.03	9724.38	6571.83	9867.02	7643.56	7759.23	18512.4	13463.7
19298	ENSMUSG00000003464	protein-coding	Pex19	4202.43	3478.26	2675.02	4336.03	3410.42	2998.11	3187.4	2841.13	4209.39	3123.15	3610.83	3394.49	2886.58	3805.67	2708.85	3229.59	4103.88	2993.7	4158.31	2963.42	3003.12	5044.39	4376.59
105653	ENSMUSG00000003469	protein-coding	Phyhip	1.50291	2.45433	18.2806	19.9874	1.42462	0	7.52067	2.58006	0.713933	0.622771	3.05272	0.848617	10.7258	6.42406	0.724517	0.579047	6.80208	3.39528	16.3005	2.46181	0.784047	0	0
12922	ENSMUSG00000003476	protein-coding	Crhr2	0	0	0	0	0	0.928109	0	0	0	0	0	0	1.79887	0	0	49.3489	0	16.3877	0	8.95512	12.8894	0	0
21743	ENSMUSG00000003477	protein-coding	Inmt	0	0	0	1.97249	0	0	0	1.22541	12.3286	0	4.31199	3.60848	0	5.66893	3.03565	0	0	0	0	0	0	0	3.40073
23917	ENSMUSG00000003500	protein-coding	Impdh1	2048.11	1803.47	2830.51	1819.71	1946.97	2747.87	2609.91	2699.74	1720.97	2434.76	1546.39	1657.17	2321.91	1836.45	2191.58	2674.6	2324.47	2910.82	2243.81	2427.36	2466.39	1802.44	2212.26
72349	ENSMUSG00000003518	protein-coding	Dusp3	1636.06	1832.3	2250.06	1851.13	1734.83	1735.89	2097.44	1815.83	1332.35	2199.95	1898.98	2238.3	1744.17	1857.66	2161.18	1512.25	1609.8	1994.87	1748.09	2005.21	1979.28	2573.53	2472.58
19125	ENSMUSG00000003526	protein-coding	Prodh	109.046	178.568	168.628	142.504	204.222	65.9592	77.7623	181.29	122.84	55.4687	53.1772	117.153	41.9992	146.507	83.092	133.148	152.564	152.306	117.446	113.621	93.6901	30.3251	51.3235
27886	ENSMUSG00000003527	protein-coding	Ess2	963.163	1007.89	997.6	967.341	1042.63	1179.37	1139.68	1102.35	1004.29	957.656	1056.83	1224.54	1025.88	966.324	1041.61	1219.72	1046.43	1056.57	937.992	1055.06	1076.65	850.547	952.476
13358	ENSMUSG00000003528	protein-coding	Slc25a1	7411.31	9530.57	9013.67	6542.95	10308.9	10030.6	10924.6	9265.13	5620.41	8709.23	7901.25	7966.98	9464.65	5401.29	7756.53	10776.4	7749.65	10276.7	7616.27	9082.17	10333	5562.46	6229.59
13353	ENSMUSG00000003531	protein-coding	Dgcr6	630.099	726.348	633.822	688.485	741.84	561.334	688.082	578.893	677.27	554.215	831.462	734.593	540.858	738.999	557.226	765.862	715.325	741.409	778.494	598.689	606.288	843.588	786.671
12305	ENSMUSG00000003534	protein-coding	Ddr1	9285.61	15627.6	7556.26	10201.2	14603.9	7831.49	8264.89	7925.72	12817.7	8230.86	14140.7	15303.6	10027.2	10543.3	11030.2	12772.2	13183.5	10737.3	12661.6	12836.5	10731.6	14867.9	14492.9
15937	ENSMUSG00000003541	protein-coding	Ier3	26265.3	34969.4	13476.3	26821.7	39020.3	14074.8	17389.6	12210.6	23566.1	9591.12	36240.7	26752.6	13959.5	22252.7	12938.5	18011.4	21980.5	15504	28025.3	14900.7	14909.2	17503.2	20122.2
14282	ENSMUSG00000003545	protein-coding	Fosb	21034.6	44619.3	27001.3	34641.6	18864.2	23397.2	12736.9	34450.6	59947.3	62345.3	54963.4	45349.2	71145.2	50986.8	75488.6	20065.2	16037.1	26082.2	33155	69867.5	65384.2	28195.6	28529.7
74764	ENSMUSG00000003546	protein-coding	Klc4	1551.06	2570.28	1458.39	1742.45	2185.63	1751.95	1744.21	1512.87	2322.22	2303.89	3611.23	3179.24	2471.36	2083.93	2083.96	1459.99	1775.98	1299.28	2135.63	1757.96	1989.44	4920.06	3447.09
13870	ENSMUSG00000003549	protein-coding	Ercc1	1268.99	1100.79	1034.08	1202.76	1082.2	1026.59	975.642	993.969	794.588	729.512	1209.32	1177.17	702.569	1009.85	885.8	1206.24	1056.86	1230.83	1068.85	811.303	802.348	750.146	890.944
57344	ENSMUSG00000003559	protein-coding	As3mt	153.901	208.351	424.991	159.523	245.231	476.362	441.491	414.346	208.46	568.962	335.958	285.952	477.356	141.127	441.067	414.247	169.94	460.638	122.001	464.405	472.127	187.165	179.255
26558	ENSMUSG00000003573	protein-coding	Homer3	1909.9	1621.59	1118.01	1825.75	2036.87	1368.72	1782.12	1155.53	1459.01	1088.22	1867.44	1802.56	1190.24	1342.42	1247.13	2672.72	2592.48	2645.08	2330.36	1672.61	1525.05	1228.48	1691.09
382056	ENSMUSG00000003575	protein-coding	Crtc1	1087.82	1146.43	685.433	1194.97	1153.59	659.369	453.846	792.117	1249.31	865.962	1071	1432.64	883.434	1240.79	973.89	605.515	1276.49	567.694	1216.3	696.913	698.559	1204.41	1202.91
71673	ENSMUSG00000003581	protein-coding	Rnf215	366.964	461.008	540.7	410.872	414.513	613.736	635.234	553.961	398.546	727.627	618.892	504.446	690.52	458.648	689.271	721.655	401.923	699.173	479.936	657.119	645.262	539.584	493.488
67815	ENSMUSG00000003585	protein-coding	Sec14l2	200.114	321.742	347.034	253.17	265.595	480.065	483.812	352.878	265.202	413.586	479.787	416.791	416.477	208.699	286.325	524.326	353.084	504.121	323.809	370.417	453.943	497.404	374.128
74268	ENSMUSG00000003604	protein-coding	Aven	777.201	377.436	534.05	743.933	418.142	577.527	608.61	561.051	498.326	606.764	365.093	374.774	511.999	783.616	433.59	335.357	583.314	451.608	745.57	438.244	478.43	539.974	750.567
12870	ENSMUSG00000003617	protein-coding	Cp	6837.89	6277.88	11023.7	12599.1	3485.81	10256.8	10815	14342.5	22859.7	19934.8	8746.52	12144.2	31210.4	15142.5	31916.4	11918.8	16266.6	9047.81	19137.9	19290.5	15094.6	4411.51	6028.76
74114	ENSMUSG00000003623	protein-coding	Crot	1640.55	2442.49	1177.27	2145.16	1875.43	1283.87	1249.7	1260.17	2505.33	1601.89	3311.77	2875.36	1517.1	2130.34	1703.59	1769.77	1128.93	1609.09	946.684	1651.03	1674.6	1407.8	1424.16
20111	ENSMUSG00000003644	protein-coding	Rps6ka1	7977.25	7755.1	9591.36	6573.26	8635.44	10133.2	10102.6	9890.3	6846.11	10941.7	6098.09	5980.29	11520	6642.9	10515.1	9036.95	4594.79	9420.61	4776.61	9725.61	10893.1	6143.57	5303
320632	ENSMUSG00000003660	protein-coding	Snrnp200	12440.3	9254.86	9262.52	12510.8	9717.56	10121.8	8924.98	10132.1	12103.9	10169.7	7415.28	10195.4	8826.02	11959.5	8825.49	9741.83	13155.2	8927.35	12197.9	9283.71	9038.21	10725.4	12583.3
26371	ENSMUSG00000003662	protein-coding	Ciao1	1424.86	1426.4	1405.67	1432.94	1378.52	1487.49	1490.03	1379.01	1760.3	1690.83	1679.91	1577.99	1594.58	1630.33	1507.32	1329.84	1456.19	1195.09	1518.99	1336.22	1552.97	1924.43	1759.25
15116	ENSMUSG00000003665	protein-coding	Has1	0	0	0	0	0	1.85344	0	0	0	0	0	0	0	0	0	0.845989	0.833544	0	0	0	0	0	1.16336
225895	ENSMUSG00000003680	protein-coding	Taf6l	726.634	723.798	868.929	692.493	801.199	828.14	830.168	834.881	720.789	764.601	944.923	1010.6	795.574	614.29	857.027	778.262	752.802	751.089	784.494	824.37	810.804	587.677	644.275
72999	ENSMUSG00000003721	protein-coding	Insig2	2240.9	3819.42	1500.2	2067.26	3985.57	2131.77	2087.69	1569.17	2540.15	1509.43	2804.57	2273.07	1763.84	1950.34	1652.24	1679.99	2033.18	1657.32	2092.05	1283.95	1493.64	3934.99	3058.14
16650	ENSMUSG00000003731	protein-coding	Kpna6	3877.76	2546.26	4819.41	3436.67	2640.64	4286.75	4774.72	4109.57	2781.11	4837.11	1820.84	2393.35	4302.23	3111.33	3760.61	4468.43	2636.59	4521.31	2776.73	4065.51	4076.75	2891.43	3211.95
17155	ENSMUSG00000003746	protein-coding	Man1a	1469.71	1247.94	3008.02	1559.98	947.164	3024.13	3074.82	2602.27	1279.52	4434.62	1827.5	1373.67	3444.22	1875.35	2836.53	2692.21	210.152	2936.81	127.399	2312.85	2652.7	328.266	660.147
233011	ENSMUSG00000003752	protein-coding	Itpkc	492.04	866.68	570.215	666.753	634.418	806.117	726.381	676.668	822.716	939.696	1010.92	951.595	1312.02	838.474	1017.87	933.478	720.778	878.516	688.968	1026.18	760.578	1628.71	1272.8
76889	ENSMUSG00000003762	protein-coding	Coq8b	866.261	1297.05	735.055	885.575	875.081	835.025	790.939	911.605	1178.95	859.787	1771.98	1336.32	1005.59	1128.45	1202.36	1104.65	977.343	1053.58	893.332	949.035	900.282	1261.81	1097.88
78656	ENSMUSG00000003778	protein-coding	Brd8	2936.71	2593.7	3203.34	3149.48	2125.98	3207.42	2983.62	3387.21	3014.05	3310.81	2501.72	2299.72	3283.89	2845.6	3336.5	2935.99	2463.29	3065.91	2398.06	3264	3177.28	2215.49	2503.23
19348	ENSMUSG00000003779	protein-coding	Kif20a	4257.67	1720.67	4949.27	4264.86	1902.68	4833.83	4697.33	5037.4	2094.37	4332.84	503.196	1197.89	2476.53	2778.12	3024.54	2972.43	3277.27	3706.29	3338.36	3044.76	3435.59	1064.93	2946.45
66590	ENSMUSG00000003808	protein-coding	Farsa	2929.39	2681.13	2918.49	2981.29	2688.07	3010.21	2984.34	2921.05	2183.57	2642.09	2239.42	2327.91	2435.88	2493.97	2397.91	2189.82	2949.77	2581.17	3304.74	2221.52	2355.19	2628.85	2992.16
270076	ENSMUSG00000003809	protein-coding	Gcdh	830.645	975.493	753.097	825.468	971.175	832.723	772.962	807.578	970.608	909.596	1176.82	1052.83	761.878	840.602	764.034	695.686	818.777	750.089	719.521	805.23	785.403	747.463	746.053
17776	ENSMUSG00000003810	protein-coding	Mast2	6110.64	5063.51	7525.64	5866.93	5125.57	6108.81	5328.56	7911.09	6761.29	7208.75	4643.93	6351.8	7590.68	7224.9	8250.4	6916.89	6593.66	7168.28	6528.27	7008.11	7360.31	7346.37	7162.79
13423	ENSMUSG00000003812	protein-coding	Dnase2a	1192.02	1419.88	1005.14	1183.44	1351.2	1110.94	1084.64	1092.37	1382.55	1129.42	1951.81	1815.79	1173.16	1181.19	1179.5	1339.88	1914.78	1337.28	1827.68	1177.59	1166.81	1835.26	1813.88
19358	ENSMUSG00000003813	protein-coding	Rad23a	3757.89	3759.42	3407.13	3662.86	4487.96	3472.27	3396.21	3443.91	2773.76	3614.49	3191.58	3539.37	3012.32	3142.53	2978.2	3593.35	3343.35	3453.62	3422.35	3119.8	3468.38	3551.11	3623.16
12317	ENSMUSG00000003814	protein-coding	Calr	46435.2	36887.9	44850.9	48758.8	33797.4	47379.3	43461.6	48375.2	38657.1	44830.8	30057.3	31472	51900.1	42227.8	43147.6	29312.4	38797.1	32802.8	40132.3	36406.4	42477.6	39232.7	39243.3
71846	ENSMUSG00000003824	protein-coding	Syce2	101.908	189.307	464.611	87.55	151.045	447.368	499.445	483.961	80.966	358.271	114.536	72.9576	310.215	60.5991	359.3	372.877	115.697	461.447	84.8148	376.919	417.619	22.5955	63.8578
54446	ENSMUSG00000003847	protein-coding	Nfat5	8153.02	7060.72	6700.31	8174.71	8033.79	5382.45	5205.85	5637.02	9305.61	7230.23	5362.4	9100.79	6464.87	9517.68	7167.85	6950.73	11135.4	8917.54	9905.9	9371.38	8529.77	8134.72	7958.75
67619	ENSMUSG00000003848	protein-coding	Nob1	1564.04	1626.89	1593.63	1589.93	1661.91	1501.02	1476.04	1441.46	1241.36	1235.29	1252.92	1232.17	1072.78	1278.24	1106.63	1052.48	1391.91	1156.25	1632.95	1153.29	1108.56	1232.4	1345.04
18104	ENSMUSG00000003849	protein-coding	Nqo1	4.38681	5.82592	16.6967	2.04262	7.23485	25.147	25.5704	15.1535	5.17423	19.8968	8.70127	9.81645	12.0557	2.28942	8.26585	2.53994	8.2469	4.01244	5.09788	3.56735	9.13323	7.74276	8.11969
76787	ENSMUSG00000003863	protein-coding	Ppfia3	902.362	601.739	521.317	812.354	518.572	539.975	549.582	612.995	967.424	607.586	1070.34	803.258	601.693	929.91	706.154	540.114	610.657	498.856	654.205	607.995	636.146	1553.06	1105.57
14936	ENSMUSG00000003865	protein-coding	Gys1	4724.7	7423.17	2883.57	4037.18	8543.46	3202.4	3141.21	3053.32	4009.5	2341.09	4173.49	4632.71	2975.29	2727.14	2781.57	3986.62	5429.5	3463.94	4814.54	2997.23	2981.87	2184.15	2470.16
20174	ENSMUSG00000003868	protein-coding	Ruvbl2	4565.35	3518.73	4098.74	4293.92	3692.33	3890.65	3880.68	4181.24	2880.05	2760.3	2142.13	2040.03	2733.92	3458.19	3005.44	3639.38	3553.15	3784.49	3695.56	3025.66	3322.6	1706.99	2533.88
22342	ENSMUSG00000003872	protein-coding	Lin7b	7.1968	26.0653	10.7516	18.9325	11.5086	3.45797	8.17836	11.4414	21.6461	9.26555	48.7035	32.6086	8.19151	12.2199	11.3522	6.61107	10.4257	3.70553	16.3573	9.82807	9.21453	45.9813	24.9626
12028	ENSMUSG00000003873	protein-coding	Bax	2670.12	2451.11	2721.33	2821.1	2510.63	2823.8	2866.4	2831.93	2266.85	2572.64	2812.49	2700.23	2292.64	2645.44	2197.33	2113.94	2530.43	2085.94	2642.18	2203.73	2349.9	2763.27	2922.21
21780	ENSMUSG00000003923	protein-coding	Tfam	1414.35	1692.67	1904.85	1369.9	1517.61	2002.68	1854.19	2017.83	1193.18	1713.13	1549.4	1492.47	1492.65	1426.57	1714.91	1278.75	1027.85	1558.04	1057.58	1815.15	1588.04	824.551	861.625
224694	ENSMUSG00000003929	protein-coding	Zfp81	443.936	462.355	372.016	388.264	442.488	342.891	324.601	324.001	396.79	297.699	458.853	409.611	267.535	331.403	390.396	408.93	385.985	357.216	360.448	486.174	188.11	376.555	317.539
13643	ENSMUSG00000003934	protein-coding	Efnb3	30.5386	36.0811	58.8098	43.8392	30.8176	68.0888	81.6215	49.7892	50.7823	36.9822	47.5683	29.7291	50.5735	36.7019	36.4848	44.0706	33.971	68.009	46.0139	49.1452	46.8584	41.0897	47.0519
67468	ENSMUSG00000003948	protein-coding	Mmd	990.871	562.788	360.302	940.857	662.228	333.465	299.539	414.668	1154.29	316.741	661.665	719.916	227.588	988.14	283.397	445.173	806.274	401.812	810.081	293.585	262.333	489.427	655.06
217082	ENSMUSG00000003949	protein-coding	Hlf	1.18683	0	0	3.92135	0	1.12505	1.25484	1.57788	2.57557	0	0	0	0	7.38282	6.47912	5.20437	0.447197	0	10.3262	0	0	0	0
70186	ENSMUSG00000003955	protein-coding	Fam162a	3111.98	4817.12	1888.11	2726.13	4850.55	2033.4	2473.66	2016.29	2557.14	1070.72	3395.45	2619.52	1250.16	1351.2	1306.83	2609.23	2946.08	2206.68	3225.09	1413.23	1639.25	1042.5	1094.24
26961	ENSMUSG00000003970	protein-coding	Rpl8	51087.8	33725.2	38451.8	51929.5	33205	39902.7	38863.1	41407.3	44632.1	33315.3	28240.9	26911.5	33821.9	44066.3	33245.5	35805.8	38703.3	36723.4	38145.3	33791.4	37118.7	30727.7	33060.9
66970	ENSMUSG00000003992	protein-coding	Ssbp2	85.0273	253.614	142.071	125.438	193.147	72.0947	46.7235	162.111	246.648	75.0555	310.246	306.896	86.2163	113.025	170.522	27.9001	69.5118	25.9503	111.361	60.8945	82.1311	57.5615	103.979
67030	ENSMUSG00000004018	protein-coding	Fancl	175.839	229.937	456.443	171.565	183.412	515.137	468.004	442.165	173.722	470.175	191.523	164.235	359.373	176.499	518.58	344.132	127.112	378.904	104.572	462.48	422.233	106.8	115.631
240843	ENSMUSG00000004031	protein-coding	Brinp2	0	1.24384	1.86194	1.01686	4.12339	0.908929	3.92647	2.51498	1.02863	2.72591	0	3.71301	0	1.168	1.03916	5.04659	12.9343	2.43345	6.7115	3.54183	2.36327	0	8.14581
14866	ENSMUSG00000004032	protein-coding	Gstm5	852.123	1044.51	865.602	960.743	1040.98	1086.84	1226.15	935.045	1180.86	1126.45	1325.56	1199.49	1179.87	1089.92	957.769	1054.26	997.412	943.23	937.226	912.223	1076.02	845.368	883.858
68312	ENSMUSG00000004035	protein-coding	Gstm7	104.452	40.4484	224.733	120.668	26.369	171.568	166.797	314.116	313.927	409.175	136.73	129.579	447.325	211.348	466.936	164.242	72.2955	181.092	65.604	375.661	516.842	58.6726	94.7837
14864	ENSMUSG00000004038	protein-coding	Gstm3	6.5722	0	42.7297	6.08435	2.0696	43.4838	61.8767	31.4433	3.10167	26.2328	0	1.23173	24.2261	2.31242	31.0704	14.3648	0.82393	16.1884	0	10.6658	19.3832	0	0
20848	ENSMUSG00000004040	protein-coding	Stat3	5142.98	6663.15	4883.94	4804.87	6939.28	5173.84	5711.53	5184.78	4931.81	4014.08	4546.04	5287.63	4559.2	4035.49	4788.13	5614.33	6322.21	5092.06	6212.36	4826.56	4635.24	6124.37	5602.22
20850	ENSMUSG00000004043	protein-coding	Stat5a	202.497	279.493	441.456	217.987	290.535	379.887	346.376	448.67	337.595	424.174	379.033	435.387	479.417	243.689	470.48	332.422	299.991	267.659	243.273	407.533	488.527	367.589	299.706
19285	ENSMUSG00000004044	protein-coding	Cavin1	21356.5	23428.3	22359.3	20136.7	24053.2	21420.6	20322	22413	15373.2	17424.6	17526.1	19012	16201	18021.4	17119.2	27831.5	24869	26134	21096.2	24039.6	21688.9	13705.7	18297.4
26403	ENSMUSG00000004054	protein-coding	Map3k11	2719.86	4196.29	3299.12	3367.48	4061.64	3141.23	2982.21	3390.49	3016.12	3432.99	4463.93	4457.14	3814.24	3135.39	3741.54	2875.99	3013.9	2908.48	2791.1	3305.58	3490.24	4319.42	3901.53
11652	ENSMUSG00000004056	protein-coding	Akt2	3496.51	3735.79	3115.48	3706.76	4227.77	3249.51	3475.24	3354.93	3336.26	3563.94	2762.51	3625.15	3000.75	3653.9	3012.08	3051.87	3414.61	3055.23	3222.59	2765.55	3128.46	2776.94	3026.41
83945	ENSMUSG00000004069	protein-coding	Dnaja3	2378.35	2504.39	2939.38	2506.63	2701.64	2917.84	3003.21	2940.53	2258.65	3139.45	2345.87	2461.04	2990.78	2683.68	2658.47	2439.78	2156.26	2394.6	2300.26	2873.66	2920.61	2387.08	2336.51
15369	ENSMUSG00000004070	protein-coding	Hmox2	1548.66	1947.66	1335.93	1588.88	1948.45	1546.6	1500.31	1491.82	1528.81	1612.4	2300.51	1970.88	1622.85	1614.12	1496.43	1713.72	1549.18	1546.8	1577.45	1441.09	1602.62	1835.1	1728.99
66626	ENSMUSG00000004071	protein-coding	Cdip1	1030.45	1300.36	1013.38	1240.03	1121.57	1172.26	1201.86	1050.57	1262.52	1263.08	1415.16	1474	1544.17	1326.52	1381.55	1340.66	1172.77	1249.75	1242.68	1379.01	1272.82	1524.81	1300.46
65964	ENSMUSG00000004085	protein-coding	Map3k20	1062.22	691.947	1062.61	1015.82	784.556	1189.14	1276.07	933.87	916.605	880.495	803.935	984.412	662.003	1305.97	708.569	3039.32	2315.71	2658.66	1974.43	1274.25	1263.88	1225.98	2247.05
66070	ENSMUSG00000004096	protein-coding	Cwc15	3332.96	2785.28	3252.88	3487.37	2969.25	3223.71	3297.48	3267.81	2689.52	3052.97	2841.01	2983.75	2716.28	3043.5	2531.64	3072.8	3615.7	2936.68	3522.14	2618.78	3199.86	3811.61	4161.75
53867	ENSMUSG00000004098	protein-coding	Col5a3	10.7276	14.3367	7.39564	11.0442	6.05419	10.954	8.34065	10.0232	0	0	1.78066	1.2237	0	0	0	192.298	156.398	55.4159	48.8779	0	0	0	6.76766
13433	ENSMUSG00000004099	protein-coding	Dnmt1	8375.09	4597.61	9505.02	7992.73	5611.82	7916.75	7896.95	9193.61	4632.38	9269.88	2179.69	3802	6974.57	6294.7	7364.42	5006.04	5991.01	6527.15	6916.16	7025.56	7158.75	2803.01	5566.42
235036	ENSMUSG00000004100	protein-coding	Ppan	2515.1	1398.98	2102.25	2457.39	1603.99	2109.5	2144.56	2266.51	1667.71	1602.35	962.934	1143.24	1746.44	1894.58	1798.17	1620.13	2270.74	1729.67	2324.53	1978.37	2178.86	1050.96	1521.22
26360	ENSMUSG00000004105	protein-coding	Angptl2	3.2385	13.899	2.73904	12.9481	8.09295	14.2386	6.07453	11.1463	0	0.893966	0	0	2.16808	3.43146	1.51385	28.8981	16.2691	19.766	11.5687	2.32236	0	0	1.14609
12287	ENSMUSG00000004113	protein-coding	Cacna1b	37.4845	2.85753	3.08207	16.6137	2.47697	56.2007	11.6182	3.80993	9.28659	11.7844	18.4923	1.0185	39.2386	5.63377	15.1719	23.5848	9.53695	9.85408	8.1944	4.31632	6.92525	172.606	76.2704
108943	ENSMUSG00000004127	protein-coding	Trmt10a	621.8	444.957	613.614	644.605	432.358	706.781	702.981	637.192	457.487	698.697	297.418	291.468	547.153	581.563	457.721	662.386	577.115	676.96	553.947	550.105	535.115	290.638	396.171
14009	ENSMUSG00000004151	protein-coding	Etv1	473.181	445.698	233.856	655.737	439.296	196.462	187.029	200.438	897.356	297.147	665.224	755.974	225.586	899.853	305.994	129.738	327.763	133.773	296.391	225.719	265.186	166.16	174.151
16581	ENSMUSG00000004187	protein-coding	Kifc2	482.204	466.953	213.624	465.584	394.002	312.056	312.754	235.609	878.95	280.679	652.201	642.559	370.654	628.138	371.667	325.644	395.597	357.142	316.323	337.036	280.024	488.568	385.962
19156	ENSMUSG00000004207	protein-coding	Psap	14120	16107.9	11292.3	13830.4	14451.6	13709.9	16367.9	11502.9	17594.6	15819.8	20608.3	17863.3	17305.6	16291.1	14946.8	19280.8	16038	17503.2	15991.4	15448.5	15236.6	24631.9	20040.5
16151	ENSMUSG00000004221	protein-coding	Ikbkg	2070.54	2631	2373.54	2475.58	2676.06	2991.94	2207.39	3008.95	2456.89	3033.82	2750.27	3520.34	3087.04	2414.86	2498.6	2676.19	3364.23	2569.7	3046.56	2896.14	2784.19	5285.3	4941.77
18504	ENSMUSG00000004231	protein-coding	Pax2	180.694	172.463	1376.97	244.627	128.304	1360	1554.3	1293.54	317.643	1429.2	245.585	168.422	2088.28	363.562	1721.87	755.588	467.953	1075.72	700.311	1211.2	1534.33	231.619	324.633
70560	ENSMUSG00000004233	protein-coding	Wars2	525.876	633.576	579.081	528.652	492.44	697.007	663.442	613.164	488.96	726.523	557.193	571.387	625.553	579.19	637.954	821.33	501.25	802.119	631.45	709.245	739.929	494.256	504.7
13498	ENSMUSG00000004263	protein-coding	Atn1	6613.49	5432.59	5074.3	7644.45	5918.54	4551.01	4335.2	5416.97	8336.58	5810.65	4776.74	7179.29	5921.84	8022.24	5777.14	5101.81	7614.07	4830.69	7230.32	5534.19	5929.9	6820.46	7522.19
12034	ENSMUSG00000004264	protein-coding	Phb2	8199.19	6567.91	6976.74	8123.26	6592.62	6508.29	6773.56	7346.03	7460.72	6456.06	6291.81	5854.27	6086.65	7343.05	6104.22	6014.22	6587.96	6110.12	6346.3	6252.33	6417.59	5341.65	5759.13
15170	ENSMUSG00000004266	protein-coding	Ptpn6	944.58	767.045	615.224	948.906	756.644	638.796	533.902	702.656	1327.07	757.151	1406.64	998.163	907.271	989.872	807.466	745.474	1064.68	573.974	936.535	1065.82	617.437	1228.56	1120.08
13807	ENSMUSG00000004267	protein-coding	Eno2	35.8813	29.5834	50.5666	57.2757	19.7085	100.425	64.6831	48.2236	118.419	42.428	65.2704	38.7854	36.3828	61.2726	86.1031	47.7597	18.8265	58.7453	19.1915	47.3469	73.3852	36.4483	20.2156
14791	ENSMUSG00000004268	protein-coding	Emg1	3243.46	2295.09	3084.06	3169.07	2090.32	3194.93	3466.02	3148.7	2764.56	2828.74	2258.39	1952.91	2669.31	3091.9	2622.87	2390.19	2626.01	2748.18	2598.38	2497.9	2570.62	2299.76	2170.82
14792	ENSMUSG00000004270	protein-coding	Lpcat3	9835.43	6333.85	3778.49	9374.26	6588.28	4124.78	3847.09	4349.63	9816.92	4704.87	6177.92	7113.98	4992.2	8607.13	4594.7	4079.31	10040.7	4217.7	9881.63	4593.43	5018.67	9116.63	9415.54
66144	ENSMUSG00000004285	protein-coding	Atp6v1f	3952.6	3311.55	3135.8	3852.85	3094.95	3396.58	3710.55	3097.68	3811.48	3563.24	3945.96	3420.18	3456.94	3750.4	3061.34	3506.24	3741.84	3450.95	3846.2	3192.86	3577.25	4658.83	4429.17
12728	ENSMUSG00000004317	protein-coding	Clcn5	4889.44	3714.05	5421.28	4591.27	3896.44	4887.54	4754.52	4643.21	3031.03	5199.64	2083.39	3676.1	4097.07	3797.96	4181.08	4935.5	4043.34	6042.13	4428.94	4739.68	4672.9	2667.85	2939.18
12725	ENSMUSG00000004319	protein-coding	Clcn3	5529.22	8192.72	6643.75	5598.77	8549.79	6009.95	5627.98	6637.27	5394.45	7145.18	6403.79	6782.3	6800.41	4748.34	7534.47	5758.76	5635.45	6104	6179.06	6509.69	6297.88	6032.22	5389.75
53417	ENSMUSG00000004328	protein-coding	Hif3a	155.379	211.689	127.612	122.904	169.654	156.925	269.928	178.206	215.254	170.081	226.767	117.912	384.615	97.6087	212.681	344.219	143.052	234.772	138.405	280.096	237.222	25.1253	40.3573
18575	ENSMUSG00000004347	protein-coding	Pde1c	3.59994	0	43.3562	10.907	0	28.2424	28.8166	50.4266	7.04459	41.8161	1.0434	8.50314	17.5722	6.8905	38.2136	4.31318	0.903453	13.0594	3.56565	15.2624	39.0421	7.22015	13.5479
70683	ENSMUSG00000004356	protein-coding	Utp20	2665.33	1970.6	3220.15	2744.4	2010.27	2841.57	2639.82	3001.71	2005.91	2908.52	1121.11	1896.53	2037.62	2825.82	2327.98	2358.66	2330.23	2858.89	2369.91	2516.15	2409.42	1387.01	1806.65
212448	ENSMUSG00000004360	protein-coding	9330159F19Rik	22.2531	2.70247	65.0119	62.9205	0	48.2126	48.6924	132.582	74.8518	95.6531	13.2293	2.87142	94.2879	32.3963	182.073	34.2752	38.1468	38.904	36.843	33.9138	25.7925	12.5377	9.61767
26554	ENSMUSG00000004364	protein-coding	Cul3	8058.65	7091.61	6180.61	8120.1	7267.59	6504.04	5873.45	6400.01	7204.86	6282.21	7025.8	7121.51	6174.88	7268.81	5847.76	7247.3	7858.51	7361	7402.73	6252.9	6925.86	7487.19	8039
16156	ENSMUSG00000004371	protein-coding	Il11	15.6424	17.8223	14.0719	17.3713	19.1915	18.8618	19.8107	13.7015	10.6602	16.3163	20.39	13.9466	17.0684	21.4788	14.0024	72.3153	31.4284	37.4673	23.8114	25.5003	15.834	10.8529	13.0592
16795	ENSMUSG00000004383	protein-coding	Large1	1088.3	1514.07	1004.99	1304.12	1269.55	1037.97	1105.58	1041.13	1552.62	1404.03	2280.52	2253.91	1357.79	1511.48	1336.18	1409.73	1522.86	1355.81	1562.55	1299.32	1211.52	2735.08	2875.06
52513	ENSMUSG00000004393	protein-coding	Ddx56	1754.78	1665.03	3287.02	1772.47	1477.93	3288.79	3275.32	2961.25	1425.25	2979.31	1287.91	1437.55	2684.07	1755.22	2500.09	2621.95	1511.12	2654.69	1727.07	2869.31	2713.34	1164.38	1213.89
103694	ENSMUSG00000004394	protein-coding	Tmed4	2899.29	2930.14	3667.14	2897.75	2350.09	3904.65	3948.92	4203.6	3331.19	4485.42	3798.58	3131.25	5149.51	3184.32	4613.78	4620.24	2957.7	4007.45	2891.41	4554.16	4717.48	2827.7	2358.45
140709	ENSMUSG00000004415	protein-coding	Col26a1	6.06453	1.15027	10.8402	0.4982	0	10.7822	6.92436	15.0222	5.69739	1.782	5.68733	0	4.94549	6.62494	3.73984	17.4452	0.732793	33.3594	0	5.82065	7.02193	0.636931	0
12122	ENSMUSG00000004446	protein-coding	Bid	2911.58	1265.92	1811.21	2738.21	1170.03	1840.54	1921.46	1768.98	3118	1794.41	1497.37	1461.9	1716.44	2994.84	1694.39	1761.52	1906.05	1861.17	1895.97	1710.55	1783.08	1336.79	1366.23
64143	ENSMUSG00000004451	protein-coding	Ralb	3734.12	3712.69	3074.25	3529.01	3634.83	3300.84	3354.4	3185.39	2979.5	2918.7	3156.94	3164.78	3257.47	3065.55	3463.92	4919.56	4464.67	4449.07	4102.75	3609.55	3553.56	4187.4	3997.69
19047	ENSMUSG00000004455	protein-coding	Ppp1cc	9225.27	9102.63	6358.09	8990.6	9109.03	6537.5	6704.99	5986.73	8502.74	6188.07	8900.92	8471.08	5517.71	8779.09	5972.9	5837.74	6568.58	6067.45	6526.59	5997.47	6277.73	4994.45	5996.44
67838	ENSMUSG00000004460	protein-coding	Dnajb11	4232.48	3259.5	5228.36	4108.75	3008.62	5083.55	5234.44	5304.26	2765.8	4906.77	2602.18	2861.92	4924.99	3578.54	4356.89	3439	3215.65	4163.11	3468.56	3998.19	4548.73	3637.54	3413.18
70573	ENSMUSG00000004462	protein-coding	Tbccd1	585.798	570.966	627.816	520.566	527.172	590.967	628.156	678.447	616.441	825.386	676.67	610.647	796.151	659.417	671.463	533.556	442.579	505.199	505.655	678.354	718.232	730.187	774.411
20256	ENSMUSG00000004473	protein-coding	Clec11a	10.9218	15.3766	13.0407	21.4328	29.8467	21.8121	16.9936	13.7748	18.5282	38.813	16.7701	17.2451	17.5659	15.0949	23.9167	14.272	16.5146	10.5595	10.0834	17.7093	15.959	18.0376	16.1464
243834	ENSMUSG00000004500	protein-coding	Zfp324	330.99	405.87	470.495	395.276	419.825	413.823	433.236	454.117	450.953	614.896	499.637	512.267	624.886	396.343	580.663	249.05	294.443	265.316	377.955	414.273	354.76	434.484	393.32
14389	ENSMUSG00000004508	protein-coding	Gab2	878.131	944.129	809.864	906.946	1200.09	1152.48	1030.02	855.765	978.758	1002.51	1022.55	1541.94	969.337	1054.21	827.866	1708.41	1398.4	1345.67	1347.34	1061.21	1178.55	910.704	1310
23790	ENSMUSG00000004530	protein-coding	Coro1c	10745.7	9210.85	10569.4	9920.88	9746.86	10644.3	10893.9	10754.3	8958.62	12718.1	7275.29	8759.05	9818.98	11196.3	8914.55	9926.7	9354.09	10006.9	9705.07	9600.02	11131.1	9757.11	10737.2
52440	ENSMUSG00000004535	protein-coding	Tax1bp1	8721.97	9979.91	8200.55	9102.6	9827.35	10508.2	11163	8568.41	8137.98	9915.11	7472.7	7503.23	10539.9	8587.03	8058.61	9573.2	8929.27	9083.26	9148.97	9037.58	9451.15	18425.7	16203.5
26437	ENSMUSG00000004540	protein-coding	Psg17	35.1092	73.4871	104.831	42.8599	60.8848	29.6594	41.8385	79.5626	57.8528	42.5785	43.6301	36.8749	52.712	35.5658	132.288	103.279	48.7137	102.588	23.7822	91.4968	74.2169	6.46728	3.48675
26439	ENSMUSG00000004542	protein-coding	Psg19	4.8779	14.2936	22.8817	5.05969	9.95749	7.82719	6.64367	11.7595	7.31813	1.34332	5.55848	21.9404	7.78662	8.36577	15.8446	13.4977	4.96537	21.681	7.94539	9.30591	14.2351	0	1.22696
13034	ENSMUSG00000004552	protein-coding	Ctse	1035.13	273.683	2110.76	637.127	436.969	4091.37	4049.87	1744.69	765.209	2711.24	142.657	106.96	3500.67	566.461	1622.91	27209.6	3906.38	20523.5	1530.51	12131.4	10665.4	503.423	1015.97
29811	ENSMUSG00000004558	protein-coding	Ndrg2	1924.16	4637.01	1384.05	2380.42	4002.73	1796.96	1536.37	1701.39	2131.35	1225.37	2995.44	2421.35	1396.28	1225.52	1062.18	3244.08	3297.96	2460.89	1992.21	1419.24	1981.65	884.407	1056.23
52535	ENSMUSG00000004561	protein-coding	Mettl17	559.18	544.094	480.218	544.499	473.266	476.836	484.672	538.813	587.779	504.234	755.291	583.888	499.181	525.998	582.721	448.854	534.904	424.996	537.648	541.243	423.733	652.685	547.673
268739	ENSMUSG00000004562	protein-coding	Arhgef40	11231.7	11668.8	1910.57	12085	10535.1	2727.65	2389.18	1938.54	10542.2	2049.74	11906.4	10008.2	2155.11	9469.15	1734.5	6680.99	11669.4	4818.44	8990.32	3083.2	2810.1	5103.34	5727.78
50767	ENSMUSG00000004565	protein-coding	Pnpla6	2943.64	3446.38	3337.08	3094.44	3535.17	3377.81	3068.24	3381.12	3323.66	3255.19	4423.4	4791.32	3485.09	3051.61	3654.14	2996.29	3379.66	3141	3777.01	3628.22	3276.12	4526.97	3687.64
94178	ENSMUSG00000004567	protein-coding	Mcoln1	1737.45	1626.48	1329.78	1679.54	1727.13	1554.68	1712.07	1287.97	1845.69	1823.87	2030.67	2462.27	1702.41	1674.31	1580.99	1659.37	1647.03	1593.74	1719.36	1679.11	1810.34	2327.34	2251.45
102098	ENSMUSG00000004568	protein-coding	Arhgef18	3421.14	3697.66	3464.89	3383.52	4526.98	3790.48	3693.93	3438	3705.27	4448.2	3779.38	5313.17	4163.25	3924.21	3933.79	6398.48	5347.41	5445.23	5386.42	6030.18	4703.99	8706.75	8547.08
109333	ENSMUSG00000004591	protein-coding	Pkn2	4333.98	4803.99	5580.72	4661.73	4643.56	5834.21	5895.33	5393.3	3590.07	5645.82	3451.69	3907.4	5286.13	4032.51	5308.06	5706.52	4509.52	5865.34	4186.62	5609.46	5775.68	4391.45	4562.69
12489	ENSMUSG00000004609	protein-coding	Cd33	2.01223	0	0	2.64481	0.938569	2.44516	2.12617	1.16158	0.940093	0	0.77445	1.11139	0	0	0	26.4759	8.32728	5.10218	3.15733	6.38925	0	0	0
110826	ENSMUSG00000004610	protein-coding	Etfb	1200.44	1471.78	1837.31	1261.31	1230.95	2070.02	1925.88	1860.96	1507.82	2356.13	2238.41	2018.99	2310.51	1474.2	1868.35	1380.5	1063.46	1528.12	1133.52	1808.86	2160.38	1885.43	1439.36
20911	ENSMUSG00000004626	protein-coding	Stxbp2	5404.63	7362.12	5031.65	5248.18	8244.03	5620.88	5294.09	5154.71	6142.4	5195.66	9085.92	8226.31	5308.01	5398.25	5786.08	6612.22	6660.28	6207.52	5703.38	5995.16	5718.67	8344	7339.52
20392	ENSMUSG00000004631	protein-coding	Sgce	2.22574	5.48239	3.7619	3.66377	3.07115	5.15845	1.57159	6.25941	0	0	0	0	0	0	1.04793	9.11674	5.02223	4.46265	3.62335	2.17969	4.88448	0	0
69993	ENSMUSG00000004633	protein-coding	Chn2	1500.86	1210.68	2233.63	1589.72	1334.04	2192.63	2395.37	2128.21	1595.26	2220.05	1456.23	1133.41	2058.09	1525.02	1877	1484.5	1280.31	1826.61	1528.25	1572.47	1744.83	1935.6	2177.46
80707	ENSMUSG00000004637	protein-coding	Wwox	572.381	1085.36	581.78	639.768	1105.7	618.24	634.484	629.814	841.605	727.52	1240.72	1168.51	815.03	696.389	818.337	838.123	1101.31	663.33	1114.54	790.243	856.731	1317.29	1033.75
20492	ENSMUSG00000004642	protein-coding	Slbp	4112.43	3299.43	3092.92	3835.5	3124.91	2881.96	3061.83	2865.93	2715.35	2701.83	3154.42	2421.59	2453.3	2965.41	2562.11	2035.9	2591.18	2567.6	2481.99	2517.34	2491.87	1740.82	2173.08
14602	ENSMUSG00000004654	protein-coding	Ghrhr	3.0777	0	3.61049	5.21473	0	4.09966	3.97803	1.6278	15.7619	8.54108	9.21871	11.0026	10.244	10.9506	7.33811	0.913844	2.13605	0.878327	0	3.63251	4.36547	2.81657	4.52546
11826	ENSMUSG00000004655	protein-coding	Aqp1	3069.57	2432.64	3687.48	5686.89	1776.69	1109.02	850.917	3477.81	11003.3	8914.7	6164.12	8332.89	5943.12	10899.3	9766.6	403.589	728.432	732.449	1178.95	5121.01	4684.36	3320.71	4366.76
56380	ENSMUSG00000004661	protein-coding	Arid3b	258.367	278.637	190.892	193.896	260.586	271.738	219.822	177.385	176.58	146.811	161.917	157.891	186.942	130.689	142.514	238.724	265.423	253.515	230.07	173.278	200.172	322.109	269.802
12798	ENSMUSG00000004665	protein-coding	Cnn2	4583.09	5304.42	4980.46	4803.04	5402.32	6007.1	5628.32	5242.85	4175.39	5315.27	5316.1	5164.38	5134.43	4819.8	4707.1	9643.46	6112.96	8115.31	5514.63	6512.27	6058.53	7515.63	7226.73
66420	ENSMUSG00000004667	protein-coding	Polr2e	3049.6	3156.14	4243.42	2980.97	2934.18	4371.7	4377.57	4455.98	2649.53	4071.93	3478.57	2683.99	4001.12	2953.16	3616.76	3810.45	2571.22	3805.67	2657.78	3897.09	4214.75	3108.47	2915.01
17925	ENSMUSG00000004677	protein-coding	Myo9b	4431.64	5634.84	4128.78	4342.47	6243.84	4356.91	4354.35	4128.77	4925.99	4774.29	4572.1	5867.57	5264.81	4268.14	5017.65	5759.42	6169.46	5466.34	5830.38	5448.65	4913.78	6690.43	6458.92
79221	ENSMUSG00000004698	protein-coding	Hdac9	6.82489	9.21527	0.913993	7.22452	13.1338	8.14331	19.0868	0	9.79629	4.45926	4.77726	11.2846	3.4109	10.1124	5.08569	76.2892	6.28587	46.7708	5.35448	12.9461	7.06874	13.1144	2.89823
17085	ENSMUSG00000004707	protein-coding	Ly9	0	0	4.61723	0	0	5.33359	18.5741	4.19268	0	6.00573	0	0	0	0	2.82897	1.66803	1.11801	1.58495	1.66685	1.60071	3.38161	0	0
67900	ENSMUSG00000004748	protein-coding	Mtfp1	56.5172	34.1761	135.859	40.581	22.6155	105.819	118.923	132.079	55.5769	127.588	29.9475	36.7299	77.8245	53.1065	107.092	75.4049	69.6	81.2145	82.1899	117.065	72.5869	43.6405	64.5372
19335	ENSMUSG00000004768	protein-coding	Rab23	739.452	505.937	808.607	848.581	519.587	636.921	659.712	668.23	633.552	624.272	394.912	353.061	572.189	670.539	572.307	591.57	546.109	435.478	619.742	738.209	563.716	750.728	658.793
53869	ENSMUSG00000004771	protein-coding	Rab11a	9925.98	9094.62	6341.64	9110.51	8948.13	7241.04	8000.54	5932.73	9099.21	6558.32	10091.3	8213.32	6633.68	8829.61	5901.65	9888.89	10959.5	8310.14	11901.4	6841.59	7193.08	14125.4	14067.5
217715	ENSMUSG00000004788	protein-coding	Eif2b2	1732.4	1283.2	2311.84	2120.61	1804.16	2414.24	2501.2	2131.62	1525.3	1964.74	1270.46	1651.35	2009.06	1747.98	1724.52	2269.46	1494.97	2095.46	1635.71	1893.42	2117.66	1200.19	1425.07
78920	ENSMUSG00000004789	protein-coding	Dlst	5903.33	5819.99	7739.5	6086.41	6451.88	7459.82	7587.32	6757.4	4627.44	6100.17	4624.78	4870.42	5406.37	5211.15	5002.86	6083.24	4914.91	6467.16	4906.66	5228.78	5740.29	5035.62	4639.06
18654	ENSMUSG00000004791	protein-coding	Pgf	28.1489	79.5342	181.645	25.3792	138.389	398.637	337.298	190.383	14.7079	11.2365	8.86114	10.5621	75.7766	13.0014	69.1928	899.166	21.0694	798.785	19.1881	119.445	128.874	3.30414	1.48593
29869	ENSMUSG00000004798	protein-coding	Ulk2	750.133	1687.29	494.366	839.995	1591.19	514.586	482.041	473.229	1268.11	812.102	2290.38	2472.11	722.434	1289.45	879.422	1035.59	1553.95	836.415	1383.19	918.414	711.351	1986.99	1838.53
110524	ENSMUSG00000004815	protein-coding	Dgkq	711.492	1109.49	787.795	695.504	1086.22	871.903	898.676	744.784	860.923	871.21	1064.92	1213.2	821.685	840.502	797.142	822.777	668.591	837.431	728.874	882.273	851.195	1087.66	940.463
71520	ENSMUSG00000004837	protein-coding	Grap	15.9183	5.73545	0.899466	6.84179	5.9712	0.879156	2.23939	1.21608	8.93866	0	8.58826	8.37453	0	4.51585	0	8.13944	11.1866	4.70331	3.23688	4.5648	1.10459	8.78483	6.76265
68942	ENSMUSG00000004843	protein-coding	Chmp2b	4592.01	5669.33	5393.93	4454.18	5278.12	5345.58	5289.98	5250.62	4574.94	5847.52	6666.4	6388.26	5429.96	4521.67	5637.62	6476.26	4943.34	6152.33	5338.29	5516.37	5625.07	7147.66	6628.16
26433	ENSMUSG00000004846	protein-coding	Plod3	4968.02	6273.04	4076.86	4875.33	6467.37	4560.65	5073.32	4675.58	3801.16	3454.56	4856.88	4919.65	4436.51	3561.06	3722.22	4823.8	5126.49	4129.2	4731.82	3919.23	4106.15	3370.01	4141.83
11769	ENSMUSG00000004849	protein-coding	Ap1s1	5659.65	5120.37	5184.03	5151.96	5882.81	5237.2	6028.67	4759.48	4061.65	4986.5	5571.57	4685.84	4671.96	4583.05	4099.62	5231.49	4518.03	5129.71	5512.52	4592.49	4969.41	5041.16	5689.59
26415	ENSMUSG00000004864	protein-coding	Mapk13	2208.35	1421.1	856.647	2068.57	1602.43	1283	1389.75	988.004	2059.35	892.52	1365.38	1258.38	1133.56	1656.92	954.05	2052.07	2071.47	1981.45	1573.16	1217.55	1367.42	1549.99	1542.41
20815	ENSMUSG00000004865	protein-coding	Srpk1	5253.62	3985.37	4202.73	4936.46	4791.53	3548.45	3577.08	3888.56	3844.12	3354.99	2491.16	3709.34	3131.3	4180.11	2975.29	4138.49	4727.24	3779.25	4654.41	3430.41	3444.66	3456.08	4197.56
18505	ENSMUSG00000004872	protein-coding	Pax3	4.01366	0	4.2419	3.55449	3.75734	9.56939	0.89961	1.15272	1.18411	0	0	0	0	0	0	4.63461	3.02424	1.86993	6.20845	0	0	0	0
98386	ENSMUSG00000004880	protein-coding	Lbr	6888.18	4724.66	7142.77	6894.27	4709.94	6014.96	6180.88	7321.17	4498.19	5757.97	3001.85	3720.21	5171.78	5050.98	6158.82	3940.41	5556.3	4929.85	6718.47	5492.49	5534.58	4324.64	5622.77
12904	ENSMUSG00000004885	protein-coding	Crabp2	3.18667	5.21786	6.2695	1.95558	2.54112	8.76322	5.21533	9.1972	6.96204	3.09476	5.11838	4.77345	8.01443	5.59431	3.98981	12.2613	8.77377	21.7875	2.49561	4.5716	11.726	2.498	5.62911
18008	ENSMUSG00000004891	protein-coding	Nes	3303.24	627.724	4532.91	2799.3	698.25	2596.97	1941.29	4803.6	1854.57	1911.77	201.787	291.605	2193.67	1915.51	4260.9	4770.56	1396.76	4729.83	1050.92	4308.53	3322.85	206.116	672.926
12032	ENSMUSG00000004892	protein-coding	Bcan	8.36469	0	0	0	0	0	4.4893	0	0	1.36916	0	0	5.43071	0.522695	7.94394	0.915911	0.62365	2.18616	0	0	0.863251	0	5.74884
73940	ENSMUSG00000004894	protein-coding	Hapln2	0	0	0	0	1.3032	0	0	0	0	0	9.04482	0	0.696258	1.09602	0.956203	0	1.5802	0	0	0	0	3.22764	2.01677
94315	ENSMUSG00000004895	protein-coding	Prcc	2326.71	2353.49	2320.59	2353.5	2651.75	2684.41	2798.79	2447.4	2342.4	2624.5	2572.94	2610.51	2933.25	2203.18	2268.63	2814.16	2196.4	2543.13	2321.03	2609.8	2793.61	2089.8	2146.82
229503	ENSMUSG00000004896	protein-coding	Rrnad1	472.637	584.42	536.733	506.988	650.69	732.871	680.426	512.79	653.686	539.091	722.543	518.295	673.284	550.287	572.645	645.231	371.379	522.255	443.539	606.252	540.86	518.842	533.524
15191	ENSMUSG00000004897	protein-coding	Hdgf	19358.6	19112.4	22921.5	19307.4	21108.9	24830.4	25660	21742.8	17197.3	25165.8	17250.1	18735.9	23125.6	19130.8	19935.6	18572.5	18286.1	20572.3	19459.4	20463.9	23172.7	20564.2	22307.7
50492	ENSMUSG00000004929	protein-coding	Thop1	3273.73	2219.05	4098.58	2869.44	2261.01	4043.01	4287.21	3701.75	2068.47	3011.58	1599.14	1656.04	2744.14	2656.67	2455.89	2829.8	2656.73	3245.14	2607.12	2915.47	3207.47	1916.73	1959.22
57267	ENSMUSG00000004931	protein-coding	Apba3	1003.12	1427.19	1019.82	1027.29	1600.23	1222.78	1305.34	1069.59	1127.7	949.993	1455.24	1349.43	1040.97	1000.7	1109.13	1136.67	1078.06	1115.77	996.669	935.153	1041.77	999.733	972.485
17179	ENSMUSG00000004933	protein-coding	Matk	0	14.6273	6.90769	6.76018	14.4082	12.4511	9.58437	16.3522	4.33028	4.38387	4.27524	5.22386	4.52978	1.12488	11.8655	12.1985	14.0369	13.0923	5.8846	10.9384	14.2917	9.36933	1.94954
59004	ENSMUSG00000004934	protein-coding	Pias4	1482.18	1473.13	1474.48	1315.7	1505.45	1752.92	1735.59	1345.44	1415.62	1395.14	1564.71	1383.78	1739.28	1135.35	1320.2	1781.2	1168.16	1523.35	1070.59	1370.09	1557.79	1231.39	1203.09
26395	ENSMUSG00000004936	protein-coding	Map2k1	15222.6	17175	5848.05	14673.7	17367.2	6494.98	6853.53	5918.63	10856.9	4213.35	11701.5	10435.1	5242.48	8982.6	5274.75	10206.7	19319.1	8951.93	18878.1	5833.6	6110.3	14136.8	13037.4
52551	ENSMUSG00000004937	protein-coding	Sgta	4358	4029.29	4479.12	4454.47	4485.93	4619.12	4875.16	4189.3	4131.92	4560.05	4479.87	4434.08	4353.96	4252.84	4082.43	4433.09	4092.98	4263.52	4121.52	4298.19	4518.67	4014.99	4122.15
70544	ENSMUSG00000004945	protein-coding	Tmem242	1112.92	1448.75	967.247	1222	1471.55	998.293	1038.45	961.57	1412.31	1019.69	1728.02	1524.62	969.066	1315.93	1091.3	955.764	1204.11	901.856	1196.04	975.565	979.932	1319.06	1307
74198	ENSMUSG00000004947	protein-coding	Dtx2	941.122	1164.85	969.382	993.118	1046.56	891.822	944.919	933.898	934.417	844.937	1171.72	1128.95	992.186	854.704	973.76	952.092	875.64	955.972	872.929	1084.22	1144.26	892.648	937.147
22788	ENSMUSG00000004948	protein-coding	Zp3	2.16771	0	0.925745	0	1.02364	0	1.53637	0	0	4.4809	0	0	1.0934	0	1.03407	1.66976	0	0	0	0	1.12986	0	0
15507	ENSMUSG00000004951	protein-coding	Hspb1	1418.55	327.633	3056.73	2142.99	64.5836	2290.56	1881.91	4373.84	4565.35	3530.6	1054.74	408.285	4837.8	4051.71	7372.92	3516.58	1355.42	2840.34	1845.21	6397.57	5188.53	3221.52	3145.97
54153	ENSMUSG00000004952	protein-coding	Rasa4	329.861	3934.12	3281.12	486.71	1901.33	2336.76	1411.95	5376.64	1472.06	2605.52	7635.81	6488.25	5045.6	1172.78	7429.4	3664.36	864.594	2156.54	1078.64	5869.11	5656.42	4506.13	2105.27
53420	ENSMUSG00000004961	protein-coding	Syt5	20.5855	14.8531	1.79252	0.65095	2.64149	0	0	0.801685	7.88828	1.15745	1.13625	1.58035	0	2.23854	2.66876	3.76682	47.8861	5.97881	14.8029	0.75735	0.729792	0.826593	11.6721
53379	ENSMUSG00000004980	protein-coding	Hnrnpa2b1	36707	33708.6	38036	36899.9	34255.9	33411.1	32521	36547	31637.2	30276.5	29670	31840	29300.3	34679	31895.5	28803.3	28284.7	32078	28986.8	30797.5	31590.5	23731.8	25578.1
67736	ENSMUSG00000004994	protein-coding	Yju2b	345.801	370.431	374.024	293.555	403.422	355.354	330.603	350.126	340.366	408.791	485.545	312.576	402.492	350.355	325.238	385.897	233.885	266.609	286.335	378.294	267.947	395.202	288.391
67873	ENSMUSG00000004996	protein-coding	Mri1	1074.76	1128.56	773.917	1103.85	1132.77	837.563	885.951	779.797	1215.96	909.435	1148.89	811.707	875.67	1160.26	837.469	882.844	934.396	760.731	1122.85	905.434	870.712	992.545	815.824
18749	ENSMUSG00000005034	protein-coding	Prkacb	2062.85	2351.75	1661.27	2205.9	2406.07	1726.23	1777.59	1721.63	2517.09	2154.39	2617.79	2961.15	2053.62	2371.84	1992.43	2366.36	2054.12	1950.85	1848.53	2044.08	1847.11	1469.18	1628.49
27029	ENSMUSG00000005043	protein-coding	Sgsh	574.734	755.255	798.813	733.022	886.659	685.008	733.896	677.167	846.854	1229.29	974.843	1179.51	1007	1050.41	936.908	517.515	595.064	626.536	574.598	761.839	713.589	1091.82	734.217
269610	ENSMUSG00000005045	protein-coding	Chd5	154.254	41.0406	95.6698	116.396	65.1517	125.222	104.022	65.1248	44.611	30.4407	8.66857	22.1992	32.9525	52.8741	46.6666	610.92	140.529	311.16	67.2731	69.1289	76.4826	12.102	24.9382
13014	ENSMUSG00000005054	protein-coding	Cstb	3276.63	3454.76	3536.17	3403.11	2934.41	4515.32	5223.14	2998.75	3052.64	4106.29	4359.94	3474.13	3482.99	3048.96	3101.38	5280.07	3331.35	5319.43	3335	3401.14	3947.8	3748.67	3384.9
23921	ENSMUSG00000005057	protein-coding	Sh2b2	150.099	179.65	60.9208	152.931	215.496	119.176	88.2483	62.1017	207.369	44.8897	96.0083	113.877	61.9587	114.95	72.5303	135.714	197.879	120.519	224.862	72.3254	63.8241	59.7611	69.2885
19305	ENSMUSG00000005069	protein-coding	Pex5	1875	1917.45	1436.43	1907.11	1610.96	1517.39	1585.16	1365.38	2317.89	1246.68	2026.59	1823.08	1428.31	1782.42	1645.69	1885.34	2454.45	1935.28	2189.24	1622	1549.43	2068.41	2017.11
104771	ENSMUSG00000005078	protein-coding	Jkamp	783.426	929.599	587.46	817.512	1000.99	612.199	632.747	618.522	948.947	693.319	1202.88	1127.14	602.295	924.384	698.692	1027.79	906.435	869.244	740.457	784.965	695.202	883.798	913.098
12505	ENSMUSG00000005087	protein-coding	Cd44	50488.7	36079.8	25485.8	51392.5	32477.8	27799.4	28634.5	26475.4	60508.4	25073.7	34273.5	37823.3	27411.6	56593	26272.6	47617.5	56266.5	39980	52449.8	31124.5	29037.1	36040.6	39607
20511	ENSMUSG00000005089	protein-coding	Slc1a2	113.813	75.4763	138.858	95.9723	22.4269	110.221	106.407	376.102	181.239	127.139	125.943	63.5031	134.932	70.1364	311.164	106.284	117.965	154.665	147.844	235.579	146.461	38.4116	116.776
27103	ENSMUSG00000005102	protein-coding	Eif2ak4	1129.19	1064.02	805.351	1095.01	1160.56	801.104	838.103	923.042	1100.62	755.958	903.779	1070.38	793.233	1040.4	851.422	1013.72	1336.07	984.822	1052.61	962.03	932.145	624.041	766.094
22388	ENSMUSG00000005103	protein-coding	Wdr1	13135.8	15316.6	11798	12580.4	16047.2	12964.2	13779.3	11127.9	8788.07	12237.8	11763.7	11082.3	10816.7	10590.2	9601.07	13873.2	11986	14058	11438.9	10763.2	11649.1	16330.5	14593.2
117591	ENSMUSG00000005107	protein-coding	Slc2a9	67.3436	70.0212	10.4544	45.9353	47.1276	23.4815	14.0779	37.0505	79.5138	22.8912	138.471	106.874	60.9558	74.1096	43.4639	2.01218	68.1666	8.08072	107.404	26.7424	26.3837	161.965	86.565
22402	ENSMUSG00000005124	protein-coding	Ccn4	19.8371	25.2266	10.528	17.4074	7.76765	37.3919	8.06119	16.721	6.81117	0	7.34468	19.6697	3.16243	3.24948	1.95743	60.9228	54.7314	26.5411	16.1603	5.60343	4.31762	0	9.88972
17988	ENSMUSG00000005125	protein-coding	Ndrg1	13154.9	21982.5	10814.5	11679.6	22497.3	14354.8	15358.5	10352.8	9312.34	3727.3	10968.1	9289.03	6339.96	4971.72	5492.33	14518	18207	15575.6	14985	6679.73	8979.58	13243.1	9753.29
75311	ENSMUSG00000005131	protein-coding	4930550C14Rik	59.4982	64.6245	41.3917	52.4154	66.3073	37.4016	42.0009	36.218	70.7223	32.4288	105.568	97.723	30.4259	59.8017	36.0961	42.5504	65.0252	37.4672	47.9697	51.3117	32.8078	62.5975	65.2044
17159	ENSMUSG00000005142	protein-coding	Man2b1	2479.99	2808.49	2787.63	2490	2427.44	3209.34	3361.99	2841.46	2892.57	4470.91	2691.09	2917.94	4534.39	3015.09	3849.1	3107.93	3298.58	2871.09	3686.67	3334.18	3657.25	7003.98	4637
12224	ENSMUSG00000005148	protein-coding	Klf5	10588	15415.6	13355.8	9916.33	16044.9	15295.9	15333.4	13576.3	9790.25	16476.4	13494.3	12120.3	17507	10096	13541.8	11365.7	10428.5	11826.7	10660.1	14286.7	14500.6	17981.9	15359.8
67836	ENSMUSG00000005150	protein-coding	Wdr83	682.156	820.851	589.259	663.748	776.618	637.023	646.752	596.493	701.59	664.355	1022.17	906.913	684.55	643.181	628.784	526.097	655.537	480.672	650.389	622.785	635.894	753.902	767.002
21672	ENSMUSG00000005161	protein-coding	Prdx2	9163.21	9122.66	6017.67	8791.93	8337.64	6273.57	6539.81	6466.04	9346.92	6133.71	11151.8	8530.21	6747.17	7451.31	6963.58	10861.4	12463.8	9524.56	11427.7	7843.88	7246.04	8724.42	8977.2
20020	ENSMUSG00000005198	protein-coding	Polr2a	8092.12	5764.23	14795	8027.88	5663.53	12185.1	10926.5	14135.7	8035.7	14076.6	4058.15	6390.2	13088.6	8473.18	14070.5	9904.55	6746.44	11807.6	6847.53	12769.1	13262.9	5629.52	5903.08
20415	ENSMUSG00000005202	protein-coding	Shbg	0	0	0	0	0	0	0	0	0	0	0	0	0	0	0	0	0	0	0	0	0	0	0
80886	ENSMUSG00000005204	protein-coding	Senp3	3181.6	2800.21	4290.37	3077.29	2664.02	4062.01	4424.78	4260.53	2917.48	3850.37	2621.05	2504.14	3852.05	3045.87	3446.27	4217.64	2728.11	4420.92	2666.24	4053.25	3844.5	2471.76	2537.23
231999	ENSMUSG00000005225	protein-coding	Plekha8	1665.88	750.896	1248.46	1374.98	798.771	1408.64	1541.98	1010.77	1445.85	1501.33	676.751	797.161	1309.72	1457.62	969.356	1015.47	1210.25	1124.74	1281.63	882.087	1158.93	2383.92	2171.12
66442	ENSMUSG00000005233	protein-coding	Spc25	814.511	415.28	927.982	795.5	459.941	974.495	995.882	904.311	422.122	1052.94	144.559	334.988	667.507	502.707	767.64	514.84	620.058	694.042	638.22	678.269	720.306	213.542	584.77
327954	ENSMUSG00000005237	protein-coding	Dnah2	63.8571	28.9501	50.1597	50.3613	17.5855	28.2575	57.7957	32.8489	65.6919	42.0056	27.1476	6.9427	50.8891	69.2319	81.0588	52.7625	7.14322	47.8913	25.8057	70.8561	46.3793	18.1309	3.68948
72388	ENSMUSG00000005251	protein-coding	Ripk4	2675.24	3810.18	3192.88	2814.68	3328.55	3297.51	3166.57	3518.1	3465	3889.81	4363.58	4527.79	4337.92	3516.83	4531.35	5155.58	3162.92	5086.18	3228.24	5453.03	5131.53	4440.42	4295.27
22230	ENSMUSG00000005262	protein-coding	Ufd1	1612.26	1661.47	2018.01	1824.9	1553.25	2065.31	2240.26	1925.19	1471.17	1914.49	1749.23	1669.44	1720.37	1491.95	1638.37	1768.76	1645.91	1857.88	1708.07	1561.74	1665.05	1816.09	1775.19
170740	ENSMUSG00000005267	protein-coding	Zfp287	29.6408	38.1061	106.071	47.7841	28.6534	52.9488	60.6811	115.625	76.7666	80.3565	51.4353	39.0758	93.5873	54.7914	157.631	52.0408	46.2641	49.3675	54.8629	79.8714	72.5516	54.4707	87.9484
19116	ENSMUSG00000005268	protein-coding	Prlr	6.12122	0	0	0	0.648024	0	0	0	1.93442	0	0	0	0	0	0	0	0	0.502777	1.09559	0	2.13365	0	0
56384	ENSMUSG00000005299	protein-coding	Letm1	3683.72	2989.64	4697.15	3623.91	3296.42	4331.76	5253.7	4179.89	2097.16	4288.66	2122.47	2665.42	3153.99	2904.92	2941.39	3187.51	2478.58	4018.66	3366.95	3053.06	3309.45	4004.04	3964.23
56085	ENSMUSG00000005312	protein-coding	Ubqln1	8064.75	7397.79	7964.26	7656.72	8773.12	8078.88	8313.52	7616.31	6282.18	7049.31	6597.78	7592.41	6593.65	6800.84	6684.44	9179.41	8980.24	8798.17	8601.52	7341.46	7673.46	8118.53	8549.53
14186	ENSMUSG00000005320	protein-coding	Fgfr4	183.001	111.273	868.492	207.795	50.3005	594.896	799.309	804.586	188.36	425.599	57.1573	24.4308	283.532	219.658	386.712	833.802	277.747	1031.88	373.102	631.835	515.321	465.459	342.629
94332	ENSMUSG00000005338	protein-coding	Cadm3	0	0	0	0	0	1.13183	0	5.18003	1.26167	0	0	0	0	0	0	0	0	0	0	0	0	0	0
56551	ENSMUSG00000005354	protein-coding	Txn2	3921.16	2172.76	3881.7	3720.87	2212.53	3650.9	3783.19	3943.8	3184.96	3875.53	2040.22	2020.52	3688.83	3395.96	3178.93	3169.58	2976.94	3398.36	3102.91	3411.78	3499.3	2862	3034.67
20513	ENSMUSG00000005357	protein-coding	Slc1a6	0	0	0	0	0	0	0	0	0	0.906686	0	0	0	0	0	0	0	0	0	0	0	0	0
20512	ENSMUSG00000005360	protein-coding	Slc1a3	0.950766	0	3.20423	0	0	0.776314	0.669867	5.59642	0	0	0	0	0.951254	0	0.892909	0.733423	0	0	0	1.02533	0	0	0
58799	ENSMUSG00000005362	protein-coding	Crbn	975.469	1331.4	915.092	1223.74	1159.37	916.749	814.805	972.466	1496.52	1142.9	1588.78	1597.98	1159.68	1405.52	1312.73	1085.11	1243.47	993.567	1157.92	1234.8	1154.96	1818.33	1584.22
16192	ENSMUSG00000005364	protein-coding	Il5ra	2820.43	3064.05	5335.08	2884.46	4288.36	5891.81	6318.33	2682.43	546.187	2465.99	773.344	1239.13	1245.35	1515.59	589.325	2515.93	1735.09	4592.05	1614.33	1106.02	1864.41	1196.63	1216.36
17688	ENSMUSG00000005370	protein-coding	Msh6	4477.24	3903.16	4095.32	4188.92	4231.89	3517.23	3864.65	3953.04	3380.9	3843.61	2931.45	2953	3476.38	3618.42	3738.42	3328.3	3230.41	3658.33	3545.41	3712.66	3371.64	1900.84	2460.64
225055	ENSMUSG00000005371	protein-coding	Fbxo11	3624.3	4661.8	2607.41	3736.76	5048.12	2823.97	2506.37	2617.8	3720.39	2450.02	4509.66	4802.02	2938.08	3737.51	2653.27	3228.85	4334.35	3308.79	3616.97	2638.77	2995.81	3690.65	3680.82
58805	ENSMUSG00000005373	protein-coding	Mlxipl	55.2567	122.345	235.759	76.8935	87.1137	258.456	231.525	248.768	239.224	459.474	310.87	252.349	485.703	192.806	502.053	148.42	70.895	178.224	92.141	377.855	258.82	56.5447	80.2997
27368	ENSMUSG00000005374	protein-coding	Tbl2	3090.29	3300.91	1898.75	2802.91	4259.28	1739.21	1995.91	1957.12	2313.27	2112.56	1613.62	2239.39	1600.11	1883.96	1673.22	1364.33	2303.18	1356.24	2378.73	1599.37	1292.48	931.346	1478.9
66138	ENSMUSG00000005378	protein-coding	Bud23	1547.68	1361.41	1701.05	1464.18	1362.83	1576.8	1675.46	1381.99	1398.9	1509.46	1389.45	1335.78	1335.33	1509.72	1149.06	1148.91	970.351	1396.6	1293.45	1350.1	1180.91	1186.59	1389.91
18073	ENSMUSG00000005397	protein-coding	Nid1	202.847	1539.5	1214.69	221.262	1660.63	1544.52	640.087	1346.75	150.145	376.56	574.318	1022.14	233.706	86.5464	211.279	1887	178.883	1563.55	130.196	640.087	750.462	18.4868	167.967
17218	ENSMUSG00000005410	protein-coding	Mcm5	4918.24	2947.49	5690.81	4771.98	3894.9	4719.57	5466.35	4996.06	2308.98	5175.63	714.821	1742.47	3668.92	3478.72	3889.17	2325.95	3268.84	3689.51	4358.08	3517.22	3842.88	1341.66	3180.41
15368	ENSMUSG00000005413	protein-coding	Hmox1	2554.8	2303.72	1912.48	1917.06	2867.61	3953.17	4211.74	1907.92	1301.83	1042.56	1994.44	1937.33	1708.66	987.774	1407.86	4521.85	3587.45	4283.79	2771.38	1867.3	2285.58	2351.51	2878.12
26936	ENSMUSG00000005417	protein-coding	Mprip	10871.8	15754.1	11768.4	11200.2	16567.6	11787.2	10555	11833.8	9824.58	9836.48	12928	15505.6	9672.06	11073.4	9935.11	13864.1	11974.5	13745.2	10906.5	11933.2	11452.2	10359.8	11682.8
71722	ENSMUSG00000005442	protein-coding	Cic	10028.6	12537.6	9156.5	10614.9	13807.2	8901.08	8339.67	9306.86	9693.32	8905.29	9481.74	12323.6	9708.01	9430.84	10440.6	11273.5	12298	10884.3	10916.6	10625.5	10615.8	8303.7	9329.27
18476	ENSMUSG00000005447	protein-coding	Pafah1b3	3981.38	5953.09	2834.19	3770.24	5592.03	3189.77	3542.81	2904.15	4033.37	2996.71	6933.62	5277.43	3083.03	3578.39	2959.56	3950.48	4147.91	3639.4	3685.81	3284.52	3487.93	4878.58	4356.28
50931	ENSMUSG00000005465	protein-coding	Il27ra	2.20056	2.36357	0	0	2.0601	0.907652	0.772261	2.52388	3.08818	0	3.55121	4.95745	2.20965	2.33438	1.03674	0.843426	1.65755	0.808881	0	1.18087	1.14523	0	3.50725
18747	ENSMUSG00000005469	protein-coding	Prkaca	4841.64	4690.03	3564.92	4474.45	5483.22	3517.3	3443.29	3783.66	4279.21	3910.27	4618.42	5165.81	3644.01	4153.46	3533.48	3894.91	4906.41	3687.23	5157.44	3593.38	3720.02	5250.41	5373.36
66929	ENSMUSG00000005470	protein-coding	Asf1b	1126.92	815.111	1455.91	1148.19	949.325	1338.73	1520.29	1338.35	523.445	1376.82	234.71	553.96	932.741	824.324	934.271	688.635	966.625	1016.76	1181.99	903.195	923.509	385.66	790.142
68278	ENSMUSG00000005481	protein-coding	Ddx39a	4712.34	3456.16	4624.01	4514.35	3687.36	4680.81	4889.71	4281.61	2679.06	3106.31	1954.33	2510.99	2730.21	3229.66	2872.12	2867.94	3816.06	3709.32	4167.81	2850.93	3231.71	3148.29	3714.64
81489	ENSMUSG00000005483	protein-coding	Dnajb1	3318.92	6791.65	2931.16	4185.64	4301.42	2967.66	3103.28	3212.6	9113.03	4879.62	11547.5	6066.69	8455.23	5767.64	5504.69	2918.71	3766.47	2890.12	4394.4	5756.92	4163.84	7976.94	7621
55993	ENSMUSG00000005493	protein-coding	Msh4	0.925842	2.34548	6.51989	6.11569	2.88423	2.26122	1.57392	0	1.04568	7.71143	3.33684	3.72035	1.11505	6.01708	0.869465	4.18095	0	2.5579	2.24971	3.55201	5.62129	0	2.93822
227334	ENSMUSG00000005501	protein-coding	Usp40	1757.28	1645.56	1591.51	1845.48	1536.94	1499.02	1409.31	1580.06	1975.67	2026.42	1659.33	1887.25	1812.52	2165.81	1770.96	1369.61	1580.99	1395	1698.35	1688.09	1679.84	1826.26	1886.66
14028	ENSMUSG00000005503	protein-coding	Evx1	4.29538	2.43464	119.524	8.17327	5.0867	279.635	238.949	127.917	18.6872	476.776	22.5572	22.1341	360.261	10.7571	127.386	14.6227	3.28869	21.5197	7.84986	70.8942	138.119	23.6815	16.5439
67136	ENSMUSG00000005505	protein-coding	Kbtbd4	639.242	504.516	503.317	593.026	519.618	634.734	705.876	556.996	708.001	603.134	558.557	456.138	731.161	756.903	623.066	492.124	529.782	472.869	582.168	600.518	574.159	728.416	720.332
13046	ENSMUSG00000005506	protein-coding	Celf1	8531.81	7445.58	6752.23	8915.3	7904.56	6366.77	6385.59	6086.86	7878.56	6624.49	6692.72	7417.28	6479.45	8212.08	6480.9	6815.35	8844.53	6907.9	8457.01	6851.05	6477.83	7855.22	7941.08
68349	ENSMUSG00000005510	protein-coding	Ndufs3	2571.33	2216.16	2041	2537.24	1932.12	2247.95	2342.33	2144.68	2507.21	2206.6	2280.52	1933.69	2210.99	2457.39	2114.68	1901.09	2346.29	1845.29	2277.98	1928.83	1986.06	2452.89	2333.89
18984	ENSMUSG00000005514	protein-coding	Por	13397.8	12005.5	11856.9	12377.1	14234.8	11818.8	10827.6	12390.5	12690.4	13064.9	12211.5	13198.1	15919.4	12607.5	13995.7	12138.7	9123.61	12104.7	8895.05	14180.5	16697.7	8863.48	10578.6
16001	ENSMUSG00000005533	protein-coding	Igf1r	1628.03	1603.12	2871.39	1756.41	2117.62	1851.95	1684.17	2839.11	2180.58	2333.64	1046.03	1837.67	2234.3	2212.21	3743.62	3831.47	2137.87	3692.61	1447.03	3957.96	3483.92	972.374	1465.89
16337	ENSMUSG00000005534	protein-coding	Insr	2731.46	3846.67	2085.94	2920.94	3907.12	2080.18	1972.82	2273.25	3777.5	2813.11	2937.67	3941.34	2970.8	3716.05	3347.81	3018.71	3522.32	2420.76	3217.9	3231.33	2844.41	5309.92	4205.25
14128	ENSMUSG00000005540	protein-coding	Fcer2a	3.63239	1.9427	2.30323	1.68071	1.70773	2.2399	1.91953	2.08714	1.70893	4.50734	1.45768	1.02081	9.91815	2.86946	7.4902	2.0959	4.10115	0.666375	12.2279	2.94166	5.14966	7.53129	2.26308
13087	ENSMUSG00000005547	protein-coding	Cyp2a5	1.33928	4.13442	12.7986	1.86634	0	6.05375	12.7815	8.26828	12.3822	0.553096	3.042	4.2365	1.91269	17.2395	0.632406	1.0354	1.43026	3.44289	5.84744	3.65171	4.58034	0.789664	0
11944	ENSMUSG00000005553	protein-coding	Atp4a	37.5371	5.76	171.879	19.5904	12.4311	202.598	87.1171	259.148	32.3496	123.991	34.7117	26.7813	208.382	32.4733	258.119	92.7147	61.8224	150.72	29.9829	271.94	193.395	21.0501	25.8882
21849	ENSMUSG00000005566	protein-coding	Trim28	12986	10498.9	12193.2	12353	11851.6	10725.9	11243	12939	12462.2	11614.9	11566.6	11741.5	11638.7	13038.5	11798.7	12610.2	11942.5	12034.6	11641.6	13237	13591.3	7014.97	9415.55
22192	ENSMUSG00000005575	protein-coding	Ube2m	5257.72	5029.6	5249.42	4984.99	5665.69	5211.31	5731.17	4977.82	3943.36	4607.87	4633.04	4402.28	4058.07	4703.09	3742.75	5153.58	4508.09	5002.42	4139.77	3999.31	4526.87	3930.31	4421.86
11515	ENSMUSG00000005580	protein-coding	Adcy9	65.5375	127.594	286.744	66.1726	79.664	225.244	194.602	257.111	121.831	382.07	141.481	157.001	298.689	130.737	290.762	363.813	251.027	322.506	270.023	317.428	289.37	839.347	610.208
17260	ENSMUSG00000005583	protein-coding	Mef2c	4.2672	45.8973	86.9109	3.15862	4.26524	35.7872	21.5103	115.92	0	29.0673	3.51715	3.58979	22.309	0	105.442	14.6069	0.573547	7.73307	3.59403	11.4989	23.8404	7.18632	21.4545
22083	ENSMUSG00000005609	protein-coding	Ctr9	2258.32	2181.28	2366.89	2303.65	2156.74	2209	2220.19	2417.41	2598.15	2467.79	2511.01	2740.5	2559.68	2446.54	2560.89	2563.85	2400.7	2402.47	2368.57	2618.47	2514.05	2386.24	2418.21
13690	ENSMUSG00000005610	protein-coding	Eif4g2	38966	33886	36844.6	38155.9	36279.9	32174.5	32879.3	37679.6	30427.8	34790.3	28414.5	33503.1	30559.1	34681.1	32572	34696.9	37080.3	35674.7	36135.9	33463.2	32797.6	31329.7	36767.8
17540	ENSMUSG00000005611	protein-coding	Irag1	6.28056	2.23463	16.1504	1.94371	0.983351	9.46719	15.5083	20.4447	1.96937	12.1241	0.837572	2.35129	18.0619	16.0171	16.4165	11.2465	6.89271	6.05133	8.0734	5.65038	10.8964	0	1.10961
13026	ENSMUSG00000005615	protein-coding	Pcyt1a	2081.77	2358.53	3246.8	2112.51	2151.33	3403.32	3597.64	3043.96	1736.7	3818.86	2223.88	2603.84	3428.71	2211.3	3165.89	2981.23	2068.82	3242.65	2086.11	3227.87	3158.62	3350.24	3021.55
233410	ENSMUSG00000005621	protein-coding	Zfp592	1720.73	2066.24	1965.78	1751.24	1588.59	1679.89	1497.31	1608.04	1864.57	1490.07	1641.86	1992.31	2122.59	1613.64	1649.69	1670.27	1582.02	1959.16	1796.74	2056.32	1859.65	1978.33	1625.62
19185	ENSMUSG00000005625	protein-coding	Psmd4	5001.51	4056.3	5007.96	4532.42	4411.43	6089.13	6752.69	5053.38	3644.76	4855.11	4364.21	3905.24	4798.96	3997.62	3763.7	5604.14	4430.8	5428.11	4509.12	4393.9	5282.62	4464.16	4484.61
50874	ENSMUSG00000005628	protein-coding	Tmod4	4.88881	2.59999	1.36653	1.58584	3.04353	2.65944	2.84731	9.92282	1.5201	2.78972	6.47256	8.16152	8.55803	2.54442	4.56544	6.85072	3.64198	5.79721	0	5.24249	13.2378	3.29617	0
23920	ENSMUSG00000005640	protein-coding	Insrr	6.71255	14.2093	0	17.1406	12.6359	0	1.58331	1.28138	31.9047	0.852077	22.5111	20.8858	1.03698	5.96138	3.91412	0.859105	7.59366	1.66388	13.7506	0	1.16534	2.6538	1.18904
29865	ENSMUSG00000005649	protein-coding	Cabp5	7.46519	1.11513	1.77444	0.657804	0	3.11279	0.998027	8.59014	0.665903	0.583317	0	0	0	0	0	0	0	0	3.25686	0	0	0	1.11068
72183	ENSMUSG00000005656	protein-coding	Snx6	3330.6	4167.16	3518.28	3357.71	3827.77	3624.05	3742.62	3759.31	3755.16	3527.38	4779.37	4025.8	3634.09	3468.12	4045.18	4067.08	3298.05	4075.02	3189.28	3371.48	3574.31	3659.86	3030.98
17768	ENSMUSG00000005667	protein-coding	Mthfd2	3331.58	1353.44	3053.59	2972.61	1700.33	3041.28	3157.88	2969.24	1087.32	1473.12	625.454	1376.84	1535.84	1504.62	1557.69	2632.56	1688.89	2750.65	1736.6	1789.91	2061.15	1049.1	1391.79
16590	ENSMUSG00000005672	protein-coding	Kit	4.90398	2.98108	9.91983	16.6284	0.768947	7.35522	9.19101	14.282	29.2793	19.1529	22.5727	2.74463	21.2993	18.8072	52.934	18.914	1.23161	11.365	0	30.0615	20.4027	2.88263	0
641376	ENSMUSG00000005674	protein-coding	Tomm40l	1289.1	1358.8	1243.13	1380.4	1208.6	1329.89	1296.03	1332.63	1204.71	1394.21	1057.21	1087.52	1136.8	1156.08	1107.44	1272.11	1105.27	1099.33	1316.68	1145.09	1010.43	1401.27	1166.01
12355	ENSMUSG00000005677	protein-coding	Nr1i3	0	2.19689	0	3.05367	0	0.681126	2.36647	0	0.777401	1.43935	0.665876	0	0.831473	2.15866	0.818188	1.621	1.58459	0	5.15755	0	0.904814	2.99011	2.24054
11807	ENSMUSG00000005681	protein-coding	Apoa2	29.19	15.0266	27.0066	22.4345	9.01289	29.2102	35.2338	47.384	32.4924	47.4456	10.9931	7.98402	40.2269	17.9618	36.3867	27.2006	13.61	29.002	24.1761	17.0075	37.4686	22.8307	25.0957
103135	ENSMUSG00000005682	protein-coding	Pan2	907.668	1169.56	1273.9	1016.48	1216.51	1512.86	1257.65	1312.61	1061.51	1360.49	1100.64	1153.8	1541.34	1024.35	1619.78	1344.74	919.406	1196.3	839.817	1438.98	1433.18	853.007	918.679
12974	ENSMUSG00000005683	protein-coding	Cs	10449	8441.62	14122.7	9666.95	10022.8	14429.1	15082.2	14131.9	7577.93	12405.8	6620.53	8517.99	11334	8561.86	10946	15153.1	9166.73	15219.3	8938.65	12257.7	12817	9431.9	9529.39
11717	ENSMUSG00000005686	protein-coding	Ampd3	177.623	50.2609	530.777	114.587	46.3062	328.806	322.78	670.403	106.722	647.986	53.6983	62.3071	734.957	103.488	831.734	375.303	44.3088	414.012	61.4153	359.735	413.311	81.638	12.3296
68183	ENSMUSG00000005687	protein-coding	Bcas2	2681.01	2198.51	2806.91	2677.6	2212.9	3293.08	3612.18	2660.1	2276.85	3036.49	2506.51	2311.61	2754.5	2635.74	2275.24	2704.19	2252.3	2713.07	2333.07	2634.77	2752.54	2214.69	2230.12
13018	ENSMUSG00000005698	protein-coding	Ctcf	4014.89	3971.7	3825.7	4124.67	4371.97	3538.63	3467.31	3707.59	3619.17	4234.55	3636.63	4190.26	3989.65	3898.24	3975.62	3415.07	3876.42	3563.73	4552.08	4069.86	3833.3	4532.82	4445.99
56513	ENSMUSG00000005699	protein-coding	Pard6a	253.58	263.789	288.734	243.899	276.668	302.328	258.605	266.594	194.279	218.381	308.96	295.275	274.65	228.276	262.977	214.149	218.071	220.979	225.036	236.056	255.175	259.779	181.289
11604	ENSMUSG00000005705	protein-coding	Agrp	0	0	0	1.05198	1.8722	0	0	0	1.86364	0.946368	3.63662	2.5876	2.2992	1.22133	0	2.6478	1.7234	2.54046	5.2064	0	0	1.34889	5.78155
83383	ENSMUSG00000005718	protein-coding	Tfap4	491.823	412.671	610.365	513.454	578.637	429.775	493.198	599.898	527.041	545.684	383.912	398.565	558.604	565.299	551.539	339.217	342.576	332.891	548.716	537.269	475.707	224.8	302.594
19385	ENSMUSG00000005732	protein-coding	Ranbp1	6971.03	3871.16	7289.72	6425.86	4718.7	6078.32	6419.56	7351.35	4307.62	5759.44	2476.59	3086.26	4837.9	5389.72	4491.15	4983.28	5395.68	5356.01	5644.23	5307.85	5508.39	2830.18	4277.54
53970	ENSMUSG00000005774	protein-coding	Rfx5	724.948	1150.34	1033.23	1113.47	970.896	1082.07	992.266	1390.5	947.93	951.589	801.114	954.038	1289.04	982.906	1376.58	1155.1	941.722	1056.91	878.255	1089.72	1177.44	582.25	694.231
19172	ENSMUSG00000005779	protein-coding	Psmb4	5505.19	6074.95	5935.4	5559.93	5150.13	7358.01	8165.79	6086.79	4644.88	5944.67	5273.79	4631.63	5684.12	4679.97	5242.66	5708.59	4671.27	6273.19	4754.09	4971.55	5955.12	4898.73	4647.71
17394	ENSMUSG00000005800	protein-coding	Mmp8	0	1.15077	0	0	0	0	0.775839	0	0	0	0	0	0	0	0	0	0	0	0	0	0	0	0
22785	ENSMUSG00000005802	protein-coding	Slc30a4	5894.98	6267.4	3815.21	5503.81	6006.28	4768.66	4330.89	3789.47	3788.71	3228.21	3966.98	4874.18	2709.89	4308.94	2516.49	3685.16	4919.11	3688.64	4821.75	2815.78	2928.91	4339.18	4357.31
59010	ENSMUSG00000005803	protein-coding	Sqor	6280.33	8009.76	5013.29	5943.47	7774.24	6917.49	6542.7	5125.24	5125.68	6580.58	6750.48	6380.03	5770.36	5553.83	3893.04	5394.88	6199.78	5319.07	6992.61	4807.01	5642.27	15688.8	11612.3
18457	ENSMUSG00000005804	protein-coding	Bloc1s6	1373.1	1403.59	1020.35	1330.47	1059.95	1284.32	1289.89	1091.5	1411.99	1217.53	1281.14	1171.38	1098.23	1223.29	1090.24	1437.69	1250.53	1298.66	1364.54	1099.99	996.24	1663.3	1463.51
75624	ENSMUSG00000005813	protein-coding	Metap1	3264.9	3017.89	3526.64	3297.81	3405.81	3591.3	4002.96	3143.51	2389.15	3516.68	2542.91	2763.61	2995.12	2705.49	2583.04	2827.01	2621.49	3281.2	2843.21	2464.41	2830.26	2651.09	2838.2
78308	ENSMUSG00000005823	protein-coding	Gpr108	2409.83	3646.38	1833.6	2509.71	3425.84	2362.77	2627.64	2012.5	2922.33	3016.38	3743.24	3464.39	3309.44	2819.39	2719.42	2393.31	2414.37	2241.78	2561.45	2411.36	2533	4329.41	3209.12
50930	ENSMUSG00000005824	protein-coding	Tnfsf14	2.18323	0	5.59009	0	0	1.81452	6.19257	3.75421	1.03273	5.41786	3.53492	2.46143	2.20219	0	3.12189	0.841054	0	1.62717	0	5.92103	2.27531	10.3173	1.15965
14465	ENSMUSG00000005836	protein-coding	Gata6	1552.53	2278.46	2803.71	1633.21	1867.91	2657.69	2393.36	3079.7	2110.09	3322.72	2596.2	2090.21	3577.32	1686.63	3954.62	2701.47	1068.68	2682.58	1099.75	3424.71	3485.86	1934.11	1880.68
66409	ENSMUSG00000005846	protein-coding	Rsl1d1	6059.92	4053.73	6716.28	5879.42	4189.34	5966.97	5996.65	6498.18	3921.22	4907.64	3137.97	3369.53	4322.83	5151.39	4516.33	5363.44	5077.12	5771.03	5170.27	4982.2	5430.79	2829.3	3710.96
11789	ENSMUSG00000005871	protein-coding	Apc	5050.73	4204.21	5163.61	4709.99	4514.05	5019.33	4354.77	5227.36	4255.32	5907.07	2690.91	4297.56	4752.27	5187.06	5218.92	5288.76	5322.62	5227.16	5027.18	5182.19	4952.67	7026.02	6268.25
13476	ENSMUSG00000005873	protein-coding	Reep5	3071.67	2325.94	3020.56	2366.23	2150.4	4235.13	4546.04	3002.76	1623.22	2889.28	1891.98	1526.67	3305.06	1873.66	2590.88	5704.81	3042.97	4511.64	2616.22	2865.7	3110.82	3133.86	2830.08
66366	ENSMUSG00000005881	protein-coding	Ergic3	6121.11	6149.37	3945.53	5887.42	5293.15	5408.78	5326.36	4688.33	7589.61	5776.6	7384.68	5800.18	7695.88	7052.41	5726.19	5457.11	7485.09	5008.52	7607.66	5992.81	5813.46	10387.1	8610.98
56046	ENSMUSG00000005882	protein-coding	Uqcc1	1560.32	958.333	1338.32	1404.31	1009.59	1333.19	1243.27	1193.96	1232.9	1398.18	1093.57	1100.76	1189.76	1169.81	1179.19	1133.59	1689.79	1132.89	1792.89	1231.41	1102.14	1738.91	1741.16
17978	ENSMUSG00000005886	protein-coding	Ncoa2	2566.05	2694.7	2347.68	2715.97	3182.34	2164.05	2150.26	2204.89	2904.9	2965.57	2118.75	3222.08	2882.48	3194.39	2896.36	2731.79	2767.5	2799	2695.44	2958.18	3154	4016.14	3613.7
22026	ENSMUSG00000005893	protein-coding	Nr2c2	2368.59	2167.6	2197.02	2401.23	2447.13	1819.48	1831.95	1888.07	2806.48	2139.11	1892.72	2651.84	2100.81	2717.74	2255.65	2325.22	3288.14	2510.19	2750.47	2513.61	2281.11	3139.34	2999.48
22025	ENSMUSG00000005897	protein-coding	Nr2c1	1060.51	1024.19	812.538	1034.1	1138.97	869.463	711.682	974.031	1291.45	1005.18	1188.08	1466.9	1122.74	1199.9	1288.69	1095.73	873.359	1036.28	848.984	1342.04	1172.1	787.867	877.742
77626	ENSMUSG00000005899	protein-coding	Smpd4	2020.67	1195.34	2211.17	1832.7	1288.34	2029.61	2247.02	2242.99	1434.86	2177.21	990.108	1152.87	1626.62	1689.04	1678.55	1288.59	1537.1	1505.59	1393.85	1690.13	1705.97	1077.26	1563.66
71382	ENSMUSG00000005907	protein-coding	Pex1	735.595	609.726	721.228	663.914	736.874	791.336	556.335	554.154	732.699	809.895	883.126	845.802	809.559	992.72	690.046	525.047	574.511	612.512	645.471	554.657	692.927	565.136	558.356
18423	ENSMUSG00000005917	protein-coding	Otx1	21.5827	44.1808	166.057	17.1054	48.9863	105.222	135.003	148.759	21.1688	116.582	55.6295	51.9787	115.813	23.127	130.059	123.722	49.5808	93.0507	53.5823	79.8693	114.125	23.8213	55.0413
66989	ENSMUSG00000005936	protein-coding	Kctd20	2528.93	2437.78	1846.03	2402.33	2211.16	2105.29	1895.63	1758.6	2132.95	2002.17	1920.18	2429.3	2062.56	2050	2366.33	2323.25	2116.82	2238.05	2439.87	2279.35	2076.2	2152.98	2474.12
16407	ENSMUSG00000005947	protein-coding	Itgae	1.09801	2.34007	14.8492	3.04832	1.03724	14.4127	12.3687	11.4014	3.09242	17.284	3.51942	2.46846	17.6542	5.78102	11.3799	19.4006	5.78856	8.83742	6.75457	16.6042	16.004	1.29959	6.98386
83429	ENSMUSG00000005949	protein-coding	Ctns	343.431	499.292	722.501	392.536	459.714	783.429	811.679	654.774	512.444	1134.62	776.278	818.38	983.208	538.406	935.092	679.513	404.267	697.043	501.986	944.886	832.425	881.315	748.994
94045	ENSMUSG00000005950	protein-coding	P2rx5	0	0	2.04621	0	2.27675	5.27195	0.638649	2.08579	2.27472	0	0	0	0	0	0	1.8652	0	5.37595	1.38701	3.91879	0	0	0
74637	ENSMUSG00000005951	protein-coding	Shpk	48.1633	126.181	172.034	69.1068	87.6756	191.003	169.219	151.942	87.5872	258.123	206.718	138.054	274.086	77.7491	207.516	84.9724	42.1077	106.013	58.8403	190.43	208.663	216.065	142.838
193034	ENSMUSG00000005952	protein-coding	Trpv1	0	1.98153	10.9779	0	0	12.417	5.88186	2.12834	0	4.59884	2.22723	2.081	4.65218	2.92828	3.49966	7.13189	4.74296	4.7691	0	1.13555	10.607	17.5266	12.7967
13845	ENSMUSG00000005958	protein-coding	Ephb3	1616.7	1264.69	2521.9	1532.89	1424.94	2462.01	3109.49	2152.6	1844.7	2079.76	1458.65	1157.1	2462.32	1472.97	2432.86	2994.32	1297.26	2982.56	1518.13	2837.48	2693.62	2606.53	2297.92
22156	ENSMUSG00000005968	protein-coding	Tuft1	1722.01	2215.94	2454.03	2121.94	1989.41	3136.77	2908.84	2267.38	3029.29	4041.32	3514.83	3736.28	3750.45	2800.95	3871.42	3437.83	2678.59	3310.35	2814.17	3850.7	3565.62	5873.47	6443.3
19672	ENSMUSG00000005973	protein-coding	Rcn1	10.1649	25.6689	15.1725	16.7598	13.0009	30.9693	14.2368	14.7727	0	2.08242	0	0	7.11428	0	8.64615	68.7908	16.128	26.1845	12.4655	18.6499	13.2855	1.48664	0
13419	ENSMUSG00000005980	protein-coding	Dnase1	0	1.59415	12.2529	0	0	11.9473	15.9887	13.2316	2.51235	26.4418	1.1851	0	33.1262	2.81482	32.6319	11.6685	1.34298	14.0271	13.7332	17.6023	11.6464	0	3.79563
68015	ENSMUSG00000005981	protein-coding	Trap1	2751.88	2780.21	3359.38	2821.8	2829.54	3330.18	3293.68	3696.33	2579.94	3266.98	2236.41	2529.95	3070.01	2772.61	2986.26	2908.44	2661.12	2994.87	2667.07	3027.97	3343.28	2002.98	2187.17
74763	ENSMUSG00000005982	protein-coding	Naa60	1483.97	1447.14	1584.51	1413.55	1652.71	1686.74	1613.31	1501.18	1197.47	2051.46	1464.61	1737.89	1770.65	1497.43	1572.31	1406.15	1161.85	1437.62	1176.13	1537.99	1582.22	1822.09	1662.01
73261	ENSMUSG00000005983	protein-coding	1700037C18Rik	82.8101	115.444	124.399	79.3933	100.721	126.628	136.122	112.933	141.205	188.83	158.909	128.444	199.739	134.319	128.557	125.995	39.2344	133.711	76.1447	145.595	157.68	118.02	98.599
68423	ENSMUSG00000005986	protein-coding	Ankrd13d	252.076	300.166	278.523	235.61	354.862	259.222	321.186	321.39	444.945	168.842	356.137	337.49	236.074	255.697	295.801	338.861	218.918	327.564	200.507	246.386	317.862	296.395	219.417
108989	ENSMUSG00000006005	protein-coding	Tpr	12977	10923.6	9483.92	12314.7	11254.7	9319.67	8555.17	8955.01	11760.8	9624.92	11328.4	10250.1	9268.36	13263.1	9457	10557.1	14670.7	10332.6	13955.9	9696.51	10420	11437.7	11507.5
226499	ENSMUSG00000006010	protein-coding	Odr4	1382.48	1384.92	1341.78	1376.45	1351.69	1311.48	1362.94	1572.47	1438.57	1636.76	1583.36	1559.51	1685.52	1604.44	1488.16	1371.85	1278.34	1319.94	1281	1469.96	1584.52	1379.94	1525.75
96875	ENSMUSG00000006014	protein-coding	Prg4	1.831	25.5787	0	3.55207	8.60023	1.97424	2.61468	0	1.52324	1.82619	6.74337	5.36108	0	0.956001	1.79476	9.22237	14.6091	4.16541	23.2515	2.06503	1.97877	40.3227	114.858
71723	ENSMUSG00000006019	protein-coding	Dhx34	544.459	672.786	545.51	603.106	713.632	615.421	595.1	591.378	799.899	592.258	742.484	695.243	689.298	671.377	814.35	692.829	469.166	674.986	452.47	707.218	620.911	529.581	441.472
70394	ENSMUSG00000006021	protein-coding	Kptn	432.861	591.519	513.715	505.804	537.992	582.078	564.955	625	554.77	644.639	759.331	635.018	719.841	522.256	641.683	567.913	442.225	598.039	510.025	689.944	654.48	511.749	498.55
108124	ENSMUSG00000006024	protein-coding	Napa	4790.74	4327.16	4625.99	4849.13	4171.99	5024.02	4811.52	4637.83	4677.02	4478.73	4339.2	4749.67	4806.41	4793.21	4745.75	5127.04	4139.3	5158.96	3914.47	4683.27	5028.86	5078.79	4465.23
24068	ENSMUSG00000006050	protein-coding	Sra1	1535.1	1688.58	1644.99	1584.23	1520.66	1975.34	1845.38	1640.98	1533.79	1576.43	1760.18	1328.64	1637.83	1405.64	1529.18	2069.34	1319.9	1996.21	1276.6	1602.97	1672.09	1536.42	1374.21
11951	ENSMUSG00000006057	protein-coding	Atp5g1	2740.89	2230.92	2812.17	2582.08	2026.47	2847.74	3179.34	2695.17	2362.57	2997	2187.11	2005.97	2352.49	2516.59	2329.34	1930.52	1750.06	2173.46	1928.44	1939.02	2396.83	2099.99	2033.67
27681	ENSMUSG00000006058	protein-coding	Snf8	1307.26	1506.59	1640.22	1407.33	1293.65	1656.15	1605.42	1509.31	1147.76	1562.62	1618.91	1396.13	1393.61	1433.13	1279.42	1252.66	1051.04	1473.1	1183.75	1152.08	1379.99	1585.33	1384.58
66411	ENSMUSG00000006095	protein-coding	Tbcb	1401.12	1681.18	1640.69	1483.59	1393.03	1734.81	1812.99	1420.66	1348.7	1516.51	1811.65	1488.34	1419.44	1555.31	1346.15	1734.67	1291.93	1703.75	1487.25	1391.87	1423.28	2150.15	1857.7
19062	ENSMUSG00000006127	protein-coding	Inpp5k	381.082	925.799	673.701	525.777	642.29	745.995	609.362	705.632	863.939	1088.28	1169.07	1083.95	1409.36	898.833	1127.27	1114.66	621.155	926.656	514.6	1085.44	1082.61	1250.58	993.049
12929	ENSMUSG00000006134	protein-coding	Crkl	3081.57	3061.38	3321.01	3175.76	3393.54	2951.95	3190.7	2731.4	2951.77	2974.73	2828.51	2753.51	3076.13	2817.31	2745.93	3169.74	2952.01	3386.72	3514.6	2692.03	3222.79	2612.37	2525.3
69665	ENSMUSG00000006143	protein-coding	Upk3bl	465.828	1190.34	365.041	446.566	1125.1	254.997	246.96	377.705	1065.8	159.794	2399.13	2459.92	265.744	1035.68	426.923	357.897	366.955	302.364	321.655	366.583	469.59	1013.93	687.117
67425	ENSMUSG00000006154	protein-coding	Eps8l1	976.804	975.412	1443.57	1083.98	1062.52	1455.01	1603.19	1447.44	1169.47	1322.27	1120.57	1358.67	1643	1107.97	1633.72	1823.04	766.096	1673.05	986.12	1752	1587.91	1242.22	1368.73
216705	ENSMUSG00000006169	protein-coding	Clint1	11749.2	12887.8	8257.3	12039.6	11497.3	8641.39	9191.5	9019.53	13755.7	9845.57	11907.7	10764.1	10528.7	12549.7	9884.67	8763.2	9836.42	8597.24	9540.48	10134.6	10334.7	11417.5	9924.51
54373	ENSMUSG00000006179	protein-coding	Prss16	251.292	378.582	543.187	225.539	392.165	492.315	530.309	496.359	212.347	318.123	301.801	298.602	321.977	191.68	401.984	488.01	259.048	465.087	263.127	283.434	293.267	216.083	185.683
68916	ENSMUSG00000006191	protein-coding	Cdkal1	616.272	549.842	565.048	537.433	480.158	596.638	538.606	670.207	433.805	580.672	530.186	578.399	672.813	545.953	544.814	624.917	745.641	566.454	768.822	621.624	561.031	766.179	808.313
56213	ENSMUSG00000006205	protein-coding	Htra1	654.919	663.724	249.705	755.192	680.221	495.767	312.144	266.68	542.723	369.051	838.237	960.09	323.224	683.247	155.397	1794.96	1288.81	1579.18	688.498	1521.9	931.436	771.077	1270.04
22642	ENSMUSG00000006215	protein-coding	Zbtb17	928.282	670.038	1076.59	828.36	611.417	1107.34	1231.84	1138.38	844.208	929.24	802.373	721.269	1155.76	814.091	1048.61	1192.53	797.129	1104.66	924.903	1057.56	1047.24	913.759	932.854
56365	ENSMUSG00000006216	protein-coding	Clcnkb	0	0	0	0	0	0	0	0	0	0	0	0	0	0	0	0	0	0	0	0	0	0	0
277743	ENSMUSG00000006218	protein-coding	Fam131c	81.8993	73.5107	214.422	71.6651	50.4263	199.646	199.359	261.705	109.076	147.911	90.8298	105.402	180.032	60.9163	303.868	346.921	132.355	322.125	93.449	325.47	290.347	83.9311	128.428
74202	ENSMUSG00000006219	protein-coding	Fblim1	965.98	563.639	700.505	896.893	527.119	906.318	890.932	903.561	1474.28	718.361	504.297	371.68	1135.04	779.56	1134.22	4826.19	3651.81	3313.37	2266.94	2436.64	1892.47	1461.75	1662.26
29818	ENSMUSG00000006221	protein-coding	Hspb7	0	2.37388	0	0	2.05753	0	1.54637	1.25185	0	0.906019	0.888608	1.23532	0	2.33764	0	0	0	2.44513	3.35136	0	1.14012	1.29582	0
13857	ENSMUSG00000006235	protein-coding	Epor	135.867	34.0732	86.3995	120.021	57.441	95.9726	76.1339	100.599	120.991	27.8509	11.7363	36.9852	41.5836	51.9149	44.3562	225.055	109.001	166.772	117.656	85.4057	61.831	12.7834	26.2777
67119	ENSMUSG00000006241	protein-coding	Ccdc159	139.796	170.833	144.561	153.955	121.33	202.849	166.589	228.953	221.733	190.109	202.802	173.049	207.056	159.599	245.491	273.184	240.523	194.326	209.396	253.216	182.309	251.579	219.938
68473	ENSMUSG00000006262	protein-coding	Mob1b	4557.6	4244.46	3608.91	4323.76	4654.13	3525.38	3660.12	3226.17	3636.23	4244.27	3642.49	3867.29	3349.83	4307.39	3511.18	3610.41	3885.77	4106.08	3674.72	3681.27	3481.47	4353.23	4525.12
110935	ENSMUSG00000006269	protein-coding	Atp6v1b1	21.3814	18.4034	2.28912	42.4289	3.3862	3.72089	3.1256	19.6936	70.9291	19.2878	37.4186	59.9038	14.7832	108.702	23.8485	0.693523	1.35955	0	3.41397	6.79845	19.7831	0	1.92089
11966	ENSMUSG00000006273	protein-coding	Atp6v1b2	5236.36	7123.2	5065.42	5498.43	5812.71	5618.24	5744.79	4688.43	6589.65	6787.34	8916.68	7102.26	6597.05	6326.89	5795.9	4549.19	5940.32	4831.32	6414.38	5186.18	5268.15	13219.6	9511.98
13859	ENSMUSG00000006276	protein-coding	Eps15l1	2229.04	2702.28	2096.1	2457.04	2731	2148.89	1907.57	2247.29	2542.21	2323.19	2525.08	2841.51	2344.14	2380	2376	2356.28	2414.83	2166.95	2492.59	2471.62	2411.8	2875.26	2688.71
21745	ENSMUSG00000006281	protein-coding	Tep1	1370.74	2073.52	1617.36	1265.4	1968.02	1895.26	1659.39	1489.29	1764.4	1483.74	2047.13	1951.68	1452.16	1417.79	1730.01	2316.89	2692.52	2019.44	2131.04	1667.65	1706.04	3075.14	2753.49
219022	ENSMUSG00000006288	protein-coding	Ttc5	1209.18	1837.71	958.967	1323.65	1455.21	1010.25	1006.86	943.607	1556.51	959.993	2121.65	1688.06	1195.26	1264.97	1109.11	1411.86	1424.4	1374.67	1440.08	1253.9	1135.66	1606.61	1320.41
66246	ENSMUSG00000006289	protein-coding	Osgep	1014.88	1061.95	886.404	983.876	1147.56	819.397	911.455	884.842	1035.39	1107.57	1394.55	1214.59	1110.62	999.833	969.676	823.845	807.925	733.061	1118.63	1037.25	1055.94	1073.05	1207.39
227290	ENSMUSG00000006299	protein-coding	Aamp	8875.72	8023.97	6328.93	8797.71	7172.04	6479.77	6471.46	6593.1	8739.92	6460.68	9124.08	7897.46	7140.6	8495.97	6928.13	6721.07	8144.88	6722.91	8734.11	6896.66	6798.08	8680.37	8068.22
69660	ENSMUSG00000006301	protein-coding	Tmbim1	9239.09	10450.4	9905.09	9798.59	11019.3	9982.64	10054.1	9847.56	8013.28	11930.9	8795.09	9267.91	10786.3	8791.78	8259.7	11066.4	11610.3	10120.2	10590.1	9631.09	11335.2	17379.8	15951.7
76709	ENSMUSG00000006304	protein-coding	Arpc2	20418.9	22389.1	17890.2	19996.2	21549.8	18157.2	17994.6	18110	17060.3	17491.9	19896.4	19156.9	16810.4	18411.2	14663.8	17626.3	19902.7	17350.9	19707.7	15409.3	17881.7	30552	27304
75410	ENSMUSG00000006307	protein-coding	Kmt2b	4076.14	4256.27	4558.3	3603.77	5072.66	4517.94	3737.89	3977.68	5495.85	4517.13	4012.67	4998.32	4857.37	5205.63	5034.79	4191.21	4113.61	3933.76	4039.73	4653.43	5171.5	4727.53	4655.1
58206	ENSMUSG00000006310	protein-coding	Zbtb32	527.565	172.342	1013.75	396.302	215.902	604.416	400.037	1095.95	411.293	401.159	301.188	268.642	486.298	514.023	802.328	804.392	271.059	900.489	209.871	715.439	819.651	184.335	203.059
109637	ENSMUSG00000006313	protein-coding	Upk1a	26.4404	27.2489	25.9465	22.1586	20.5608	18.1738	22.3157	21.4781	67.6587	17.3109	123.562	243.088	14.3462	97.0184	19.6302	20.2422	29.8164	20.9807	41.7223	17.6612	26.3619	433.703	461.269
69804	ENSMUSG00000006315	protein-coding	Tmem147	2330.25	2411.57	2665.15	2414.32	2313.05	2588.24	2777.06	2513	2632.37	3185.63	2864.15	2748.41	2857.76	2469.42	2571.44	1941.08	2042.73	2212.67	2125.67	2586.8	2595.82	2575.44	2330.19
76846	ENSMUSG00000006333	protein-coding	Rps9	29110.8	35345.4	30670.1	29815.3	31916.2	30540.7	29521.6	32751.8	34140.5	28771.7	39918.8	32023.8	32675.7	30939.4	34100.3	31857.8	26897.5	30303.8	25702.6	32738.5	34244.9	22187	22514.8
69714	ENSMUSG00000006335	protein-coding	Tfpt	429.727	460.343	503.102	449.979	457.481	595.979	575.086	480.337	382.113	483.994	645.041	512.525	455.376	434.953	471.764	460.316	465.078	449.926	436.594	450.677	504.442	418.149	463.054
71733	ENSMUSG00000006342	protein-coding	Susd2	6.34934	17.1372	10.1466	10.7978	13.9582	12.7009	10.4852	14.5556	34.924	7.88975	14.5523	11.7832	13.5459	14.621	9.06195	8.13549	39.0876	10.3274	37.4305	17.1789	17.5892	63.6253	60.8726
14598	ENSMUSG00000006345	protein-coding	Ggt1	1.03865	0	4.39427	0	3.09373	30.034	20.933	4.11302	2.91483	11.6309	1.56443	0	7.55779	1.81735	18.962	30.6313	2.48483	23.987	0	18.7784	20.7567	2.2743	0
68337	ENSMUSG00000006356	protein-coding	Crip2	4192.49	512.866	5040.78	3614.34	436.819	4513.54	4470.33	4845.04	4359.87	4998.2	579.716	688.101	4726.39	4682.86	6042.76	4275.37	6554.53	4559.26	6072.67	4830.49	5216.53	7893.32	7238.27
12925	ENSMUSG00000006360	protein-coding	Crip1	625.545	268.731	2245.24	419.049	92.1337	2675.49	2689.11	2430.17	700.233	2890.35	685.924	249.888	2411.57	781.166	2490.19	3268.8	780.413	3008.57	782.16	2662.58	3305.79	3651.35	1836.81
12398	ENSMUSG00000006362	protein-coding	Cbfa2t3	331.606	412.438	492.294	210.167	571.575	640.575	572.268	568.314	309.507	1015.07	312.553	422.604	1276.54	276.138	1186.34	789.558	318.619	774.635	247.986	1300.42	1124.88	405.231	435.758
14114	ENSMUSG00000006369	protein-coding	Fbln1	96.1606	106.803	166.806	105.988	154.073	151.331	203.767	109.822	62.8096	77.3665	67.7003	47.8852	60.5012	42.3798	65.6101	110.441	640.782	178.574	763.382	150.052	119.98	313.439	315.865
53328	ENSMUSG00000006373	protein-coding	Pgrmc1	2487.51	4832.96	3242.81	2786.25	3757.03	3369.29	3179.12	3466.96	4022.48	4158.86	6771.06	4923.37	4099.29	3390.1	4170.71	3993.4	2496.04	3853.38	2057.17	4137.44	3996.77	3498.64	3278.76
26912	ENSMUSG00000006378	protein-coding	Gcat	2465.18	1465.93	2073.31	2640.06	1682.94	2283.26	2136.96	2171.12	1770.91	1947.02	1161.66	1513.68	1499.39	2203.76	1421.48	1362.79	2248.75	1613.56	2228.33	1146.56	1540.29	1487.89	1702.5
21687	ENSMUSG00000006386	protein-coding	Tek	0	0	1.92223	0	0	4.64609	1.60725	0	0	0.939613	0.902612	0	1.13802	0	1.07148	0.876902	0.790539	2.49418	0	1.23222	3.54764	0	0
17480	ENSMUSG00000006389	protein-coding	Mpl	5.76345	1.86408	4.90694	2.53598	0	7.16459	3.85913	3.30329	1.28768	3.18104	0	1.93537	8.70008	3.06315	6.39598	1.475	0.724535	1.42595	0	4.15215	5.00805	2.27398	4.35414
54325	ENSMUSG00000006390	protein-coding	Elovl1	3223.72	2734.27	3572.41	2729.17	2796.66	3885.17	4199.21	3638.63	2450.87	3838.74	2292.89	2367.56	3786.65	2661.93	3278.16	3202.77	3213.58	3400.15	3388.19	3494.14	3767.69	4662.19	4620.39
80509	ENSMUSG00000006392	protein-coding	Med8	1149.32	743.704	1483.84	1104.21	763.359	1532.56	1607.82	1322.1	840.096	1345.84	743.377	675.64	1379.56	1013.64	1250.29	1395.9	1040.08	1511.07	1202.73	1229.9	1413.42	1187.55	1205.82
68180	ENSMUSG00000006395	protein-coding	Hyi	147.096	227.052	166.113	173.425	196.306	269.879	195.504	210.993	281.057	220.819	363.81	216.878	314.399	229.263	315.207	481.504	322.864	369.577	260.278	335.594	318.807	528.543	388.024
107995	ENSMUSG00000006398	protein-coding	Cdc20	2670.84	1325.63	5635.72	2566.08	1572.39	5326.89	5502.14	5663.39	1477.14	5121.25	468.477	1129.82	3305.04	1956.06	3889.57	2648.32	2070.38	3474.36	2167.7	3457.58	4237.42	811.916	2083.67
240913	ENSMUSG00000006403	protein-coding	Adamts4	230.391	185.792	60.0894	190.284	203.393	119.522	171.958	64.6955	115.415	57.5593	98.8677	85.6245	23.0704	71.6843	17.7362	171.541	428.609	143.739	404.574	38.7476	55.5049	122.157	110.445
71740	ENSMUSG00000006411	protein-coding	Nectin4	1249.7	486.845	485.834	1150.46	593.732	477.46	622.8	553.698	1580.87	432.362	485.315	586.317	673.977	1239.25	825.438	2155.18	2966.18	1689.56	2185.57	1041.68	952.574	1912.28	2084.33
18637	ENSMUSG00000006412	protein-coding	Pfdn2	3958.34	2256.21	2950.97	3608.62	2683.34	2958.68	2987.5	3240.94	3537.1	2675.4	2336.85	2360.07	2781.15	3435.6	2599.12	2874.42	3193.05	2976.11	3099.5	2854.46	3282.17	2345.04	2479.29
81018	ENSMUSG00000006418	protein-coding	Rnf114	3535.89	4650.24	2336.26	3503.73	3700.17	2898.61	2482.88	3109.38	4470.18	2637.47	4359.86	3710.87	4194.14	3332.46	3952.36	3612.44	5293.33	2843.35	4712.18	3598.08	3627.74	4912.34	4523.64
77644	ENSMUSG00000006423	protein-coding	Steep1	2236.81	2040.27	1795.68	2416.36	1990.35	1814.2	1722.03	1597.79	2097.73	2055.01	1882.06	2011.41	1690.99	2234.81	1719.13	1604.25	2209	1723.76	2173.16	1827.23	1674.44	2087.76	2125.32
18011	ENSMUSG00000006435	protein-coding	Neurl1a	29.779	22.3631	111.355	39.9511	28.286	110.77	116.907	99.7059	50.9605	90.5537	23.2476	22.5545	89.7281	40.1479	197.155	289.644	89.5747	246.649	49.0912	176.858	150.492	72.1425	139.579
20810	ENSMUSG00000006442	protein-coding	Srm	2538.62	1086.95	3616.33	2393.6	1321.29	3115.87	3042.48	3618.77	1444.14	2598.78	573.992	863.719	2020.77	2074.57	1998.49	1411.05	1882.64	1892.86	2120.04	1687.48	1938.89	918.831	1536.99
13836	ENSMUSG00000006445	protein-coding	Epha2	16643.9	12816.1	22999.3	16074.9	10844	22846	23328.4	22306.8	10347.4	18948.6	9723.04	11179.5	23070.2	13392.6	20585.4	22776.2	15803.6	26159.9	16555.6	26950.2	27359.6	22393.2	27585.9
56275	ENSMUSG00000006456	protein-coding	Rbm14	3272.45	2702.36	3435.96	3210.17	2939.39	2732.47	2803.24	3273.73	2459.14	2951.26	2035.27	2609.67	2742.84	2821.33	2934.42	2424.15	2715.78	2630.33	2851.34	2916.94	2874.1	2118.14	2587.87
11474	ENSMUSG00000006457	protein-coding	Actn3	3.91109	6.33226	6.64522	8.74174	9.16685	5.49005	4.13796	10.0831	0.918729	2.43043	3.16622	7.71865	6.89556	4.16317	7.42399	6.00307	3.68425	2.89864	4.95254	0	6.11103	2.31767	1.0392
329562	ENSMUSG00000006462	ncRNA	A530013C23Rik	15.3599	2.75875	4.01017	10.1659	10.3466	12.84	1.70937	2.31314	13.0536	5.68211	14.5843	4.5812	6.68702	6.92691	7.22909	6.03137	16.7858	4.70878	6.22286	7.52966	15.8126	12.3822	13.2492
70605	ENSMUSG00000006463	protein-coding	Zdhhc24	221.127	371.794	361.333	293.192	382.304	257.18	245.43	267.675	380.321	338.719	455.121	391.438	362.247	344.515	418.603	321.117	301.683	315.062	405.217	413.717	372.073	650.829	493.79
52028	ENSMUSG00000006464	protein-coding	Bbs1	143.318	365.812	432.042	227.343	411.235	312.945	318.354	386.876	296.76	351.169	316.208	352.965	570.386	277.939	640.281	256.221	191.845	250.712	137.102	437.988	326.189	164.976	133.578
142681	ENSMUSG00000006469	protein-coding	Slc34a3	1.76911	0	3.7352	6.56939	0.826708	0	1.24043	1.01376	0.825339	0.73258	0	0	10.2095	0	2.50131	2.70928	3.32884	8.83182	2.69162	2.84512	0.920551	0	0.940465
78797	ENSMUSG00000006471	protein-coding	Ndor1	1209.43	1050.93	1171.92	1162.26	1023.44	1153.41	1052.34	1056.34	1070.72	1204.47	690.104	903.826	1268.75	1193.94	1178.91	1071.19	1272.01	1131.42	1163.38	1419.47	1029.89	1279.62	1239.21
56876	ENSMUSG00000006476	protein-coding	Nsmf	1568.84	1354.19	1000.32	1522.31	1442.84	1190.06	1340.43	1013.61	2314.73	1283.65	1658.58	1986.23	1645.3	1984.89	1557.03	1688.49	1557.36	1554.15	1694.84	1724.13	1386.51	2481.06	2103.19
228026	ENSMUSG00000006494	protein-coding	Pdk1	8090.28	9033.12	3653.32	7094.5	9867.39	3656.65	4076.55	4380.26	6585	2088.38	6245.26	5957.09	2847.23	4094.77	3452.17	5160.11	8964.09	4409.36	7679.26	3103.96	3083.92	1911.6	2662.6
19205	ENSMUSG00000006498	protein-coding	Ptbp1	24032.5	20004.5	23399.7	24913.5	22854.4	21090.9	21894.6	24490.1	19290.4	20729.3	14212.8	20297.4	19782.1	20361.9	20667.9	20072.9	22002.1	21117.1	20252.2	21311.2	21566.9	14849.1	18736.2
192156	ENSMUSG00000006517	protein-coding	Mvd	6761.42	3851.01	5106.18	6184.29	4757.82	5455.17	6127.73	5009.94	4235.93	4764.93	2445.42	3001.11	5163.36	3631.49	4684.51	6273.64	7016.28	6276.33	7804.94	5728.72	6272.62	4052.68	4933.24
13057	ENSMUSG00000006519	protein-coding	Cyba	344.584	415.946	1236.84	482.519	164.342	2551.04	3030.43	1259	705.642	3142.94	690.174	179.638	3530.28	567.131	1930.84	2588.54	19.1175	2406.04	9.2369	2202.3	2406.68	3.041	19.0767
16426	ENSMUSG00000006522	protein-coding	Itih3	0	0	0	0	0	0	0	0	0	0	0	0	0	0	0	0	0	0	0	0	0	0	0
69179	ENSMUSG00000006526	protein-coding	Stimate	962.485	720.83	713.065	940.352	829.42	763.204	719.024	679.617	780.48	611.387	643.541	668.998	700.786	786.709	638.393	794.692	916.434	805.479	827.036	672.168	725.467	734.901	823.042
54650	ENSMUSG00000006527	protein-coding	Sfmbt1	614.143	630.204	921.647	673.191	503.865	868.919	759.513	963.963	437.879	881.364	389.411	624.773	856.721	707.666	1010.3	588.379	416.316	707.877	494.322	908.353	752.49	304.064	450.432
16424	ENSMUSG00000006529	protein-coding	Itih1	0	0	0	0	0	0	0	0	0	0	0	0	0	0	0	0	1.65649	0	0	0	0	0	0
16147	ENSMUSG00000006538	protein-coding	Ihh	11.3653	6.68192	113.331	12.4203	1.86695	241.592	187.84	98.0289	24.2209	646.121	14.7789	12.2938	745.319	17.9139	258.805	179.482	8.20411	283.125	17.1731	603.235	840.105	93.2926	89.308
241113	ENSMUSG00000006542	protein-coding	Prkag3	0.85302	6.92681	2.06687	1.57326	3.4392	0.703353	0	3.25477	0	3.5273	0	0.958831	1.71148	0.902058	9.64112	0.937235	0	1.64484	0	3.66229	1.2704	0	0
11979	ENSMUSG00000006567	protein-coding	Atp7b	1057.83	1453.88	1390.46	1194.78	1590.72	1135.42	1275.56	1381.83	1738.87	1337.69	909.581	1154.85	1216.67	1066.25	1257.58	804.321	1257.21	1034.98	1496.46	1116.87	1206.72	984.152	780.265
51799	ENSMUSG00000006575	protein-coding	Rundc3a	36.2753	68.2238	82.535	45.2562	52.6739	100.4	82.8953	111.171	66.7588	62.4316	67.373	30.3853	58.4475	50.6994	97.4545	79.6084	70.2736	81.841	51.2655	78.301	125.157	39.6971	26.5793
20536	ENSMUSG00000006576	protein-coding	Slc4a3	111.911	70.6052	381.228	158.973	54.2623	383.359	290.005	275.672	255.359	279.231	46.6929	48.5863	434.223	154	497.299	544.054	163.314	390.779	129.283	455.7	354.58	161.343	140.699
67177	ENSMUSG00000006585	protein-coding	Cdt1	2159.34	1340.63	2358.05	1862.71	1700.72	2117.64	2384.27	1979.36	1240.35	2025.56	798.203	886.837	1635.22	1470.27	1642.46	1408.63	1551.81	1928.71	1819.95	1759.46	1874.84	672.683	1124.68
12395	ENSMUSG00000006586	protein-coding	Runx1t1	0	0.904307	2.17162	3.99845	1.90472	5.88136	1.42962	7.0025	0	0	0	0	0	0	0	2.65501	0.648305	1.48798	2.66967	0	0	2.3996	0
30927	ENSMUSG00000006587	protein-coding	Snai3	272.087	234.57	172.108	233.247	313.142	255.133	280.023	139.505	173.758	140.274	135.658	147.723	137.708	167.868	66.775	209.272	218.479	226.402	203.283	159.278	176.182	236.107	223.479
11821	ENSMUSG00000006589	protein-coding	Aprt	5687.89	4027.12	4477.42	5032.28	4602.04	4856.68	5157.03	4195.67	3818.28	4528.2	3564.27	3307.49	3752.39	4126.8	3191.66	4148.69	4756.65	4565.47	4719.85	3769.55	4639.86	4480.51	4220.22
14884	ENSMUSG00000006599	protein-coding	Gtf2h1	2705.74	2195.34	3581.16	2823	2249.87	3357.05	3528.44	2906.09	2166.67	2999.25	2365.4	2357.21	2726.5	2335.96	2470.81	2252.55	2437.97	2568.7	2621.83	2680.81	2871.77	2497.87	3044.61
15216	ENSMUSG00000006611	protein-coding	Hfe	122.621	235.683	279.402	133.292	276.696	339.514	396.414	397.652	130.115	257.51	253.384	164.292	345.422	100.493	311.378	274.255	142.478	198.079	146.76	271.954	312.152	134.917	119.932
57742	ENSMUSG00000006638	protein-coding	Abhd1	61.5234	82.868	54.757	71.7001	73.1392	39.9328	54.7563	28.9864	59.6138	32.6891	69.1085	74.1785	41.8933	48.8898	40.3602	43.0214	32.2129	45.25	50.2169	43.6846	35.4426	36.3228	26.8652
330064	ENSMUSG00000006641	protein-coding	Slc5a6	412.813	515.17	750.228	495.781	476.452	667.785	695.22	485.486	425.853	914.817	689.621	770.068	524.534	535.97	499.54	284.86	346.605	395.337	535.083	407.022	454.825	1604.87	1472.54
69852	ENSMUSG00000006642	protein-coding	Tcf23	10.94	34.0081	87.4267	8.1488	30.9916	147.878	119.396	70.3647	3.10564	85.123	49.206	22.144	66.0525	6.92216	28.0322	19.3944	10.7188	39.6115	18.6152	28.4927	48.9872	134.575	62.7307
54631	ENSMUSG00000006649	protein-coding	Nphs1	28.6022	22.2565	28.8015	18.4036	20.6598	20.6994	38.6197	21.5263	17.5906	24.5226	24.4533	23.402	22.4045	17.2521	37.2706	25.4224	6.62116	15.261	32.3175	22.603	26.3447	16.0579	27.8947
11803	ENSMUSG00000006651	protein-coding	Aplp1	154.04	130.902	413.124	138.52	69.7218	362.133	356.23	510.163	189.566	388.44	177.843	115.636	448.888	129.897	579.292	705.211	511.096	446.922	501.466	509.105	542.602	1850.87	1374.52
69232	ENSMUSG00000006673	protein-coding	Qrich1	5756.11	4543.22	4785.18	6120.79	4421.1	4662.04	4726.92	4961.95	5318.38	4892.76	4179.04	4935.23	4716.25	4982.81	4852.41	5148.49	6586.34	4858.55	6300.89	5115.67	4882.62	5228.99	6202.49
74443	ENSMUSG00000006675	protein-coding	P4htm	3.57876	9.17606	28.0349	2.5173	1.69317	5.28235	3.96508	9.19256	4.23352	7.2953	12.4882	8.11924	7.9893	7.73981	19.9794	2.05566	8.04737	5.18951	12.6484	11.3043	1.87363	19.8925	17.6349
71472	ENSMUSG00000006676	protein-coding	Usp19	7204.27	5521.12	5864.72	6812.33	5102.49	6355.06	6023.2	6299.26	7049.24	6950.96	5856.66	6132.14	7618.17	6423.32	7501.09	7216.09	7918.15	6736.55	7153.11	7600.12	7355.88	7122.07	6770.96
18968	ENSMUSG00000006678	protein-coding	Pola1	1224.65	784.429	1957.11	1125.06	897.507	1613.97	1648.52	1868.53	668.804	1828.9	339.899	541.844	1175.33	915.931	1429.35	1103.12	889.706	1599.33	941.81	1468.79	1439.98	290.586	750.62
12540	ENSMUSG00000006699	protein-coding	Cdc42	13230.8	11897.9	13780.3	12448.9	11610.6	14180.2	14066	14048.3	11439.5	13697.4	11109.2	10582.9	13203.2	11994	13867.3	16643.6	9539.91	15934	8959.35	13720.6	14274.4	10328.6	11308.3
18771	ENSMUSG00000006705	protein-coding	Pknox1	1684.07	1434.55	956.464	1450.52	1281.22	990.851	1068.35	982.044	1560.77	1194.66	1300.64	1421.48	1169.03	1410.58	1284.02	1076.52	1578.74	1013.18	1634.86	1145.7	1127.21	1613.46	1449.38
210108	ENSMUSG00000006711	protein-coding	D130043K22Rik	0	4.00437	16.9099	0.867818	11.796	6.92811	11.525	15.6008	12.7477	17.2536	4.50641	1.05148	15.041	5.92239	25.7354	9.06022	8.45584	8.016	4.32454	7.0803	8.75808	27.89	24.0626
57441	ENSMUSG00000006715	protein-coding	Gmnn	1068.27	903.186	1439.31	958.727	1003.5	1397.6	1559.52	1329.61	589.889	1318.94	568.124	669.305	1091.95	716.02	1068.28	1053.57	1055.93	1244.63	1215.24	1121.33	1176.84	571.568	813.954
66834	ENSMUSG00000006717	protein-coding	Acot13	654.53	829.129	879.982	727.881	852.698	946.238	1123.55	839.44	843.234	1162.24	1305.62	1177.07	1146.42	846.72	956.763	1109.32	984.474	926.994	1084.52	926.398	1086.97	1407.44	1268.63
193452	ENSMUSG00000006720	protein-coding	Zfp184	268.774	160.383	165.912	211.163	132.439	172.864	196.637	207.019	240.47	168.206	227.563	247.86	185.979	239.891	239.705	150.937	234.102	139.365	200.16	228.929	171.326	124.788	182.461
13115	ENSMUSG00000006724	protein-coding	Cyp27b1	7.93788	11.7558	104.661	15.2105	10.9098	70.208	77.0582	82.0696	6.55691	55.9929	4.80153	2.23469	41.7781	8.40445	39.3367	38.1918	13.4544	57.5779	4.58372	51.8767	54.3477	5.86742	4.10462
12567	ENSMUSG00000006728	protein-coding	Cdk4	10662.9	7951.4	8834.66	10860.9	8798.74	7936.74	8187.86	9689.42	10086.6	9687.86	9510.63	9255.79	8506.87	10610.3	9072.64	9522.8	10796.4	8656.07	9671.47	9380.61	8649.66	5114.23	7379.9
14421	ENSMUSG00000006731	protein-coding	B4galnt1	4501.56	5912.21	5165.77	4647.12	5551.94	4611.68	4849.51	5092.92	5552.75	5535.05	7065.26	5995.47	6091.23	5383.15	5480.98	4816.08	4407.3	4526.72	4488.63	5120.56	5592.43	8368.32	6264.86
17299	ENSMUSG00000006732	protein-coding	Mettl1	539.769	492.113	945.634	508.4	510.33	660.257	712.316	904.288	424.621	773.215	273.485	386.055	663.343	529.358	734.398	450.946	357.807	463.329	414.335	545.676	580.131	181.557	302.588
67125	ENSMUSG00000006736	protein-coding	Tspan31	3875.28	4183.35	3938.72	3746.68	3778.53	4099.67	4071.24	4389.19	4004.03	3976.34	4575.01	3838.77	4225.97	3764.97	4328.23	3823.19	3189.42	3740.54	3054.53	3799.54	4006.25	3135.59	2945.27
16573	ENSMUSG00000006740	protein-coding	Kif5b	13570.8	12400.8	14188.5	13656.8	13093.2	13922.2	13690.4	13032.6	10250.9	12879.7	8327.21	9174.51	11449.2	11550.5	12049.7	12697.5	10746.5	13862.7	10865.6	11694.3	11512.7	11576.9	11201.4
78935	ENSMUSG00000006763	protein-coding	Saal1	307.577	479.602	698.884	318.402	426.767	571.494	672.636	676.747	377.985	536.374	466.747	412.939	534.476	355.721	579.484	540.378	328.167	572.991	318.651	575.914	534.856	321.836	298.297
216343	ENSMUSG00000006764	protein-coding	Tph2	29.982	15.8795	24.5881	47.1897	31.1267	6.90209	9.8957	7.54886	28.1058	9.27443	36.6111	51.6018	2.81467	63.8342	9.67212	0.724274	21.8071	0	11.6096	0	0.974644	4.4134	1.98657
94179	ENSMUSG00000006777	protein-coding	Krt23	7848.88	6017.17	7803.29	8014.66	5870.51	9250.39	10736.2	7029.02	6225.31	7537.79	5968.36	5601.25	7321.76	7407.75	7775.85	6795.25	5227.03	7594.02	6257.25	5593.26	6047.3	5031.81	4646.86
12799	ENSMUSG00000006782	protein-coding	Cnp	3528.07	4382.3	2712.51	3764.21	3751.08	2783.29	3218.8	2905.58	3315.51	2501.73	4206.18	3562.1	2627.38	2986.33	2876.43	2597	4130.12	2426.11	4141.84	2349.87	2387.98	3460.37	3156.28
74407	ENSMUSG00000006784	protein-coding	Odad4	26.5092	29.8365	30.0799	42.072	32.1744	38.358	30.7807	54.9758	58.8813	26.0365	48.0605	38.8507	55.9603	54.3149	108.102	66.7343	38.5991	62.835	18.8259	57.0833	50.2489	18.8661	25.8845
72043	ENSMUSG00000006800	protein-coding	Sulf2	3.53632	4.98047	0	3.26956	4.24382	5.83986	6.8578	5.14159	0	1.46462	1.42591	0	0	1.87455	0	6.79214	1.99892	5.22021	1.35645	2.86013	0.920162	0	0
20656	ENSMUSG00000006818	protein-coding	Sod2	3370.21	3011.12	2790.87	3352.54	3266.58	2868.07	3200.37	2697.44	3010.89	3301.25	3372.44	3324.34	2783.27	3032.65	2433.62	2024.48	2953.51	2120.73	3234.04	2099.03	2421.86	3644.81	3388.54
71983	ENSMUSG00000006850	protein-coding	Tmco6	537.503	751.592	590.616	513.862	736.496	559.159	544.192	641.753	748.669	647.969	807.103	831.873	815.668	535.1	842.443	764.05	438.67	584.94	515.305	791.536	692.531	561.209	436.949
70527	ENSMUSG00000006906	protein-coding	Stambp	1033.51	1180.79	901.863	1158.54	1136.79	952.976	997.401	870.321	1261.29	1100.87	1337.72	1164.48	1094.63	1115.27	1019.52	1053.88	1234.7	944.676	1094.05	1036.84	972.225	1609.53	1422.94
14055	ENSMUSG00000006920	protein-coding	Ezh1	1356.6	2290.23	1132.65	1451.47	2166.32	1445.29	1479.49	1174.36	1910.8	1601.69	2629.67	2299.06	1961.38	1907.43	1747.8	1916.33	1484.15	1599.35	1519.93	1841.13	1708.99	2372.76	1979.18
15114	ENSMUSG00000006930	protein-coding	Hap1	1478.97	1654.67	1261.5	1767.04	1045.7	712.846	654.48	1670.42	1067.86	348.722	639.319	680.319	870.896	996.367	1837.38	1015.05	1397.36	879.177	1399.7	1160.94	1085.18	277.709	318.143
66180	ENSMUSG00000006931	protein-coding	P3h4	363.577	893.411	315.717	373.664	551.581	373.706	229.123	394.746	859.461	444.897	1499.15	840.219	663.796	689.622	610.196	553.388	463.726	397.194	416.979	592.524	548.039	406.577	463.176
12387	ENSMUSG00000006932	protein-coding	Ctnnb1	124419	106430	109362	121128	92117.5	108984	107254	105350	119865	118960	137021	114138	121548	121288	121836	130181	122354	135551	119626	133880	130280	133839	130346
68969	ENSMUSG00000006941	protein-coding	Eif1b	864.347	1286.03	979.011	955.52	1539.8	841.493	929.895	783.24	942.011	884.424	1506.05	1315.94	790.888	886.358	751.693	644.294	774.609	734.35	937.599	745.874	790.609	984.867	954.904
12667	ENSMUSG00000006958	protein-coding	Chrd	2.58381	23.8584	10.0387	10.1888	23.2385	9.3277	5.30045	8.93653	7.73714	4.05477	27.2405	25.5397	10.2969	7.41268	5.1839	4.7283	13.5918	8.89398	12.1012	10.7216	9.78449	125.549	91.3749
21762	ENSMUSG00000006998	protein-coding	Psmd2	13529.2	12655.1	14607.7	13845.1	13383.3	14700.5	15128.1	14017	9787.22	12086.8	9848.28	10971.2	10629.9	11539.4	10808.5	13707.2	12677.4	14454	13516.7	11319.8	12154.4	11536.8	12554
20974	ENSMUSG00000007021	protein-coding	Syngr3	62.8516	45.0448	171.781	70.4864	25.7489	115.477	167.064	150.017	99.0931	77.1046	43.1071	53.8224	103.39	95.0425	134.144	171.556	158.716	122.315	150.112	89.0969	86.0405	99.9434	65.492
22321	ENSMUSG00000007029	protein-coding	Vars	13955	12309.3	13461.4	15487.9	13607.4	13281.6	11794.2	13958.7	9556.14	10848.2	6700.16	10017.6	10369.7	12397.4	11772.2	8646.33	11901.6	9567.49	11541.1	10330.9	10548.4	6538.26	8317.81
27762	ENSMUSG00000007030	protein-coding	Vwa7	174.179	300.593	76.4236	189.647	227.381	115.79	120.686	77.9859	369.609	134.494	438.121	458.526	154.528	320.72	116.844	297.756	255.876	232.35	271.356	183.948	160.378	757.894	455.342
15482	ENSMUSG00000007033	protein-coding	Hspa1l	12.0162	15.2873	11.1841	16.3087	6.19469	7.22933	3.10288	6.26945	13.4552	13.5596	14.9561	20.9063	15.4048	6.93128	10.4103	7.57819	10.7034	7.29961	13.5244	5.93897	18.2208	5.16601	10.4253
70129	ENSMUSG00000007034	protein-coding	Slc44a4	5627.95	5855.17	5955.04	5222.12	5222.99	7427.8	7807.52	6202.35	5735.87	8058.17	6455.8	5606.44	8533.93	5511.47	6773.6	5340.26	4706.26	6069.75	5554.03	6647.57	7259.2	16081.4	11203.4
17687	ENSMUSG00000007035	protein-coding	Msh5	192.522	187.176	111.621	93.5892	151.215	158.341	93.7806	101.851	132.853	87.3308	199.697	127.815	129.847	99.4125	94.923	110.837	114.255	91.0456	89.0388	180.158	119.993	106.606	82.0079
193742	ENSMUSG00000007036	protein-coding	Abhd16a	2334	2878.8	1493.36	2075.17	2936.92	1643.07	1618.1	1564.41	2437.79	2246.46	3374.66	3172.93	2346.07	2437.08	2014.3	1520.04	2249.64	1320.88	2548.44	1871.15	2006.78	3881.86	3348.98
18010	ENSMUSG00000007038	protein-coding	Neu1	4181.1	5264.78	3591.96	3703.13	4627.64	4324.32	5214.59	3048.62	4145.42	3597.08	7889.19	7751.83	3762.49	4119.02	3236.83	3329.03	3710.05	3728.92	4676.4	3522.35	3781.7	15161.4	12622.6
51793	ENSMUSG00000007039	protein-coding	Ddah2	557.777	301.869	580.36	649.747	211.725	741.218	629.156	852.521	1206.06	1019.36	830.523	693.199	1186.53	1095.82	1387.85	1402.7	562.672	893.472	424.121	1128.83	941.273	383.079	576.039
114584	ENSMUSG00000007041	protein-coding	Clic1	21462.8	29773.4	13159.2	19487	29549.4	16821.9	18610.5	13646.1	16610.5	13413.5	26128.3	22218	14533.6	16072.2	12854	22370.8	25895	20621	24039.4	14907.9	15963.3	28622.3	26142.9
27756	ENSMUSG00000007050	protein-coding	Lsm2	1868.55	1317.64	1898.63	1782.55	1492.14	1661.9	2114.47	1769.76	1543.25	1804.77	965.403	1060.58	1443.1	1663.04	1423.81	1487.74	1460.14	1567.58	1805.71	1476.89	1898.02	982.853	1388.88
18973	ENSMUSG00000007080	protein-coding	Pole	2464.8	1973.13	3168.53	2937.67	2204.07	3262.72	3333.37	3260.68	1817.97	3735.74	947.312	1188.76	3113.36	2301.29	3041.76	3294.7	2178.57	3589.54	2100.4	3328	3251.27	954.311	1497.27
98660	ENSMUSG00000007097	protein-coding	Atp1a2	555.184	461.777	59.937	547.309	555.105	102.67	164.353	48.1267	238.292	38.534	242.853	345.294	21.6592	279.107	15.5394	109.978	554.727	145.576	610.992	35.8322	54.6948	320.469	403.61
27222	ENSMUSG00000007107	protein-coding	Atp1a4	7.66707	11.6813	1.85497	10.1922	7.23364	4.4942	5.42186	0	7.25109	8.15554	2.63008	1.2304	0	11.4879	1.0343	5.91439	4.95006	1.60694	5.08241	1.18805	2.28137	1.29371	1.16216
12372	ENSMUSG00000007122	protein-coding	Casq1	20.1336	14.4225	2.32717	27.2567	1.72482	4.65431	3.23204	2.10361	36.5294	4.53886	4.4053	7.19981	6.5105	12.5242	0.864965	2.11495	21.3502	6.73022	14.0989	5.94663	6.67108	5.4012	20.1394
20907	ENSMUSG00000007207	protein-coding	Stx1a	416.22	411.121	431.665	374.605	391.186	475.308	436.499	377.226	353.049	312.497	407.937	358.752	386.281	388.809	425.64	632.282	387.309	545.888	315.16	530.521	469.421	533.298	401.15
243372	ENSMUSG00000007216	protein-coding	Zfp775	218.068	95.7526	265.228	256.754	142.673	254.127	276.66	246.32	307.572	185.089	127.248	134.202	252.297	151.003	258.347	284.508	213.634	222.633	191.271	259.633	211.812	251.688	172.815
56788	ENSMUSG00000007279	protein-coding	Scube2	1.37349	0	0	0	0	0	0	0	0	0	0	1.54304	0	0	0	0	1.78429	0	0	0	0	0	0
18120	ENSMUSG00000007338	protein-coding	Mrpl49	1870.5	1781.42	2331.25	1862.64	1947.09	1952.74	2204.14	2018.29	1650.91	1935.41	1819.96	1697.38	1645.92	1660.86	1756.11	1410.05	1466.05	1653.42	1713.67	1543.27	1763.54	1359.62	1480.42
329727	ENSMUSG00000007379	protein-coding	Dennd2c	224.963	362.962	301.833	236.672	359.908	428.96	460.218	292.834	208.07	269.08	363.958	310.692	294.177	168.07	222.135	381.214	238.061	434.081	171.317	248.088	266.75	156.589	132.118
17169	ENSMUSG00000007411	protein-coding	Mark3	3996.46	3708.19	4035.96	3254.54	3217.3	3914.94	3945.55	3565.92	3120.89	3331.09	3360.23	3502.38	3460.31	3044.82	3211.82	3852.86	3317.61	4127.54	3257.18	3473.63	3502.4	3730.86	3642.83
67210	ENSMUSG00000007415	protein-coding	Gatad1	4865.88	4351.84	3191.82	4592.78	4808.07	3331.71	3130.56	2888.49	3312.07	2967.91	3831.07	3889.37	2498.29	3914.59	2423.65	3299.53	3330.09	3434.75	3216.78	2687.97	2681.71	2775.38	3270.93
12943	ENSMUSG00000007440	protein-coding	Pcdha10	0	0	0	0	0	0	1.552	0	0	0	0	1.22241	0	0	0	0	7.43046	4.82883	0	0	0	11.6536	8.13323
17113	ENSMUSG00000007458	protein-coding	M6pr	11505	9463.21	7309.19	11419.2	8716.26	7635.73	8374.69	7466.45	11420.4	7891.34	8868.76	8315.89	8393.46	10610.2	7930.9	7965.44	9421.57	7664.08	10143.5	7752.99	7834.22	9480.1	8040.63
241296	ENSMUSG00000007476	protein-coding	Lrrc8a	1796.19	1752.51	1425.8	1675.77	2111.78	1595.8	1570.36	1557.94	1689.79	1744.5	1515.29	1817.71	1928.88	1703.03	1710.36	2066.39	2469.63	1912.7	2239.53	1871.31	1671.2	2893.26	2921.13
17203	ENSMUSG00000007480	protein-coding	Mc5r	0	0	0.925415	1.02206	0	1.78854	0	1.26496	2.06415	0	0	0	0	1.14105	0	1.69563	2.47918	0.799549	1.71078	1.18627	0	0	1.1634
51792	ENSMUSG00000007564	protein-coding	Ppp2r1a	10835.5	12400.7	9342.93	11380.9	12606.2	9188.51	9444.57	9662.86	11327.5	9697.03	13234.9	13124.8	9700.15	11108.4	10198	11196.2	12073	10194.8	11865.3	9904.77	10820.5	12023.2	12553.6
72775	ENSMUSG00000007570	protein-coding	Fance	682.628	1112.83	678.298	715.337	971.208	532.227	655.487	685.109	848.842	535.512	1238.22	964.885	587.452	823.887	579.263	641.599	763.01	599.597	706.13	694.765	553.96	1002.96	815.783
28113	ENSMUSG00000007589	protein-coding	Tinf2	2316.3	1694.76	2040.79	2121.6	1660.95	2302.36	2153.6	1813.63	1326.87	1710.71	1096.51	1157.74	1451.86	1814.13	1321.06	1379.02	1610.12	1762.1	1438.64	1443.56	1450.93	952.395	1436.27
71099	ENSMUSG00000007591	protein-coding	Tssk4	14.9628	9.62152	14.3277	14.4136	12.9765	12.9212	13.6029	20.6621	20.7147	9.0709	21.8445	8.97356	18.051	10.7187	12.1875	14.6244	23.859	27.0798	17.2478	25.777	5.18909	17.6708	19.702
330790	ENSMUSG00000007594	protein-coding	Hapln4	270.531	70.6261	162.545	259.985	66.4138	135.801	179.873	146.565	184.164	110.475	29.2677	61.2523	114.548	190.615	162.882	85.696	157.948	134.718	162.415	90.6288	85.2996	74.3354	77.8719
224907	ENSMUSG00000007603	protein-coding	Dus3l	1399.26	1658.95	1434.35	1486.55	1636.23	1277.05	1293.78	1387.36	1517.49	1384.25	1942.77	1932.49	1339.35	1680.81	1441.07	971.75	1288.17	1070.05	1454.44	1343.3	1242.43	1628.95	1434.72
70359	ENSMUSG00000007610	protein-coding	Gtpbp3	912.765	913.354	894.798	950.171	959.534	921.447	801.822	869.739	898.065	865.536	1022.86	939.668	870.917	661.214	869.65	822.515	876.402	685.811	893.581	767.492	792.006	868.204	854.216
21812	ENSMUSG00000007613	protein-coding	Tgfbr1	3429.59	2169.33	1794.8	2952.27	2393.34	1616.97	1716.56	1623.36	2841.33	1395.78	1693.02	2040.81	1346.8	2617.08	1847.06	3904.64	4874.44	3262.9	4067.63	2055.48	1857.42	2247.19	2091.1
26556	ENSMUSG00000007617	protein-coding	Homer1	1693.61	1662.41	1527.62	1554.17	1870.01	1461.76	1537.43	1486.43	918.247	1291.14	908.141	1031.99	1176.64	1110.11	1236.32	1456.76	1971.8	1733.4	2078.08	1332.92	1224.23	1531.82	1456.44
114714	ENSMUSG00000007646	protein-coding	Rad51c	202.128	138.26	384.851	211.367	164.643	299.435	372.755	335.659	112.658	277.826	139.664	148.804	319.877	143.356	299.093	199.038	113.658	260.145	161.452	323.656	288.523	44.4663	86.0781
12389	ENSMUSG00000007655	protein-coding	Cav1	1484.45	1505.14	3847.16	1806.15	1455.23	2331.48	1339.37	3034.32	867.823	1575.23	517.947	991.337	927.015	2463.57	1204.21	3923.61	2847.49	3734.21	1826.32	2613.21	2329.7	773.338	2223.56
59046	ENSMUSG00000007656	protein-coding	Arpp19	4739.29	3036.55	4396.27	4830.82	3215.24	4142.62	4825.21	4101.87	3755.09	3735.83	3032.45	3242.35	3709.58	3950.51	3306.38	4027.79	5446.59	4033.16	5612.35	3422.59	3901.71	5413.66	5925.28
12048	ENSMUSG00000007659	protein-coding	Bcl2l1	9641.26	6761.61	6316.3	8942.06	7072.9	7158.83	6966.36	7182.3	8320.56	8507.45	6895.52	6994.39	8349.89	8952.39	7941.16	6993.61	12869.7	7070.75	13272.5	9021.26	8432.99	15285.2	14685.7
16549	ENSMUSG00000007670	protein-coding	Khsrp	12824.4	10243.8	9735.16	12220	12166.7	9072.33	8912.44	10285.3	11121.7	9391.25	9050.34	11210	9235.12	11608.3	8928.5	9154.86	11602.8	9245.43	11064.3	9432.95	9407.38	8188.75	9592.89
13371	ENSMUSG00000007682	protein-coding	Dio2	0	0	0	1.02252	0	0	3.09816	0	0	0	0	0	0	0	1.03117	0	0.827585	0	0	0	0	0	0
234388	ENSMUSG00000007721	protein-coding	Ccdc124	2093.35	1796.44	2054.11	2148.38	2410.33	2122.72	2320.79	2027.6	1612.06	1904.77	1777.45	2009.5	1792.73	1744.84	1425.65	2016.68	2149.7	2003.03	2105.66	1668.66	1787.5	2260.29	2259.56
12464	ENSMUSG00000007739	protein-coding	Cct4	8032.71	9023.23	11819.8	8598.45	8774.28	11375.6	11589.2	12400.2	7525.43	10394.5	9497.65	8346.1	10018.1	7926.46	10876.4	12835.3	8456.29	12148.4	7831.43	10929.1	10468.2	6993.76	7735.74
66050	ENSMUSG00000007777	protein-coding	0610009B22Rik	653.355	666.049	591.363	685.108	562.22	583.792	625.244	538.417	671.336	750.362	824.2	717.103	691.699	677.307	672.673	588.347	494.492	532.467	515.059	594.017	618.791	717.06	637.085
78070	ENSMUSG00000007783	protein-coding	Cpt1c	35.5898	57.2854	104.23	67.1666	43.3537	66.1936	45.0157	89.7407	100.345	67.6286	109.394	51.0837	117.781	94.8032	189.633	75.0681	26.9909	62.1008	23.9733	124.246	115.291	21.7553	18.7967
13345	ENSMUSG00000007805	protein-coding	Twist2	15.1968	23.1934	9.41297	22.0942	7.17749	8.40005	6.80513	3.70358	20.0601	0	29.7273	23.5117	0	23.9179	2.10359	5.77041	74.6769	4.98668	134.363	1.16585	0	59.4905	124.732
72611	ENSMUSG00000007812	protein-coding	Zfp655	1410.37	2149.73	1001.95	1441.41	1645.85	1340.36	1272.24	1033.19	1394.47	1071.04	1795.83	1724.76	1363.21	1376.41	1342.8	1649.03	1399.28	1681.72	1229.7	1518.09	1215.64	1291.81	1254.82
11848	ENSMUSG00000007815	protein-coding	Rhoa	19598.2	22036.8	15173.1	19416.1	21466.7	15851.6	15157.3	14989	15772.6	15311.6	18542.8	18121.6	15893.3	16248.9	15405.1	20376.7	21926.4	19622.5	20521.3	15715.4	16919.5	23160.9	24688.3
328365	ENSMUSG00000007817	protein-coding	Zmiz1	7874.26	8729.97	6299.46	8009.58	9016.87	6098.31	5556.25	6825.02	9288.24	7310.09	6320.06	9546.76	8773.91	7906.42	9031.31	11052.5	13236	9837.98	10563.1	10488.4	10109	10841.7	11463.7
232339	ENSMUSG00000007827	protein-coding	Ankrd26	819.321	480.534	748.405	805.925	559.713	722.869	598.365	806.776	611.903	757.103	283.998	711.182	520.854	826.737	659.685	492.646	641.143	560.93	733.796	607.808	632.858	387.804	509.914
69748	ENSMUSG00000007833	protein-coding	Aldh16a1	1229.59	1577.72	1633.72	1148.61	1504.62	1637.61	1656.6	1616.09	1228.87	1878.48	1905.26	1785.6	1673.5	1320.04	1643.04	1252.31	950.527	1237.08	1171.67	1646.92	1677	1321.88	1561.24
77134	ENSMUSG00000007836	protein-coding	Hnrnpa0	9214.84	10099.7	7657.27	8557.04	11338.8	7028.14	8453.38	8868.72	10572.3	7564.95	10920	10304.4	8192.2	8074.86	8267.14	10362.7	11515.3	8490.63	13030.3	9987.27	8726.34	8298.91	8642.45
65116	ENSMUSG00000007837	protein-coding	Prrg2	954.093	1076.35	943.492	1014.9	1046.12	1217.91	1201.28	901.523	1106.91	1159.49	1427.94	1252.81	1302.84	1022.48	1070.23	1219.69	1075.11	1188.32	1147.53	1224.51	1107.13	1533.59	1432.02
59013	ENSMUSG00000007850	protein-coding	Hnrnph1	11247.2	12731.7	13034.5	14043.7	11083.9	11650	10923.7	13111.2	12679.1	11444.5	15332.8	12459.1	11678.2	14640.2	12235.9	11684.6	11303.9	9549.37	8760.53	11632.4	11809.4	8608.58	10090.6
76411	ENSMUSG00000007867	protein-coding	Ift43	594.913	934.393	607.355	602.38	970.112	685.332	705.184	699.096	704.878	664.868	962.03	1012.96	676.272	633.503	703.842	1156.48	780.531	873.424	648.869	746.074	784.125	842.127	780.561
15903	ENSMUSG00000007872	protein-coding	Id3	58.8789	80.291	55.2226	109.753	43.9756	75.9604	31.3232	49.1423	76.0255	21.9176	66.8335	36.7069	42.831	61.0631	37.5976	85.0391	155.199	89.5672	88.4349	2100.98	1942.94	6392.73	6962.99
21393	ENSMUSG00000007877	protein-coding	Tcap	1.0766	4.87187	0.94447	1.02302	1.02695	0.927471	0	1.22619	0	0.887713	2.68305	3.67938	0	1.17758	0	2.48396	1.63349	0.834712	0	3.53394	1.13116	2.52868	1.13222
93760	ENSMUSG00000007880	protein-coding	Arid1a	5790.12	4362.34	6628.96	5372.05	5160.3	5648.39	5468.95	6934.53	6317.04	7318.57	3481.57	5543.26	7512.8	5827.73	7698.63	6323.31	5051.58	6824.12	4711.27	7811.22	7506.03	4343.55	4936.35
12931	ENSMUSG00000007888	protein-coding	Crlf1	49.4451	9.14809	29.1123	27.4639	6.8466	64.1739	42.2873	38.796	41.0046	25.6587	19.7653	16.4528	21.9444	48.2598	51.8739	467.34	59.7719	233.514	49.8973	80.967	27.7178	14.7109	19.5707
13033	ENSMUSG00000007891	protein-coding	Ctsd	30427.6	27117.7	23725.9	27810.4	26094.1	30928.6	33487.3	24192.3	26719	29666.5	27451.5	23109	36106.6	26389.4	29092.3	44053.7	29844.5	39870.9	32444.1	33211.8	34056.1	45457.6	40764.3
56040	ENSMUSG00000007892	protein-coding	Rplp1	33059.2	30268.1	37295.2	34291	29365.1	35811.8	36885.9	38265.9	33677.3	33791.2	27417.4	24430.3	33329.5	30454.8	35996.5	33076.2	32804.2	33644.7	33592.9	32910.7	37186.4	26304.5	29716.7
208982	ENSMUSG00000007908	protein-coding	Hmgcll1	1564.4	1423.19	1239.09	1476.9	1410.05	1008.47	985.794	1182.96	1297.77	1251.18	1470.01	1720.49	976.147	1531.53	853.096	1790.16	1712.36	1521.8	1263.23	947.496	1060.48	1323.44	1440.18
64296	ENSMUSG00000007950	protein-coding	Abhd8	1691.74	1258.59	971.28	1655.88	1398.36	856.047	935.997	898.47	1790.51	1014.8	1657.59	1616.83	899.098	1662.3	1010.27	734.243	1470.18	828.832	1634.1	986.507	826.742	2121.73	1984.44
67286	ENSMUSG00000007987	protein-coding	Ift22	938.695	1018.25	696.196	1077.42	875.299	660.79	821.725	679.006	887.115	591.356	964.106	753.346	704.5	843.814	841.018	930.137	690.666	867.947	677.904	670.131	730.529	459.064	608.514
14365	ENSMUSG00000007989	protein-coding	Fzd3	94.494	14.4749	316.681	102.09	9.0087	165.073	171.087	228.176	142.489	272.062	99.4907	22.5299	271.794	91.761	494.135	177.936	92.9583	243.774	96.3391	288.302	232.8	65.8447	77.2989
69349	ENSMUSG00000008028	protein-coding	1700008O03Rik	2.90865	2.19199	2.53941	5.50511	0.921031	5.48338	6.51933	2.20754	4.56846	1.59838	1.77698	2.21034	3.75719	6.75004	8.39073	4.77375	10.468	2.72332	2.71849	10.6089	8.13756	12.475	1.01694
68041	ENSMUSG00000008035	protein-coding	Mid1ip1	9288.64	11428.7	9005.93	8173.47	13226.3	8699.84	8839.47	9503.2	8404.85	9976.25	12976.4	14330.4	10923.8	8377.26	10176.6	7483.93	10668.3	8573.24	12249	12315.1	11112.2	14035.4	15260.6
232910	ENSMUSG00000008036	protein-coding	Ap2s1	3146.37	3484.5	3568.29	3037.43	3200.93	3810.07	4123.69	3528.3	2767.24	3483.9	3435.79	2991.54	3594.19	2763.46	3137.27	3479.25	2672.62	3624.07	2910.51	3130.16	3481.8	3316.85	3292.19
116701	ENSMUSG00000008090	protein-coding	Fgfrl1	636.002	722.016	151.934	660.927	746.526	253.629	367.379	255.35	707.43	245.755	948.459	821.504	315.793	599.004	284.393	908.737	783.832	604.636	653.692	502.29	460.659	412.464	622.752
74666	ENSMUSG00000008129	protein-coding	Brme1	8.37193	31.4039	13.1943	21.0659	33.3276	26.4051	10.9682	14.4045	25.4584	15.6007	53.8651	43.0054	18.88	10.5386	23.5473	37.6402	29.9241	17.6079	28.5886	18.6378	23.6899	62.6896	25.6586
14200	ENSMUSG00000008136	protein-coding	Fhl2	1578.75	2404.49	1263.41	1866.29	2105.27	1346.79	1399.26	1358.08	1202.66	1109.32	2031.11	1649.64	869.955	1339.94	1008.82	2370.46	2605.96	1954.79	2351.96	1029.81	1112.61	1792.41	1425.48
69683	ENSMUSG00000008140	protein-coding	Emc10	2979.7	3460.85	2746.41	3093.13	3736.15	2586.91	2987.11	2869.29	3353.69	2913.44	3548.89	3421.73	3121.38	3116.4	3039.62	3212.7	3121.47	2733.15	3326.73	3233.92	3182.18	3256.95	3224.9
232370	ENSMUSG00000008153	protein-coding	Clstn3	0.895624	0	34.6068	5.20141	0	6.66845	2.5277	38.6683	8.41537	21.8808	1.33111	3.0287	7.22026	0	78.0248	8.20992	2.69946	10.0568	8.56572	28.2653	13.054	0	0.95285
68628	ENSMUSG00000008167	protein-coding	Fbxw9	597.43	1331.71	700.235	708.51	1357.27	844.754	833.233	685.054	874.808	738.349	1471.95	1309.93	775.205	656.629	857.593	978.759	1008.63	943.52	968.098	978.971	868.151	1118.5	922.137
272382	ENSMUSG00000008193	protein-coding	Spib	0	0	3.3172	2.71224	0	9.79406	0	2.23172	0	4.0295	0	0	0.981411	0	33.35	1.498	1.46788	0	0	4.21591	4.05629	0	0
55935	ENSMUSG00000008200	protein-coding	Fnbp4	3046.08	3237.5	3119.87	3619.94	2738.31	3213.18	3060.58	3152.1	3422.87	2316.38	2511.27	2576.11	3352.11	3100.26	3062.07	2712.44	3372.63	2712.11	3412.34	3287.53	2784.05	2300.08	2476.25
67260	ENSMUSG00000008206	protein-coding	Cers4	7.83244	0.677874	28.5034	0	0	49.8721	0.456266	85.9901	0.820218	1.87191	2.90343	0.71882	4.3597	0.335681	69.3339	57.6526	0.487581	44.6764	24.0252	55.2195	34.3607	93.1701	110.555
74616	ENSMUSG00000008226	protein-coding	Scrn3	593.324	507.048	537.636	733.632	540.761	545.26	410.652	536.83	765.242	828.475	731.299	596.402	590.907	692.288	512.07	423.465	452.439	431.777	630.683	543.529	495.515	518.664	539.612
56698	ENSMUSG00000008301	protein-coding	Phax	1511.99	1267.39	1227.97	1457.87	1092.99	1316.37	1247.9	1349.2	1622.85	1325.41	1603.13	1326.09	1273.5	1456.35	1376.77	1262.55	1329.08	1188.17	1532.24	1373.18	1270.62	1321.22	1301.64
21885	ENSMUSG00000008305	protein-coding	Tle1	1510.64	1491.05	2541.35	1419.67	1230.26	2477.33	3030.32	2207.55	1700.51	2442.36	1417.35	1280.75	2206.25	1524.72	2069.81	2242.99	1202.11	2599.64	1215.53	2427.41	2517.54	1034.95	1061.52
77036	ENSMUSG00000008307	protein-coding	1700109H08Rik	73.7487	103.517	114.593	136.904	83.2516	91.2722	62.8864	73.7391	108.328	76.7065	80.4137	107.865	92.8624	111.948	71.6752	67.6801	102.524	103.758	110.72	87.1776	135.833	72.6638	72.8161
320100	ENSMUSG00000008318	protein-coding	Relt	114.152	32.3203	145.582	86.8518	59.5514	111.741	172.872	140.219	43.2409	68.7457	20.2459	18.1905	53.4835	48.3128	55.6057	69.5967	94.841	134.477	145.334	75.1151	39.1272	16.1982	69.7745
20639	ENSMUSG00000008333	protein-coding	Snrpb2	2253.22	1981.59	1535.76	2362.55	1918.11	1633.71	1674.68	1736.17	1787.24	1348.99	1602.19	1755.76	1313.32	1972.33	1121.87	1565.34	2106.36	1502.21	1863.36	1302.21	1474.65	1959.83	2337.26
22190	ENSMUSG00000008348	protein-coding	Ubc	123351	173347	99733.5	128447	132875	107020	100929	123262	143764	115291	203640	184568	147763	128014	149348	118111	118527	121279	111663	136464	157165	143330	143408
68988	ENSMUSG00000008373	protein-coding	Prpf31	2360.47	1597.15	2894.5	2288.81	1732.57	2781.54	2798.96	2935.97	1736.69	2549	1302.69	1430.77	2087.89	2082.55	1981.86	2047.49	1966.17	2142.46	1970.4	2213.99	2293.79	1540.58	1680.35
55942	ENSMUSG00000008384	protein-coding	Sertad1	1831.06	3000.4	1791.98	1936.22	2369.59	2026.12	2096.27	1973.61	2307.88	1688.85	3688.18	2339.93	2286.06	2038.32	2209.72	2410.59	1991.71	2809.37	1667.07	2177.17	2674.93	2877.08	2427.21
52502	ENSMUSG00000008393	protein-coding	Carhsp1	3450.04	4239.3	3592.03	3377.6	3782.33	3936.72	3942.13	3977.6	3630.95	3672.73	4726.9	3902.67	4260.1	3079.98	4902.35	6563.12	5209.07	5619.32	4590.03	4740.82	4445.82	3741.89	3710.75
13713	ENSMUSG00000008398	protein-coding	Elk3	5165.65	5339	2993.57	4932.81	6287.62	3323.44	3731.52	2967.21	4051.2	2230.22	4080.71	4658.4	2222.52	4162.95	2373.42	6718.52	5295.44	5738.14	4721.82	3692.03	3357.22	2347.94	2873.41
80517	ENSMUSG00000008429	protein-coding	Herpud2	1805.81	2047.1	1355.32	1885.26	1904.28	1490.23	1456.88	1317.81	1750.57	1399.05	1994.67	1971.67	1519.42	1717.61	1517.28	1970.09	2135.46	1737.16	1917.17	1674.76	1584.29	2884.97	2833.24
108841	ENSMUSG00000008435	protein-coding	Rdh13	669.611	565.549	1017.82	555.54	569.892	1089.89	1167.88	947.251	569.077	1072.53	565.677	484.853	979.871	588.217	870.128	683.045	574.044	711.193	540.713	840.418	834.274	595.592	653.324
56622	ENSMUSG00000008438	protein-coding	Adam21	2.19607	4.62663	5.56121	0	2.06097	1.79063	3.87788	5.06222	2.06831	6.34161	2.59427	2.45119	3.29049	0	1.03264	4.2421	2.47881	3.1947	6.84148	4.75949	1.14325	2.58641	6.9555
68051	ENSMUSG00000008450	protein-coding	Nutf2	1291.1	589.783	1031.27	1165.24	911.622	912.246	946.022	935.344	828.411	1137.21	688.945	735.111	781.525	1369.84	744.028	741.582	1171.76	675.893	1089.04	717.869	700.195	850.837	957.959
14343	ENSMUSG00000008461	protein-coding	Fut1	73.1253	63.3025	58.3734	51.1786	70.1964	63.5692	75.723	70.9037	53.7233	28.0981	63.5737	92.5688	39.2359	50.8796	74.2735	106.42	94.1985	61.9268	114.66	68.5187	41.5366	324.055	189.804
67771	ENSMUSG00000008475	protein-coding	Arpc5	12822.9	14662.7	9249.86	12667	14324.8	9956.01	10067.4	9231.83	11284.5	9210.31	14365.3	12791.9	9398.7	10935.9	9127.77	12688.3	14532.7	12055.2	14414.6	9502.86	9827.87	19607.8	17188.6
67504	ENSMUSG00000008482	protein-coding	Rnf151	0	1.89306	2.98386	1.55545	0.825821	0	1.1852	0	6.47615	0	4.21733	1.95714	6.67065	0	1.60463	0	3.92372	0	2.55652	0	0.905697	1.02247	1.73613
15569	ENSMUSG00000008489	protein-coding	Elavl2	0	3.613	2.10554	0.778836	0	3.38517	1.17831	1.93454	0.778978	2.75886	0	0	5.00472	0	10.2574	4.36102	7.36824	2.41985	0	37.7011	10.4757	1.96826	3.58624
18987	ENSMUSG00000008496	protein-coding	Pou2f2	119.7	20.358	8.95532	138.365	15.1354	69.0864	41.4615	28.1939	264.546	63.2193	29.8175	43.4964	37.4933	151.09	15.0648	340.61	50.0709	220.289	34.6444	125.893	152.538	21.0257	20.9786
56615	ENSMUSG00000008540	protein-coding	Mgst1	3267.23	2363.96	1424.65	3869.39	1610.95	1350.31	1444.9	2098.87	8537.04	2082.71	4304.92	3784.89	3119.02	6171.28	4051.57	2059.45	4124.11	1676.5	3374.79	2927.11	3129.47	4177.21	4142.65
18028	ENSMUSG00000008575	protein-coding	Nfib	6601.89	3854.19	5937.7	5883.41	5045.33	5017.09	4977.4	5159.67	7111.78	7525.27	4016.31	5648.89	7267.38	8160.98	7446	5756.62	8199.32	6898.32	7603.92	8114.49	7401.87	6396.11	6518.24
53868	ENSMUSG00000008601	protein-coding	Rab25	5216.63	5679.06	6421.18	4742.44	5890.45	8100.7	8781.9	6130.04	4050.43	7909.75	5328.45	4487.79	7312.15	4510.94	5474.09	5573.44	4308.47	6113.62	4423.22	5614.59	6752.21	6354.46	5470.28
94232	ENSMUSG00000008604	protein-coding	Ubqln4	4312.45	4410.68	4214.45	4532.97	4579.51	4841	4725.82	4207.89	4156.1	5595.61	3738.46	3972.2	5467.44	4492.84	4322.6	4321.56	4232.84	4478.77	4416.17	4664.13	4874.82	4517.3	4514.4
268859	ENSMUSG00000008658	protein-coding	Rbfox1	0	0	0	0	0	0	1.70949	0	0	0	0	0	0	0	0	1.46451	0	0.692299	4.55159	0	0	0	0
20084	ENSMUSG00000008668	protein-coding	Rps18	28984.5	31229.9	21380.6	29331.4	27604.6	24029.4	23162.3	24419.4	32674.7	21213.5	29346.9	25013.8	24952.9	28101.5	24672	23329.3	27903.8	22928.5	26996.4	23217	25013.3	19949	20435.6
110954	ENSMUSG00000008682	protein-coding	Rpl10	6381.68	9688.68	6720.58	6600.74	6274.26	6631.48	5703.79	5662.32	7590.35	5154.1	9006.15	7372.3	5922.73	5815.48	7029.78	5349.56	5641.74	6179.13	5260.09	5513.37	5451.94	7507.44	5924.88
267019	ENSMUSG00000008683	protein-coding	Rps15a	12533.5	13813.9	11724.9	12854.3	11857.9	12711	12374.9	12500.5	13354.1	11810.5	12175.6	11145.4	12834	12445.6	14058.1	11914.5	11015.8	13250.5	10273.2	13359.4	13801.6	7675.57	7540.07
52683	ENSMUSG00000008690	protein-coding	Ncaph2	7127.4	6318.1	6376.71	7410	6007.45	6684.16	6791.58	6600.69	6621.65	6007.59	5196.3	5079.29	5197.62	6380.52	5583.45	5604.45	5572.54	6096.34	5735.36	5413.85	5671.78	5126.1	6068.94
15257	ENSMUSG00000008730	protein-coding	Hipk1	6813.15	5963.25	5802.56	6742.28	6741.23	6203.63	6347.01	5375.29	6546.68	7849.81	4658.42	6573.8	7528.58	6913.85	6760.65	6840.57	7330.98	7439.67	7242.75	6801.47	7471.61	8538.78	7212.22
64297	ENSMUSG00000008734	protein-coding	Gprc5b	718.847	523.512	147.145	1240.86	444.798	56.9791	66.3816	158.623	1509.42	102.866	562.95	721.847	230.353	1136.84	440.726	851.509	484.894	486.302	468.075	1070.89	345.013	36.4704	151.638
17156	ENSMUSG00000008763	protein-coding	Man1a2	5580	4530.07	4894.64	4273.13	5109.3	4717.72	4875.21	5111.21	5111	6785.55	3423.99	4481.52	4602.78	4272.54	5269.89	4270.98	3807.47	4228.32	4051.05	5179.5	4415.95	4024.47	5460.33
66204	ENSMUSG00000008822	protein-coding	Acyp1	193.431	223.032	330.884	199.708	232.86	325.364	325.64	349.153	280.321	346.231	308.481	261.504	365.342	248.445	384.837	349.782	181.374	320.362	161.844	338.447	375.416	221.356	194.582
15184	ENSMUSG00000008855	protein-coding	Hdac5	2386.77	4189.94	3067.15	2462.26	3424.9	3068.62	3043.9	3486.17	4287.08	4647.88	5126.01	4385.43	5435.83	2982.41	5606.63	3210.52	2415.91	2465.58	2470.66	4503.65	4529.8	3123.57	3262.86
56044	ENSMUSG00000008859	protein-coding	Rala	3544.58	3865.76	3158.7	3139.84	4564.97	3207.89	3160.57	3244.22	2006.54	2087.59	2987.94	3033.13	2165.52	2704.15	2116.22	4231.92	3726.3	4020.24	3822.81	2254.72	2533.13	3228.66	3254.14
22335	ENSMUSG00000008892	protein-coding	Vdac3	5293.92	6184.93	4403.02	5415.06	6183.14	4237.15	4353.2	4120.52	4221.28	3863.96	5929.6	5757.55	3394.2	4665.51	3608.25	4147.3	5844.84	4274.19	5641.09	3549.52	3785.45	6026.13	6214.6
242607	ENSMUSG00000008932	protein-coding	Slc1a7	0	0	0	1.37387	0	0	0.626957	0	1.39505	0	0	4.98862	0	0	0	1.13834	2.22556	1.09311	0	0	0	2.10748	0
21427	ENSMUSG00000008958	protein-coding	Vps72	2145.95	2391.15	2084.65	2188.16	2546.9	2252.14	2493.86	2204.12	2336.61	2497.55	2770.72	2855.53	2911.78	2381.79	2341.36	3049.59	2445.16	2664.76	2232.38	2824.73	2930.19	2352.93	2282.74
14390	ENSMUSG00000008976	protein-coding	Gabpa	2809.04	2870.83	2770.19	2749.61	3049.32	2764.93	2690.2	3024.64	2232.47	2488.82	2374.67	2740.65	2576.91	2322.92	2784.74	3102.52	2775.35	3387.54	2795.1	3114.8	2811.97	1925.94	2314.86
12162	ENSMUSG00000008999	protein-coding	Bmp7	52.6373	9.13315	28.535	70.2201	12.8035	25.4224	22.6735	22.8773	86.6464	33.0856	6.8415	7.13496	42.273	59.856	39.9366	16.8613	47.0092	14.0133	45.9139	38.2456	26.4074	79.3645	86.3942
56455	ENSMUSG00000009013	protein-coding	Dynll1	8649.33	9275.78	8119.7	9043.82	8812.06	7892.11	8210.32	7715.24	7878.44	7812.09	10156.1	7799.28	7448.04	8637.23	6968.82	6422.55	7689.61	7224.82	7695.75	6591.86	7224.06	9233.35	8886.19
67466	ENSMUSG00000009030	protein-coding	Pdcl	2043.09	1844.95	1200.56	2026.15	1945.12	1406.86	1426.68	1509.05	1973.22	1358.41	2291.4	2230.09	1565.1	2218.76	1674.95	1751.72	2749.63	1382.18	2379.65	1537.55	1549.16	2492.8	2909.71
223693	ENSMUSG00000009035	protein-coding	Tmem184b	6602.51	4626.25	4431.16	6765.83	5305.7	4889.49	3864.12	4889.68	4473.83	4037.63	2519.46	3302.31	5923.2	4595.39	5583.08	7886.29	7301.7	6092.23	5997.22	6025.66	6232.08	5648.42	6390.72
18016	ENSMUSG00000009073	protein-coding	Nf2	3709.48	3625.81	5613.53	3887.66	3992.79	5251.29	5273.04	5431.97	3533.8	6062.16	2958.4	4274.62	5450.87	3987.98	5530.95	5239.12	4142.54	5171.57	4229.99	5283.69	5327.47	3671.43	3870.17
67178	ENSMUSG00000009076	protein-coding	Zmat5	257.689	405.717	705.721	287.895	324.5	681.625	679.572	687.604	349.524	809.527	586.793	417.151	773.528	318.766	766.763	614.648	236.304	615.616	225.212	584.996	752.414	419.807	374.524
14030	ENSMUSG00000009079	protein-coding	Ewsr1	9474.13	10395.2	13761.6	10545.7	10596.9	13456.9	12680.8	14315.4	9763.37	12037.7	10531.4	10844	13544.4	10016.7	13677.1	12893.2	9166.27	14119.3	8290.8	13815	14124.4	7193.85	8239.51
11764	ENSMUSG00000009090	protein-coding	Ap1b1	2495.15	2797.03	5805.6	2629.65	2380.83	6083.25	5316.51	4755.47	2705.68	7023.7	3180.89	3387.59	6887.64	3269.93	5422.53	4447.76	2538.82	4879.34	2611.24	5847.2	5777.59	5313.29	3999.6
70377	ENSMUSG00000009092	protein-coding	Derl3	20.6535	12.2277	28.8091	52.9486	7.0575	26.2022	8.46286	40.0393	55.7414	58.4984	24.5151	20.668	55.7535	48.6302	50.2243	32.1197	26.4298	17.1624	30.1704	32.8346	37.566	21.9846	20.3
75886	ENSMUSG00000009093	protein-coding	Gstt4	9.71945	2.39392	0	1.00608	5.24922	1.83434	0	0	4.09234	0.914605	3.56223	1.21242	1.11294	1.16609	2.09781	0	9.88315	0.818207	11.6658	1.17521	1.15636	14.2489	4.57724
21380	ENSMUSG00000009097	protein-coding	Tbx1	6.58133	1.29003	0	19.512	7.93472	0	0	0	29.4358	0.869728	0.943417	5.42063	0	15.8697	0	6.25829	1.6653	0	9.85226	0	4.03452	1.17935	4.085
14686	ENSMUSG00000009108	protein-coding	Gnat2	30.2389	18.6183	22.8061	18.23	12.2151	44.6805	18.5325	91.6695	22.6117	74.1146	13.6505	11.6768	68.8183	16.2683	50.1078	19.2135	9.23094	29.3517	21.9085	36.7497	51.0779	9.05396	3.4609
94044	ENSMUSG00000009112	protein-coding	Bcl2l13	4659.44	2386.18	3111.08	4402.4	2949.61	3852.6	3285.94	3447.4	3030.96	3513.44	1486.92	2260.77	3168.32	2941.36	3030.97	3278.02	3826.76	3425.95	3290.35	3553.37	3147.28	2503.31	3065.63
76573	ENSMUSG00000009115	protein-coding	Spatc1l	6.39261	8.50222	13.3085	2.35019	11.0235	11.3819	11.0511	7.86363	7.33181	10.7397	4.13719	5.53202	6.90164	2.72135	10.213	2.25509	5.16792	2.90303	5.8306	10.5383	10.2217	4.52834	1.35736
93838	ENSMUSG00000009145	protein-coding	Dqx1	421.381	831.568	472.717	508.89	727.506	545.617	445.049	583.951	813.09	686.276	1152.86	944.621	801.492	619.856	861.115	911.846	664.349	801.064	610.696	691.42	686.782	1724.29	1055.21
20307	ENSMUSG00000009185	protein-coding	Ccl8	0	0	0.927859	0	0	0	0	1.25586	0	0.893275	0	0	1.09107	0	0	1.69774	0.815813	1.62023	0	0	0	0	0
69605	ENSMUSG00000009207	protein-coding	Lnpk	900.264	766.767	1004.39	897.864	679.011	1023.76	946.072	827.075	651.047	796.433	557.775	707.407	627.005	827.555	660.036	683.922	983.042	764.874	857.98	592.303	711.315	780.724	1007.59
75573	ENSMUSG00000009210	protein-coding	Prr29	1.57721	2.2346	0	8.2184	1.04336	0	0.484035	1.26109	29.8417	1.29695	13.0392	13.6365	5.56849	15.3473	4.24716	0.849951	3.31487	4.57536	0	3.60401	2.30419	3.89201	1.1667
56843	ENSMUSG00000009246	protein-coding	Trpm5	0.711916	2.68527	5.30352	1.19905	4.8631	4.27207	22.7973	9.27036	8.91927	6.55129	3.01847	1.60473	30.6112	2.26939	51.0812	72.8446	5.29224	69.9661	3.28797	14.3568	7.73317	3.3549	3.03031
17173	ENSMUSG00000009248	protein-coding	Ascl2	9.37519	18.8857	5.43928	10.4594	21.6683	1.80038	8.81232	4.73948	6.81179	0	4.34271	4.75948	3.16006	5.7487	7.09419	4.76373	8.75193	4.00831	20.439	5.60695	3.29026	8.55054	9.79869
71660	ENSMUSG00000009281	protein-coding	Rarres2	1.31616	7.97908	2.85554	4.88964	7.99771	8.82303	17.0195	1.21619	0	0	0	0	0	0	0	6.03907	3.18088	3.67493	3.60219	0	0	0	0
108705	ENSMUSG00000009291	protein-coding	Pttg1ip	9057.9	9890.74	6018.26	9186.35	10406.1	7586.7	8092.89	5391.31	7212.55	5732.55	8601.27	8005.69	6159.54	7807.63	5645.89	9196.06	8008.89	9120.68	7086.62	6357.12	6063.87	9559.95	9283.75
28240	ENSMUSG00000009292	protein-coding	Trpm2	1.14188	2.00502	0.964727	9.99201	3.21088	10.982	19.1643	6.90054	43.9035	3.45324	12.928	16.0535	0.573731	23.375	12.2993	5.655	7.59478	0.419418	1.74779	26.5202	8.03999	5.41662	6.98984
22213	ENSMUSG00000009293	protein-coding	Ube2g2	1991.73	1638.47	1840.68	1695.17	1589.22	2178.16	2199.98	2138.21	1624.96	1953.66	1732.43	1605.39	1797.36	1777.74	1735.38	1903.31	1655.46	1941.71	1566.3	1762.98	1904.35	2385.53	2047.91
17523	ENSMUSG00000009350	protein-coding	Mpo	0	0	0	0	0	0	0	0	0	0	0	0	0	0.416966	0	0	0	0	0	0	0	0	0.417633
76113	ENSMUSG00000009356	protein-coding	Lpo	2.00619	1.07681	4.24058	31.5474	0	4.13253	4.94591	9.21243	3.77594	5.812	2.42286	0	4.03389	4.23892	7.56786	6.17382	0	4.4293	0	1.08144	1.04342	0	0
17295	ENSMUSG00000009376	protein-coding	Met	8268.16	6616.82	6763.06	8408.75	6611.49	6435.94	5960.46	7180.68	9999.44	9715.15	5777.41	7414.48	7680.21	11241.5	8165.55	5385.19	7981.76	6432.11	8071.96	6952.66	7414.52	12382.8	10769.2
240638	ENSMUSG00000009378	protein-coding	Slc16a12	197.988	290.4	369.55	374.77	37.0114	333.44	146.553	672.29	1951.91	1865.1	2089.42	1441.65	1714.02	1332.73	2811.11	253.484	407.274	220.715	621.597	1604.75	1012.34	2750.15	1821.85
20965	ENSMUSG00000009394	protein-coding	Syn2	0	0	0.743153	0	1.05989	3.94264	3.11129	1.01237	0	0	1.07546	1.48886	1.25301	0	0	3.41486	1.88359	1.68627	1.67154	0	1.17551	0	1.32212
13712	ENSMUSG00000009406	protein-coding	Elk1	1087.54	964.201	790.735	1189.42	1128.23	829.406	855.085	861.41	1090	869.029	1036.53	1359.43	883.803	1022.01	843.752	998.348	1354.36	827.93	1313.46	899.128	882.118	1016.11	1108.84
215690	ENSMUSG00000009418	protein-coding	Nav1	2683.95	2332.17	2170.91	3298.04	2750.49	1384.54	1602.22	1869.4	2120.16	1332.1	1001.65	2825.27	1415.72	2624.89	1547.55	2983.73	5171.32	2747.48	5272.04	1705.39	1624.06	7271.16	5923.7
238799	ENSMUSG00000009470	protein-coding	Tnpo1	10820.8	8242.58	10255.4	10472.5	9707.82	9211.62	8960.73	9505.73	8517.77	9323.16	6339.21	8626.24	7706.16	9568.39	8268.48	9446.55	13880.6	11204	12812.4	8903.07	8322.11	10821.7	11441
17927	ENSMUSG00000009471	protein-coding	Myod1	0	0	0	0	0	0	0	0	0	0	0	0	0	0	0	0	0	0	0	0	0	0	0
67897	ENSMUSG00000009535	protein-coding	Rnmt	1809.54	1461.41	1721.32	1905.69	1457.31	1769.28	1648.97	1791.49	1598.62	1579.54	1337.26	1210.46	1432.32	1594.11	1649.03	2085.02	1837.11	1944.89	1590.51	1961.23	1789.74	1210.46	1234.89
16535	ENSMUSG00000009545	protein-coding	Kcnq1	2921.86	5066.63	2249.78	2708.58	5906.92	2739.74	3882.17	2400.24	3305.46	3589.96	4715.28	4866.21	3909.68	3097.65	3595.57	3394.46	2910.76	3320.72	3095.4	3361.94	3616.93	3890.37	2725.69
20813	ENSMUSG00000009549	protein-coding	Srp14	2645.79	1787.59	1471.03	2668.67	1923.03	1762.27	1810.84	1685.19	2567	1812.72	2357.76	2027.06	1872.68	2267.3	1621.66	1900.16	2322.44	1559.93	2365.85	1627.84	1761.1	2447.77	2395.26
107951	ENSMUSG00000009555	protein-coding	Cdk9	3868.91	4021.47	3008.58	3909.22	3622.53	3532.1	3136.89	3140.12	3677.93	2529.57	3954.35	3482.27	2984.34	3435.46	3013.55	4067.24	4248.46	3693.68	3741.72	3331.1	3015.89	3906.51	3457.78
30933	ENSMUSG00000009563	protein-coding	Tor2a	1185.96	1149.77	1073.55	1059.48	1198.77	1306.86	1389.71	1183.76	998.454	1387.48	1070.26	1036.56	1331.59	950.743	1277.97	1204.48	950.283	1189.45	929.091	1192.62	1167.66	1347.62	1236.6
14287	ENSMUSG00000009566	protein-coding	Fpgs	1080.75	800.644	1020.45	1039.22	779.039	970.296	959.316	980.941	827.211	943.929	669.35	651.158	787.663	1017.27	708.828	745.892	1213.37	826.95	1211	719.909	716.27	881.146	1046.75
239719	ENSMUSG00000009569	protein-coding	Mrtfb	1661.61	1840.74	1937.32	1818.09	2025.4	1847.47	1881.05	1975.03	1928.56	2484.43	1476.99	2331.6	2207.16	2206.79	2500.08	2740.35	2447.1	2470.03	2068.23	2428.78	2383.72	2304.67	2406.36
12419	ENSMUSG00000009575	protein-coding	Cbx5	9965.45	4945.13	11491.3	10256.5	6354.21	8222.18	8130.76	10177.2	8408.92	9613.93	4150.29	4900.35	7273.67	9072.91	8638.84	8272.29	8431.9	9337.81	8659.69	8831.62	7787.62	5417.81	6619.58
80287	ENSMUSG00000009585	protein-coding	Apobec3	7982.5	6549.8	6115.71	7886.29	7325.4	6119.51	5967.06	7209.65	6304.73	5407.65	4399.54	5037.06	5906.94	6558.54	6550.5	7106.17	7262.69	6077.8	6604.8	5905.05	6032.2	4512.3	4772.05
192166	ENSMUSG00000009614	protein-coding	Sardh	786.65	161.75	202.287	915.203	198.219	599.432	241.669	492.225	1623.58	981.828	417.374	369.253	1530.81	1327.57	1246.97	797.69	1217.58	366.627	1538.88	1636.9	1018.5	1515.95	1281.01
22325	ENSMUSG00000009621	protein-coding	Vav2	1928.54	1533.94	1195.31	1855.81	1644.87	1522.66	1495.77	1532.32	2967.91	1919.01	1875.95	2008.88	2290.23	2606.41	2067.78	2637.71	2146.67	2255.04	2651.87	2732.08	2277.73	3659.89	3036.7
104271	ENSMUSG00000009628	protein-coding	Tex15	3.84217	0	10.2756	1.42763	2.23052	7.4302	5.93629	10.5604	2.13754	2.52782	0	1.6847	10.8915	0	13.909	13.2496	5.36352	18.055	6.05407	15.6321	12.3743	0	10.1556
19053	ENSMUSG00000009630	protein-coding	Ppp2cb	6431.14	6521	4220.68	6226.49	6444.04	4192.55	4498.82	3865.48	5664.3	4147.71	7155.12	6648.6	3926.21	5545.31	4206.45	5634.61	6646.47	5395.81	6315.52	4389.52	4324.53	6846.77	6535.72
14373	ENSMUSG00000009633	protein-coding	G0s2	0	0	0	0	0	0	0	0	0	0	0.882113	0	0	0	1.05239	0.83269	0	0	0	0	0	0	0
66233	ENSMUSG00000009640	protein-coding	Dmap1	578.694	446.602	581.875	552.493	374.56	640.39	690.571	630.699	541.288	637.143	537.082	489.778	597.615	563.025	592.755	603.239	606.479	578.41	583.534	554.106	703.079	657.893	635.18
215999	ENSMUSG00000009647	protein-coding	Mcu	4976.88	6843.94	6266.82	4648.45	6822.81	6762.37	5776.93	6643.79	4284.65	7075.4	6352.33	6461.82	6667.81	4740.06	5645.76	6125.7	4484.77	6164.33	4185.16	5541.35	6634.22	7761.6	6722.82
18302	ENSMUSG00000009654	protein-coding	Oit3	150.295	252.918	198.575	135.352	283.133	192.937	314.819	113.071	114.035	51.9673	179.057	140.822	45.9909	57.2591	51.8577	249.724	140.5	357.228	87.5799	156.246	116.893	39.9408	37.8714
83558	ENSMUSG00000009670	protein-coding	Tex11	9.18632	4.11523	0.852073	9.4551	3.77569	1.06911	1.84371	0	0	0	3.13584	4.34972	1.01864	3.15124	0	0	1.5324	0	4.77676	0	0	3.08646	1.08303
110279	ENSMUSG00000009681	protein-coding	Bcr	6010.27	5438.89	5082.39	5857.74	6112.7	4347.17	4087.81	4473.23	5346.75	3896.07	4482.75	5295.12	3872.63	5608.03	3956.88	6141.3	5374.85	5478.83	4326.73	4440.33	4732.09	4589.03	4974.84
18301	ENSMUSG00000009687	protein-coding	Fxyd5	396.566	54.5967	132.765	328.421	53.9013	263.208	337.093	178.255	66.4191	48.744	8.47619	7.10005	88.0559	83.9453	72.1104	885.966	315.388	671.185	239.625	161.666	157.547	39.3548	64.6392
16506	ENSMUSG00000009731	protein-coding	Kcnd1	1032.84	1484.45	633.065	1062.52	1319.72	663.029	665.418	499.159	1143.33	920.037	1595.89	1479.04	786.72	1040.54	491.014	390.461	1440.85	432.765	1415.56	558.893	526.944	2695.65	2158.3
21422	ENSMUSG00000009733	protein-coding	Tfcp2	794.356	697.058	478.135	808.451	739.64	441.546	366.061	538.567	1011.98	550.547	891.496	980.074	629.883	1057.12	655.628	658.401	703.982	578.089	671.002	794.297	531.527	1082.74	862.951
19009	ENSMUSG00000009739	protein-coding	Pou6f1	388.497	544.455	64.2177	386.539	513.238	68.7759	105.944	139.297	914.373	78.2131	572.158	869.388	285.53	737.278	300.358	376.897	670.217	252.497	590.168	364.259	240.527	383.672	410.54
22221	ENSMUSG00000009741	protein-coding	Ubp1	3374.81	3297.97	2895.2	3413.23	3210.59	2830.78	2841.71	2573.17	3196.46	2991.08	2821.68	3368.93	3137.79	3403.93	2726.3	2883.97	4107.77	2878	4242.66	3358.32	3184.57	3954.11	4398.89
74137	ENSMUSG00000009772	protein-coding	Nuak2	1245.16	1138.51	998.015	1259.8	1025.37	948.648	833.978	1086.69	2871.9	1595.39	2450.6	2213.33	1622.57	2025.9	1439.21	1634.69	1596.52	1039.13	1934.51	1728.38	1078.28	1967	1761.12
56542	ENSMUSG00000009828	protein-coding	Cilk1	2882.93	2989.17	3160.25	2869.68	3100.15	3886.98	3471.23	3304.23	2445.31	5087.43	2001.46	2577.23	4165.28	2661.92	3360.4	2302.07	3540.91	2569.78	3329.33	3241.29	3436.24	5100.76	4456.79
67680	ENSMUSG00000009863	protein-coding	Sdhb	2407.67	1557.18	3116.03	2228.92	1668.63	3277.6	3307.62	3040.71	1923.6	3326.36	1603.19	1473.13	2903.87	2259.17	2702.77	2709.85	1957.72	2753.34	2130.83	2568.69	2929.1	2195.28	2357.65
84682	ENSMUSG00000009876	protein-coding	Cox4i2	0	2.39681	0	0	0	0	0	0	0	0.891187	0	1.23176	0	1.16478	0	1.68732	2.43667	1.63908	3.35008	1.18893	0	5.08287	3.44067
67826	ENSMUSG00000009894	protein-coding	Snap47	1622.39	2231.84	1732.22	1609.81	1988.06	1675.38	1624.98	1801.69	2498.66	2072.87	3310.12	2771.66	2422.26	1942.29	2404.09	2316.04	1674.79	2043.74	1689.41	2639.4	2294.7	2326.21	2191.63
70750	ENSMUSG00000009905	protein-coding	Kdsr	1615.55	1148.16	971.557	1589.05	1051.88	942.464	1211.2	1129.33	1923.09	1237.59	1534.84	1638.84	1133.39	2070.85	1168.13	1250.73	1718.81	1291.42	1762.96	1539.27	1484.77	2466.14	2989.17
20479	ENSMUSG00000009907	protein-coding	Vps4b	5893.86	6438.04	4576.66	5993.02	6227.15	4921.8	5123.35	4512.49	5633.08	4770.3	5917.31	5880.36	4781.92	5436.4	5049.39	5448	6493.15	5460.6	5883.48	5196.3	5234.29	7295.14	7061.23
75617	ENSMUSG00000009927	protein-coding	Rps25	15450.2	12427.7	14611.6	15604.8	11692.3	14405.3	14721.5	15174.7	14082.2	12802.3	10538.8	10391.7	12869.8	13064.4	13379.3	14115.1	15615	14109.5	15075.1	13024	14180.3	11799.4	13342.1
83454	ENSMUSG00000009941	protein-coding	Nxf2	0	0	1.11547	0	0	1.07034	0	0	0	0	0	0	0	0	0	0	0	0	0	1.43345	0	0	0
66826	ENSMUSG00000009995	protein-coding	Tafazzin	757.994	2064.58	815.648	944.008	1718.77	905.69	836.145	893.729	1412.69	912.044	2507.52	1954.46	1210.26	1132.39	1275.32	892.122	809.316	1044.57	810.681	1299.77	976.386	1525.92	1046.12
286942	ENSMUSG00000010021	protein-coding	Kif19a	16.4985	10.1136	68.5594	20.5968	3.4607	137.579	195.78	94.1425	37.1184	172.838	17.402	15.1603	256.968	39.0848	168.086	265.393	50.2999	196.813	82.8688	204.309	315.88	114.985	51.2922
11671	ENSMUSG00000010025	protein-coding	Aldh3a2	3130.76	4406.6	2793.34	3025.48	3900.56	3368.7	3832.58	3075.07	3909.61	4199.4	5873.31	5308.5	4087.19	4042.82	3355.43	2703.5	2931.88	2904.09	3282.04	3440.5	3550.94	8424.96	6652.2
114602	ENSMUSG00000010044	protein-coding	Zmynd10	8.0028	6.78828	5.51117	11.9162	5.66335	4.62801	4.91688	3.16618	8.73189	8.50881	7.43487	9.69907	2.81398	7.83747	12.541	7.7128	5.79866	2.57647	3.20242	1.50419	5.13932	16.3183	6.31256
56395	ENSMUSG00000010045	protein-coding	Tmem115	1952.57	1669.3	1464.28	1699.64	1955.55	1646.33	1702.85	1512.68	1579.51	1609.68	1754.82	1642.41	1661.38	1700.66	1467.34	1511.12	1894.12	1548.93	2176.42	1471.48	1513.91	2606.87	2579.78
15587	ENSMUSG00000010047	protein-coding	Hyal2	1598.14	1047.02	939.662	1489.95	1428	1139.3	969.463	871.019	1773.98	1211.57	1442.14	1306.64	1231.78	1500.8	1047.91	1733.3	2277.46	1190.68	2232.29	1459.94	1474.7	1819.92	2360.32
15983	ENSMUSG00000010048	protein-coding	Ifrd2	1670.9	1228.29	2431.32	1382.25	1424.38	2331.45	2339.94	2483.64	1131.33	2287.66	981.418	1094.6	2042.19	1478.55	1554.1	1061.06	1436.74	1338.61	1438.3	1340.29	1783.71	1584.16	1459.17
15586	ENSMUSG00000010051	protein-coding	Hyal1	261.863	270.159	195.616	212.205	382.739	310.453	379.009	233.56	193.423	260.298	259.661	300.57	350.176	171.736	355.165	385.173	351.406	411.154	348.531	585.656	404.048	344.161	327.608
80385	ENSMUSG00000010054	protein-coding	Tusc2	1235.32	1039.31	1206.61	1251.25	1115.79	1362.07	1343.75	1202.88	1201.73	1459.2	1309.11	951.455	1332.62	1219.71	1049.06	1201.98	1358.55	1295.65	1426.31	1151.79	1246.46	2252.01	1954.5
56032	ENSMUSG00000010057	protein-coding	Nprl2	523.402	545.68	522.935	490.472	547.052	606.69	652.939	528.754	518.182	627.973	691.655	625.449	589.232	474.045	576.267	538.567	614.753	532.864	643.624	565.861	540.404	853.511	766.44
76257	ENSMUSG00000010064	protein-coding	Slc38a3	0.896083	0	6.05719	5.54498	0	41.9565	30.9774	10.2756	7.19689	17.0623	0	0	14.8102	4.62918	0	10.5658	3.37252	12.868	1.36401	12.0363	13.0468	19.7396	1.89995
56808	ENSMUSG00000010066	protein-coding	Cacna2d2	0	0	0	0	0	0	1.88225	0	0	0	0	0	9.78175	0.95802	4.25411	2.06151	0	6.23145	2.71609	0	0.936332	6.34599	0
56289	ENSMUSG00000010067	protein-coding	Rassf1	2102.81	2139.72	1660.6	1990.81	2163.22	1987.56	1980.07	1612	1865.3	1377.99	1953.57	1537.55	1689.01	1673.81	1685.47	1945.36	2456.03	2114.63	2342.49	1811.1	1688.8	3041.31	3042.7
71889	ENSMUSG00000010080	protein-coding	Epn3	6228.69	5739.44	7665.11	5803.07	5747.59	7421.44	8083.78	6710.8	6280.7	8752.1	5743.76	5623	8979.04	6455.74	7687.37	6683.23	4800.93	7462.2	5055.44	8970.85	8601.43	10295.9	10350.6
17254	ENSMUSG00000010095	protein-coding	Slc3a2	9473.93	11466.6	8262.06	9057.18	10540.2	9711.65	10297.2	8739.17	7419.8	6186.51	13441.6	12911	6770.28	8256.76	7020.1	8952.39	8860.55	9000.99	8762.64	7819.81	8513.8	12493.5	10611.5
53319	ENSMUSG00000010097	protein-coding	Nxf1	4538.17	5245.16	4800.1	4850.08	4825.33	4485.24	4277.52	4751.87	5173.44	4025.11	6635.03	4961.76	4442.35	4594.56	4488.04	3520.22	4217.23	3900.89	4247.78	4130.45	4199.7	4254.56	4205.37
56389	ENSMUSG00000010110	protein-coding	Stx5a	2317.07	3645.75	3201.66	2516.78	3217.71	2877.01	2738.54	3316.48	3167.64	3028.6	4108.19	4098.84	3601.67	2687.33	4244.44	3021.71	2520.57	2878.02	2308	3117.52	3413.99	2590.29	2358.29
67473	ENSMUSG00000010122	protein-coding	Slc47a1	1.05823	0	1.7918	0	0	0	0.745586	0	0.994436	0.874502	0.846605	0	0	0	0.998597	0.814831	0	3.88058	0	0	0	0	1.1207
234857	ENSMUSG00000010154	protein-coding	Spire2	1102.05	1272	1499.25	1037.86	1459.67	1921.74	1885.34	1534.22	832.507	1480.3	1151.52	1162.11	1719.1	800.41	1260.38	1430.74	1640.04	1543.05	1585.15	1336.49	1501.02	2944.01	2222.36
19130	ENSMUSG00000010175	protein-coding	Prox1	0	0	472.766	0	0	561.43	716.799	507.212	0	1100.06	0	0	1345.7	2.44925	1452.07	703.633	0	762.064	0	771.144	579.627	0	0
71766	ENSMUSG00000010205	protein-coding	Raver1	8600.01	6605.88	8217.29	8458.74	7589.91	7171.33	6839.42	8177.02	7101.54	7743.92	4868.92	6653.15	7129.08	7477.07	7295.66	6239.49	8610.22	6742.63	8892.88	7158.32	7362.39	5657.66	7162.27
72503	ENSMUSG00000010277	protein-coding	Bltp2	23125	26163.9	21451.6	23135.4	25359.8	21399.3	20072.3	20703.5	21069	19721.4	21463.9	20986.8	19577.4	20656	17796.5	22223.1	19433.7	22128.1	18080	21131.1	21357.5	18615.3	18133.9
98404	ENSMUSG00000010290	protein-coding	AI597479	1005.4	949.299	851.862	968.539	1041.64	819.036	902.062	837.057	1129.05	919.47	1080.82	1053.23	851.793	1040.68	917.182	977.402	1088.37	913.107	1070.81	966.047	866.212	1146.46	1156.18
67893	ENSMUSG00000010307	protein-coding	Tmem86a	113.206	134.254	198.139	142.278	122.654	123.716	141.699	235.483	210.158	136.868	254.07	184.457	135.374	164.016	200.512	186.897	217.706	172.349	194.585	170.415	124.88	213.587	210.241
269120	ENSMUSG00000010311	protein-coding	Optc	0	0	8.86859	0	0	6.75845	3.40654	7.94258	0	11.3639	0	2.96419	11.0361	0	28.1667	8.36719	0	7.74848	0	20.5274	6.4689	0	1.70743
83560	ENSMUSG00000010342	protein-coding	Tex14	5.94369	4.49446	38.323	3.15715	1.59632	7.63052	5.39203	15.2268	7.99972	2.80865	11.6055	7.60957	4.248	6.21438	1.59825	6.54095	5.11565	12.3963	1.31497	6.42902	3.53424	6.01953	4.49622
70110	ENSMUSG00000010358	protein-coding	Ifi35	1558.86	2473.61	2518.95	1656.53	1742.25	2867.51	2348.49	3105.02	436.109	989.17	564.514	410.231	3328.52	464.349	3393.86	2427.09	1781.05	2141.69	1762.83	2626.39	3216.56	597.137	492.04
66599	ENSMUSG00000010362	protein-coding	Rdm1	273.137	428.983	603.599	314.045	319.511	683.896	800.07	462	414.598	444.968	682.111	427.554	343.932	423.111	392.633	591.827	338.447	750.598	357.358	484.743	467.42	512.995	373.293
18002	ENSMUSG00000010376	protein-coding	Nedd8	4369.65	3786.77	3744.6	4199.72	3257.52	3761.74	4207.61	3585.39	3472.52	3673.24	4068.71	3138.34	3567.66	3727.7	3165.96	3702.81	4177.48	3731.66	4236.73	3286.4	3339.63	4815.51	4336.32
53334	ENSMUSG00000010392	protein-coding	Gosr1	1601.17	1519.92	2541.25	2110.96	1460.91	2364.4	2557.05	2400.73	1491.53	2662.86	1595.92	1823.79	2623.38	1300.04	2195.53	1930.04	1678.01	2293.43	1370.35	2460.5	2529.9	1405.31	1950.6
68836	ENSMUSG00000010406	protein-coding	Mrpl52	2325.77	2190.26	2073.63	2255.32	1995.35	2102.72	1948.07	1947.85	2001.51	1835.23	2407.98	1766.22	1878.94	2224.5	1674.7	1750.9	1868.85	1754.74	1703.16	1695.11	1880.6	1512.94	1794.45
78634	ENSMUSG00000010435	protein-coding	Spaca7	41.6046	47.424	117.001	55.2661	20.2209	137.284	150.818	121.976	109.085	317.206	215.019	149.894	282.538	168.962	178.359	83.0723	119.424	94.0793	151.606	146.908	162.101	339.766	258.959
226976	ENSMUSG00000010453	protein-coding	Kansl3	3242.65	2799.89	2338.83	3199.13	3057.95	2242.93	2326.54	1916.38	3202.96	2038.63	2493.69	2674.1	2556.38	2825.62	2365.31	3604.2	4184.02	3341.71	3354.12	2778.48	2502.25	3182.53	3149.77
14051	ENSMUSG00000010461	protein-coding	Eya4	1.46263	0	0	0.824692	0	2.87741	0	1.02362	0	0	0	0	0	0	1.77376	2.00616	2.00182	0	2.97489	0	0	0	0
100271841	ENSMUSG00000010492	ncRNA	Uckl1os	10.1207	0.883759	2.06245	1.5025	0	3.38116	1.68912	2.75952	2.24956	5.05248	0	0	10.0101	2.60656	0.767223	1.84394	0	1.20389	0	1.72938	0.842768	1.8926	0
14084	ENSMUSG00000010517	protein-coding	Faf1	2117.3	1899.93	2790.32	2226	1760.66	2655.02	2615.99	2772.99	1698.18	2929.48	1909.88	1915.35	2566.22	1846.67	2395.74	2396.94	2228.86	2436.51	2158.98	2320.46	2855.28	2878.66	2698.04
212539	ENSMUSG00000010529	protein-coding	Gm266	0	0	0.9397	0	0	0	0	2.44075	0	0	0	0	0	0	3.1449	0.811057	0	0	0	0	0	0	0
76927	ENSMUSG00000010538	protein-coding	Tsacc	23.6202	24.6498	49.3037	34.8321	15.1961	42.9897	31.8036	45.5476	44.1414	49.2324	44.1128	20.4065	68.6294	42.5786	57.5956	43.9736	17.6795	50.9012	21.3105	51.128	49.325	21.2346	28.5828
67493	ENSMUSG00000010554	protein-coding	Mettl16	1724.93	1399.09	2463.95	1726.99	1498.7	2303.25	2184.34	2180.89	1401.66	1813.68	1364.88	1198.34	1611.41	1638.03	1528.41	1402.96	1361.86	1642.48	1502.66	1614.11	1598.83	909.948	1205.87
75761	ENSMUSG00000010601	protein-coding	Apol7a	13.2935	26.346	96.7891	7.05163	8.4146	158.647	181.618	135.384	2.97464	123.184	2.26582	3.54134	221.319	6.6251	151.329	129.917	24.4942	120.01	20.0765	132.115	239.777	4.48117	7.59011
66268	ENSMUSG00000010607	protein-coding	Pigyl	777.787	799.176	746.462	715.357	730.456	910.09	962.356	763.771	790.64	927.574	1052.35	870.557	985.567	695.419	899.23	850.752	729.295	914.921	689.97	882.466	957.124	862.765	755.834
67039	ENSMUSG00000010608	protein-coding	Rbm25	5608.57	5173.07	6747.95	6091.8	5532.74	6491.74	6127.08	5906.23	5074.87	5511.15	4576.16	4803.89	5594.81	5024.08	5764.64	6436.24	6238.5	6582.7	6015.32	6230.39	6217.08	5418.06	5277.04
19165	ENSMUSG00000010609	protein-coding	Psen2	396.703	550.229	541.106	424.587	486.996	544.723	497.454	510.573	415.023	515.935	663.399	480.838	519.936	459.883	568.138	398.749	488.125	430.268	490.781	521.598	525.099	676.957	583.726
235674	ENSMUSG00000010651	protein-coding	Acaa1b	452.566	148.226	23.6314	351.024	117.628	91.7157	80.9979	22.8814	1222.14	150.354	744.113	415.371	176.691	998.79	39.6293	90.1877	372.376	88.3875	446.735	182.19	139.057	2236.17	2271.35
18799	ENSMUSG00000010660	protein-coding	Plcd1	393.122	136.145	128.321	233.837	211.148	200.68	206.422	171.328	279.944	214.974	127.447	193.473	221.706	204.367	191.866	320.403	218.34	296.959	114.137	201.099	304.925	151.434	181.656
76267	ENSMUSG00000010663	protein-coding	Fads1	5236.62	4256.33	4820.81	5563.95	4061.11	3073.03	3133.57	5362.19	5324.23	3842.44	4432.01	6216.87	3654.79	4482.63	5670.18	5208.63	5233.33	5223.99	5180.85	6126.27	5707.01	1355.54	2614.04
56873	ENSMUSG00000010721	protein-coding	Lmbr1	1233.94	1881.7	631.42	1205.98	1684.03	756.93	790.645	685.444	1263.86	874.456	1512.87	1510.78	835.59	1110.55	1021.29	1079.37	1211.73	968.475	1097.7	967.754	856.532	1065.47	1069.78
79202	ENSMUSG00000010751	protein-coding	Tnfrsf22	4440.99	4808.32	1959.76	3804.73	5360.37	1510.85	1780.59	1575.7	2934.24	877.881	3446.97	2956.52	1456.63	2718.67	1411.44	3307.34	4410.28	2705.8	4377.06	2191.03	1515.61	1627.14	2641.39
27267	ENSMUSG00000010755	protein-coding	Cars	5079.8	4458.55	4466.21	4638.87	4773.34	5322.48	5306.75	4504.27	2834.04	2386.94	2787.88	3172.29	3397.72	2941.56	3426.07	6499.55	3822.23	5859.55	3320.79	4258.37	4239.58	2860.06	2854.17
22113	ENSMUSG00000010760	protein-coding	Phlda2	539.229	403.246	641.732	603.654	401.52	577.674	686.661	519.514	325.218	331.008	277.179	278.367	297.009	435.194	265.107	387.159	396.771	468.419	465.493	322.433	384.824	354.354	366.862
22413	ENSMUSG00000010797	protein-coding	Wnt2	0	0	0	0	0	0	0	0	0	0	0	0	0	0	0	1.68375	0	0	0	0	0	0	0
14394	ENSMUSG00000010803	protein-coding	Gabra1	0	0	0.939776	0	0	1.35642	2.81346	11.6327	0	0	0	0	0.55813	0	0	1.74246	0	5.67042	0	10.1916	4.20134	0	0
170935	ENSMUSG00000010825	protein-coding	Grid2ip	0	0	0	0.942649	0	0	0	0	0	0.825335	0	0	0	0	1.94362	2.2914	0	2.03561	1.52792	0.966654	1.04513	0	0
105785	ENSMUSG00000010830	protein-coding	Kdelr3	476.854	364.281	467.572	426.356	379.212	418.078	432.188	493.723	471.068	232.91	190.086	193.223	463.187	251.796	610.291	864.541	559.935	787.494	442.007	554.561	553.39	203.27	212.825
56369	ENSMUSG00000010911	protein-coding	Apip	616.112	297.948	505.435	595.121	284.007	495.425	535.478	550.986	643.816	607.583	445.149	400.563	523.783	620.794	505.104	398.61	493.95	432.318	525.807	467.946	416.179	474.494	533.867
27402	ENSMUSG00000010914	protein-coding	Pdhx	1140.99	617.43	1397.78	1168.96	613.794	1287.77	1334.97	1400.32	1110.25	1445.25	602.094	568.619	1268.95	1186.47	1150.44	1178.33	1267.58	1157.93	1105.27	1187.68	1202.89	1066.22	1262.02
234729	ENSMUSG00000010936	protein-coding	Vac14	2577.26	1829.44	2620.37	2530.64	2224.09	2630.36	2614.11	2590.06	1815.64	2711.01	1530.44	2112.61	2217.24	2215.47	2129.01	2281.96	2427.66	2579.96	2847.48	2318.09	2492.57	2399.48	2715.71
68279	ENSMUSG00000011008	protein-coding	Mcoln2	0	0	3.67152	1.70447	0	0	0.645954	0	0	0.754619	0	0	0	0	0	0	0	1.33869	0	0	0	0	0
20537	ENSMUSG00000011034	protein-coding	Slc5a1	31.8393	8.14764	4.63425	19.371	3.09203	5.39323	4.6463	6.31627	37.1673	8.16894	4.34765	7.36538	13.2036	37.8988	7.23745	15.2457	27.2929	10.4404	15.3152	10.6667	19.404	6.48365	9.32445
67605	ENSMUSG00000011096	protein-coding	Akt1s1	3566.45	3351.32	3965.55	3726.16	3116.25	3767.79	4466.1	3852.07	3852.39	3647.47	3951.32	3885.79	3808.9	3617.63	3266.01	3613.8	3263.38	3598.06	3562.65	3815.97	3676.26	3382.69	3900.54
21376	ENSMUSG00000011114	protein-coding	Tbrg1	5262.04	5219.57	5033.96	5274.6	5017.84	5207.39	5076.42	5409.06	3321.63	3849.34	4090.56	3977.24	4835.69	3714.59	5038.28	5714.63	5402.58	5014.44	5276.99	4364.85	5275.97	4375.62	4490.4
11565	ENSMUSG00000011148	protein-coding	Adssl1	322.561	336.975	158.57	213.32	369.288	256.769	336.49	167.568	487.976	177.993	441.432	420.791	279.651	271.67	215.776	1529.85	525.258	970.661	332.428	411.888	319.277	149.359	145.151
75556	ENSMUSG00000011154	protein-coding	Cfap161	1.28302	1.3718	0	0	2.41879	1.05512	1.20371	1.96244	0	1.05616	2.03818	2.7854	0	0	0	0	0	0	0	2.69952	0	0	1.35756
72308	ENSMUSG00000011158	protein-coding	Brf1	926.089	1186.34	1008.97	960.981	1123.17	1097.3	974.908	990.262	1063.45	1193.96	1130.2	1420.99	1206.07	1087.44	1268.72	934.1	1099.14	1010.47	1001.59	1233.61	1149.24	1306.81	1129.87
22355	ENSMUSG00000011171	protein-coding	Vipr2	0	0	6.6298	2.42754	0.820422	13.81	8.6084	6.01604	0.821513	15.8631	0	0.978065	27.6953	0	9.03492	1.34323	0.656723	3.19321	0	1.8842	4.53662	0	8.50122
18263	ENSMUSG00000011179	protein-coding	Odc1	16886.1	9391.29	12505.2	17591.1	8745.8	11032.2	11174.1	10984	11481.2	9539.66	7271.46	7422.17	8962.26	15765.8	10054.8	10123	13639.9	11828.6	14691.2	9343.69	9837.52	12191.5	12758.6
66628	ENSMUSG00000011254	protein-coding	Thg1l	323.71	253.753	390.633	278.709	320.948	272.177	296.297	359.801	177.205	301.699	271.359	285.034	229.025	337.532	344.4	293.231	226.735	261.95	230.406	322.106	282.573	142.552	199.392
11492	ENSMUSG00000011256	protein-coding	Adam19	10.3162	8.84649	5.25422	10.5369	8.73315	14.4595	2.91587	20.8822	0	0	0	0	0	0	0	29.3438	18.672	5.32595	11.129	0	0	0	0
230721	ENSMUSG00000011257	protein-coding	Pabpc4	6200.46	4485.58	8674.12	6610.28	5138.78	8328.42	7909.61	9333.28	4562.25	6613.14	3424.14	3850.08	6914.08	5963.29	7567.72	7766.46	5859.81	8483.98	5192.45	7985.59	7676.68	3906.54	4812.91
74463	ENSMUSG00000011263	protein-coding	Exoc3l2	0	0	1.21249	0	0	0	2.99604	3.21136	0	0	0	0	0.839418	0	1.60738	4.31804	1.06346	1.06296	0	0	0	0	0
63872	ENSMUSG00000011267	protein-coding	Zfp296	231.038	133.194	273.25	235.001	104.509	249.043	236.874	272.593	171.71	113.295	103.564	80.0071	192.035	168.281	201.186	183.518	185.797	140.041	194.701	194.4	176.654	65.6781	111.928
66968	ENSMUSG00000011305	protein-coding	Plin5	34.6345	81.1123	28.2874	25.5971	100.062	31.0499	46.7918	34.6394	44.5524	17.0228	97.4329	71.1167	15.3897	29.0766	24.3087	56.7975	72.0085	40.5479	65.8013	41.6573	29.4253	30.7108	39.9905
70616	ENSMUSG00000011306	protein-coding	Sugp1	2022.61	1986.57	1819.84	1949.44	2215.08	1903.08	1988.11	1897.29	2053.1	1919.51	2202.69	2299.2	2066.83	1868.27	1841.26	1906.43	2107.85	1799.24	2295.82	1935.96	1842.93	2384.15	2312.75
71755	ENSMUSG00000011382	protein-coding	Dhdh	24.4719	51.6992	50.3001	35.6038	25.985	33.8899	37.5657	92.9456	64.0048	59.7894	55.3688	45.116	75.6527	35.5221	71.1089	60.7764	96.9357	57.5211	34.7447	89.7091	71.8474	75.2743	98.3399
233056	ENSMUSG00000011427	protein-coding	Zfp790	467.779	596.918	509.303	387.573	585.499	505.548	581.379	552.826	550.621	617.786	706.534	576.67	665.378	420.575	612.109	534.274	399.38	514.386	459.54	675.577	529.757	613.962	506.706
240121	ENSMUSG00000011589	protein-coding	Fsd1	21.1616	8.36687	57.925	21.5186	1.82036	35.2762	17.1176	108.635	45.517	27.871	7.01924	13.019	38.4015	28.7252	66.7749	8.15282	51.4381	18.031	35.6357	114.899	20.0641	21.6371	23.5239
641361	ENSMUSG00000011632	protein-coding	Pinlyp	4.3976	10.7141	24.0988	8.04085	5.13301	27.3375	24.5793	16.3849	8.17725	13.6013	4.44175	1.23755	26.4003	0	14.4584	19.3784	10.7264	29.0862	3.32166	17.6439	16.0278	3.88293	10.4912
70300	ENSMUSG00000011658	protein-coding	Fuz	247.733	425.742	387.619	298.348	311.322	473.494	429.352	511.728	514.041	613.817	623.684	426.574	687.772	432.507	763.04	452.553	288.043	399.559	343.883	625.404	641.116	470.1	332.831
80297	ENSMUSG00000011751	protein-coding	Sptbn4	58.6298	43.486	53.761	62.4501	46.7264	47.083	46.1303	49.5444	87.9167	55.0204	46.9494	45.3276	30.5755	47.0244	44.154	45.5155	72.5166	33.5586	45.4337	35.5474	35.5476	44.9482	38.155
18648	ENSMUSG00000011752	protein-coding	Pgam1	40619.9	52379.8	41369.7	37296.1	56560.9	34249.4	37343.8	38759.2	26520.5	21553	35886.4	33841	20717.7	23408.4	25328	35900.5	39700.1	36797.2	39681	23809.5	26105.9	14219.6	18769.1
14020	ENSMUSG00000011831	protein-coding	Evi5	3426.82	4021.04	2246.16	3628.96	4004.1	1929.99	1692.94	2156.19	3012.08	1933.15	3861.39	4239.15	1943.51	2883	2079.55	2427.29	2784.54	2182.16	2789.33	2059.97	1950.25	2275.95	2230.53
213027	ENSMUSG00000011832	protein-coding	Evi5l	367.457	571.476	449.485	299.535	538.739	490.242	501.612	427.175	498.16	447.214	557.484	767.687	510.833	405.799	431.939	452.116	462.184	409.969	370.578	417.815	426.467	559.072	528.113
102209	ENSMUSG00000011837	protein-coding	Snapc2	891.494	1401.34	775.271	769.526	1389.05	842.237	875.885	782.616	778.966	640.737	1291.27	1159.85	763.995	742.351	714.101	1242.54	1035.59	1074.82	933.827	767.92	796.628	1060.04	1074.18
216963	ENSMUSG00000011877	protein-coding	Git1	2749.99	3009.47	3714.35	2714.45	3288.62	3515.95	3612.46	3514.67	2581.48	3355.5	2768.63	2888.66	3783.33	2793.16	3751.28	5243.86	2907.56	4984.65	2735.04	4396.14	4119.38	2458.66	2510.08
56356	ENSMUSG00000011884	protein-coding	Gltp	7259.35	8588.95	5581.01	6501.71	8849.24	6088.87	5728.36	5192.89	4693.25	7345.78	7586.43	8536.25	5717.72	6739.91	4286.15	3750.48	5451.09	4173.35	5767.07	4266.61	4850.65	10813.8	9466.87
12175	ENSMUSG00000011958	protein-coding	Bnip2	3450.95	2629.36	1986.59	3459.53	2845.9	2148.14	2134.61	1945.34	2444.84	1285.78	2073.52	2256.78	1531.7	2639.68	1683.11	3338.88	4673.3	2866.95	4217.39	1946.47	1860.59	2516.64	3425.32
12455	ENSMUSG00000011960	protein-coding	Ccnt1	3126.64	1884.92	2699.41	2914.79	2162.95	2416.24	2466.74	2456.58	2626.76	2331.75	1756.15	2057.32	2236.81	2906.47	2078.15	2550.32	2685.67	2664.6	3181.2	2666.1	2664.59	2471.02	2736.77
224024	ENSMUSG00000012017	protein-coding	Scarf2	7.67781	9.67576	51.8839	11.9896	7.78167	26.2862	16.3692	66.5789	11.1182	9.38663	0	1.48057	10.3683	5.9246	68.9625	98.192	11.8478	47.9387	15.1322	53.5003	53.3235	0	2.59287
52592	ENSMUSG00000012076	protein-coding	Brms1l	710.556	580.836	766.084	682.374	752.27	785.954	665.035	839.698	538.379	667.818	592.901	688.199	650.156	637.613	882.868	854.092	522.55	826.664	588.334	668.01	780.627	429.502	496.862
94112	ENSMUSG00000012114	protein-coding	Med15	2775.52	3473.68	3767.91	2954.74	4093.8	3604.11	3646.11	3227.62	3169.79	3573.37	2122.24	3342.43	3731.05	2690.32	3727.66	4434.19	3468.6	4581.31	2985.26	3816.13	4189.52	2929.88	3386.48
67422	ENSMUSG00000012117	protein-coding	Dhdds	1122.79	1218.31	1664.96	1153.6	1006.53	1814.2	2018.96	1699.3	1255.88	2209.04	1100.67	1175.92	2244.12	1108.13	2054.66	1827.72	856.553	1645.25	970.822	1808.33	1918.21	1113.59	1048.24
230806	ENSMUSG00000012123	protein-coding	Crybg2	209.123	220.965	466.476	226.712	228.686	634.964	582.339	703.393	187.687	530.437	192.049	193.69	449.036	222.83	533.085	244.788	180.903	311.222	173.744	421.319	531.029	381.968	245.279
67586	ENSMUSG00000012126	protein-coding	Ubxn11	50.6588	56.002	53.275	56.9452	41.4176	70.4047	53.2998	69.067	179.657	97.6057	84.354	70.8463	86.6098	170.534	128.806	134.256	50.7222	52.0302	35.9676	201.284	116.951	36.8109	16.7411
68393	ENSMUSG00000012187	protein-coding	Mogat1	3.25602	0.7851	6.25202	2.06278	0	2.41877	4.17141	1.69397	3.06631	4.2455	0	0	1.47162	0.76982	1.39345	13.1863	2.766	4.86947	6.80261	2.40226	3.06832	1.39657	1.25345
74094	ENSMUSG00000012296	protein-coding	Tjap1	1593.96	1782.79	1432.31	1779.45	1874.84	2026.2	1629.81	1405.7	1724.06	1262.07	1502.67	1617.22	1428.33	1524.66	1372.52	1446.82	1611.05	1350.61	1971.28	1579.87	1373.64	2288.93	2124.78
13661	ENSMUSG00000012350	protein-coding	Ehf	15700.7	14765.9	14620.7	16652.8	14636.2	16092.9	14339.8	16949.4	19259	20472.8	15805	15718.3	21122.9	18236.1	19760.8	14160.8	15330.3	12905.1	15595.2	18069.2	18072.8	19458.3	18103.7
71950	ENSMUSG00000012396	protein-coding	Nanog	1.13705	3.60657	0.958542	3.16605	0	2.7875	3.20321	2.33997	1.06611	2.81341	6.27811	5.07578	2.27133	3.55849	2.13569	0.876818	4.27536	0	0	9.81257	2.3647	6.69934	0
66480	ENSMUSG00000012405	protein-coding	Rpl15	21559.3	22163.5	17287.6	22138.1	18568.8	18372.7	17665.3	18309.6	20957	15153.4	20613.6	17182.7	16179.7	19562.3	18644.9	18842.1	20295.6	18990.4	18292.9	17108	18134.7	14628	15699.6
66074	ENSMUSG00000012422	protein-coding	Tmem167	2145.99	2176.98	2595.07	2181.76	2143.38	2323.17	2698.51	2212.14	1641.29	2168.6	1933.41	1890.1	2259.93	1771.55	2301.35	2333.38	2434.63	2646.8	2818.99	2035.52	2049.37	2717.25	2543.92
117167	ENSMUSG00000012428	protein-coding	Steap4	203.123	221.708	41.7065	282.337	117.634	77.7897	84.5573	32.929	713.058	98.0256	373.312	358.608	66.9217	457.378	34.1276	231.522	41.3341	104.131	59.9786	74.9526	73.0531	11.6629	10.4572
66308	ENSMUSG00000012429	protein-coding	Mplkip	505.928	659.289	575.436	565.221	620.034	528.065	562.634	579.314	482.385	590.852	638.246	579.512	622.441	543.678	613.221	844.498	683.856	729.447	816.438	613.307	571.052	645.214	615.064
16551	ENSMUSG00000012443	protein-coding	Kif11	3250.98	2380.95	5772.58	3304.66	2846.68	4598.23	4448.24	5445.8	1618.08	5075	799.338	1943.39	3201.78	2259.74	4264.07	2736.54	2546.72	3703.97	2491.15	3609.75	4010.77	788.994	2088.9
68240	ENSMUSG00000012483	protein-coding	Rpa3	1034.17	672.64	818.508	967.485	738.756	757.317	829.592	752.455	745.329	733.948	517.258	554.51	640.688	747.737	661.513	771.615	878.5	837.669	877.814	674.572	728.279	464.081	625.404
74568	ENSMUSG00000012519	protein-coding	Mlkl	1642.4	2347.96	1865.09	1605.45	2538.05	2330.4	2322.93	2163.38	374.762	783.55	432.66	480.679	1553.57	468.829	1518.83	1565.47	1955.35	1714.49	1886.78	1101.77	1493.37	556.836	500.899
320938	ENSMUSG00000012535	protein-coding	Tnpo3	5870.19	4812.55	5636.14	5808.42	4877.3	5008.85	4993.55	5360.76	5015.11	4758.95	4745.47	4618.25	4327.6	5472.29	4634.54	4860.91	5324.99	5214.45	5009.55	4787.32	4968.53	4818.06	4927.89
320244	ENSMUSG00000012609	protein-coding	Ttll5	1269.19	1082.81	1493.29	1006.6	1128.18	1579.06	1686.49	1374.57	850.271	1861.36	814.461	1442.28	1658.15	1175.77	1561.02	2003.15	1322.95	1798.01	1362.79	1602	2162.21	978.732	889.433
69930	ENSMUSG00000012640	protein-coding	Zfp715	361.079	515.121	425.183	322.751	474.115	390.151	368.527	460.457	600.358	465.479	576.51	469.594	503.02	484.748	650.131	459.869	337.318	409.887	406.996	588.421	481.729	435.741	384.35
57264	ENSMUSG00000012705	protein-coding	Retn	3.43057	0	0	0	1.07557	0.943894	1.60819	0	3.2211	0	0	1.28403	0	0	1.07613	0.881363	1.88604	2.29101	0	1.2344	0.871888	0	0
22295	ENSMUSG00000012819	protein-coding	Cdh23	15.0008	64.0175	0	6.13695	51.3849	0.499787	0.437795	0	6.41114	0	2.44645	2.72821	0	0	0	3.33678	4.68852	4.0169	1.8513	0	0	0	0
20103	ENSMUSG00000012848	protein-coding	Rps5	21893.8	24693.4	25276.3	22439.9	22926.4	25468.8	26063.5	26394.1	24536.4	23222.4	23455.2	19761.5	24570.7	21274.2	25853.7	27137.3	20084.5	26117.8	19702.6	24982.1	26305.8	15550.5	15503.5
244550	ENSMUSG00000012889	protein-coding	Podnl1	0.878835	2.85664	0.756305	3.63692	5.6839	2.1861	2.76493	0	5.19036	0	0	1.47136	0	0.941895	0	0.995428	2.65703	3.09256	1.98859	0	0	0	0
330814	ENSMUSG00000013033	protein-coding	Adgrl1	2490.2	1777.61	1917.9	2249.94	1785.09	917.054	858.381	1255.08	2507.81	1402.4	1563.64	2442.7	1013.99	2220.5	1476.29	1048.37	2149.94	1081.99	2545.36	1415.3	947.3	1356.58	1582.33
75723	ENSMUSG00000013076	protein-coding	Amotl1	4023.96	2243.57	2276.97	3619.66	2946.64	2073.3	1948.11	1900.01	3269.98	2165.4	1762.97	3026.33	1778.75	3348.59	2308.93	5607.37	6911.75	5020.92	5081.73	4035.94	2914.93	2157.42	3979.19
69147	ENSMUSG00000013083	protein-coding	2200002J24Rik	5.24388	14.8428	18.0188	1.80996	2.7323	14.7537	18.6084	14.3977	5.48928	15.2793	15.6791	19.5098	15.2599	0	11.1294	15.0173	7.38611	13.2423	1.58231	19.9387	5.13352	9.34935	9.94122
104156	ENSMUSG00000013089	protein-coding	Etv5	1781.97	1167.25	1660.74	1968.66	1041.79	1269.07	1417.34	2097.42	2153.38	1234.38	919.858	1185.24	1318.56	1859.29	1808.43	1768.4	1587.25	1672.21	1424.16	1987.95	1774.91	566.864	658.418
70575	ENSMUSG00000013150	protein-coding	Gfod2	729.486	530.548	673.226	668.329	582.67	520.254	735.067	613.133	645.039	536.804	670.805	666.657	628.64	616.38	612.76	842.313	923.385	887.497	1156.32	653.439	736.028	779.257	709.979
102124	ENSMUSG00000013155	protein-coding	Enkd1	699.929	669.448	694.952	705.543	724.022	712.949	804.31	676.241	502.287	486.284	367.141	477.597	486.888	515.246	505.666	557.948	587.869	623.644	642.859	545.248	516.146	288.544	384.501
71046	ENSMUSG00000013158	protein-coding	4933405L10Rik	4.31744	6.03979	5.75159	0	0	7.79205	0	6.88834	4.52068	2.67682	6.1565	6.09997	2.17804	2.31337	2.06805	0.829103	3.25241	0.810016	9.90172	3.5066	3.38068	3.40073	0
11972	ENSMUSG00000013160	protein-coding	Atp6v0d1	2537.47	3137.44	2767.7	2764.9	3070.04	3137.45	3340.64	2564.12	2839.52	3522.93	4236.79	4052.42	3431.18	2841.15	3146.62	2968.99	2510.09	2890.11	3014.81	2790.21	3116.78	5103.11	4242.11
19280	ENSMUSG00000013236	protein-coding	Ptprs	15492.1	11467	8267.5	13620.4	15244.3	8005.1	7289.01	8587.45	15468.7	8855.26	9537.52	16669.3	10520.6	14355	10424.3	12065.5	14967	10852	12580.9	11933.9	11019.6	7752.01	11515
98396	ENSMUSG00000013275	protein-coding	Slc41a1	2589.87	2275.69	1584.92	2461.72	2849.61	1643.07	1978.67	1548.9	2412	1584.44	1357.12	1789.67	1581.34	2171.75	1584.64	2186.16	2720.21	1855.63	2770.21	1743.21	1712.09	1682.69	1900.88
74562	ENSMUSG00000013338	protein-coding	Fer1l4	1252.48	316.547	635.132	978.726	452.025	901.871	1087.06	446.319	999.376	944.657	181.282	297.181	749.463	1227.2	480.156	467.915	299.734	789.715	305.053	569.838	624.891	246.578	212.042
74054	ENSMUSG00000013353	protein-coding	4931406B18Rik	0	0	0	0	0	2.69429	0	0	0	0	0	0	0	0	0	0	0	0	0	0	0.4959	0	0
210094	ENSMUSG00000013367	protein-coding	Iglon5	5.17668	7.93824	3.70868	6.75721	3.9022	3.47501	2.19594	2.36595	0	0	0	0	0	0	0.9934	21.4014	33.6992	1.55703	3.16199	1.11819	2.16373	0	2.18808
140486	ENSMUSG00000013415	protein-coding	Igf2bp1	209.614	528.833	1099.87	108.32	549.77	807.573	806.981	1033.62	283.855	848.226	307.905	689.299	866.951	309.179	1036.37	881.048	590.672	1073.37	520.157	851.625	724.213	313.368	520.189
14422	ENSMUSG00000013418	protein-coding	B4galnt2	112.972	494.625	476.793	308.374	115.757	1004.46	661.679	883.274	616.437	3407.31	1032.5	671.283	4069.77	1599.69	2633.93	299.308	66.0218	348.055	150.41	1150.54	1703.92	7459.25	3614.26
270210	ENSMUSG00000013419	protein-coding	Zfp651	468.808	382.169	160.463	501.503	364.753	78.7717	20.0013	204.335	747.28	105.912	488.478	699.123	132.599	717.399	414.763	433.868	689.524	254.408	597.88	403.012	287.121	278.487	676.547
58202	ENSMUSG00000013465	protein-coding	Nelfb	3537.19	3956.4	2687.9	3396.72	3825.06	3060.01	2802.13	2998.23	3551.82	3042.23	3844.66	3489.22	3106.07	3183.54	3245.17	3213.77	3450.56	3088.46	3302.53	2926.49	3002.91	4180.07	3530.61
170720	ENSMUSG00000013483	protein-coding	Card14	573.596	816.372	261.085	550.383	770.608	395.687	342.347	175.924	409.97	265.085	671.355	595.625	216.984	577.984	101.345	407.817	623.818	446.519	552.117	274.246	192.819	1158.87	851.847
72392	ENSMUSG00000013495	protein-coding	Tmem175	347.361	594.266	291.1	352.763	510.838	298.851	361.829	388.001	523.647	536.323	881.462	811.75	546.478	551.085	490.673	335.427	265.879	320.215	264.609	494.52	399.977	425.686	467.802
76960	ENSMUSG00000013523	protein-coding	Bcas1	2051.56	1488.86	1912.05	1807.84	1130.06	2038.16	1841.51	1777.87	1781.77	1166.56	2094.51	1688.12	1169.12	1763.25	1099.96	1178.32	2062.31	1410.75	1899.15	839.463	826.569	6250.19	2984.69
27883	ENSMUSG00000013539	protein-coding	Tango2	411.855	584.058	463.485	377.839	447.817	542.308	535.58	587.129	504.122	518.511	715.006	601.102	524.946	387.824	498.127	762.226	496.099	675.094	619.523	478.997	550.667	750.417	594.787
19378	ENSMUSG00000013584	protein-coding	Aldh1a2	97.6729	0	61.2706	91.7141	0	44.178	81.1335	36.5756	45.3824	9.97962	0	1.23184	9.89768	100.456	5.17536	164.605	4.96158	205.356	8.44212	18.9619	29.7154	1.29534	0
226646	ENSMUSG00000013593	protein-coding	Ndufs2	8045.01	6791.04	6671.11	8091.48	6676.45	7079.33	7291.18	6783.06	8347.2	7321.92	8165.17	7097.47	6495.85	8165.7	6018.97	7064.02	8508.23	7064.93	8498.97	6625.5	7148.03	8365.11	8179.45
66696	ENSMUSG00000013611	protein-coding	Snx31	0	0	0	1.02049	0	0	1.55044	0	0	0	0	0	0	0	0	0	0	0	0	0	0	0	0
381629	ENSMUSG00000013622	protein-coding	Atraid	974.343	2076.05	860.58	1091.71	1653.99	861.727	913.383	1001.14	1505.36	1249.3	2979.65	2173.31	1312.46	1478.59	1240.74	658.841	817.467	690.225	898.558	962.788	1006.26	1903.25	1522.35
69719	ENSMUSG00000013629	protein-coding	Cad	5767.91	3195.54	6607.17	6189.27	3966.06	5360.13	5209.73	6647.49	3765.71	5194.74	1167.47	2575.51	4061.4	6081.47	3603.07	3259.82	4401.3	4177.72	4007.28	4097.51	4214.53	1806.83	3405.14
70163	ENSMUSG00000013643	protein-coding	Lypd8	136.513	313.581	169.746	57.4385	354.028	679.369	455.945	353.867	22.4877	227.43	83.2949	19.4654	1393.63	47.5615	352.541	336.916	519.537	313.736	2200.54	993.904	4300.77	27053.2	13856.2
79566	ENSMUSG00000013646	protein-coding	Sh3bp5l	922.259	957.288	927.549	1056.46	868.544	1003.88	982.429	1063.49	911.308	1091.71	1097.47	1211.06	1495.06	946.911	1450.46	912.615	830.568	991.302	889.183	1309.91	1185.34	1783.49	1373.23
69864	ENSMUSG00000013653	protein-coding	1810065E05Rik	2.19393	0	0	0	0	0	0	0	0	0	0.877591	0	2.19741	0	0	0	0	0	1.69388	0	1.1439	42.4441	5.80554
67979	ENSMUSG00000013662	protein-coding	Atad1	4658.15	5505.4	5341.87	4540.43	5360.54	4649.92	4547.32	5261.93	3802.34	4601.24	5475.58	5052.44	4364.94	4148.45	4988.62	4728.01	4656.88	4788.06	4764.89	4966.02	4363.29	4770.25	4760.66
19211	ENSMUSG00000013663	protein-coding	Pten	5159.86	6639.38	7259.52	4871.84	7382.61	6296.56	5925.86	7374.42	5139.21	6768.2	6060.95	7414.86	6609.14	5135.12	7282.47	5210.02	5402.68	6264.37	5285.59	7035.99	7411.27	6899.57	6873.72
18611	ENSMUSG00000013698	protein-coding	Pea15a	24031.9	20674.6	7432.99	24407.5	24151.1	9604.18	11771.6	6720.2	19183.4	7463.24	14316.6	14263.3	8399.21	18049	6380.66	14717.8	27241.4	13918.9	26467.9	8636	8590.99	17299.9	18154.2
53600	ENSMUSG00000013701	protein-coding	Timm23	4613.53	3863.95	4032.41	4350.61	3563.97	4041.27	4198.58	3700.18	2993.25	3230.32	3001.99	2893.92	3196.23	3822.15	2978.06	3114.33	4086.38	3480.89	4112.75	2851.91	3199.4	3540.2	4334.98
70047	ENSMUSG00000013736	protein-coding	Trnt1	3048.16	2210.54	3698.61	3009.51	2325.74	3117.56	2949.59	2973.24	2046.62	2339.3	1568.11	1687.37	2026.85	2392.19	1956.9	2326.03	2366.44	2998.51	2408.11	2273.73	2368.55	1697.46	1954.73
70274	ENSMUSG00000013766	protein-coding	Ly6g6e	31.9752	21.2126	4.19541	22.8032	18.6233	13.8012	15.3032	6.65769	30.3985	10.8697	16.4902	14.2012	14.7339	41.3359	6.32487	8.2508	32.1088	22.3519	32.2885	8.52203	9.10361	110.759	71.2569
110147	ENSMUSG00000013787	protein-coding	Ehmt2	11459.5	14198.5	8325.68	11723.3	13931.2	8356.95	8510.64	8770	13291.1	8825.06	15227	15315.6	9542.1	11951.6	9805.81	9453.29	12124.1	8536.79	11546.4	9354.47	9194.14	12467.1	12623.7
66126	ENSMUSG00000013822	protein-coding	Elof1	1626.89	1494.54	1678.2	1545.65	1435.23	1716.95	2020.3	1628.76	1490.73	1640.65	1496.45	1346.83	1500.07	1552.48	1419.99	1642.51	1735.34	1758.38	1816.76	1511.9	1575.83	1883.34	1779.49
216154	ENSMUSG00000013833	protein-coding	Med16	1057.86	1547.56	1030.65	1123.6	1525.03	1083.64	987.438	1136.41	1257.22	1267.36	1405.82	1468.56	1332.27	1073.26	1347.3	961.21	1167.9	952.603	982.955	1236.24	1230.81	1310.04	1205.86
20442	ENSMUSG00000013846	protein-coding	St3gal1	6618.45	4992.44	4121.14	6248.96	5112.5	4930.42	4764.64	3873	7112.9	5278.63	3542.05	4962.44	5226.96	6160.6	4868.35	4661.12	5661.74	4293.73	5558.16	4284.75	4989.2	5227.65	5444.65
216157	ENSMUSG00000013858	protein-coding	Tmem259	4142.27	4578.76	4753.7	4258.18	4722.11	5014.72	5130.13	5010.48	4059.37	4613.8	4801.69	4730.28	4987.85	3728.18	4540.84	4585.99	3682.18	4866.53	3683.01	5184.06	5036.87	4751.27	4126.5
77733	ENSMUSG00000013878	protein-coding	Rnf170	760.664	1178.71	617.264	857.563	1323.17	785.936	730.602	585.882	978.309	806.871	1336.86	1477.78	880.701	923.002	851.843	808.621	989.575	811.892	1037.18	728.471	761	1428.25	1090.85
76686	ENSMUSG00000013921	protein-coding	Clip3	26.7476	8.84934	12.3375	1.91212	7.70768	40.1017	7.28673	16.447	3.88791	7.91813	0.551544	2.30835	6.89664	9.25065	7.8325	10.5305	7.72247	10.182	11.6283	10.399	4.2705	15.2699	8.60193
108167416	ENSMUSG00000013928	ncRNA	1700020L13Rik	0	0	2.66276	0.974047	0	1.85127	0.739309	1.20526	1.10569	2.70969	0.96767	2.35171	1.19199	2.37392	0	3.52435	0	1.65073	3.58753	3.67844	3.42277	1.23489	1.24977
21945	ENSMUSG00000013973	protein-coding	Dedd	2322.31	2647.52	1814.34	2337.13	2531.14	1832.93	1852.27	1822.32	2476.09	1600.08	2578.42	2271.07	2011.86	2005.72	2069.55	1973.3	2201.63	2018.58	2532.62	1954.22	1853.03	2562.89	2491.06
69189	ENSMUSG00000013974	protein-coding	Mcemp1	0	1.17096	0	0	0	0	0	0	1.03911	0.904452	0	0	0	0	0	0	0	0	0	0	0	2.57826	0
27045	ENSMUSG00000013997	protein-coding	Nit1	2207.46	2692.99	2100.88	2164.41	2558.32	2343.23	2395.15	2366.29	2826.5	2568.62	3288.74	2846.04	2752.08	2541.9	2598.58	2369.24	1608.4	2330.43	1554.95	2466.89	2567.31	2171.44	2107.89
18507	ENSMUSG00000014030	protein-coding	Pax5	7.54862	18.3915	3.65471	4.00499	23.3431	8.85779	2.28675	8.67483	0	0	0	1.20961	3.25093	1.13466	0	8.30663	22.76	3.96746	23.3609	0	5.60841	0	5.72951
114604	ENSMUSG00000014039	protein-coding	Prdm15	610.284	784.702	804.077	566.187	866.756	842.707	902.968	726.803	694.03	798.976	618.819	642.559	923.796	721.031	983.724	770.872	572.084	909.42	716.407	842.041	655.164	915.305	742.842
70238	ENSMUSG00000014074	protein-coding	Rnf168	1338.07	1133.49	1370.73	1325.31	1406.5	1290.56	1284.89	1286.51	1106.65	1521.93	1049.35	1240.94	1392.53	1212.7	1469.66	1099.77	1198.92	1161.38	1350.32	1460.48	1229.46	1234.85	1353.33
66061	ENSMUSG00000014075	protein-coding	Dynlt2b	170.04	249.182	249.342	202.542	224.458	244.044	268.797	280.231	192.151	258.988	322.644	279.589	323.533	197.678	327.725	250.23	221.981	247.563	177.462	283.781	285.46	227.875	215.843
56398	ENSMUSG00000014077	protein-coding	Chp1	12426.3	10896.8	9138.28	11052	11887.7	11804.6	14599.7	8349.32	12015.1	10857.4	10952.4	10185.4	9763.31	11093.2	8490.69	8126.88	10603.4	9306.85	12337.8	7858.97	8793.94	21698.4	22033.8
63873	ENSMUSG00000014158	protein-coding	Trpv4	379.79	128.56	95.717	385.462	170.878	90.7157	81.1838	104.328	443.945	91.4967	165.039	362.354	79.744	606.484	156.189	489.395	383.699	307.847	296.746	195.059	168.525	383.736	322.284
100503085	ENSMUSG00000014164	protein-coding	Klhl3	102.436	280.322	34.0013	106.555	115.292	16.4721	18.1143	39.2215	234.13	26.7386	202.905	133.711	43.6566	102.019	57.1487	56.5911	164.455	47.5594	99.9403	61.4691	71.8293	31.6461	20.1134
67510	ENSMUSG00000014177	protein-coding	Tvp23b	1749.67	2147.1	1529.52	1760.12	1907.84	1721.4	1657.77	1614.5	2077.96	1781.09	2734.91	1878.6	1986.16	1814.22	2030.88	2072.64	1632.21	1758.44	1636.31	1824.96	1800.2	2044.79	1528.89
56354	ENSMUSG00000014195	protein-coding	Dnajc7	4850.27	4815.96	4696.62	4674.68	4087.45	4300.17	4278.13	4727.13	4389.91	4169.99	5431.91	4769.52	4234.59	4715.93	4263.9	4203.81	3810.56	4324.34	3740.71	4486.01	4398.04	4101.77	4139.97
278304	ENSMUSG00000014198	protein-coding	Zfp385c	0	0	0	2.97685	0	0	2.83384	0	0	0	1.29704	0	0	0	0	0	0	0	0	0.865448	4.99209	0	0.844953
12301	ENSMUSG00000014226	protein-coding	Cacybp	4839.32	2761.32	3993.47	4521.02	2798.02	3474.23	3774.32	3730.51	3024.22	2795.17	2082.07	2229.22	2569.79	3842	2453.51	2805.74	3741.2	3029.19	3990.5	2842.19	2789.26	2902.94	3241.64
76779	ENSMUSG00000014232	protein-coding	Cluap1	388.747	400.701	412.49	383.848	364.906	362.082	397.391	443.8	385.492	424.437	418.886	414.813	428.489	427.394	435.49	322.047	361.416	309.924	413.592	406.807	412.767	390.997	359.937
69747	ENSMUSG00000014243	protein-coding	Zswim7	83.013	83.2125	106.893	82.2554	55.9785	95.4388	103.511	87.8404	84.8401	112.321	113.539	73.6474	105.25	109.413	75.5945	80.3153	63.1624	78.7324	87.0599	104.396	95.7142	61.3521	81.084
327942	ENSMUSG00000014245	protein-coding	Pigl	271.393	270.629	371.429	289.946	286.261	325.842	372.773	381.17	317.131	371.328	306.915	301.372	353.569	245.086	370.045	265.749	244.835	290.506	242.249	342.2	366.25	228.747	223.969
17991	ENSMUSG00000014294	protein-coding	Ndufa2	2911.99	2292.86	2786.44	3034.46	1901.97	3241.62	3474.08	2768.19	2816.97	3086.22	2685.5	2043.97	2740.73	2553.79	2509.75	2514.54	2166.79	2813.78	2389.21	2397.4	2678.54	2574.5	2287.13
66449	ENSMUSG00000014301	protein-coding	Pam16	145.808	221.916	177.677	201.517	158.759	208.718	176.7	146.607	135.096	117.184	157.125	109.091	144.399	169.54	99.0675	119.24	68.794	125.759	188.091	66.5356	89.0081	86.6076	38.0678
83396	ENSMUSG00000014303	protein-coding	Glis2	1435.1	2194.45	3666.72	1287.75	2144.95	3257.59	2394.74	3871.11	2068.58	6050.3	2238.36	2850.38	5698.11	2043.29	7428.38	4952.81	1875.15	4754.7	1803.38	6756.53	6336.58	2486.77	2096.17
12864	ENSMUSG00000014313	protein-coding	Cox6c	4569.68	3321.34	3565.7	4523.52	2768.36	3869.41	3899.25	3526.25	4153.67	3743.04	3150.17	2911.21	3227.39	4443.89	3365.57	3131.4	3226.18	3557.24	3152.15	3130.17	3494.91	3998.03	3571.81
83675	ENSMUSG00000014329	protein-coding	Bicc1	3610.7	5090.04	8784.68	5175.6	1771.42	6493.14	5136.97	11575.5	12926.1	18246.3	10011.1	9130.56	19939.7	10695.1	24391.9	7303.32	9340.55	6636.12	10082.9	17648	15910.6	11651.6	13736.9
268470	ENSMUSG00000014349	protein-coding	Ube2z	5147.99	6407.33	5265.53	5213.64	6420.4	5068.75	5184.9	5142.64	4721.71	5035.81	5838.07	5583.29	5122.83	4969.41	5361.22	6662.85	4975.54	6085.2	4638.79	5502.48	5196.4	5313.1	4870.29
72477	ENSMUSG00000014353	protein-coding	Tmem87b	2083.22	2768.15	1575.83	2143.52	2329.67	1787.36	1495.94	1786.96	2644.05	1528.64	2772.91	2427.9	1798.31	2411.01	1919.07	2421.06	2360.96	2053.06	2001.6	2078.35	1725.17	3390.44	2840.66
17222	ENSMUSG00000014355	protein-coding	Anapc1	7737.6	5442.21	7802.1	8557.39	7069.62	7531.43	6945.81	7647.24	6762.12	7180.72	4211.12	6435.89	5701.97	8108.3	6738.77	6975.85	8248.68	7140.62	6799.43	6864.31	7327.65	6026.78	7362.87
17289	ENSMUSG00000014361	protein-coding	Mertk	60.1903	27.8653	15.7636	50.0167	24.7707	14.326	1.54972	16.3757	76.5757	3.62032	54.8642	33.1252	6.57778	48.0958	6.20382	11.8112	30.5072	9.62457	25.5051	5.93989	9.11257	69.0613	60.2626
22088	ENSMUSG00000014402	protein-coding	Tsg101	3700.11	3994.16	3938.54	3326.21	4797.05	3775.97	3957.5	3896.37	3302.13	3890.89	4233.91	4103.83	3827.42	3692.5	3572.94	5545.41	4509.71	5054.13	3999.53	4168.25	4467.02	4771.36	4592.31
246694	ENSMUSG00000014418	protein-coding	Hps5	798.372	1249.64	1198.2	1009.12	1134.57	1013.13	897.74	975.465	1221.82	1117.07	1435.19	1690.43	1303.34	1238.8	1165.07	943.844	1002.16	1123.78	1186.06	1159.37	936.154	1272.2	1080.97
26407	ENSMUSG00000014426	protein-coding	Map3k4	2169.18	3081.57	1764.76	2146.42	3227.31	1718.34	1431	1892.66	2522.61	2396.21	2731.16	3465.1	2285.18	2451.04	2103.59	1774.23	2420.37	1643.82	1988.38	2207.16	2259.24	3470.67	3120.23
234839	ENSMUSG00000014444	protein-coding	Piezo1	3184.15	2218.02	4108.53	3202.91	2922.34	4532.44	4559.11	3976.7	2317.25	4474.23	1267.93	1953.64	4511.26	2586.88	4260.45	4583.32	3904.89	5081.64	4013.88	4866.12	4960.34	3071.39	3784.23
12143	ENSMUSG00000014453	protein-coding	Blk	0	0	19.7671	0	0	10.5163	20.1994	10.9879	0	8.80078	0	1.1967	32.0522	0	59.011	58.2174	0	52.7064	0	70.6582	30.9717	0	0
68718	ENSMUSG00000014470	protein-coding	Rnf166	1018.56	1298.58	760.07	994.454	1415.92	772.193	781.3	796.484	1028.83	947.173	1520.54	1620.41	1079.24	1018.91	860.99	885.959	1242.19	930.521	1241.54	858.355	955.62	1623.91	1375.54
105522	ENSMUSG00000014496	protein-coding	Ankrd28	4763.87	5663.8	4296.99	4810.63	4781.4	3669.69	3257.97	3865.83	4203.52	3662.83	4398.28	4580.68	3352.22	4507.6	3892.59	5829.32	5487.95	5547.1	5232.43	4513.04	3999.72	4179.48	4426.71
237615	ENSMUSG00000014498	protein-coding	Ankrd52	4921.97	4435.04	4779.46	4471.96	5736.65	4105.72	4528.27	4287.12	4081.96	4679.29	3018.91	5035.28	4116.42	4548.74	4453.7	4117.76	4886.12	4566.81	5061.62	4606.18	4412.76	4470.19	4781.21
53871	ENSMUSG00000014503	protein-coding	Pkd2l2	2.90624	0.96967	6.30629	0	1.73243	8.03968	4.75461	6.50752	0.868446	6.89375	5.05895	0	7.77555	1.91841	3.47146	3.67237	0.696132	2.01518	5.77552	7.48913	6.04619	5.25869	5.87005
66384	ENSMUSG00000014504	protein-coding	Srp19	1851.81	1235.77	1931.56	1829.81	1159.73	1849.03	1948.89	1836.78	1331.63	1618.94	1247.98	1245.03	1532.4	1543.17	1427.8	1578.39	1332.89	1517.78	1411.41	1346.03	1677.46	1157.72	1329.27
170733	ENSMUSG00000014543	protein-coding	Klra17	0	0	0.92737	2.00632	0	0.900692	0.775803	0	3.08714	0	0	0	1.0981	0	0	0.856025	0	2.39459	0	0	1.12026	0	0
268752	ENSMUSG00000014547	protein-coding	Wdfy2	1276.87	1785.65	1132.33	1242.29	1752.16	1160.94	1139.53	1068.83	1400.23	1123.84	1509.87	1831.16	1100.62	1325.15	1072.49	1557.84	2006.19	1537.76	1789.21	1150.18	1202.87	1942.17	1983.53
78287	ENSMUSG00000014550	protein-coding	Rbsn	1840.86	1771.54	1567.41	1984.07	1738.86	1605.99	1508.12	1559.95	1924.51	1490.37	1596.44	1774.55	1605.33	1802.02	1695.24	1513.32	1788.28	1367.5	1853.97	1580.01	1396.57	1856.4	1806.32
64658	ENSMUSG00000014551	protein-coding	Mrps25	1479.97	937.746	1055.43	1361.87	874.951	1113.42	1136.28	979.092	1126.34	1094.57	742.521	734.099	832.474	1271.26	826.567	865.131	1038.57	885.171	1196.15	811.921	954.309	1057.99	940.413
27369	ENSMUSG00000014554	protein-coding	Dguok	640.4	785.559	596.668	684.013	636.993	623.291	549.863	643.573	919.255	723.822	995.528	826.13	816.645	761.174	753.83	776.299	592.784	639.626	665.608	810.817	713.339	1007.49	835.699
100072	ENSMUSG00000014592	protein-coding	Camta1	154.743	162.933	243.876	178.94	191.332	183.222	232.068	203.928	184.591	216.658	167.872	142.895	152.828	113.773	216.136	292.753	245.184	287.716	152.205	196.216	219.052	190.001	209.902
12977	ENSMUSG00000014599	protein-coding	Csf1	1478.11	1652.78	1787.63	1730.66	1268.46	2893.67	2937.27	1437.47	1350.37	2541.12	1549.87	1793.04	4391.96	1407.8	2161.01	4380.38	1934.88	3127.92	1391.52	3046.08	3579.23	502.547	608.449
229707	ENSMUSG00000014601	protein-coding	Strip1	1773.85	2267.8	1964.65	1661.19	2558.68	2447.61	2753.37	1998.53	1634.85	2408.91	1976.32	2083.75	2455.03	1891.28	1946.24	2776.84	1855.23	2496.81	1890.45	2274.16	2397.97	1800.25	1732.73
16560	ENSMUSG00000014602	protein-coding	Kif1a	49.5128	11.34	36.1483	74.273	10.2326	28.4218	40.8326	63.2438	30.8391	38.7457	4.04552	55.0852	60.681	21.8838	61.2908	197.195	368.601	118.451	396.344	75.5262	59.0523	51.5261	229.016
67863	ENSMUSG00000014606	protein-coding	Slc25a11	1937.25	2244.2	2784.26	1819.82	1989.73	2597.15	2760.1	2744.9	1906.54	2928.32	2581.71	2153.15	2689.96	1979.48	2884.44	2594.73	1737.39	2534.44	1592.22	2768.5	2732.82	1767.91	1728.61
66531	ENSMUSG00000014633	protein-coding	Cmc2	374.825	275.41	387.036	392.968	212.32	508.527	418.66	433.543	253.083	574.853	222.111	281.363	427.031	323.55	367.089	150.897	302.269	286.423	342.101	251.936	335.459	405.77	437.186
231600	ENSMUSG00000014668	protein-coding	Chfr	1867.18	2285.29	1737.41	1686.52	2350.48	1705.99	1713.72	1787.09	1802.36	2165.45	2481.44	2777.27	1873.76	1880.02	2037.51	1693.11	1434.54	1632.54	1368.79	1823.55	1753.89	2128.13	2275.47
330483	ENSMUSG00000014686	protein-coding	Ceacam16	109.549	115.553	45.6204	123.131	134.512	27.3386	38.3758	30.8401	66.2622	12.5115	54.0812	82.0889	3.27842	45.4731	9.37699	27.3465	9.80251	24.5319	16.5463	5.85315	6.77512	1.27651	10.27
15399	ENSMUSG00000014704	protein-coding	Hoxa2	1.09339	7.0994	0	0	9.25236	0	0	0	0	0	2.63227	12.2835	0	2.32476	0	0	9.10138	0	3.33546	0	0	0	2.30267
13522	ENSMUSG00000014725	protein-coding	Adam28	172.393	37.7972	17.4345	97.7972	36.9109	256.157	447.423	15.7684	30.804	170.527	14.8557	3.16282	194.233	77.5293	7.36819	134.207	5.89166	297.189	10.6586	82.9235	130.093	5.76236	9.43155
21766	ENSMUSG00000014748	protein-coding	Tex261	4202.99	4225.01	3139.54	4193.67	4409.72	3027.88	3326.1	3024.72	4359.08	3680.72	3842.72	3658.41	3228.71	4263.14	3251.82	3001.65	4188.05	2627.8	4153.47	3148.78	2720.8	5821.72	5298.79
67544	ENSMUSG00000014763	protein-coding	Fam120b	2797.01	3787.78	2306.09	3002.49	3480	2300.04	2292.95	2296.76	3522.81	2857.75	4430.41	3988.04	3134.86	3238.91	2941.84	2709.22	3191.2	2615.48	3120.88	3047.46	2828.26	3997.01	3489.91
21374	ENSMUSG00000014767	protein-coding	Tbp	1081.89	1037.57	1056.44	1092.16	1140.77	955.843	824.62	917.192	1055.27	1027.96	983.239	1040.72	896.431	1141.89	1040.96	866.91	1015.74	721.807	997.055	888.503	1116	987.32	1096.57
19170	ENSMUSG00000014769	protein-coding	Psmb1	8744.73	9142.09	6877.08	8454.65	8650.66	7219.64	7536.2	6942.8	8246.05	6373.17	9870.32	8487.17	6452.59	7843.22	6261.89	6835.77	7761.72	6928.82	7612.82	6062.17	6912.28	8652.84	7982.92
18567	ENSMUSG00000014771	protein-coding	Pdcd2	758.568	742.949	555.32	746.246	660.827	518.757	612.353	563.199	653.46	608.449	936.707	706.532	553.329	742.028	543.613	567.96	720.136	499.191	723.493	535.266	503.515	671.455	639.057
13388	ENSMUSG00000014773	protein-coding	Dll1	1352.49	1958.81	844.648	1397.73	1997.98	743.053	684.474	690.482	856.047	786.943	1417.65	1236.84	851.738	786.695	964.419	701.595	892.5	624.547	854.784	932.357	628.569	797.103	920.964
78688	ENSMUSG00000014776	protein-coding	Nol3	44.7302	8.30637	99.7499	34.6149	4.11973	332.035	282.731	164.969	26.7609	201.275	7.97956	7.3984	244.073	37.257	131.164	326.043	52.7993	240.931	38.5489	147.53	176.423	76.0453	57.7501
234686	ENSMUSG00000014778	protein-coding	Fhod1	1582.04	2619.57	1261.23	1712.4	2808.64	1409.67	1413.51	1201.82	2212.13	1311.88	2819.96	2809.91	1515.07	1793.23	1342.54	1578	1691.11	1373.62	1884.84	1330.4	1347.84	2248.3	1747.51
102075	ENSMUSG00000014782	protein-coding	Plekhg4	41.9258	27.865	34.2302	34.7557	41.461	17.6997	38.4887	28.5915	29.3734	13.357	31.3723	39.7216	7.32017	49.7751	39.886	14.5516	84.4571	40.9027	26.6311	14.9684	40.6261	10.8044	24.6123
277973	ENSMUSG00000014786	protein-coding	Slc9a5	446.276	555.346	360.329	591.397	557.438	324.47	343.701	260.577	516.89	192.123	389.847	500.381	184.531	359.588	279.366	496.565	735.574	449.954	668.339	305.083	273.331	211.924	361.665
234683	ENSMUSG00000014791	protein-coding	Elmo3	2081.37	4109.18	2014.01	2329.75	4055.7	2334.17	2291.12	2280.74	3163.62	2341.12	4803.06	4466.16	2759.87	2686.8	2779.24	3146.33	2741.3	2441.55	2612.31	2638.81	2742	4263.53	3657.87
20855	ENSMUSG00000014813	protein-coding	Stc1	8183.46	2829.54	1911.37	8522.73	2885.9	1504.87	2391.87	1582.59	3962.33	806.138	1356.85	848.355	790.734	2360.32	886.627	909.032	1324.39	1333.78	1782.66	724.913	811.833	40.2353	123.993
74356	ENSMUSG00000014837	protein-coding	Matcap1	639.532	540.571	646.985	608.622	481.282	645.04	647.497	603.285	612.521	489.489	530.03	607.742	510.223	517.306	630.962	626.347	779.81	667.586	648.671	555.217	556.431	552.36	667.991
67971	ENSMUSG00000014846	protein-coding	Tppp3	36.9911	15.3432	70.6368	32.7789	9.97991	61.3297	51.3555	95.1653	35.5879	112.979	24.7393	25.2889	122.808	48.043	194.127	21.7951	20.343	51.6833	34.2899	106.635	99.1062	116.278	43.6604
17686	ENSMUSG00000014850	protein-coding	Msh3	735.825	861.807	752.277	841.281	972.885	829.284	641.989	824.463	750.893	878.286	1009.82	1001.01	718.642	907.403	825.254	719.368	918.52	732.642	997.615	765.053	824.081	670.774	771.217
279028	ENSMUSG00000014852	protein-coding	Adamts13	11.9624	0	1.87827	2.04297	2.06919	2.72153	7.79634	0	15.5533	1.80194	2.64558	2.45399	1.10403	25.507	2.10136	3.35978	4.92163	6.25751	5.08221	4.77016	2.26792	3.86678	1.15738
66320	ENSMUSG00000014856	protein-coding	Tmem208	968.156	1169.57	773.149	1010.77	1039.02	902.706	903.006	804.76	1017.58	973.262	1362.04	1050.54	950.62	949.127	872.592	765.578	961.498	733.704	1037.79	918.8	813.066	1461.24	1223.75
104394	ENSMUSG00000014859	protein-coding	E2f4	3786.71	3705.29	3712.87	3475.66	4793.78	3577.56	3553.17	3540.82	2640.78	3043.51	2604.83	3179.49	2818.4	2845.43	2740.09	3174.09	3818.21	3255.16	3975.89	2898.14	3184.92	3246.72	3302.06
20932	ENSMUSG00000014867	protein-coding	Surf4	13854.1	11115.1	10522.3	14051.9	11255	11442.7	11106.6	11765.4	11230.6	10558	8212.15	9479.7	11165.7	11426.3	11131.4	12066.1	12957.5	11127.7	12675	9547.05	10323.8	12017	11504.2
20931	ENSMUSG00000014873	protein-coding	Surf2	1029.29	607.456	673.712	979.474	668.506	736.426	706.245	807.466	891.683	767.262	831.469	742.333	722.586	1058.86	620.345	503.764	779.447	495.51	876.064	681.208	599.498	895.38	1075.02
27362	ENSMUSG00000014905	protein-coding	Dnajb9	2106.91	2976.81	2391.01	2407.56	1999.44	2850.8	2660.67	2736.88	2958.46	3229.43	4177.88	2885.07	4234.08	2568.87	3530.71	2216.65	2009.51	2564.13	2037.48	2369.54	2865.2	2850.96	2247.43
234344	ENSMUSG00000014907	protein-coding	Naf1	1518.01	1160.38	1471.21	1534.14	1291.29	1227.87	1268.4	1350.34	1059.02	840.586	611.084	729.539	902.406	1064.65	989.75	1048.11	1198.44	1132.22	1301.11	1085.33	1095.57	476.331	663.174
22612	ENSMUSG00000014932	protein-coding	Yes1	2912.26	3852.79	1855.97	2902.45	3809.82	1770.47	1925.77	1828.05	2867.45	1975.27	3780.49	3686.55	1905.54	2728.92	1983.03	2376.7	2354.42	2283.16	2470.03	2118.58	1977.1	2764.23	2923.92
19046	ENSMUSG00000014956	protein-coding	Ppp1cb	15339.6	16053.3	10602.4	14892.5	17891.7	11530.7	12150.6	10983.3	12713.2	10901.3	13872.2	12686.5	11344.8	13418.9	11689.5	13737.2	11781.6	12236.4	11705.5	11517.5	11094.1	16674	17192.8
70231	ENSMUSG00000014959	protein-coding	Gorasp2	6171.39	4823.82	5184.49	6090.67	5168.34	5518.3	5412.44	6118.03	5450.59	5489.24	3901.24	4763.67	5965.19	5723.76	5356.71	5710.16	5521.26	5469.82	5667.03	5158.94	5562.43	6603.02	5849.85
66637	ENSMUSG00000014980	protein-coding	Tsen15	554.221	395.871	435.313	549.173	338.197	414.591	430.366	472.797	515.974	469.913	467.072	346.192	437.088	466.508	407.805	393.944	475.334	457.425	436.293	485.769	453.169	339.969	376.745
76740	ENSMUSG00000015002	protein-coding	Efr3a	5995.96	5085.67	4840.07	6609.29	5156.69	4838.3	4696.54	4791.21	5252.92	4765.74	4037.92	5117.23	4380.05	5568.05	4744.6	5078.81	6084.79	4679.61	5986.22	4736.1	4741.96	6476.35	6033.55
59005	ENSMUSG00000015013	protein-coding	Trappc2l	759.586	885.128	589.553	852.099	796.492	782.205	820.842	568.372	873.131	805.239	1223.47	955.13	782.61	800.604	572.835	558.022	803.876	699.809	893.834	606.648	662.452	1376.36	1301.74
257633	ENSMUSG00000015016	protein-coding	Acsf3	670.298	816.463	718.086	684.476	761.927	812.551	802.286	777.84	758.974	922.06	880.471	863.822	915.485	698.107	866.498	835.837	709.55	829.117	680.273	902.39	844.209	947.056	835.871
13680	ENSMUSG00000015023	protein-coding	Ddx19a	3519.92	3207.3	3849.06	3371.87	3518.84	3536.13	3497.64	3915.27	3092.16	3636.86	2907	3224.97	3525.67	2869.75	3764.46	4075.72	3656.76	4244.3	3933.95	4828.12	4526.41	2929.49	3223.89
50917	ENSMUSG00000015027	protein-coding	Galns	982.201	1279.13	1010.16	995.46	1276.51	1111.53	1401.05	905.193	1140.92	1295.32	1168.63	1054.26	1261.79	1112.83	963.107	1064.27	963.537	1007.83	1177.57	894.65	1128.73	1103.29	1041.95
14461	ENSMUSG00000015053	protein-coding	Gata2	5.99013	13.8846	2.59271	7.10763	5.14644	0.63218	4.79129	12.3686	1.41362	0	0	0.847733	0	0.808392	0	6.71041	3.97901	0.568488	3.46005	0	0.784054	7.52003	5.5258
69379	ENSMUSG00000015083	protein-coding	C8g	12.0581	14.1206	22.0774	14.2448	14.6276	11.6978	15.2322	29.0552	28.0661	19.9647	19.5673	15.9409	45.2956	18.1951	39.9189	18.6624	15.9763	17.4491	24.6378	23.9099	35.2698	28.3414	35.0107
12496	ENSMUSG00000015085	protein-coding	Entpd2	756.919	1438.73	893.899	927.44	1114.33	1092.86	1037.5	941.874	2422.54	1717.53	2650.95	1897.41	2272.57	2159.35	2206.78	706.977	631.919	755.488	790.547	1635.91	1625.28	2176.07	1749.87
227624	ENSMUSG00000015087	protein-coding	Rabl6	4066.92	3511.13	3869	3839.13	3859.2	4087.9	4082.83	4013.87	4388.45	3872.72	3179.01	3709.33	4384.92	3690.85	4088.01	3960.37	3634.98	3705.87	3945.23	3867.77	3910.85	3558.37	3843.16
19215	ENSMUSG00000015090	protein-coding	Ptgds	137.587	47.1429	97.0703	147.926	4.80364	34.6299	10.3827	219.233	396.825	69.1903	169.606	204.244	37.4557	347.599	200.095	32.1749	65.4679	17.2994	33.9803	104.277	85.1787	31.938	46.778
59022	ENSMUSG00000015092	protein-coding	Edf1	4854.35	4515.35	4767.11	4744.39	4650.82	5788.69	5745.07	5054	4307.65	5829.73	5339.78	4304	5944.11	4967.75	4530.51	5228.31	4330.68	5273	4486.39	4692.72	5334.53	6607.68	5879.65
69454	ENSMUSG00000015093	protein-coding	Clic3	72.578	47.4052	199.889	75.1186	48.1115	273.72	276.663	197.274	101.435	244.992	64.5793	54.6853	161.389	62.1379	126.824	535.242	194.453	417.838	122.989	270.878	320.856	586.786	472.319
18146	ENSMUSG00000015094	protein-coding	Npdc1	3522.85	4088.01	3209.35	3512.54	4008.34	3591.63	3782.89	3438.79	4546.31	4513.74	4892.02	4062.16	5190.76	3995.28	4588.93	4755.28	4678.65	3902.72	4795.05	4494.63	4095.28	7966.28	6619.81
30839	ENSMUSG00000015095	protein-coding	Fbxw5	1853.17	1935.96	1532.42	1924.27	1885.3	1787.28	1713.85	1681.66	2140.35	2129.65	1883.59	2012.92	2111.39	1870.99	1824.72	1940.93	1907.08	1861.64	1696.14	1884.19	1812.69	2387.17	2330.02
50799	ENSMUSG00000015112	protein-coding	Slc25a13	2126.47	1373.97	1869.36	2117.91	1332.2	1649.01	1723.38	1943.5	1860.2	1566.34	1359.36	1079.9	1593.23	1705.62	1836.87	1628.93	1731.51	1713.96	1612.45	1603.41	1820.62	879.4	1037.8
22196	ENSMUSG00000015120	protein-coding	Ube2i	10152.6	9813.12	7852.49	10445.8	10128.6	7737.36	7821.91	7793.33	8820.64	7091	8984.73	9539.79	6685.51	9247.97	6893.95	8892.1	9894.18	8585.85	9661.63	7408.27	7579.56	7185.03	8152.94
68327	ENSMUSG00000015126	protein-coding	Tsr3	898.71	997.4	575.261	829.57	964.234	655.04	675.607	657.736	823.45	534.918	1081.61	827.517	586.131	754.383	613.185	560.858	797.699	582.456	810.196	548.656	573.557	693.306	706.342
74154	ENSMUSG00000015127	protein-coding	Unkl	968.801	1112.99	816.783	1080.81	1011.14	808.505	642.994	733.693	1046.32	691.946	1112.74	1068.28	656.877	951.646	853.516	717.551	1091.75	723.038	1060.2	796.104	699.602	828.009	919.564
233328	ENSMUSG00000015133	protein-coding	Lrrk1	6571.56	5965.64	6032.42	6421.87	7528.02	5725.8	5827.99	6712.34	5892.42	5931.56	6764.77	6651.82	6139.53	6307.84	5894.82	7855.71	5826.38	6920	4997.79	6977.91	6160.97	4816.74	5290.77
56847	ENSMUSG00000015134	protein-coding	Aldh1a3	3427.49	3181.03	589.391	3893.68	5145.47	876.537	1012.36	408.291	1431.83	223.775	455.647	463.452	262.365	1587.42	153.603	3749.71	2856.52	2052.57	1648.24	685.154	465.383	944.174	1135.36
109711	ENSMUSG00000015143	protein-coding	Actn1	19358.3	17475.9	18316.5	18443.5	19951.5	21598.5	21271.1	17501.2	13825	17610.7	13120.6	16287.7	16894.3	17097.9	14796.5	36516.2	23205.1	32539.4	22166.4	21121	20590.4	17110.6	19531.5
64383	ENSMUSG00000015149	protein-coding	Sirt2	1700.88	2445.66	2162.89	1843.13	2190.25	2281.83	2480.13	2178.72	2196.31	2786.86	3452.19	3231.69	2632.49	2089.32	2568.06	2415.12	2041.48	2300.69	1976.13	2217.28	2550.34	2730.62	2730.83
15388	ENSMUSG00000015165	protein-coding	Hnrnpl	14750.5	14973	15885.9	14136.6	15587.7	13872	14279	15397.8	12880.5	12612.1	13349.7	15073.3	13035.9	13041.6	14550.1	14539.1	14112.7	15216.7	12955.7	14311	14491.3	11499.5	12201.7
70769	ENSMUSG00000015176	protein-coding	Nolc1	8258.28	5309.33	10531.1	8049.51	6433.21	8381.23	8464.08	10542.3	4738.57	7368.55	3003.75	4480.85	5964.43	6977.58	6175.83	4721.36	6406.24	6139.64	6868.44	5853.47	6515.83	3333.13	5143.67
213819	ENSMUSG00000015189	protein-coding	Casd1	240.608	69.1405	304.248	290.597	71.5695	174.727	251.012	319.756	418.697	206.753	85.1214	93.5002	327.36	298.716	454.329	381.928	51.925	408.468	52.3763	547.978	499.383	73.4965	35.4368
215748	ENSMUSG00000015202	protein-coding	Cnksr3	512.664	582.56	621.265	523.501	499.649	613.079	539.443	640.273	658.776	856.182	869.885	898.886	737.698	688.715	758.891	364.167	405.42	404.655	522.266	670.399	694.855	1383.07	1143.63
53332	ENSMUSG00000015214	protein-coding	Mtmr1	880.965	1289.91	968.432	861.362	1183.01	890.668	844.553	953.879	823.909	1162.41	1130.89	1176.95	1028.65	910.335	1052.6	566.875	734.96	635.251	807.346	750.561	845.543	1060.6	1067.04
15354	ENSMUSG00000015217	protein-coding	Hmgb3	2095.34	1553	1652.5	2223.63	1921.28	1321.78	1529.14	1465.75	1618.35	1210.34	1067.6	1656.32	955.967	1888.98	1187.15	2511.79	2583.82	2328.5	2192.91	1516.16	1377.06	753.735	1551.62
17756	ENSMUSG00000015222	protein-coding	Map2	750.511	384.775	879.375	685.298	353.014	964.013	681.926	1075.57	807.53	1241.12	252.2	468.94	882.208	815.792	1169.57	1205.02	430.917	1141.63	431.778	1149.12	1065.83	851.299	1219.09
74519	ENSMUSG00000015224	protein-coding	Cyp2j9	0	24.6793	21.8009	2.9619	13.2441	7.13468	1.58305	22.6792	0	10.0002	37.3816	25.7645	14.5585	2.34398	43.4929	12.5958	2.53339	4.78018	1.73754	27.1703	35.9665	1.32323	0
11303	ENSMUSG00000015243	protein-coding	Abca1	45.625	35.083	6.32285	65.5857	3.01552	14.8716	12.8374	4.93494	95.5856	7.09221	7.61377	4.7864	17.1697	40.2851	10.0752	29.748	108.976	12.5093	49.8592	15.0263	8.90569	20.2692	50.0868
66536	ENSMUSG00000015247	protein-coding	Nipsnap3b	834.839	1004.83	1037.31	762.54	905.681	995.845	1074.42	1039.08	638.261	967.943	915.596	748.283	964.542	596.493	903.308	1239.49	976.873	1226.85	920.114	894.464	1047.06	1188.17	1034.02
66192	ENSMUSG00000015289	protein-coding	Lage3	713.971	628.098	691.588	665.138	649.904	664.09	664.78	676.77	612.789	792.353	734.323	693.91	631.36	675.439	581.067	565.872	595.114	497.481	588.126	546.613	641.158	681.059	738.435
27643	ENSMUSG00000015290	protein-coding	Ubl4a	1635.56	1477.86	1284.71	1794.44	1561.12	1487.88	1374.44	1196.04	1219.49	1288.03	1345.15	1309.79	1213.89	1570.29	1031.19	1154.66	1390.78	1251.88	1340.49	1135.4	1100.93	1498.77	1511.36
14567	ENSMUSG00000015291	protein-coding	Gdi1	4703.95	6779.95	3930.96	4939.48	6177.13	4296.67	3851.29	3883.87	6705.19	4364.5	9091.04	7170.33	4948.74	5513.06	4857.76	5524.33	5188.15	4793.78	4377.39	4753.58	4225.39	7482.47	5826.12
70097	ENSMUSG00000015305	protein-coding	Sash1	1780.53	2109.4	1381.82	1755.91	2409.27	1482.34	1508.09	1246.5	1773.1	1522.44	2013.54	2652.68	1338.91	1847.48	1170.5	2585.22	2954.96	2405.2	2379.92	1987.28	1806.84	3462.39	3524.42
17873	ENSMUSG00000015312	protein-coding	Gadd45b	1054.75	2094.05	1665.5	1388.13	1809.81	2227.91	2005.48	1648.59	1801.08	1669.33	3088.17	1618.19	2854.66	1512.32	2255.88	2427.29	1196.09	2060.63	1029.27	2879.31	1835.09	2250.71	2067.3
27218	ENSMUSG00000015316	protein-coding	Slamf1	1.6871	0	0.904649	0	0	2.61996	4.55446	0	0	0	0.827765	2.37801	6.44823	0	0	0	0	0.780327	0	0	0	2.53809	0
66220	ENSMUSG00000015335	protein-coding	Zdhhc12	1912.43	1467.85	1263	1790.05	1555.29	1494.02	1392.51	1308.73	1561.56	1209.57	1455.34	1258.89	1190.24	1426.52	1133.01	1612.6	1776.6	1595.14	1610.59	1274.91	1248.63	1539.03	1639.9
13804	ENSMUSG00000015337	protein-coding	Endog	370.035	414.85	240.921	347.011	367.933	220.302	268.606	265.953	412.999	229.411	434.926	305.299	215.403	347.41	197.098	157.889	330.508	155.055	337.682	156.665	202.227	455.337	354.509
13058	ENSMUSG00000015340	protein-coding	Cybb	7.96418	67.7276	5.90204	13.9383	10.2587	0	0	0	18.7061	0	23.2506	17.6832	0.993281	17.5092	5.61057	8.47391	4.49409	0.72329	4.67489	3.23069	1.03451	0	1.05368
57437	ENSMUSG00000015341	protein-coding	Golga7	4280.22	5755.15	3480.7	4111.15	5729.01	3777.47	3829.56	3341.5	3574.59	3163.01	4908.68	4261.35	3195.4	3491.46	3066.97	3811.43	4330.36	3764.5	4464.41	3180.6	3377.6	5841.86	4805.76
22439	ENSMUSG00000015342	protein-coding	Xk	1009.01	1403.09	831.549	917.505	1621.42	947.775	918.709	706.16	917.905	1125.33	1354.04	1565.91	998.968	1034.54	676.405	723.126	1021.81	769.057	1130.7	785.055	889.71	1414.7	1377.51
76477	ENSMUSG00000015354	protein-coding	Pcolce2	281.989	160.726	424.023	384.687	83.2957	347.353	584.118	309.62	38.8903	143.742	4.50144	8.18977	44.3113	91.2422	13.8387	634.04	122.314	616.968	156.167	56.297	117.894	62.3533	359.064
270166	ENSMUSG00000015357	protein-coding	Clpx	1481.29	1929.8	1334.1	1815.76	1939.25	1428.78	1509.38	1351.27	1531.51	1482.14	1767.55	1557.92	1426.07	1371.49	1342.86	1399.33	1620.59	1363.08	1766.03	1362.65	1456.26	1956.76	2018.39
67976	ENSMUSG00000015363	protein-coding	Trabd	4001.04	3544.76	3631.25	3960.04	3279.92	3860.86	4025.89	4041.99	4405.25	3849.36	3639.74	3271.7	4452.47	4137.2	3976.17	2954.86	2770.86	3055.28	3145.73	3184.04	3508.7	4398.19	3497.33
69440	ENSMUSG00000015377	protein-coding	Dennd6b	576.835	487.132	533.358	516.827	489.014	544.283	511.653	474.772	602.095	394.017	497.869	505.62	478.953	547.404	429.061	471.29	432.97	476.44	443.511	573.761	525.573	399.124	397.502
70008	ENSMUSG00000015405	protein-coding	Ace2	1.65421	2.60915	1.4673	5.4128	0	1.34712	4.67742	1.9992	6.74368	6.82546	4.10386	1.84678	4.95102	3.60531	1.63439	1.91506	0	3.60782	0	3.58866	2.58368	6.19912	0.871962
625018	ENSMUSG00000015451	protein-coding	C4a	12.0296	59.6015	19.6885	31.0136	65.532	45.2259	12.9873	3.0085	35.0977	18.5148	74.0761	61.3787	22.6624	45.8021	25.6832	34.2895	20.8505	47.7095	75.2322	13.4517	36.3829	63.1108	29.9764
11596	ENSMUSG00000015452	protein-coding	Ager	28.8427	43.934	18.3505	47.5561	29.5086	15.5744	10.8202	27.3596	47.135	8.53487	43.6704	31.0359	26.2277	26.7583	28.1679	28.9729	46.3213	22.9783	41.5247	15.2412	27.8352	30.2688	19.3617
12915	ENSMUSG00000015461	protein-coding	Atf6b	3393.62	3652.93	3934.9	3392.93	3659.71	3262.12	3606.73	3658.45	3231.01	4045.95	3444.89	4081.91	3781.27	3512.4	3717.5	2610.4	2840.1	2525.48	4102.6	3397.4	3071.44	4252.9	4233.06
81701	ENSMUSG00000015467	protein-coding	Egfl8	17.0838	42.6522	24.0193	23.7834	45.4279	29.5181	18.7959	26.5261	30.8775	22.475	59.9326	47.8363	10.4691	30.8651	27.9503	12.6168	20.835	22.9067	20.7185	19.4693	27.0763	30.2638	29.9125
18132	ENSMUSG00000015468	protein-coding	Notch4	18.6577	22.3704	65.1481	13.2153	50.1642	26.7089	18.3259	11.8067	21.0495	76.9611	140.342	57.5978	16.2218	117.668	23.85	233.724	59.3539	107.242	46.9019	47.9119	91.3546	16.2942	7.25339
54397	ENSMUSG00000015474	protein-coding	Ppt2	602.318	710.766	811.835	583.549	505.577	597.388	687.302	771.395	739.081	946.98	876.666	737.352	843.166	848.034	838.379	444.835	389.54	445.437	479.2	696.933	703.825	621.919	523.295
260297	ENSMUSG00000015476	protein-coding	Prrt1	2.1437	0	0	1.03527	0	0.944549	0.738458	0	6.86782	2.64771	0	2.4675	0	2.43009	0	0	1.64881	0	1.56083	2.3102	0	0	0
54197	ENSMUSG00000015478	protein-coding	Rnf5	2301.54	2771.09	2172.23	2333.55	2514.89	2133.22	2164.8	2267.69	2862.3	2523.25	3726.88	3028.83	2627.62	2549.18	2436.98	2196.93	2639.42	2069.84	2676.33	2179.2	2267.55	3555.56	3004.42
329274	ENSMUSG00000015484	protein-coding	Fam163a	0	0	0.930016	0	0	0	1.54804	1.25758	1.03197	0	0	0	0	0	0	0	0	0.808262	0	0	0	0	0
381356	ENSMUSG00000015488	protein-coding	Cacfd1	2406.97	3043.23	1665.69	2285.63	3053.88	1968.95	2043.42	1895.38	3197.54	2167.21	3118.15	2764.18	2868.54	2506.82	2775.13	3066.59	2876.96	2583.92	2612.39	2807.58	2493.54	2951.51	2420.54
15273	ENSMUSG00000015501	protein-coding	Hivep2	2362.96	2674.36	2366.84	2318.28	2939.97	2496.35	2657.49	2199.37	1886.43	2239.75	1512.03	2170.92	2389.32	1842.02	2350.66	3571.1	2298.08	3520.27	2026.15	2382.57	2410.08	1915.2	1744.19
67719	ENSMUSG00000015519	protein-coding	2310057J18Rik	124.24	83.9888	969.807	559.336	21.0855	921.655	476.214	2448.97	821.232	1479.89	166.956	251.54	2041.17	786.449	4345.12	112.816	16.5978	170.062	19.0437	316.944	370.367	9.08134	23.9174
11863	ENSMUSG00000015522	protein-coding	Arnt	2455.45	3398.23	2886.29	2863.47	3591.71	3828.47	3359.6	2910.25	3150.55	3791.41	3072.75	3379.12	4259.2	2754.88	3297.21	3908.88	2970.18	3456.86	2729.86	3456.2	3656.24	2830.99	2853.74
16398	ENSMUSG00000015533	protein-coding	Itga2	18293	16115.3	16854.3	18346.2	17493.2	20456.4	20872	14881.5	13542.1	14330.6	11499.1	15340.5	14625.4	12943.1	11954.3	41500.8	23377.7	36024.4	17754.5	19437.6	20048.5	7936.7	9452.19
17434	ENSMUSG00000015536	protein-coding	Mocs2	1170.78	1610.26	1389.81	1167.63	1438.98	1700.36	1807.43	1528.91	1132.66	2163.8	1846.69	1861.91	2222.65	1240	1728.21	1105.89	1256.92	1067.62	1262.74	1348.88	1639.44	2016.22	1838.34
66176	ENSMUSG00000015542	protein-coding	Nat9	234.07	317.589	228.709	267.434	301.874	251.483	255.729	249.117	261.934	199.307	408.139	299.89	268.618	291.483	217.009	269.466	168.62	199.414	158.249	214.45	275.041	165.409	204.273
16956	ENSMUSG00000015568	protein-coding	Lpl	1.66958	12.149	38.4362	6.35201	0.934732	65.2059	68.6585	41.4428	13.7428	140.928	0.776632	2.37363	67.6746	4.84946	50.3672	14.7141	3.00735	31.6526	1.56201	49.4999	70.5094	0	2.2404
11974	ENSMUSG00000015575	protein-coding	Atp6v0e	3303.3	4298.19	2516.27	3446	3984.53	2662.05	2945.74	2351.84	3246.54	2577.05	5002.46	4318.68	2579.37	3263.52	2442.38	2821.6	3582.46	2724.03	3781.21	2345.18	2686.24	5182.35	4857.33
18091	ENSMUSG00000015579	protein-coding	Nkx2-5	0	0	0	0	0	0	0	0	0	0	0	0	0	0	0	1.5742	0	0	0	0	0	0	0
57908	ENSMUSG00000015597	protein-coding	Zfp318	855.106	1623.63	756.709	1113.86	1953.4	598.355	738.491	714.375	1368.41	1259.97	1442.51	2377.93	1125.12	1747.33	1096.46	968.124	1638.78	891.525	1399.54	1249.48	864.819	2054.49	1812.28
106763	ENSMUSG00000015599	protein-coding	Ttbk1	18.954	15.3686	116.74	27.8607	6.71184	58.2766	60.5696	108.785	27.2159	80.1341	15.7478	28.5654	114.223	22.9219	80.6588	33.8752	35.655	48.083	52.4903	64.172	48.0351	46.4338	40.8296
20807	ENSMUSG00000015605	protein-coding	Srf	2125.26	2096.06	1769.14	2633.72	1737.11	1710.79	1761.62	2156.31	3080.02	2453.87	2349.46	2344.62	2675.96	3138.4	3011.32	1448.74	2350.27	1649.59	2450.61	2508.68	2225.76	2619.18	2700.06
14462	ENSMUSG00000015619	protein-coding	Gata3	80.4666	89.0299	14.8881	55.1085	168.04	27.1297	26.19	19.9619	29.6789	4.49814	30.3561	40.2463	5.48198	20.7594	7.29156	48.6238	24.6835	54.4325	8.43907	12.9649	19.2785	8.9788	6.8948
14464	ENSMUSG00000015627	protein-coding	Gata5	16.3369	314.51	167.378	19.4126	300.624	122.697	112.598	155.534	18.3485	161.195	470.585	186.33	158.295	34.0592	169.203	157.527	18.1684	109.728	43.0157	283.651	175.576	337.078	136.363
16776	ENSMUSG00000015647	protein-coding	Lama5	39395.9	38631.6	34504.1	35226.5	38520.5	37932.3	32222.9	41057.7	44911	40101.6	49633.4	35419.9	47139.5	32877.4	50894.7	46219.9	34973.6	43459.3	29296.4	50622.3	45341.7	32334.8	30604.5
70358	ENSMUSG00000015652	protein-coding	Steap1	1675.86	1039.83	753.888	1472.73	1101.93	1039.89	1079.52	774.657	1358.34	1034.51	1049.36	953.03	881.498	1322.54	661.093	752.131	999.742	848.048	1086.84	709.632	760.154	853.537	1188.22
74051	ENSMUSG00000015653	protein-coding	Steap2	8744.77	8690.3	4048.94	8901.19	10305.8	4133.09	4280.48	3724.36	10375.1	5541.56	8021.11	9995.29	4989.86	10028.2	4187.89	6073.15	7729.16	5615.92	7070.62	4704.5	4823.3	6109.49	7148.78
15481	ENSMUSG00000015656	protein-coding	Hspa8	130123	120535	114464	129303	120485	104752	111565	110595	129624	98415.7	128748	123309	94859.4	124781	94961.5	119357	120087	119518	124693	105964	109255	124858	133694
321007	ENSMUSG00000015659	protein-coding	Serac1	158.948	333.878	227.063	234.901	240.328	192.501	236.79	172.256	254.958	174.368	243.146	372.021	181.439	212.967	205.236	187.278	291.243	216.28	252.016	156.509	196.153	288.649	338.985
72621	ENSMUSG00000015668	protein-coding	Pdzd11	1201.77	1101.42	1458.78	1230.77	1147.16	1562.54	1701.55	1461.02	922.767	1538.34	1098.7	1026.61	1232.34	1158.06	1165.39	1195.26	1108.47	1379.73	1100.67	1091	1293.94	1063.02	1226.54
19166	ENSMUSG00000015671	protein-coding	Psma2	4903.86	5132.67	5430	4843.12	5043.81	5058.29	5729.32	5670.55	4077.25	4662.7	4946.31	4678.58	4597.42	4580.94	4603.6	4998.83	6119.65	5162.53	5973.52	4722.19	4998.57	6069.18	5926.23
75398	ENSMUSG00000015672	protein-coding	Mrpl32	764.936	766.048	990.803	742.431	850.626	1115.27	980.166	1128.79	631.153	910.773	954.367	771.35	863.754	644.222	815.78	914.031	779.354	849.089	827.781	826.521	922.371	825.661	873.905
84505	ENSMUSG00000015697	protein-coding	Setdb1	2719.39	2683.83	2531.73	2676.71	2781.62	2784.27	2799.5	2633.58	2669.66	2728.35	2377.07	2500.66	2876.13	2552.83	2601.7	2632.29	2479.31	2682.55	2577.64	2998.26	2949.64	2043.71	1943.8
71790	ENSMUSG00000015702	protein-coding	Anxa9	110.272	200.441	168.947	122.955	216.099	151.938	124.519	183.885	106.979	111.642	197.021	148.184	149.24	86.4598	302.326	119.152	115.051	138.169	96.2553	212.244	133.385	47.2027	70.1847
11864	ENSMUSG00000015709	protein-coding	Arnt2	8.39177	0.858774	22.6061	15.2858	3.02394	6.60427	3.40243	7.38797	0.75639	9.31878	9.16175	0	11.3045	0	22.1711	45.8952	8.48078	36.3163	11.1555	22.5656	11.7059	2.85515	44.9726
229589	ENSMUSG00000015711	protein-coding	Prune1	1617.04	2012.55	1568.76	1646.23	1967.67	2023.93	2088.43	1661	1766.92	2195.15	2671.39	2230.3	1993.85	1651.84	1603.17	2253.87	1796.26	1936.97	1851.18	2027.28	2016.29	2405.34	2176.1
76893	ENSMUSG00000015714	protein-coding	Cers2	7612.7	8963.84	7509.22	8181	8995.65	8578.54	8756.93	7452.42	5947.1	8286.52	6896.67	7674.43	7660.3	7072.96	7650.76	7515.3	6673.27	7921.31	7019.45	7656.65	7354.91	6194.89	6215.43
12343	ENSMUSG00000015733	protein-coding	Capza2	11198.6	8121.2	7602.23	10205.3	8150.27	7397.67	6470.54	7808.28	8347.84	7585.05	7063.3	7356.83	6782.3	9534.57	6189.2	7542.11	9917.51	7082.71	9626.39	6584.19	7342.2	11543.8	11040.2
67220	ENSMUSG00000015745	protein-coding	Plekho1	165.078	45.5837	39.4557	125.126	64.534	82.6069	70.2488	49.2035	151.534	41.8509	87.9374	95.0742	56.4298	107.457	48.4361	154.375	323.313	128.554	275.315	63.2415	92.7749	89.0299	98.9944
22365	ENSMUSG00000015747	protein-coding	Vps45	542.253	582.44	856.061	536.33	653.401	955.903	1034.89	750.523	463.256	929.103	637.238	685.337	785.585	619.478	658.134	796.698	454.52	753.065	455.582	667.953	846.686	797.243	570.784
70767	ENSMUSG00000015748	protein-coding	Prpf3	1711.12	1509.12	2030.2	2000.18	1535.65	2219.65	2299.68	1767.28	1610.86	1772.85	1432.46	1620.4	1751.38	1616.1	1323.33	1422.86	1822.43	1679.35	1771.19	1486.74	1683.71	1119.78	1443.22
66471	ENSMUSG00000015749	protein-coding	Anp32e	6002.06	5254.33	5786.11	6346.36	5931.68	6317.88	6423.5	6484.97	3834.87	5259.58	3513.81	4459.82	4641.43	4634.27	3939.57	4753.32	5208.56	5256.1	5081.29	4207.87	5308.94	2533.53	3476.47
226548	ENSMUSG00000015750	protein-coding	Aph1a	3652.43	5732.13	4129.79	4200.41	5291.16	4696.64	5276.63	4070.59	4445.69	5266.36	5448.72	5930.47	5526.2	4501.26	4327.98	5544.23	4397.04	4669.24	4415.13	4974.38	4982.79	6208.23	5066.92
68652	ENSMUSG00000015755	protein-coding	Tab2	6056.09	7421.84	6274.02	6236.04	7643.23	6057.07	5925.4	6306.7	6105.55	6232.55	6003.13	6980.09	6471.23	5466.7	6096.31	6925.68	6149.66	6581.98	5397.87	6524.15	6756.97	5719.68	5859.19
67418	ENSMUSG00000015757	protein-coding	Ppil4	1211.28	1241.01	1657.93	1236.41	1179.41	1558.27	1546.33	1611.23	1083.75	1525.45	1124.52	1118.75	1522.22	1179.14	1452.53	1215.31	1094.41	1325.65	1083.78	1485.78	1419.53	1217.61	1434.02
12793	ENSMUSG00000015759	protein-coding	Cnih1	4860.76	4415.58	4246.71	4412.18	4544.61	4327.57	4334.79	3847.48	3442.22	3728.61	3913.92	3317.55	3254.47	3836.85	3207	4247.92	4337.97	4518.28	4141.28	3262.39	3398.7	3957.43	4137.68
13860	ENSMUSG00000015766	protein-coding	Eps8	15860.2	11237.8	7231.56	16734	11934.2	8746.69	9369.53	7171.05	12885.6	7069.06	7559.52	9228.28	6167.35	16081.7	4955.52	6032.36	9776.45	6605.05	10854.1	5811.04	6335.92	13784.2	13538
20933	ENSMUSG00000015776	protein-coding	Med22	2220.68	1650.19	1532.98	2216.86	1629.86	1527.66	1449.46	1583.58	2215.94	1533.31	1787.6	1824.06	1738.16	2262.29	1778.88	1535.35	2089.29	1522.25	2305.94	1574.93	1412.47	2853.65	2449.97
80908	ENSMUSG00000015787	protein-coding	Abo	1.09698	10.5436	93.6354	2.03536	5.16843	113.542	75.0766	146.376	0	113.248	4.37787	1.22985	240.922	1.14969	315.124	84.6934	1.65053	115.732	8.46202	136.463	68.4994	7.75779	1.16505
20930	ENSMUSG00000015790	protein-coding	Surf1	1421.57	1478.46	1105.45	1384.99	1349.59	1303.42	1296.41	1298.49	1338.5	1165.24	1848.29	1445.11	1184.2	1426.48	1008.24	1145.49	1166.77	1060.14	1287.97	954.659	1109.07	1842.93	1862.23
66999	ENSMUSG00000015804	protein-coding	Med28	2293.39	2676.19	1830.09	2264.44	2291.02	1785.59	1923.87	1811.98	1963.89	1718.89	2687.04	2224.87	1789.96	2121.92	1795.93	1826.4	1777.96	1779.16	1944.01	1746.58	1773.57	2033.23	2059.15
110391	ENSMUSG00000015806	protein-coding	Qdpr	2287.55	2672.01	1967.19	2404.74	2376.91	1995.49	2082.56	1915.68	1983.37	1884.22	2656.35	2206.25	1573.34	2015.93	1439.36	1636.57	1891.58	1699.88	1992.26	1582.07	1590.7	1681.59	1681.21
14714	ENSMUSG00000015812	protein-coding	Gnrh1	21.5839	47.1177	25.7874	30.308	35.9102	23.6152	25.8436	23.3252	30.9153	18.5716	39.9769	38.6737	25.2716	18.4555	16.0217	14.2361	21.6581	19.6064	13.8284	20.5692	25.9058	34.7432	41.8456
21960	ENSMUSG00000015829	protein-coding	Tnr	20.2438	29.8337	11.7771	18.5038	6.98575	6.82865	13.1254	22.4419	27.1427	19.9664	32.4232	34.3089	38.0337	12.6209	26.6737	5.0102	8.39425	7.46601	10.0944	14.0785	13.5256	10.9764	19.1745
18412	ENSMUSG00000015837	protein-coding	Sqstm1	17421.3	19158.2	22619.8	18123.3	14240.8	28113.3	28130.4	22291.7	15389.3	15729.2	24763.4	23043.4	22446.6	15153.8	22776	25014.8	15733.6	28015.4	15643.4	21347.7	25868.9	21692.8	19805.8
18024	ENSMUSG00000015839	protein-coding	Nfe2l2	10193.8	7410.59	6398.24	9464.21	7683.18	6835.1	6547.28	7036.49	11439	9320.39	10059.7	8901.96	10544.9	9807.04	9629.05	6291.84	9309.25	6900.19	9893.23	10737.4	10153.1	11504.5	12388.4
20183	ENSMUSG00000015843	protein-coding	Rxrg	0	0	0	0	0.816165	0	0	0	0	0	0	0	0.872013	0	0	0	0	1.70249	0	0	0	0	0
20181	ENSMUSG00000015846	protein-coding	Rxra	3162.13	2537.28	675.37	2847.43	3160.87	1012.65	1000.81	818.576	3438.27	1114.39	2141.91	2629.68	1380.84	2974.09	1341.95	1576.68	3508.53	1449.2	3134.54	1452.2	1311.21	4834.69	4226.79
229595	ENSMUSG00000015850	protein-coding	Adamtsl4	4092.02	6596.08	4968.58	3789.2	7344.86	7425.27	7928.6	4970.42	3346.71	8836.87	4614.45	5808.04	10739.3	3624.47	6373.43	11082	3474.52	9902.21	2840.76	10351.9	8034.53	5743.52	5213.38
67763	ENSMUSG00000015869	protein-coding	Prpsap1	2244	2270.3	2237.3	2185.38	2123.38	2137.78	2423.8	2164.41	2205.47	2329.88	2606.84	2501.68	2294	2422.41	2039.39	1962.72	1817.7	2143.11	1982.81	2088.87	2037.92	2092.94	2219.92
58227	ENSMUSG00000015879	protein-coding	Fam184b	2.22398	7.15824	1.6367	1.03228	9.40218	0.918457	0.785637	5.10481	3.13886	1.84094	2.67669	4.12121	0	0	1.05429	0.855831	0.838532	0.821426	0	0	1.15796	0	0
54392	ENSMUSG00000015880	protein-coding	Ncapg	1927.41	1216.5	2696.34	2049.54	1191.53	2425.58	2542.06	2386.8	863.37	1963.33	344.47	729.185	1457.02	1239.17	1478.16	1231.33	1159.72	1803.72	1260.5	1415.63	1574.07	261.589	943.309
209707	ENSMUSG00000015882	protein-coding	Lcorl	1115.98	1588.13	1049.95	1162.07	1382.87	1291.62	1335.91	1191.68	1038.46	1125.03	1118.21	1237.74	1427.17	1161.44	1170.09	1278.15	786.703	1447.38	932.313	1245.12	1412.33	942.574	1009.31
16993	ENSMUSG00000015889	protein-coding	Lta4h	2845.71	3622.84	3046.91	2979.33	3357.62	3203.16	3305.89	3384.45	2899.13	3141.3	4196.33	3579.82	3147.71	2704.86	3063.57	3214.3	2450.92	3405.62	2215.16	2865.65	3167.37	3105.32	2645.15
71761	ENSMUSG00000015890	protein-coding	Amdhd1	9.86333	36.2767	94.8714	31.6717	7.20232	99.3894	93.6698	128.362	144.071	172.781	164.499	105.452	298.212	106.088	332.044	199.486	32.212	150.127	57.7155	264.074	257.93	71.0989	31.3678
56431	ENSMUSG00000015932	protein-coding	Dstn	33124.2	33067.7	24066.2	32770.8	30552.4	30336.6	31995.1	24434.1	27475	32322	35457.9	31938.2	26340.7	33780.9	22430.3	23670.9	28778.8	25283	30478.7	22586.5	24741.5	65346.6	50648.8
26914	ENSMUSG00000015937	protein-coding	Macroh2a1	6107.66	5290.76	5934.8	5731.68	6003.29	5553.14	5847.58	6211.96	5237.45	6437.58	5557.29	5817.99	6157.05	5270.71	5888.45	6651.11	7495.75	6383.54	7620.64	6773.31	6413.75	6093.61	6522.6
114674	ENSMUSG00000015942	protein-coding	Gtf2ird2	569.587	839.402	445.833	623.587	680.407	370.178	362.083	482.543	734.232	501.617	749.53	857.999	512.278	729.886	709.554	466.38	529.668	518.232	544.335	602.761	544.662	347.411	398.854
69168	ENSMUSG00000015943	protein-coding	Bola1	571.267	468.469	636.048	590.536	481.044	755.371	824.65	641.239	525.783	654.768	600.812	504.065	608.59	516.623	540.71	609.784	434.755	544.709	447.654	559.5	612.611	401.02	375.26
80909	ENSMUSG00000015944	protein-coding	Castor2	1793.44	1738.42	1153.57	1510.6	2576.57	1238.65	1326.18	1129.09	2084.7	1303.78	1525.74	1837.04	1287.42	1849.48	1276.4	1660.58	1469.77	1664.57	1354.54	1615.87	1659.41	2295.59	2034.13
17969	ENSMUSG00000015950	protein-coding	Ncf1	6.90557	5.88683	0.580953	5.82862	0.643643	6.60193	2.44985	2.35756	1.93157	0	4.40693	10.2377	0.687873	2.41117	6.40343	0	3.61503	1.5162	0	0	3.56671	3.23768	2.17758
22411	ENSMUSG00000015957	protein-coding	Wnt11	0	0	1.09922	1.86185	0	1.69202	0	1.42441	0	0	0	0	0	0	2.42976	21.1506	10.1464	8.86176	0	1.36045	0	0	3.98906
11566	ENSMUSG00000015961	protein-coding	Adss	9264.76	8205.85	7869.29	9235.48	8373.01	7604.67	7244.54	7552.38	6813.39	7671.04	5969.62	6445.31	6820.17	7863.24	6379.1	6164.55	7747.84	6604.96	7256.14	6599.89	6926.79	9045.27	9568.48
69428	ENSMUSG00000015962	protein-coding	1700016C15Rik	1964.44	1979.4	1417.8	1489.97	2364.14	1652.33	1864.78	1135.86	1238.08	1319.74	1556.22	1499.68	1379.11	1448.17	996.596	1325.08	1573.83	1632.63	2015.82	1325.44	1244.93	2517.93	2093.49
50905	ENSMUSG00000015966	protein-coding	Il17rb	61.6974	116.272	15.4067	55.4858	81.0091	22.231	17.3268	22.8291	83.1948	7.31506	41.8411	34.6107	15.2798	16.2345	14.6304	73.2573	131.532	32.2932	124.545	18.2946	22.9979	23.4096	38.8634
218865	ENSMUSG00000015970	protein-coding	Chdh	1198.64	2379.38	617.375	1384.08	1939.17	655.627	818.641	555.788	1959.4	669.675	952.518	875.488	753.688	998.43	476.326	1235.91	2660.84	887.495	3379.13	568.581	560.798	3232.43	1939.63
56249	ENSMUSG00000015971	protein-coding	Actr8	1352.36	1930.01	1203.41	1470.22	1702.78	1245.59	1251.73	1213.02	1583.41	1208.85	2096.72	1913.04	1351.88	1570.37	1287.87	1319.49	1478.66	1178.24	1358.06	1275.26	1322.74	1518.09	1535.97
76612	ENSMUSG00000015980	protein-coding	Lrrc27	73.4404	103.932	165.972	90.7479	97.2575	160.295	111.743	177.643	116.741	137.661	112.97	150.886	174.142	73.0517	154.299	168.245	127.278	178.693	65.4787	126.666	143.048	52.5768	98.6458
57740	ENSMUSG00000015981	protein-coding	Stk32c	0	2.38932	0.938245	0.93018	2.07775	1.83199	0	1.2674	1.03787	0	4.4723	0	0	0	1.04727	5.09473	0	1.63595	0	0	0	2.61589	1.17489
14272	ENSMUSG00000015994	protein-coding	Fnta	2000.5	3046.6	1825.93	2177.58	2940.25	1740.34	2024.53	1868.12	2500.49	1904.97	3820.83	3163.16	1815.76	2502.69	1827.59	1525.07	2093.67	1565.17	2171.51	1605.69	1653.71	2852.83	2754.12
72198	ENSMUSG00000016018	protein-coding	Mtrex	3319.59	2862.03	4151.07	3315.62	3159.19	3823.77	3881.85	3833.43	2587.08	3405.98	2316.5	2607.51	2999.14	3132.12	3052.65	3024.4	4129.06	3258.26	4409.51	3254.09	3137.47	3599.37	4027.75
16803	ENSMUSG00000016024	protein-coding	Lbp	6959.95	3076.3	1243.98	8186.17	1841.62	2061.57	1426.83	2691.38	19116.7	11497.4	4818.03	3723.34	14975.8	15450.8	8581.83	3677.99	13082.2	1853.1	11820.4	7160.87	7324.86	12018.5	9609.54
12614	ENSMUSG00000016028	protein-coding	Celsr1	8250.65	7573.07	6011.15	8666.48	7791.24	5428.93	5839.05	5719.65	11532.4	7234.65	6260.11	8467.68	6517.98	10564.9	7858.58	4750.04	8490.36	5766.74	9154.26	6766.98	6665.84	9974.12	8908.91
14247	ENSMUSG00000016087	protein-coding	Fli1	0	1.11293	0	0	0	0	0	0	0	0	0	0	0	0	0.997041	0	0	0	0	0	0	0	0
243362	ENSMUSG00000016128	protein-coding	Stard13	586.828	535.139	663.564	669.095	583.747	590.955	664.113	598.583	498.622	770.17	423.993	586.669	629.763	628.518	665.241	435.546	547.375	706.33	607.443	623.486	612.09	718.256	1071.85
23963	ENSMUSG00000016150	protein-coding	Tenm1	419.061	239.79	499.44	379.289	166.081	362.024	530.26	473.813	654.513	1423.77	345.395	313.938	956.255	1129.18	779.162	361.57	127.384	513.806	239.864	743.161	751.22	395.302	237.242
215193	ENSMUSG00000016181	protein-coding	Utp25	764.496	441.125	719.817	795.843	549.511	592.119	580.676	704.165	651.072	589.036	469.006	476.145	691.17	623.242	539.064	363.115	646.121	316.771	539.159	758.105	570.819	388.428	726.109
15483	ENSMUSG00000016194	protein-coding	Hsd11b1	0.991401	1.15526	0	0	0	1.78053	0	0	0	0	2.57687	0	0	4.43627	0	1.62755	5.18538	0	1.67936	1.17446	0	2.47098	0
329324	ENSMUSG00000016200	protein-coding	Syt14	759.342	718.052	158.32	840.269	412.9	127.485	88.9462	175.4	1207.61	112.651	1033.9	1076.56	86.2935	1064.45	135.306	173.103	1138.29	159.03	1207.81	285.808	155.417	1974.88	1958
14991	ENSMUSG00000016206	protein-coding	H2-M3	52.877	130.673	203.574	58.6031	63.8365	240.65	178.025	294.94	38.0184	304.165	67.0021	50.6905	462.887	40.6114	406.251	241.059	57.1615	233.832	82.3046	239.498	269.164	113.217	67.9083
74365	ENSMUSG00000016239	protein-coding	Lonrf3	531.276	326.247	728.725	573.853	257.377	655.724	653.193	582.142	250.428	333.772	206.199	215.658	352.233	272.141	369.359	331.908	332.039	514.677	469.733	314.743	361.487	153.807	295.068
67126	ENSMUSG00000016252	protein-coding	Atp5e	2798.24	2491.37	2166.59	2739.64	1981.14	3034	2930.86	2254.7	2521.03	2740.63	2359.3	1899.59	2277.66	2442.73	2413.73	2176.91	2662.32	2352.34	2945.95	2222.5	2176.95	4174.36	3252.81
57314	ENSMUSG00000016253	protein-coding	Nelfcd	1529.36	1128.85	1413.58	1534.17	1184.79	1533.77	1580.47	1477.96	1312.45	1545.99	1079.43	1043.74	1403.06	1473.33	1300.53	1374.23	1818.38	1473.85	1813.53	1488.3	1445.55	1895.47	1857.72
64138	ENSMUSG00000016256	protein-coding	Ctsz	7699.68	5771.2	4511	7500.27	5774.12	6011.02	6818.42	5122.72	7063.78	4899.98	5532.01	5334.82	5461.31	6848.46	4408.83	5197.9	8878.1	5080.25	8846.16	4579.61	5207.3	10514.5	9873.93
66390	ENSMUSG00000016257	protein-coding	Prelid3b	2986.77	1565.87	2532.47	2744.88	1933.46	2634.77	2870.45	2578.02	1686	2459.88	1148.45	1547.4	1838.49	2397.2	1495.04	1792.83	2843.74	1944.59	2920.16	1658.13	2086.32	2882.52	3258.87
214791	ENSMUSG00000016262	protein-coding	Sertad4	281.258	293.617	389.779	324.836	166.946	318.8	255.222	485.424	690.888	515.376	351.475	464.648	627.544	609.425	890.643	527.178	464.79	516.319	377.806	816.986	591.925	326.34	384.248
14990	ENSMUSG00000016283	protein-coding	H2-M2	1.14152	0	1.9277	1.05535	0	3.75313	2.70221	1.31304	0	7.12596	2.51487	6.39377	8.01416	2.394	11.4304	3.52487	0.858523	0	3.51725	1.23261	4.74558	6.77648	8.15801
22209	ENSMUSG00000016308	protein-coding	Ube2a	1701.76	1622.4	1351.45	1552.03	1772.35	1407.59	1581.1	1264.14	1350.43	1262.82	1446.68	1539.48	1147.37	1450.36	1083.47	1433.96	1518.16	1469.74	1544	1168.12	1258.42	1748.92	1860.42
11740	ENSMUSG00000016319	protein-coding	Slc25a5	16591.3	15210.1	18422.4	17051.4	15757.5	16761.4	17564.3	18075.3	10604	16177.5	9888.21	11688.5	13052.1	13861.3	13437.5	11199.1	12573.1	13317.3	13236.8	12172	13923.4	13755.9	13322.4
66496	ENSMUSG00000016344	protein-coding	Ppdpf	2218.25	1946.59	1289.95	2196.88	1900.05	1777.71	1759.5	1381.74	2246.15	1634.16	2413.39	1751.4	1683.4	2106.83	1366.63	2411.75	2405.07	2099.2	1938.39	1822.32	1714.16	2522.56	2306.47
16536	ENSMUSG00000016346	protein-coding	Kcnq2	1.94338	10.1152	2.2007	6.45068	20.5182	5.04008	4.78907	2.55914	1.17935	6.4124	3.6344	10.1376	2.37356	2.05523	3.09415	0	4.92823	4.06547	10.2798	1.29276	2.02316	17.2666	4.88199
73368	ENSMUSG00000016356	protein-coding	Col20a1	30.667	86.3872	47.2265	26.1715	64.4901	72.335	35.3586	64.1792	99.6548	42.1248	115.722	83.7928	90.6979	111.111	125.992	128.108	70.9167	61.5158	112.544	132.747	109.96	176.581	102.618
102866	ENSMUSG00000016382	protein-coding	Pls3	8304.46	5602.59	6145.04	9197.43	5424.79	6601.77	5901.39	6051.32	13174.8	6224.36	6516.53	7048.17	5770.2	12080.4	5706.51	13210.7	8236.27	10388.7	7270.58	8729.91	6949.15	6049.97	8146.59
77015	ENSMUSG00000016386	protein-coding	Mpped2	0	0	4.05826	0	0	14.8808	2.73103	8.16888	0.725253	8.79937	0	0	10.9524	0	14.9528	10.2885	0	5.90564	0	18.3793	26.0268	0	0
67050	ENSMUSG00000016409	protein-coding	Nkap	950.505	1181.05	962.163	916.414	1356.02	919.887	634.516	690.834	814.361	629.36	1016.38	1079.01	820.807	924.03	875.032	674.756	871.577	790.171	790.243	829.217	702.678	799.566	988.132
54405	ENSMUSG00000016427	protein-coding	Ndufa1	1020.12	1000.16	940.033	1118.71	930.61	948.435	959.897	935.435	956.359	1100.69	1041.3	992.29	974.691	1098.5	937.272	733.718	743.473	795.763	850.388	736.322	869.022	1057.78	973.86
22431	ENSMUSG00000016458	protein-coding	Wt1	0.876876	0	0	0	0	0	1.82194	2.81472	0	0	0	0	0	0	0	0.677371	0	0	0	0	0	0	0
13557	ENSMUSG00000016477	protein-coding	E2f3	1291.78	1056.53	1280.86	1237.24	1178.27	1136.28	1171.28	1148.59	925.049	1131.64	972.832	970.401	989.12	1051.44	1041.39	1166.92	1641.18	1383.33	1729.8	1143.45	1121.28	838.842	1050.15
12946	ENSMUSG00000016481	protein-coding	Cr1l	2283.06	2386.69	2125.07	2283.81	2113.1	2516.7	2524.63	2199.78	1986.63	2988.54	2259.87	2040.02	3005.39	2137.44	2273.92	1793.74	2103.07	1918.26	2238.3	2100.65	2307.39	3371.9	2865.27
67533	ENSMUSG00000016487	protein-coding	Ppfibp1	5463.64	2821.1	3634.44	5412	3337.98	3701.42	3706.31	3774.67	3765.56	3340.22	1821.6	2265.4	3348.24	4146.04	3867.02	6220.62	3927.88	5569.57	3689.62	3920.43	3800.85	2647.01	3013.97
17221	ENSMUSG00000016493	protein-coding	Cd46	29.1585	87.7057	38.2774	59.7452	52.5136	38.3325	26.4625	36.5614	54.4976	50.6847	77.3481	97.5742	37.4418	57.0548	42.7872	42.6175	41.4542	16.9554	72.2167	72.005	38.9483	44.2149	50.0018
12490	ENSMUSG00000016494	protein-coding	Cd34	110.779	353.269	93.7174	99.0672	280.892	67.7953	73.8208	87.607	30.8203	65.855	217.977	257.436	33.9995	54.6188	17.9581	32.925	99.37	55.0147	139.729	38.6153	38.3667	116.541	58.9837
67759	ENSMUSG00000016495	protein-coding	Plgrkt	1163.44	2526.67	1888.4	1305.11	2090.88	1958.05	1862.43	1842.84	1523.37	1869.86	4794.04	3755.74	2145.47	1321.99	2097.49	2075.2	1326.32	1913.36	1328.76	1979.74	2282.33	1480.94	1860.74
60533	ENSMUSG00000016496	protein-coding	Cd274	302.129	1161.9	450.215	475.134	724.26	576.789	471.501	668.388	342.036	166.937	865.156	837.074	611.87	241.028	877.777	880.377	623.503	674.338	520.207	631.776	724.719	141.262	276.273
58205	ENSMUSG00000016498	protein-coding	Pdcd1lg2	3.29306	7.04797	7.40738	2.02869	11.3596	8.12321	10.0442	2.52373	13.4151	6.34398	29.8179	27.0711	2.20242	6.91295	2.06299	12.7073	4.12759	11.2557	3.37409	2.36726	1.14137	2.58699	9.34514
66596	ENSMUSG00000016503	protein-coding	Gtf3a	2143.95	1895.34	2306.09	2005.51	2123.94	2145	1992.47	2243.88	1797.78	1707.15	1775.88	1884.08	1536.42	1887.57	1674.37	2711.58	1721.38	2647.97	1651.31	1807.94	1777.24	1067.2	1364.68
76366	ENSMUSG00000016510	protein-coding	Mtif3	737.152	711.14	866.72	732.136	673.639	895.708	848.149	855.706	608.748	723.008	874.637	632.553	724.776	629.056	614.512	824.514	599.29	802.946	541.428	661.581	738.265	581.212	589.281
140887	ENSMUSG00000016520	protein-coding	Lnx2	2155.58	1553.54	1694	1603.95	2086.54	1839.85	2010.36	1953.14	1495.68	1670.6	1494.96	1808.45	1698.39	1401.22	1843.44	2156.15	1565.67	2129.34	1601.48	1933.6	1789.51	1631.45	1965.42
329244	ENSMUSG00000016524	protein-coding	Il19	0.866285	0	3.33871	7.15637	1.44548	0	0	0	1.44436	0	0	1.71122	0	3.19458	0	0	0	1.12448	1.53232	0	0	1.01609	0
226419	ENSMUSG00000016526	protein-coding	Dyrk3	539.815	298.544	467.016	499.551	385.13	475.338	697.216	440.909	323.831	331.502	164.572	179.367	315.159	380.098	406.242	1990.23	944.347	1533.93	1006.93	748.641	720.695	143.905	267.213
17164	ENSMUSG00000016528	protein-coding	Mapkapk2	5454.59	5357.7	4209.31	5257.78	5554.27	4082.64	4873.52	4170.51	5183.84	4396.5	4840.45	4920.72	4732.03	5007.78	5335.21	5787.53	6303.73	5431.39	6401.21	5109.77	4897.86	6056.71	6012.84
16153	ENSMUSG00000016529	protein-coding	Il10	0	1.15894	0	0	0	0	0	0	0	0	0	0	0	0	0	0	0.824389	0	0	0	0	0	0
16784	ENSMUSG00000016534	protein-coding	Lamp2	11548.6	12276.1	6350.87	10908.6	11560	8023.37	10129.9	6285.99	10630	7949.2	11803.2	11716.6	9149.34	10119	8019.08	10430	10608.8	9054.32	10886.2	8002.52	8191.39	11806.6	11739.1
54138	ENSMUSG00000016541	protein-coding	Atxn10	7319.69	6434.53	5237.47	7663.38	6020.29	5754.41	5795.05	5802.31	8419.29	6467.39	7696.35	6849.42	6506.13	7782.56	6971.19	11423	7725.2	9184.58	7120.93	8407.07	8007.59	7431.54	8346.12
239554	ENSMUSG00000016552	protein-coding	Foxred2	662.637	434.349	344.34	759.359	445.377	177.99	168.599	411.988	899.547	193.246	433.775	479.307	230.039	585.641	478.731	202.665	521.511	164.396	488.198	353.024	192.853	204.966	258.233
55944	ENSMUSG00000016554	protein-coding	Eif3d	9774.21	6170.48	7814.44	9861.59	7271.8	7303.76	8008.24	7663.03	7607.17	6641.94	5216.01	5134.83	6538.62	8008.78	6282.78	7574.05	8833.2	7283.28	8268.08	5729.12	7099.97	6016.74	7262.9
15081	ENSMUSG00000016559	protein-coding	H3f3b	30108.6	42219.4	23886	34395.2	29363.9	22750	23861.4	24827.6	34321.8	27886.8	47722.4	38007.6	33635.5	35641.3	30922.4	25068.1	24748.2	23686.1	26947.7	31606.2	25840.2	30978.5	27631.8
18141	ENSMUSG00000016619	protein-coding	Nup50	6127.9	3919.65	4978.86	6222.18	4656.4	4813.21	5056.31	4930.29	4555.59	4135.13	2740.64	3370.43	3830.67	5020.64	3799.7	4110.4	4465.34	4315.48	5068.3	3810.54	4054.43	3490.58	4440.1
271305	ENSMUSG00000016624	protein-coding	Phf21b	61.6353	40.7541	45.9989	67.8665	54.1432	37.7928	48.9112	60.722	49.4955	32.1646	27.2573	39.7765	66.3581	44.9125	57.0648	67.9153	40.6353	38.722	64.2541	77.129	37.5111	71.6668	89.6669
67042	ENSMUSG00000016637	protein-coding	Ift27	564.273	457.877	554.123	562.072	375.5	584.421	586.97	523.535	595.414	652.823	531.974	485.807	632.976	625.565	643.147	410.855	445.262	446.998	532.939	561.658	582.393	479.042	479.414
23970	ENSMUSG00000016664	protein-coding	Pacsin2	9184.16	6867.41	9032.58	9539.65	6252.51	8517.21	7396.95	9444.52	7811.67	8715.93	6333.86	6953.15	8487.89	8561.82	8681.03	7642.55	8214.41	8401.06	7989.35	8619.05	8570.88	11173.8	11324.2
12763	ENSMUSG00000016756	protein-coding	Cmah	1.84932	0	2.33356	1.72329	0	2.18183	1.30522	2.13687	2.59898	0	0	4.09281	0	0.953231	2.6045	5.55289	2.08863	2.00948	8.72581	3.99622	5.75855	4.36288	0.979526
223723	ENSMUSG00000016757	protein-coding	Ttll12	3555.28	2127.52	2711.69	3508.95	2519.59	2783.8	2904.73	2837	3231.69	2417.7	1939.84	2227.87	2408.12	3095.67	2091.49	3242.75	3352.91	3112.83	3045.68	2675.72	2488.94	3018.33	3165.51
12124	ENSMUSG00000016758	protein-coding	Bik	5.07642	3.5681	22.2174	13.2304	4.12858	14.5694	24.8417	26.6873	29.4002	12.57	10.5789	7.52874	30.1947	21.2538	37.6955	63.9124	7.36423	41.384	0	38.4759	35.2202	5.14265	13.8388
268741	ENSMUSG00000016831	protein-coding	Tox4	4255.75	4092.84	3886.06	4869.9	4220.33	4275.04	3878.22	4020.07	4301.37	3793.33	3797.11	4056.21	3954.62	4070.9	3849.97	3888.12	5287.67	3925.74	4817.77	3888.92	3962.59	5030.36	4680.84
68735	ENSMUSG00000016833	protein-coding	Mrps18c	968.66	1084.39	870.711	867.631	913.417	925.92	961.972	856.361	781.058	810.132	1121.94	873.161	810.377	848.837	710.271	700.925	692.21	738.966	690.298	668.386	699.312	836.825	761.585
240725	ENSMUSG00000016918	protein-coding	Sulf1	0	0	313.258	6.3706	0	52.382	71.9129	216.483	0	37.0985	0	0	90.9013	1.76131	344.46	125.099	3.07282	145.155	0	179.669	224.08	8.69749	0
67996	ENSMUSG00000016921	protein-coding	Srsf6	9997.22	8002.55	7178.73	9914.59	7349.29	7318.05	7062.89	7364.35	9608.96	7518.41	7837.04	7775.97	7412.75	9428.51	7970.95	6796.52	10248.5	7184.75	10349.8	8143.87	7411.31	8098.7	9022.66
18803	ENSMUSG00000016933	protein-coding	Plcg1	2148.05	1995.06	1128.53	2092.47	1825.63	1160.72	1073.68	1335.07	2475.33	1167.84	2120.38	2551.54	1234.68	2212.24	1474.92	2182.97	3174.19	1772.08	2703.57	1712.65	1352.08	2024.11	2501.42
70382	ENSMUSG00000016940	protein-coding	Kctd2	477.777	906.571	450.962	508.617	594.658	427.751	467.119	437.737	731.705	641.474	1179.96	938.081	639.558	732.605	673.803	613.171	477.273	651.218	456.927	610.448	589.826	851.657	715.577
71753	ENSMUSG00000016942	protein-coding	Tmprss6	52.1926	1.01398	0	82.9834	0.873883	0	0.642976	2.00272	270.132	0	0	3.93936	1.75343	133.383	2.66398	10.4661	7.03752	4.16923	1.4224	14.0382	10.9172	0	0
69259	ENSMUSG00000016946	protein-coding	Kctd5	4198.81	3391.12	3041.4	3782.92	3506.79	3553.82	3505.24	2964.81	3141.96	2602.19	3190.77	2747.21	2847.58	3105.49	2678.91	4885.45	3933.07	4495.66	3741.67	3929.34	3437.08	5006.59	4578.79
195236	ENSMUSG00000016982	protein-coding	Pom121l2	0	0	1.15472	0	0	1.39124	0.938327	3.05857	0	0	1.10917	1.52665	1.35194	0	5.8169	1.66472	0	0.621513	2.01677	1.44159	1.40944	0	0
68145	ENSMUSG00000016984	protein-coding	Etaa1	601.955	631.442	1207.8	639.185	603.051	1093.68	1171.63	1106.46	441.631	1215.83	528.493	429.591	1145.9	501.767	1127.58	1012.73	436.223	1108.6	534.222	1206.01	1055.25	320.696	357.533
17183	ENSMUSG00000016995	protein-coding	Matn4	5.85646	0.677761	8.48101	2.46194	2.46829	12.3109	2.23458	1.48632	0	6.89658	0	0.711981	5.83166	0	5.07438	9.41735	1.80554	5.60223	1.97805	10.223	6.8587	1.49536	2.74186
20568	ENSMUSG00000017002	protein-coding	Slpi	431.662	116.388	80.6466	458.116	81.5088	117.02	208.255	55.6582	608.763	69.8387	101.815	134.911	76.5168	472.596	93.9004	45.9566	560.053	56.2157	730.821	13.285	30.1045	300.522	349.57
20971	ENSMUSG00000017009	protein-coding	Sdc4	13262.1	13898.5	11671	15233.9	11879.3	13623.3	13061	12875.5	15263.7	17569.7	15329.5	13045.3	18454.5	15830.6	16216.9	13311.1	18599.7	12266.3	18718.2	14768.7	13313.6	25692.3	25000.8
16164	ENSMUSG00000017057	protein-coding	Il13ra1	2964.41	6664.88	2179.46	2732.65	5795.49	2706.2	3111.88	2621.89	2997.03	2933.99	3275.26	2851.2	3427.78	2314.06	3367.04	3625.65	3973.71	2871.52	3747.14	2747.47	2763.05	4898.13	4102.21
28078	ENSMUSG00000017064	protein-coding	Prl5a1	13.2839	8.09344	0	7.19962	21.641	0.900744	0	0	1.03072	0	1.69179	3.65302	0	1.13631	0	0.861813	10.7967	0.800294	8.68626	0	0	5.18289	11.7335
17966	ENSMUSG00000017119	protein-coding	Nbr1	6574.05	8680.65	7409.81	7055.15	7297.43	8580.42	7838.74	7495.83	8817.67	8169.16	9475.93	9307.49	9335.4	7553.64	9133.15	8747.21	6321.74	8234.83	6333.52	9012.74	8547.07	8054.13	7313.78
19157	ENSMUSG00000017132	protein-coding	Cyth1	717.948	1212.46	1221.26	881.327	1090.37	978.818	809.312	1288.57	753.475	1264.51	1005.37	925.864	1545.63	890.257	1528.97	1156.93	870.858	1154.79	1055.23	1116.53	1547.35	1393.47	1017.34
74194	ENSMUSG00000017144	protein-coding	Rnd3	5794.3	6687.99	3965.45	5734.89	6098.09	5221.46	4827.04	4297.66	8723.04	5624.21	8072.04	6487.12	5624.79	6581.05	5450.04	4246.71	5244.26	4575.87	6112.99	5050.25	5283.26	9353.47	8118.65
12189	ENSMUSG00000017146	protein-coding	Brca1	1994.6	773.085	2356.69	2007.48	1094.24	2268.29	2191.47	1887.35	1036.21	2179.04	274.012	583.095	1600.35	1213.29	1703.29	1309.35	1199.32	1948.35	1312.65	1644.59	1765.95	288.282	726.589
53321	ENSMUSG00000017167	protein-coding	Cntnap1	602.626	562.586	210.659	514.657	520.639	214.233	258.369	185.864	611.491	168.979	434.428	599.909	125.517	543.132	141.344	190.336	527.613	208.352	457.385	148.142	200.24	617.82	624.725
68106	ENSMUSG00000017176	protein-coding	Nt5c3b	782.187	1030.7	1041.55	717.182	986.635	985.623	994.563	1110.02	681.302	972.873	1028.22	1014.9	870.676	789.208	1000.8	823.523	569.462	898.692	629.318	964.474	947.655	325.941	508.375
52469	ENSMUSG00000017188	protein-coding	Coa3	2699.25	2909.81	2489.89	2689.39	2427.66	2676.87	2809.19	2425.08	2603.16	2807.8	3519.89	2952.1	2429.73	2772.23	2440.27	2132.88	1836.18	2422.65	1930.45	2134.14	2184.11	2710.2	2269.25
69376	ENSMUSG00000017195	protein-coding	Zpbp2	0	7.21791	0	4.25654	0.910318	0.751562	1.28992	4.20391	5.55511	5.11235	3.62466	5.62298	9.5642	4.34728	1.82295	2.82258	3.90386	0.54308	1.50297	2.96492	6.06219	0	2.89286
57911	ENSMUSG00000017204	protein-coding	Gsdma	19.7861	1.16821	12.9796	15.2543	3.09391	9.90685	22.4388	8.84662	18.5787	0	6.9968	3.69304	4.40391	9.22618	11.3725	10.1527	21.5102	12.0631	25.4193	3.55344	10.2887	70.1504	51.3658
23989	ENSMUSG00000017210	protein-coding	Med24	2652.31	1742.47	3376	2637.62	1894.54	2614.42	2689.29	3137.4	2408.15	3180.58	1573.44	1648.68	2887.13	2624.62	3170.42	2642.31	1785.49	2963.51	1736.48	2877.22	3233.68	1300.86	1247.63
22123	ENSMUSG00000017221	protein-coding	Psmd3	7278.9	6459.08	7907.89	6786.54	6748.13	7501.23	7922.16	8043	5428.82	6374.07	5531.33	5935.06	6555.58	5816.63	6246.69	8146.68	5514.59	8406.62	5260.3	7397.39	7720.73	5088.55	5249.39
50912	ENSMUSG00000017264	protein-coding	Exosc10	2807.02	1856.85	3683.88	2535.05	2035.09	3301.88	3328.94	3543.62	2138.09	3445.18	1634.37	1759.41	3128.97	2574.78	3028.56	2590.67	2507.25	2933.47	2509.45	2912.96	3279.95	2159.12	2345.62
67201	ENSMUSG00000017286	protein-coding	Glod4	1025.24	1571.26	1451.05	1145.58	1422.74	1524.91	1632.25	1475.53	1058.99	1560.32	1763.98	1425.6	1487.16	1061.23	1606.13	1689.74	903.276	1490.05	1073.38	1542.29	1608.47	1505.87	1201.28
68299	ENSMUSG00000017288	protein-coding	Vps53	1499.78	2070.08	2747.52	1416.34	1755.29	2692.41	2761.07	2948.88	1393.84	2997.75	1977.67	1902.94	2861.09	1515.1	2683.68	2085.61	1231.96	2235.48	1102.26	2425.58	2793.65	1782.16	1642.67
216965	ENSMUSG00000017291	protein-coding	Taok1	3569.17	3599.62	5131.64	3287.09	3943.2	4259.34	4364.95	4237.06	2984.02	4187.9	2860.92	3763.22	4064.12	3763.37	4347.81	4738.27	4018.83	5726.24	3765.75	4474.56	4593.68	3403.05	3574.42
76233	ENSMUSG00000017299	protein-coding	Dnttip1	1778.26	1389.23	1404.82	1672.49	1479.96	1458.45	1448.79	1477.67	1504.99	1264.48	1377.04	1467.9	1338.38	1390.04	1284.89	1736.54	1907.41	1589.54	1833.28	1314.42	1417.77	1882.31	1650.38
21925	ENSMUSG00000017300	protein-coding	Tnnc2	1.87605	2.03901	0	0.86435	0	3.11499	0.659938	2.15371	3.44402	0.771318	3.77798	2.10766	1.8784	0	0	0.723468	1.40664	3.46063	0	0	2.92962	0	0
170789	ENSMUSG00000017307	protein-coding	Acot8	529.6	479.281	499.712	486.407	471.288	668.382	670.716	556.292	547.911	602.789	514.552	474.743	625.419	538.176	493.145	476.195	557.102	517.317	639.329	499.273	491.308	1043.73	832.354
217212	ENSMUSG00000017311	protein-coding	Pyy	0.990989	2.13966	0	0	0	0.846864	0.705268	3.39625	0	0	0	0	0	0	0	239.399	8.95788	35.0028	6.03991	7.70321	2.07671	0	0
50997	ENSMUSG00000017314	protein-coding	Mpp2	449.338	757.246	752.678	460.775	682.899	623.694	573.625	638.461	575.911	455.588	603.03	495.54	471.749	389.349	659.752	856.317	773.019	758.269	617.522	609.443	744.577	419.919	537.386
18099	ENSMUSG00000017376	protein-coding	Nlk	1792.95	1286.54	1397.67	1684.97	1339.83	1310.82	1348.66	1298.76	1428.97	1466.61	1641.9	1323.62	1266.07	1730.87	1326.29	1489.82	1424.8	1528.65	1438.02	1420.34	1366.85	1321.88	1260.08
22032	ENSMUSG00000017386	protein-coding	Traf4	6698.39	6622.8	5366.56	6563.93	5789.44	5235.6	5351.04	5107.93	6130.93	5546.97	7628.34	7699.82	5265.81	6590.03	5324.07	5162.62	6304.04	5449.05	5809.91	5367.62	6260.13	5990.6	6260.03
11676	ENSMUSG00000017390	protein-coding	Aldoc	5672	12824.4	3341.09	5869.35	10493.2	4141.76	4080.15	4845.38	6645.59	3080.35	11905.7	9023.58	4809.95	4016.08	4559.96	5483.59	5434.62	4335.46	5167.48	4497.96	5873.09	2686.5	2759.12
217154	ENSMUSG00000017400	protein-coding	Stac2	15.1362	3.3365	0.873661	0.951402	1.9264	9.3771	0	3.49952	1.9204	0	0	0	0	0	0	5.4768	3.855	0	3.12129	0	1.06524	0	2.15957
19921	ENSMUSG00000017404	protein-coding	Rpl19	29723	34722.8	32459.1	29526.6	31871	33692.5	34172.6	35157.8	29947.6	30636.3	34127.2	28116.2	32084.8	30049.9	30239.7	32546.2	22888.4	31857.7	21269.8	30284.9	35390.5	18824.5	20062.8
140859	ENSMUSG00000017405	protein-coding	Nek8	618.109	921.239	970.425	658.002	718.022	757.329	710.531	795.379	895.528	961.295	1154.68	1102.79	912.727	801.562	1181.27	736.603	692.656	1008.2	555.673	986.677	899.267	946.56	711.375
12298	ENSMUSG00000017412	protein-coding	Cacnb4	0.955216	0	1.60135	0.888	0	3.08612	0.67293	1.10445	0	0.761085	0	0	0	2.95182	0	0	0.718481	0.690281	0	0	0	0	1.01584
72324	ENSMUSG00000017417	protein-coding	Plxdc1	0	0	0	0	0	0	0.76855	1.06487	0	0	0	1.24105	1.10357	6.59127	0	0	1.40365	0	1.66533	1.17551	0	0	0
75869	ENSMUSG00000017418	protein-coding	Arl5b	2325.59	1937.76	1945.52	2901.06	1828.24	2349.86	2315.33	1877.07	1801.34	1409.39	1451.37	1436.4	1727.55	2015.44	1776.56	2152.02	2487.96	2673.78	1940.61	1583.49	2020.28	1429.4	1624.72
22680	ENSMUSG00000017421	protein-coding	Zfp207	6642.47	6460.8	6028.79	6581.05	6880.96	5774.29	5922.87	5822.21	5799.96	5350.07	5502.67	6292.95	5576.5	5804.24	5789.96	6492.83	6513.25	6210.85	6017.09	6192.17	6099.41	5297.34	5715.84
69077	ENSMUSG00000017428	protein-coding	Psmd11	5714.54	5219.71	5925	5611.32	4991.76	5933.58	6777.85	5801.09	3674.01	4425.67	4028.64	4322.41	4303.94	4457.52	4004.23	4913.6	4521.11	5464.79	4591.71	4119.53	4677.13	4438.12	4589.49
56745	ENSMUSG00000017446	protein-coding	C1qtnf1	60.725	17.7887	34.1307	50.6957	12.9166	25.8091	30.1729	83.7473	207.878	157.358	52.3378	78.982	103.034	92.8978	105.826	48.3376	45.5815	29.6671	173.15	62.1644	47.5805	55.7719	56.9151
19193	ENSMUSG00000017453	protein-coding	Pipox	0	4.26419	0	0.922579	0	0.819392	0	4.5867	11.2584	9.89075	9.57166	10.3451	7.00224	8.38067	15.9493	11.2621	0	0	0	6.45844	5.18655	0	0
21858	ENSMUSG00000017466	protein-coding	Timp2	12727.4	13494.4	11371.5	13404.4	12511.1	10434.1	10410.4	11300.5	15829	16087.6	15981.3	18268.7	14810.5	19335.6	13539.4	9892.58	11065.2	10064.8	12446.7	12386	13363.9	21494.1	19805.8
76014	ENSMUSG00000017478	protein-coding	Zc3h18	4536.33	3875.71	4599.45	4634.33	4700.41	4211.99	4189.59	4524.35	3618	4006.98	3254.6	4296.27	4110.06	3739.01	3913.2	3919.51	4536.57	3870	4680.04	4102.75	4296.09	4118.53	4230.42
21974	ENSMUSG00000017485	protein-coding	Top2b	4850.71	4929.45	3078.96	4453.36	4132.58	3109.88	2698.44	3287.84	5094.36	4416.23	6017.22	5166.47	4171.25	5403.01	4223.36	3777.51	5300.65	3730.34	4671.05	4186.77	4107.76	4865.89	5182.06
218772	ENSMUSG00000017491	protein-coding	Rarb	7.07917	5.74093	46.858	7.5389	3.37426	21.1816	58.8104	25.8286	12.6119	65.9518	3.93834	4.02527	67.5318	12.8791	100.518	122.914	19.6753	138.419	18.2137	270.153	151.487	33.5513	71.2367
16010	ENSMUSG00000017493	protein-coding	Igfbp4	34352.4	2540.14	16366	31709.1	2011.54	8721.36	10756.4	13819.7	25572.8	3558.22	3030.34	2344.58	3938.95	23393.9	8418.7	19222	8380.61	14059.9	8302.41	7229.35	5873.52	2359.02	4835.61
23834	ENSMUSG00000017499	protein-coding	Cdc6	1696.19	601.459	1949.98	1541.02	782.923	1667.74	1893.35	1666.49	695.269	1683.74	161.298	310.107	1156.77	1102.97	1241.25	809.309	836.375	1425.26	1142.7	1225.52	1228.91	288.318	656.504
52615	ENSMUSG00000017548	protein-coding	Suz12	4817.83	4974.75	5161.15	4780.23	4880.95	4460.46	4523.99	4527.5	3795.6	3993.05	3887.86	4125.44	3719.95	4455.74	3947.76	4022.46	4014.1	4932.6	3885.55	4449.35	4391.91	2929.87	3023.92
237877	ENSMUSG00000017550	protein-coding	Atad5	678.991	408.938	1145.57	670.349	585.482	852.359	934.876	815.863	460.292	956.623	215.702	330.658	749.986	583.434	724.063	493.516	538.43	644.738	474.935	782.508	645.034	171.888	326.357
54394	ENSMUSG00000017561	protein-coding	Crlf3	1037.55	1282.37	1230.32	1110.77	998	1214.85	1103.89	1141.92	804.262	804.343	1075.37	947.363	760.357	936.817	838.007	906.989	915.71	1120.75	893.809	884.711	891.882	1085.27	1173.18
16675	ENSMUSG00000017588	protein-coding	Krt27	35.9853	27.2302	15.8496	33.5308	43.292	8.16942	45.6582	12.499	7.22155	1.80312	3.53273	4.9196	0	30.1486	0	0.839932	27.9474	0.814084	10.0767	0	0	20.5981	13.8711
217169	ENSMUSG00000017607	protein-coding	Tns4	10275.1	12888	2770.86	8336.99	20778.2	5622.06	10926.9	1938.62	4020.49	2460.99	3502.16	5584.28	1325.77	5995.48	449.888	14618.2	12960.2	13517.3	12263.6	2191.6	3223.31	14024.3	12797.6
21927	ENSMUSG00000017615	protein-coding	Tnfaip1	5254.19	6251.45	6704.33	5275.85	6028.39	7343.6	6935.33	6659.16	4552.86	7082.84	5612.6	6082.51	6345.38	4989.18	5916.25	7231.15	5286.87	7223.46	4880.28	6129.86	6269.36	7295.13	6932.7
109934	ENSMUSG00000017631	protein-coding	Abr	1922.38	1570.13	2843.8	1883.24	1770.37	3003.6	3178.31	2672.65	1736.2	4019.81	1440.51	1503.77	3954.69	2151.55	3364.53	3817.53	1829.35	3725.74	1790.85	4114.1	3837.02	4253.82	2956.11
268451	ENSMUSG00000017639	protein-coding	Rab11fip4	355.464	363.664	1149.25	460.905	383.022	884.422	1004.06	1039.83	404.074	1054.45	326.839	232.653	840.728	365.157	818.992	548.092	291.18	697.53	420.006	706.967	774.321	787.515	637.004
21939	ENSMUSG00000017652	protein-coding	Cd40	0	0	1.60113	0.453431	5.047	0.778985	0.34435	2.17518	0.459033	0	0	0	7.74438	0	2.82435	61.6842	4.4519	14.0813	0.754872	5.36757	2.79742	0	0
228875	ENSMUSG00000017664	protein-coding	Slc35c2	1216.29	1223.94	1153.7	1429.36	1300.72	1441.07	1306.7	1175.9	1383.05	1365.64	1274.04	1364.14	1503.31	1399.95	1338.07	1280.14	1655.64	1161.74	1690.73	1275.19	1283.49	1875.34	1789.9
228876	ENSMUSG00000017667	protein-coding	Zfp334	478.135	347.531	402.065	484.79	403.28	331.151	253.724	428.649	657.199	293.197	370.267	366.317	313.598	477.195	456.001	544.448	686.576	380.963	649.596	446.906	394.995	496.609	638.049
140579	ENSMUSG00000017670	protein-coding	Elmo2	1672.16	1179.73	1141.51	1511.25	1253.88	1190.73	1228.43	1159.19	1410.72	1373.78	1202.92	1264.69	1147.33	1692.81	1247.79	1289.53	2023.22	1240.51	1967.96	1275.56	1196.43	2139.35	2232.23
78889	ENSMUSG00000017677	protein-coding	Wsb1	3507.02	5088.79	2984.29	3683.89	4166.4	3015.45	3046.97	3023.24	4020.31	2102.72	5177.33	3598.97	2708.47	3222.73	3353.18	4902.94	3398.95	4063.83	2761.44	3876.02	2922.57	3286.77	2975.73
76080	ENSMUSG00000017679	protein-coding	Ttpal	1368.45	1075.72	1475.04	1279.94	1111.08	1271.74	1524.86	1075.92	1048.66	1330.63	979.157	1039.14	1168.17	1200.02	1113.22	1039.17	1667.82	1395.69	1809.55	1165.47	1048.02	2456.84	2433.43
59040	ENSMUSG00000017686	protein-coding	Rhot1	1861.97	2150.43	1924.89	1906.03	1957.23	1877.83	1824.35	1934.36	1698.89	1845.19	1972.22	1952.73	1824.25	1798.75	1887.7	1891.89	1589.35	1967.91	1762.89	1887.76	1854.82	1591.87	1695.31
30942	ENSMUSG00000017688	protein-coding	Hnf4g	277.454	745.357	424.846	257.929	746.475	474.189	443.838	416.965	289.701	901.272	807.667	700.02	762.396	431.234	538.868	236.644	148.579	298.11	119.058	403.039	402.779	1249.81	633.39
246104	ENSMUSG00000017692	protein-coding	Rhbdl3	0.866617	4.94632	2.93899	1.60688	0.812119	12.2334	4.2148	10.2183	1.60392	14.3079	0	0	28.065	2.78256	16.3999	2.6452	1.31097	8.52398	5.20985	6.5013	4.52845	6.39462	4.83726
11486	ENSMUSG00000017697	protein-coding	Ada	227.434	38.922	692.078	216.119	81.2719	968.74	988.557	626.806	127.366	735.1	11.5028	42.037	600.017	99.9521	417.461	1190.97	394.404	1128.76	339.696	613.386	680.404	259.655	313.853
26943	ENSMUSG00000017707	protein-coding	Serinc3	8998.56	9820.26	6246.1	9431.5	8287.99	8444.48	7762.5	7676.35	11644.4	12952.9	10800.4	10481.8	13357.3	10882.5	11414.4	10471.2	14336.5	8999.2	14630.5	11497.9	11321	25408.5	18689.2
71776	ENSMUSG00000017713	protein-coding	Tha1	51.0145	113.011	100.42	79.1199	121.558	106.261	71.254	119.849	115.676	107.273	176.323	114.366	154.243	93.3933	169.469	103.887	58.1221	104.32	33.9732	150.123	157.609	96.03	95.3827
74451	ENSMUSG00000017715	protein-coding	Pgs1	2326.2	2042.86	2381.2	2109.78	2350.51	2682.77	2973.94	2145.12	1499.16	1546.3	1312.65	1281.77	1630.04	1573.45	1621.39	2377.95	1875.48	2704.78	2076.16	1818	1755.33	2036.91	1981.77
11799	ENSMUSG00000017716	protein-coding	Birc5	1858.91	1375.32	3121.21	1915.51	1493.45	2883.17	3027.46	2784.92	818.03	2400.65	463.233	935.945	1392.39	1544.24	1524.45	1394.47	1204.39	2121.09	1219.1	1487.17	1890.43	422.432	1089.83
71562	ENSMUSG00000017718	protein-coding	Afmid	430.984	679.805	577.361	429.086	696.703	589.003	576.493	477.392	447.363	511.361	733.603	613.762	521.482	401.035	469.794	519.929	533.819	549.82	468.336	530.15	462.727	469.364	468.607
78928	ENSMUSG00000017721	protein-coding	Pigt	6631.15	5541.23	6784.45	6103.09	5856.3	7066.48	6644.24	7402.41	6253.9	8349.79	5205.24	5270.44	8425.89	6931.1	6872.71	5473.12	7147.58	5709.19	7189.63	6939.19	7448.53	9443.09	8079.88
67701	ENSMUSG00000017723	protein-coding	Wfdc2	31124.9	29015.8	32277.8	29734.5	25286.9	36344.1	39491.3	34931.1	27891.7	36115.7	25589.7	24483.2	42833	30099.4	43079.3	30734.8	38908.8	33772	38685	32225.3	33859.7	37116.5	42589
18612	ENSMUSG00000017724	protein-coding	Etv4	2745.79	1638.36	1918.96	2804.03	2195.69	1366.62	1897.3	1786.43	2127.25	717.349	1057.28	1434.53	654.889	2137.55	899.641	1932.49	1912.14	1849.62	2093.38	1001.94	1029.11	325.448	601.18
52840	ENSMUSG00000017734	protein-coding	Dbndd2	1314.3	1460.2	1148.64	1158.49	1349.08	1492.02	1461.48	968.718	1023.87	1377.27	1315.53	1154.39	1465.94	1168.17	1167.61	1577.2	1636.4	1459.29	1854.67	1220.02	1170.73	2815.06	2309.07
17395	ENSMUSG00000017737	protein-coding	Mmp9	0.920519	3.97374	0	3.41842	2.77655	1.52609	2.08084	1.05494	0	1.52495	0	2.07729	0.926553	0	0.87552	8.47431	153.817	2.04881	43.7873	0	0	3.4748	23.9976
57138	ENSMUSG00000017740	protein-coding	Slc12a5	45.6597	37.9396	23.9061	8.90711	57.3787	2.85536	7.6277	33.8651	27.7659	9.07742	23.445	30.6043	20.6106	14.0246	63.9256	18.604	55.6122	9.70212	14.6306	7.33437	8.11735	21.7056	28.9444
80860	ENSMUSG00000017747	protein-coding	Ghdc	643.466	1010.64	825.617	679.601	852.846	860.437	835.112	900.313	832.463	879.284	1391.02	1124.05	959.228	864.859	873.494	723.292	578.414	744.948	568.622	760.312	916.662	1229.09	1013.97
18830	ENSMUSG00000017754	protein-coding	Pltp	26.6179	23.2259	12.4425	32.3507	17.3961	9.72062	16.4591	43.1348	41.0656	6.97369	29.1356	42.6093	7.37499	19.6238	28.3833	8.03007	34.2912	2.716	20.4329	8.10531	3.81951	26.1617	16.8509
20499	ENSMUSG00000017756	protein-coding	Slc12a7	588.535	1078.51	1379.15	509.679	1077.21	1682.05	1564.65	1346.63	842.111	2950.39	2454.82	2805.22	2318.29	1229.21	1675.18	1797.52	894.48	1665	889.39	2334.58	2458.52	2562.89	2685.61
19025	ENSMUSG00000017760	protein-coding	Ctsa	6145.05	5936.19	5496.91	7131.24	5222.02	7558.12	9026.55	5839.77	9148.93	10373.6	8305.73	8016.06	10823.6	8966.12	7838.37	5718.34	6670.77	5829.77	7530.39	7574.65	7998.7	14253.3	12800.9
71971	ENSMUSG00000017764	protein-coding	Zswim1	473.117	439.933	641.278	493.182	482.834	572.379	555.827	564.56	456.108	654.12	411.989	468.783	570.306	533.262	479.611	514.114	644.241	453.113	702.378	501.034	471.945	832.156	805.928
20498	ENSMUSG00000017765	protein-coding	Slc12a4	1025.75	992.087	1298.6	1209.47	1329.99	1493.54	1544.21	1220.06	745.882	1064.91	826.826	991.868	1118.73	678.032	1284.15	1913.07	1470.06	2123.38	1345.6	1220.71	1202.46	2117.15	1982.71
75642	ENSMUSG00000017767	protein-coding	Spata25	1.57599	0.857764	1.99528	0	0	1.30578	2.75104	1.81461	1.48534	0.626468	0	1.76516	0	0	0	0	0	0	2.40867	0	3.29356	0	1.59371
17913	ENSMUSG00000017774	protein-coding	Myo1c	7537.25	11918.6	16649.5	7398.35	12187.2	18660.3	17662.9	15303.2	6062.94	17624.1	8501.23	9779.76	16134.3	7102.39	13319.5	21065.1	9303.25	21469.1	9143.92	17470	17443.4	13535.7	13423.5
12928	ENSMUSG00000017776	protein-coding	Crk	5612.62	7078.4	7665.29	5549.77	6441.38	8128.72	8319.21	7202.21	4365.26	6468.03	5498.88	4837.34	6665.75	4911.33	6695.16	9166.55	5385.26	9225.55	4946.48	7341.33	7155.27	6043.91	5434.89
12867	ENSMUSG00000017778	protein-coding	Cox7c	3256.69	3748.9	3845.19	3097.06	3571.47	3960.82	3733.53	3627.58	3096.1	3899.43	4441.78	3565.53	3822.86	3118.98	3451.19	3538.48	3236.9	3721.88	3129.29	3307.56	3674.92	3380.66	3457.32
18738	ENSMUSG00000017781	protein-coding	Pitpna	6526.83	7339.34	8972.41	6633.03	7244.75	8983.6	9202.53	9162.43	5942.54	9471.24	7403.43	6682.24	9133.5	6196.96	7897.11	7763.11	5684.42	7842.36	6180.41	7149.64	8607.45	8936.64	8155.22
21428	ENSMUSG00000017801	protein-coding	Mlx	1593.98	1896.57	2600.99	1618.65	1702.45	2459.61	2530.55	2154.44	1173.75	2078.05	1548.73	1482.24	1900.05	1329.03	1698.02	1300.12	1076.5	1583.75	1187.22	1315.91	1762.6	2100.18	1851.04
67998	ENSMUSG00000017802	protein-coding	Retreg3	1568.91	2823.51	2027.13	1841.2	2260.74	2335.08	2303.18	2133.2	2137.85	2630.41	2934.2	2212.7	2903.49	2043.82	3232.48	2813.11	1672.67	2651.37	1643.44	2959.86	2772.45	3347.12	2284.39
59091	ENSMUSG00000017817	protein-coding	Jph2	0	0	1.894	2.06839	0	4.72084	2.26144	2.48501	0	0	0	1.25371	0	0	0	1.65411	5.02742	6.70162	1.60317	0	1.15701	1.27763	1.13284
80861	ENSMUSG00000017830	protein-coding	Dhx58	961.881	2152.05	1993.26	1164.89	1095.91	2233.45	1559.84	3173.74	49.3888	377.239	81.5835	55.4239	3640.56	67.2817	4083.29	2088.68	1487.97	1397.7	1399.45	2870.82	3408.67	133.364	98.6897
271457	ENSMUSG00000017831	protein-coding	Rab5a	4998.73	5760.81	3419.2	4814.11	5222.8	3877.55	3731.75	3436.44	4245.06	3218.54	5056.35	4852.96	3304.82	4295.11	3335.49	4485.85	4762.66	4184.09	4868.83	3512.01	3595.74	5670.41	5025.22
71966	ENSMUSG00000017837	protein-coding	Nkiras2	1931.43	2480.63	1479.09	1935.15	2330.14	1583.16	1705.3	1528.21	1907.28	1307.99	2637.96	2389.16	1542.85	1737.96	1487.25	1907.93	2223.36	1748.51	2107.92	1649.81	1923.36	2983.79	2732.12
26931	ENSMUSG00000017843	protein-coding	Ppp2r5c	5225.88	6331.58	4515.58	5110.67	7142.76	5251.74	5242.55	4787.9	5038.64	5361.5	6091.26	6539.47	4827.54	4986.21	4605.09	5842.55	5780.85	5406.83	5676.4	4799.02	4868.43	9158.53	7734.18
245866	ENSMUSG00000017858	protein-coding	Ift52	880.792	1305.35	766.691	941.358	1197.79	932.196	842.387	794.253	1249.24	1140.27	1575.77	1291.7	1234.85	1227.05	1142.09	1062.96	1233.3	927.69	1222.89	1169.15	1063.99	1779.89	1482.08
17865	ENSMUSG00000017861	protein-coding	Mybl2	2004.93	975.035	2064.95	2082.18	1177.69	1805.05	1948.05	1982.26	875.234	1331.92	240.609	610.73	1036.53	1553.24	1046.66	920.408	2367.42	1403.59	2207.23	1323.58	1226.09	691.198	1980.83
27219	ENSMUSG00000017868	protein-coding	Sgk2	235.418	382.634	92.1175	162.219	422.501	139.496	157.254	69.7306	52.6857	38.7139	238.456	262.459	42.0143	79.1824	10.191	33.892	250.203	61.2202	306.37	28.4651	38.6664	372.365	437.29
14049	ENSMUSG00000017897	protein-coding	Eya2	4551.2	4324.09	2179.63	4432.86	4077.11	1967.37	2401.33	2435.04	5092.97	2818.92	6117.38	5777.17	2773.84	4735.46	2470.84	1945.83	4347.21	1968.67	4604.74	2390	2386.74	4666.94	4703.03
56336	ENSMUSG00000017929	protein-coding	B4galt5	1101	706.804	940.242	649.121	670.542	1121.83	1017.34	1313.96	572.534	716.304	315.802	293.358	951.253	605.542	896.801	1149.95	911.334	1160.95	1197.77	1007.27	1355.15	1075.61	1088.18
228858	ENSMUSG00000017943	protein-coding	Gdap1l1	1.79233	0	14.689	1.99431	1.25706	20.1179	13.6799	5.36789	0	18.5277	1.73546	0	8.68054	1.42462	17.9515	16.6841	0.998584	21.0595	12.0949	13.5121	6.55015	0	0
15378	ENSMUSG00000017950	protein-coding	Hnf4a	8911.87	9746.38	8320.12	9893.48	7407.84	9104.45	7166.17	8773.05	9721.2	10422.4	8752.06	9875.71	8852.68	8342.03	8807.35	9165.25	10019.9	9238.64	10190.4	8434.73	8764.31	17266.4	14324
19223	ENSMUSG00000017969	protein-coding	Ptgis	1.14931	2.51095	3.94624	12.3507	4.34386	1.52609	0	3.94621	0	0	0.93547	0	0	0	0	4.92329	3.47071	4.31138	1.767	0	0	0	0
320405	ENSMUSG00000017978	protein-coding	Cadps2	0	0	184.772	2.7074	0	206.646	163.855	144.874	1.71374	204.59	0	0	261.512	1.23718	230.957	137.945	0.87992	173.187	0	226.244	172.653	0	0
228889	ENSMUSG00000017999	protein-coding	Ddx27	3611.93	2326.33	3188.69	3785.48	2461.04	3325.66	3122.67	3112.32	2843.47	2983.58	1943.58	2274.84	2583.89	3468.19	2440.87	2580.87	4177.06	2808.29	4486.4	2739	2638.97	3427.56	3910.04
19159	ENSMUSG00000018001	protein-coding	Cyth3	1798.31	1751.27	1293.86	1602.54	1918.33	1434.61	1605.19	1138.28	1189.57	809.074	993.527	1262.09	889.068	1305.49	861.141	1952.57	1212.46	1935.31	1098.06	1328.88	1343.46	644.892	858.712
72318	ENSMUSG00000018008	protein-coding	Cyth4	58.5293	1.11349	11.2858	40.7408	4.56268	6.41955	12.7304	18.8907	14.3398	1.7179	1.67418	1.16787	5.20652	15.1726	13.3998	256.869	38.8591	134.68	18.2897	27.5684	19.2924	5.05987	0.985651
170758	ENSMUSG00000018012	protein-coding	Rac3	301.583	306.24	448.877	300.712	309.025	699.636	801.26	441.763	290.404	675.369	297.776	291.96	679.53	345.563	466.38	834.202	523.617	780.593	510.048	589.455	713.626	587.399	388.257
74778	ENSMUSG00000018040	protein-coding	Rrp7a	3711.06	3063.06	3079.55	3912.97	2833.07	3009.35	3040.32	3063.8	3565.71	2903.99	2620.75	3035.09	2807.41	3417.47	2775.63	2819.34	3091.34	2868.82	3401.92	2938.75	2837.47	3077.31	3187.07
109754	ENSMUSG00000018042	protein-coding	Cyb5r3	13701.2	10208	8406.68	13236.1	10573.2	9652.08	9609.51	8857.64	13297.2	9753.39	9727.12	9922.43	9440.24	12681.8	8038.55	11876.2	13279.4	10579.9	11668.6	9488.46	10714.1	14638.3	14315.5
70422	ENSMUSG00000018068	protein-coding	Ints2	1339.96	1027.39	1702.79	1633.2	1159.97	1777.85	2076.98	1780.21	1211.2	1396.43	736.207	863.279	1194.91	1164.89	1054.97	1541.16	1207.74	1697.81	1166.34	1538.41	1218.6	901.446	784.72
76199	ENSMUSG00000018076	protein-coding	Med13l	4291.38	5533.68	2745.36	4282.68	6400.16	2722.2	2840.07	2649.54	4020.12	2730.76	3389.4	4746.26	2791.02	4128.03	2567.02	2775.08	4287.22	2991.64	3929.44	2554.15	2625.73	4174.89	4113.19
68024	ENSMUSG00000018102	protein-coding	H2bc4	1824.7	1759.93	2318.79	1680.43	1737.93	3023.22	3384.73	1876.48	2527.38	2490.16	3593.07	2251.81	2564.06	1890.43	1627.54	2152.86	3702.34	2427.17	5231.75	2158.24	2139.08	8135.36	8146.94
207495	ENSMUSG00000018126	protein-coding	Baiap2l2	21.9004	9.7034	55.363	32.299	10.3381	113.736	196.419	111.656	33.4811	84.9319	19.3953	5.86562	69.1407	28.6673	67.9921	68.4976	5.87593	90.9936	28.9857	128.721	87.0518	56.4386	10.5144
17135	ENSMUSG00000018143	protein-coding	Mafk	4095.71	6180.54	4515.25	5119.28	3797.41	4587.68	4173.51	5278.5	4357.47	5129.88	6192.67	5925.44	7119.77	4640.09	6823.5	4191.07	4115.03	4481.83	3424.47	6292.31	6354.69	6071.62	5686.12
19014	ENSMUSG00000018160	protein-coding	Med1	2496.63	2873.35	3758.51	2647.86	2739.95	2960.5	2759.78	3764.98	2241.99	3076.16	1763.75	2586.39	2888.26	2430	3057.49	3040.62	2453.78	2944.9	2096.6	3356.9	3077.03	2157.17	2337.12
13867	ENSMUSG00000018166	protein-coding	Erbb3	7833.57	17386.5	8517.4	7632.03	17027.2	10425.8	9381.84	9952.69	11326.1	12134.2	13561.8	14362.1	13828.9	9549.45	13170.8	10389.7	8713.08	9745.08	7857.9	11986.9	12241.2	16301.8	12630.6
59045	ENSMUSG00000018167	protein-coding	Stard3	1693.93	2677	1918.93	1973.67	2050.03	1855.6	1859.26	1868.19	2023.11	1990.23	2878.32	2592.05	2077.69	2037.43	2225.92	1984.81	1470.49	2053.11	1563.51	2174.76	2274.67	2129.5	1729.92
17305	ENSMUSG00000018169	protein-coding	Mfng	2.6137	0	1.49352	0	0	0.727223	0	2.99098	2.59264	0.72161	0.70858	0	0	1.86402	0	4.64673	2.08919	0.653261	2.67833	11.3563	2.90524	1.03187	0
75909	ENSMUSG00000018171	protein-coding	Vmp1	7364.82	10453.1	5139.37	7337.35	9564.02	7254.53	7336.94	5624.9	8800.56	6104.46	9812.62	8765.82	7277.77	6665.73	7089.39	7577.71	7569	6953.73	6886.51	8366.17	5830.76	10055.5	8496.21
56207	ENSMUSG00000018189	protein-coding	Uchl5	2394.1	1659.04	2192.17	2225.6	1604.73	1869.66	2127.94	2025.85	1394.51	1573.41	1195.97	1288.28	1265.18	1677.43	1238.82	1465.48	1878.28	1671.52	2025.3	1232.24	1416.05	1537	1807.77
69367	ENSMUSG00000018196	protein-coding	Glrx2	839.848	660.127	848.064	931.372	670.96	645.821	738.541	727.138	878.039	776.208	679.614	673.783	840.037	912.634	660.786	623.739	759.495	516.879	962.249	649.304	647.791	926.31	860.197
20822	ENSMUSG00000018199	protein-coding	Ro60	2455.21	2110.14	2179.91	2437.88	2266.05	1885.82	1686.14	2056.63	2875.06	2173.86	2242.13	2616.02	1783.59	3083.33	2048.77	2075.88	2954.39	2266.49	2698.93	1901.11	1794.92	3148.28	2718.18
58231	ENSMUSG00000018209	protein-coding	Stk4	3969.26	3192.49	3002.64	3821.76	3365.24	3226.07	3244.57	3206.58	3359.02	2950.01	2752.18	2983.62	2797.41	3539.79	2807.96	3544.52	5061.23	3507.12	4995.34	3158.15	3035.85	5126.48	4973.82
18858	ENSMUSG00000018217	protein-coding	Pmp22	11.5224	15.5546	6.17022	15.2924	8.80712	16.3027	8.08976	9.63917	6.84701	0.864806	4.12199	10.3016	0	6.57834	0.982522	16.9518	29.1437	7.55995	73.9076	0	1.08893	319.884	262.319
14566	ENSMUSG00000018238	protein-coding	Gdf9	11.4444	10.0611	8.70723	14.6269	3.52031	13.1215	33.9797	13.9762	2.63643	2.32348	3.76918	3.16051	3.75994	12.5521	0.882493	43.9174	7.04779	31.6621	11.4672	4.03413	11.6903	3.32007	2.98764
67966	ENSMUSG00000018239	protein-coding	Zcchc10	481.284	432.19	624.161	504.342	440.732	644.7	688.121	581.028	327.692	449.727	365.104	329.408	409.867	412.42	354.756	811.577	382.698	771.223	385.943	470.699	564.93	259.603	258.546
19175	ENSMUSG00000018286	protein-coding	Psmb6	3111.75	3042.78	5287.14	3210.02	2816.19	5554.64	5792.36	5565.62	2569.33	4565.71	3177.86	2820.99	4333.87	2926.55	3932.94	5018.72	2826.17	4807.22	2698.21	4018.21	4764.59	2255.3	2498.79
216873	ENSMUSG00000018287	protein-coding	Spag7	1629.87	1598.01	2278.13	1792.86	1648.03	2078.28	2343.6	2289.71	1634.2	2413.92	1951.26	1506.82	2209.9	1620.32	1963.09	2408.21	1393.92	2283.67	1285.41	2188.68	2497.42	1579.61	1553.63
18643	ENSMUSG00000018293	protein-coding	Pfn1	17523.9	17346.3	25969.7	16914.5	18192.4	26575.8	28228.9	27003.5	13675.6	23635.2	16669.9	15449.1	21531	15340.2	19591.9	26743.3	16503.7	25644.5	17179.3	22027.6	23839.5	17765	19073.2
67145	ENSMUSG00000018322	protein-coding	Tomm34	1886.25	1792.06	1501.04	1785.25	1754.19	1591.15	1652.94	1612.71	1941.23	1469	1806.95	1697.42	1424.88	1855.33	1457.68	1691.08	2055.2	1616.66	1840.31	1525.17	1457.6	1752.99	1873.34
54401	ENSMUSG00000018326	protein-coding	Ywhab	11279.8	9880.56	8120.32	10680.9	9896.27	8566.35	8314.06	8184.69	9487.97	8258.63	8948.56	9085.37	7729.67	9783.62	7695.67	9670.73	13241.9	9461.64	13037.7	8045.26	7900.88	15681.7	14805.1
16706	ENSMUSG00000018334	protein-coding	Ksr1	1959.75	1862.59	1739.6	1644.93	2006.14	1963.04	1903.46	1728.13	1876.11	1634.66	1232.71	1565.05	2184.47	1596.38	1941.62	3054.18	1607.85	3175.73	1461.78	2381.67	2389.22	1588.93	1385.51
14778	ENSMUSG00000018339	protein-coding	Gpx3	1.03818	1.13191	13.3342	5.13525	0	1.73461	5.15423	16.6519	2.12945	0.85807	0	0	3.14001	1.10746	4.9651	321.172	7.05649	247.745	7.97963	54.0597	55.2873	0	4.39101
11749	ENSMUSG00000018340	protein-coding	Anxa6	11795.6	14606.3	8382.95	12303.3	14364.5	8116.25	7988.78	9563.04	13266.6	5909.22	15906	14120.2	7555	10483.4	8999.96	19047.9	16876.8	15686.7	13772.7	9990.59	10144	10632.6	13466.4
52712	ENSMUSG00000018347	protein-coding	Zkscan6	388.487	577.014	424.749	371.371	475.072	473.093	454.517	440.179	461.718	447.199	680.08	546.141	582.1	339.392	565.297	529.796	402.477	558.501	392.438	526.759	519.649	481.257	387.473
16647	ENSMUSG00000018362	protein-coding	Kpna2	9897.37	6139.7	13270.6	8896.12	6272.64	12078.9	13142.2	12901.8	5528.35	11787.2	4001.27	5246.8	8896.69	6755.85	8882.72	8850.87	6907.71	11216.1	6823.3	9180.33	11070.6	5850.72	7022.75
66313	ENSMUSG00000018363	protein-coding	Smurf2	2575.75	3402.3	1933.55	2489.65	3816.23	1820.68	1942.31	1904.4	2438.05	1968.56	2624.48	3017.54	1974.67	2526.82	2009.27	2787.28	2816.97	2769.01	2559.01	2330.05	2046.87	2709.57	2697.71
320162	ENSMUSG00000018372	protein-coding	Cep95	510.511	548.859	523.307	530.059	421.379	542.1	503.413	518.005	653.827	512.787	707.7	672.301	639.247	619.278	573.03	486.474	315.167	533.63	306.841	659.792	523.752	304.366	285.821
22344	ENSMUSG00000018377	protein-coding	Vezf1	2582.67	2396.88	2036.77	2584.56	2575.16	1766.9	1850.2	2099.43	3012.36	2335.23	2729.98	3102.71	2342.37	2918.1	2672.56	2331.68	2409.7	2085.3	2096.2	2584.34	2316.67	2085.38	2219.25
70393	ENSMUSG00000018378	ncRNA	2210416O15Rik	767.06	997.097	451.159	803.288	969.582	565.051	409.442	670.558	1116.34	514.589	1468.62	1537.27	740.851	915.772	1224.8	1043.72	806.507	854.79	636.439	1296.73	847.223	635.084	684.088
110809	ENSMUSG00000018379	protein-coding	Srsf1	13089.7	9638.86	12333.4	13239.9	10809	11311.8	11903	12340.4	10676.6	11065.8	8564.23	9640.04	9984.77	11711.4	10869.4	8945.21	10152.8	10259.6	10756.3	11458.6	9741.26	7022.8	9092.23
66610	ENSMUSG00000018381	protein-coding	Abi3	794.125	1011.4	795.006	716.038	860.645	778.684	684.543	915.21	967.551	1258.47	1613.29	1313.12	1195.86	1319.53	1098.06	396.996	435.246	528.188	452.847	721.378	876.255	1661.87	1614.06
71774	ENSMUSG00000018387	protein-coding	Shroom1	638.338	846.798	1314.07	564.728	844.985	1044.18	1022.64	1269.66	1342.07	1676.81	1116.04	944.346	2075.38	924.343	2130.72	1626.34	715.549	1382.41	640.379	2236.16	1959.58	432.662	497.081
16568	ENSMUSG00000018395	protein-coding	Kif3a	1277.84	1499.95	1985.11	1295.69	1365.03	1984.68	1754.38	2094.48	1387.02	2097.82	1560.59	1422.03	2177.88	1319.07	2384.85	3045.01	1466.4	2440.17	1399.89	2543.87	2656.24	1051.16	1220.22
20362	ENSMUSG00000018398	protein-coding	Septin8	3251.97	3109.54	3998.11	2960.35	3385.72	4005.43	4187.03	3646.6	2880.55	3903.34	2684.48	2979.55	4226.22	2866.21	4018.51	5948.16	3849.95	5560.03	3607.52	4806.21	5066.06	3612.07	3507.99
170749	ENSMUSG00000018401	protein-coding	Mtmr4	2213.92	2558.95	2263.15	2341.94	2533.32	2472.4	2490.2	2270.88	2470.4	2612.68	2251.57	2756.17	2218.82	2367.34	2404.44	3136.08	2725.56	2962.97	2572.14	2726.37	2410.07	2722.37	3126.55
217038	ENSMUSG00000018405	protein-coding	Mrm1	179.06	378.313	202.124	169.732	310.357	198.589	269.616	181.533	236.651	210.509	726.785	343.16	218.816	251.302	262.897	259.768	268.743	296.09	146.159	280.008	266.738	350.487	178.291
17762	ENSMUSG00000018411	protein-coding	Mapt	181.824	373.029	166.975	118.083	163.135	88.1592	86.9644	155.928	219.458	170.704	415.19	330.756	163.371	178.12	135.153	119.851	372.375	111.104	481.927	124.56	134.535	1269.03	662.472
76719	ENSMUSG00000018412	protein-coding	Kansl1	2602.5	3427.73	2729.23	3118.93	3530.79	2603.39	2647.4	2958.36	3692.18	3626.41	3862.78	4208.47	3368.56	3431.35	3557.15	3865.43	3208.97	3168.15	3161.05	3622.29	3958.24	3434.87	3471.2
66771	ENSMUSG00000018415	protein-coding	Gid4	1399.47	1974.61	1042.94	1507.55	2053.75	1011.75	1053.45	1130.35	1862.64	1282.65	1953.6	1873.64	1315.52	1635.58	1403.25	1197.2	1676.25	1063.3	1723.03	1432.22	1204.3	1375.05	1485.64
17912	ENSMUSG00000018417	protein-coding	Myo1b	2464.15	642.634	2416.99	2050.38	859.827	2708.64	3038.68	2073.15	1591.26	2646.24	294.646	167.043	2423.21	1070.88	2547.21	6503.37	777.555	4965.79	791.551	3653.46	3471.51	72.0294	89.806
67487	ENSMUSG00000018425	protein-coding	Dhx40	2815.98	4213.12	2476.08	3143.99	3283.43	2474.8	2196.35	2559.64	3578.67	2314.45	5088.7	4285.82	2491.03	3179.34	2771.44	2326.17	2270.27	2212.39	2261.44	2551.46	2585.27	2645.61	2428.92
77864	ENSMUSG00000018427	protein-coding	Ypel2	1134.59	1371.97	660.981	1188.33	973.298	1082.72	664.033	1046.03	2133.01	1794.4	1783.97	1861.51	2650.65	1932.25	2257.9	1309.33	1025.51	1094.81	1028.88	2224.9	1873.68	2278.13	2663.28
11640	ENSMUSG00000018428	protein-coding	Akap1	2396.14	2581.31	2564.82	2655.76	2210.11	2484.25	2469.06	2456.5	2569.39	3089.19	2825.32	2869.95	2574.57	2799.82	2347.78	1405.53	1893.65	1644.19	2199.95	2148.89	2300.79	2168.56	2176.24
68979	ENSMUSG00000018433	protein-coding	Nol11	2691.63	2148.54	2521.89	2974.32	2224.22	2207.25	2233.16	2500.67	1990.96	2015.24	1739.95	1891.25	1778.26	2444.46	1858.69	1661.76	2007.55	1840.49	2328.89	1760.05	1935.82	1506.44	2059.03
116891	ENSMUSG00000018442	protein-coding	Derl2	1371.99	1689.84	2422.53	1472.55	1388.54	2597.22	2424.97	2257.82	1100.18	2282.06	1750.13	1507.01	2388.45	1305.06	2033.95	1949.17	1326.22	2150.61	1577.38	2055.51	2097.81	1748.99	1603.82
12261	ENSMUSG00000018446	protein-coding	C1qbp	2690.31	2226.29	5316.78	2834.95	2154.25	4695.8	5011.81	5348.58	2203.06	4290.24	1778.7	1787.51	3880.6	2577.79	3797.33	3630.66	2295.22	3829.9	2497.27	4026.37	4196.17	1283.14	1668.46
69723	ENSMUSG00000018449	protein-coding	Rpain	226.844	476.539	399.332	188.11	329.211	506.942	487.118	362.262	269.604	484.72	446.68	353.908	464.844	230.784	487.147	317.495	190.751	313.397	200.29	264.214	451.88	369.503	283.368
16499	ENSMUSG00000018470	protein-coding	Kcnab3	66.0389	45.9397	49.7566	81.5901	74.254	49.2965	37.7743	66.1332	68.257	22.1717	57.2353	66.4755	25.5677	83.1473	55.0997	69.4779	49.2617	46.9732	48.3919	45.5944	35.6214	20.6827	38.6611
216848	ENSMUSG00000018474	protein-coding	Chd3	11747.4	15347.7	10523.1	14767.6	15783.2	8851.22	7927.39	10591.8	16177.2	11367.2	17523.9	23103.9	10663.1	18693.2	12605.6	9259.33	16671.2	9982.9	17818.4	13793.2	12861.4	16411.2	16995.2
216850	ENSMUSG00000018476	protein-coding	Kdm6b	3798.29	5382.74	4777.76	3684.17	5289.98	4245.97	3978.5	4758.9	4672.7	4145.44	4140.39	5468.91	5499.57	4273.13	5436.41	4670.93	3156.29	4670.09	3131.19	4755.25	5300.97	3506.5	2866.45
73634	ENSMUSG00000018479	protein-coding	Chct1	14.9298	4.95761	15.4813	12.654	6.79054	12.344	20.8941	9.23794	8.57295	1.88966	3.68529	2.57788	3.4362	4.83987	1.07677	15.9002	3.44337	27.7576	0	2.46651	7.18048	0	0.790082
66884	ENSMUSG00000018481	protein-coding	Appbp2	4513.75	5092.4	4282.84	4601.72	4619.48	3980.05	4044.3	4186.99	4155.27	3999.35	4432.71	4622.58	3810.52	4174.99	4300.76	4483.92	3584.87	4503.41	3604.84	4490.99	4392.36	3098.17	3349.16
11541	ENSMUSG00000018500	protein-coding	Adora2b	10.9554	4.70996	4.64727	4.07533	8.22533	5.44388	4.6305	5.02929	7.17604	0	2.61809	7.36145	3.29751	0	0	3.37671	2.47948	1.61764	8.4359	1.17945	1.14059	6.45029	6.96912
20185	ENSMUSG00000018501	protein-coding	Ncor1	7885.54	7788.3	8334.84	8028.85	9107.27	7111.86	5588.95	8281.38	8335.49	8579.62	7233.58	9351.75	9259.89	9321.44	8296.6	7658.89	8516.59	7216.93	8102.55	8179.22	9127.26	8713.15	8755.13
22368	ENSMUSG00000018507	protein-coding	Trpv2	4.1539	2.22341	2.88395	0	3.88279	3.76353	0.727042	1.31336	0	0	5.01614	2.3371	0	1.09897	0	4.77398	2.58454	3.03678	3.16317	3.3358	0	0	1.10468
73139	ENSMUSG00000018509	protein-coding	Cenpv	522.956	591.157	546.876	492.937	627.187	576.34	533.389	568.609	530.358	611.491	742.095	589.092	637.984	576.621	579.318	475.696	434.269	517.059	475.878	583.524	594.299	574.084	456.574
22658	ENSMUSG00000018537	protein-coding	Pcgf2	1600.27	1774.15	1269.51	1569.76	1806.17	1168.09	1095.26	1396.56	2102.7	1291.48	2414.03	2232.69	1585.88	1785.42	1634.11	1588.29	1510.01	1263.46	1354.06	1620.56	1710.69	1351.18	1342.58
67480	ENSMUSG00000018541	protein-coding	Cwc25	854.252	1024.98	1017.78	925.265	920.571	1125.76	1094.86	963.618	911.538	923.44	1055.94	1034.21	981.061	884.076	1030.21	1195.7	855.46	1044.36	815.245	1005.49	1043.81	891.004	843.528
72215	ENSMUSG00000018543	protein-coding	1700001P01Rik	2.19139	4.76456	7.41299	13.1074	3.09565	2.72846	5.38636	10.0681	10.262	0	6.16731	4.91937	5.4761	5.77466	5.15199	7.61002	5.74536	4.03334	0	4.72495	2.2816	0	3.48513
108083	ENSMUSG00000018547	protein-coding	Pip4k2b	2975.89	2605.24	2192.19	2784.28	2888.73	2111.27	2280.57	2110.53	2383.15	1954.61	1904.97	2406.3	1795.37	2666.53	1775.33	2644.29	2691.8	2466.47	2811.98	2214.52	2029.26	1670.54	2161.29
68729	ENSMUSG00000018548	protein-coding	Trim37	2116.94	2030.84	2046.53	2349.92	1885.64	1843.28	1812.87	1993.09	2211.21	2507.63	1643.05	2114.33	1787.1	2609.72	1741.67	1684.19	2348.03	1930.41	2197.25	2137.75	1852.15	1934.92	2019.86
53422	ENSMUSG00000018554	protein-coding	Ybx2	38.8243	25.9364	79.1437	39.727	29.0837	79.0558	50.6595	81.2738	31.9711	45.491	26.143	26.8339	41.4195	25.4472	95.1487	95.5036	54.4329	83.8828	73.4594	95.6976	60.1225	23.7437	35.7934
67181	ENSMUSG00000018559	protein-coding	Ctdnep1	2627.96	2759.78	3984.55	2584.99	2607.84	3897.59	3846.92	3902.21	2316.24	3698.3	2858.34	2479.63	3786.08	2330.13	3715.03	3530.2	2370.84	3571.58	2338.85	3644.89	3912.75	2300.92	2200.58
54351	ENSMUSG00000018565	protein-coding	Elp5	950.359	1054.31	1569.11	939.406	839.836	1593.39	1646.42	1662.02	863.198	1550.05	1291.39	984.891	1492.83	947.902	1451.8	1550.37	742.829	1545.76	758.904	1459.09	1519.23	849.533	850.927
20528	ENSMUSG00000018566	protein-coding	Slc2a4	30.6972	32.5713	28.3707	44.0038	60.6373	55.0229	49.4786	28.6874	55.53	30.9757	55.4867	50.978	51.235	56.5871	28.503	48.7528	44.6632	36.0916	97.6517	23.9627	30.0455	38.5125	26.4697
56486	ENSMUSG00000018567	protein-coding	Gabarap	5501.61	7537.58	7525.44	5598.39	6681.07	8827.59	9460.69	7517.98	6764.49	10256.4	11491.7	8778.36	9958.92	6800.73	8779.2	8905.44	5656.76	8080.35	6144.59	8019.47	8985.6	10210.3	8786.9
53624	ENSMUSG00000018569	protein-coding	Cldn7	10076.3	15417.9	12925.8	9756.94	11921.8	15932.7	17259.7	12916.6	9053.37	14326.3	16518.8	10440.8	16869.7	9754.29	13850.3	14974.8	10245.7	15668.4	10772.9	14994.3	15335.4	18356.4	13771.9
70419	ENSMUSG00000018570	protein-coding	2810408A11Rik	169.695	286.813	107.841	154.836	290.019	109.768	85.4073	154.978	294.762	90.0046	483.14	389.948	199.91	195.341	227.549	489.846	292.501	333.623	186.901	310.35	291.37	118.932	169.654
78246	ENSMUSG00000018572	protein-coding	Phf23	1785.87	2248.84	2492.08	1729.21	2094.98	2580.05	2679.12	2503.31	1694.7	2190.42	2484.05	1984.51	2317.62	1708.4	2344.37	2895.46	1679.29	2506.76	1603.62	2298.12	2514.82	1719.91	1868.3
11370	ENSMUSG00000018574	protein-coding	Acadvl	1424.24	2471.58	2620.42	1580.17	1832.58	2825.81	2700.14	2771.42	1781.19	2908.03	3456.65	2494.35	3165.83	1817	2908.3	2216.82	1454.92	2181.69	1364.23	2542.01	2789.93	2100.43	1836.56
27041	ENSMUSG00000018583	protein-coding	G3bp1	13824.1	11203.4	13860.9	13359.8	11462.3	13223.5	13145.8	13494.7	10623.4	13148.9	9370.95	9829.73	11340.3	11389.9	11200.7	11277.6	10515.1	12358.3	10635	11921	12306.7	7742.71	8763.45
11927	ENSMUSG00000018585	protein-coding	Atox1	1783.24	1788.37	1937.12	1842.67	1403.68	2056.26	2174.53	1942.56	1780.42	2066.02	2190.48	1745.77	1894.93	1718.46	2036.8	1859.89	1564.81	1957.85	1599.61	1699.67	1878.58	2431.31	2125.15
20692	ENSMUSG00000018593	protein-coding	Sparc	76.1398	238.447	78.2534	130.914	97.0734	348.43	98.5945	159.579	106.016	2.67934	14.1877	65.6472	2.6268	16.8939	2.74433	397.004	252.57	136.44	139.482	7.32722	5.35363	3.82077	12.3326
237781	ENSMUSG00000018599	protein-coding	Mief2	319.134	417.588	339.633	352.128	430.111	370.044	405.485	282.655	333.908	409.635	462.583	378.94	392.158	303.075	417.153	421.654	349.252	464.352	361.374	404.128	403.514	382.042	362.758
21386	ENSMUSG00000018604	protein-coding	Tbx3	2.57045	7.61021	0.734226	1.26831	6.74606	2.11577	0.603979	0.980545	0	0	0	0	0	0	13.0891	2.58299	1.02553	1.28344	2.09972	4.54309	6.27587	0	0
30800	ENSMUSG00000018620	protein-coding	Mmp20	11.0161	11.5118	11.1181	9.22089	5.15622	10.7434	32.6343	10.1763	17.5636	22.7268	7.65933	8.52809	11.0055	27.2753	16.5419	28.2077	9.94361	20.0223	1.72819	24.9768	25.1399	6.4869	5.84861
17393	ENSMUSG00000018623	protein-coding	Mmp7	1072.72	1092.22	184.015	1462.39	1104.82	412.389	2391.73	162.9	3442.74	1198.71	827.019	525.044	1777.48	3193.58	1061	2484.6	205.228	1859.34	372.611	4056.03	2507.73	74.769	46.2854
56405	ENSMUSG00000018648	protein-coding	Dusp14	597.415	485.523	519.546	567.118	690.954	638.729	692.33	492.377	398.731	684.802	406.737	682.002	473.835	547.391	351.789	517.198	451.311	593.44	480.498	464.846	582.708	991.153	1181.4
217031	ENSMUSG00000018651	protein-coding	Tada2a	557.752	474.072	612.661	567.776	555.806	568.861	555.832	618.405	537.187	561.509	586.824	666.773	591.348	632.722	520.853	498.481	535.195	617.375	496.617	702.539	586.342	371.242	497.556
22778	ENSMUSG00000018654	protein-coding	Ikzf1	0	0	0	0	0	3.55602	2.30668	0	0	3.02374	0	0	2.44312	0	0	25.3267	0	18.0017	0	16.4857	9.03507	0	0
103711	ENSMUSG00000018659	protein-coding	Pnpo	929.696	1204.87	873.724	981.059	936.369	1079.26	1095.06	1009.94	963.155	1184.54	1368.12	1124.37	1252.63	1077.6	1127.43	928.876	797.212	913.488	821.123	1042.19	1211.8	913.132	759.321
16834	ENSMUSG00000018661	protein-coding	Cog1	1392.14	1729.35	1567.48	1238.69	1531.21	1635.11	1449.46	1834.58	1332.98	1807.43	1985.19	1813.68	1965.51	1571.3	1722.51	1799.65	1111.56	1653.65	1180.05	1707.64	1778.82	2464.73	1374.4
12412	ENSMUSG00000018666	protein-coding	Cbx1	2739.82	3220.65	3514.71	2901.24	3048.12	3172.92	3156.18	3403.24	2542.43	3225.97	3170.25	2844.5	2929.19	2724.43	3125.56	3107.45	2259.97	3180.43	2215.66	3106.88	3070.23	1859.97	1989.91
80280	ENSMUSG00000018669	protein-coding	Cdk5rap3	1814.32	2228.38	1762.84	2114.32	1865.96	2108.13	1808.84	2203.8	2303.03	2088.49	2620.96	2255.07	2657.96	2142.24	2558.89	2359.4	1752.84	2151.43	1571.92	2214.07	2327.33	1848.8	1413.07
56358	ENSMUSG00000018672	protein-coding	Copz2	18.2977	35.5943	15.5327	28.9953	13.213	20.2159	14.3882	17.0984	83.0274	22.1932	62.5293	57.6585	34.5421	38.7234	50.6309	32.3067	37.0051	19.0011	36.1447	26.7576	35.956	30.3497	28.4632
68066	ENSMUSG00000018677	protein-coding	Slc25a39	5860.11	5760.88	5866.76	6058.56	5998.64	6598.42	6542.69	6288.89	5369	7054.22	6141.32	5235.72	6693.4	5483.22	6245.17	5649.03	4622.19	5412.71	4608.17	5890.9	6524.12	4918.53	4627.45
78912	ENSMUSG00000018678	protein-coding	Sp2	1122.17	1055.86	1266.88	1180.84	1136.61	1105.68	1090.42	1326.53	926.059	1180.96	760.433	1223.88	1032.12	1062.34	1003.71	1109.71	1006.6	1186.63	841.566	1158.41	1282.35	1053.16	1021.01
56321	ENSMUSG00000018697	protein-coding	Aatf	1147.5	938.965	1311.16	1240.05	976.92	1067.09	1029.51	1121.48	816.517	954.483	804.625	914.674	927.747	1144.09	869.273	827.348	980.343	926.217	943.117	876.232	1026.79	686.028	773.269
16869	ENSMUSG00000018698	protein-coding	Lhx1	2.51239	0	0.626776	1.3717	0	0.610859	0	0	4.78899	0	0	0	0	0	1.40011	3.34902	0	0	0	0	0	14.0946	0
13424	ENSMUSG00000018707	protein-coding	Dync1h1	19070.4	20391.2	20772.2	18151	22644.6	18114.8	16468.2	22294	21415.9	20517.6	25908.6	27741.1	25044.3	23828.3	22145.1	20755.5	26649.8	20813.2	24831	21517.8	22676	32334.6	29502.4
103737	ENSMUSG00000018733	protein-coding	Pex12	335.208	353.269	370.518	293.854	340.925	367.473	326.177	334.083	357.592	347.582	404.52	309.901	385.105	349.526	437.52	289.971	267.134	351.223	305.689	366.657	399.206	244.441	246.285
83431	ENSMUSG00000018736	protein-coding	Ndel1	3566.21	3567.14	3422.31	3619.7	3308.56	3456.02	4005.97	3143.46	2466.01	2959.68	2756.46	2843.4	3125.77	2760.02	3053.12	4005.84	3413.43	4531.65	3281.19	3276.62	3609.58	3354.15	3414.76
71998	ENSMUSG00000018740	protein-coding	Slc25a35	730.028	555.012	800.547	811.389	541.768	765.095	835.96	891.81	773.516	1072.32	481.197	500.027	969.684	883.813	929.818	402.051	515.993	498.512	826.71	445.023	588	690.953	499.701
75580	ENSMUSG00000018750	protein-coding	Zbtb4	1632.62	2470.32	1544.47	1741.04	2633.5	1750	1676.36	1644.84	2362.24	2185.86	2120.57	2569.24	2764.88	2092.36	2541.03	3037.36	2329.4	2516.4	2282.94	2752.84	2485.38	2512.61	2331.23
619441	ENSMUSG00000018752	protein-coding	Tnfsfm13	93.9593	94.6788	65.799	66.1195	116.131	89.8878	112.832	70.3498	127.17	141.801	96.2405	102.824	155.264	98.9499	131.397	112.117	46.7246	123.914	32.4046	122.435	104.351	35.3427	23.5369
24070	ENSMUSG00000018761	protein-coding	Mpdu1	781.461	995.607	1386.31	839.342	815.335	1270.14	1327.91	1224.43	959.148	1445.3	1279.76	948.596	1511.64	997.679	1524.37	1288.22	725.722	1378.14	721.549	1374.49	1372.53	883.391	785.398
23879	ENSMUSG00000018765	protein-coding	Fxr2	2963.35	2475.89	3783.27	2923.06	2509.33	3772.48	3879.18	3713.51	2604.95	3198.88	2593.45	2636.07	3553.28	2750.78	3641.02	4353.53	2469.66	4202.27	2639.12	3873.09	3615.06	2207.21	2212.1
228033	ENSMUSG00000018770	protein-coding	Atp5g3	7289.47	6426.28	6390.07	7542.98	5577.97	6863.58	6731.6	6379.52	6512.01	6855.75	5892.64	5388.13	6037.51	6999.24	6054.94	5805.14	5895.08	6486.37	5862.29	5797.83	6142.62	6318.69	5945.38
12514	ENSMUSG00000018774	protein-coding	Cd68	195.412	335.578	191.68	218.565	371.48	462.753	641.583	199.52	168.181	114.837	291.637	299.446	243.749	221.335	111.926	589.635	223.171	443.69	188.007	234.908	318.011	266.054	239.875
14081	ENSMUSG00000018796	protein-coding	Acsl1	1240.6	1453.14	1461.41	1304.8	1132.73	1373.38	1458.3	1614.39	1678.16	1753.96	1625.27	1463.47	1425.08	1839.5	1461.81	1221.1	1403.68	1201.69	1479.57	1059.07	1348.77	2803.54	2205.04
217265	ENSMUSG00000018800	protein-coding	Abca5	587.897	811.845	1074.89	1054.12	799.716	1318.15	885.661	845.666	1024.57	1101.36	1275.75	1336.76	754.301	1178.2	1236.7	1120.14	713.272	1208.19	443.451	1408.08	966.515	412.136	901.69
319822	ENSMUSG00000018809	protein-coding	Smyd4	179.449	160.109	355.632	165.002	143.167	341.818	382.36	320.75	152.041	363.829	158.098	213.928	405.273	279.995	539.153	446.818	164.932	368.655	195.699	427.302	369.135	165.955	157.782
16985	ENSMUSG00000018819	protein-coding	Lsp1	3.04246	11.2464	1.26679	2.57031	6.98781	7.81857	3.05084	2.75805	4.52841	1.97481	9.76549	4.21508	2.40107	0	2.04578	11.4168	12.1194	5.20258	1.41988	0	0	0	1.05606
319740	ENSMUSG00000018820	protein-coding	Zfyve27	1779.45	3062.15	1686.17	1856.03	2884.88	1595.1	1702.07	1707.25	2079.54	1563.71	3118.89	3290.78	1944.97	1855.84	2369.2	2485.38	2564	2349.18	2414.13	2354.93	2023.42	2588.65	2434.68
69534	ENSMUSG00000018821	protein-coding	Avpi1	3623.58	5208.47	3646.7	3791.06	4429.92	3507.37	4205.04	3002.97	3063.4	2667.73	5278.98	4195.52	2617.62	3266.74	2570.1	2912.74	3268.58	3241.58	3521.91	2555.19	3120.57	3427.79	3761.25
17880	ENSMUSG00000018830	protein-coding	Myh11	9.04405	8.02476	6.43838	5.21617	6.36689	7.1598	6.89783	6.4895	14.0989	2.80982	9.63297	13.4805	3.28183	7.92772	10.2598	5.20921	11.9231	5.59025	8.66984	4.86995	3.34769	7.62686	22.8193
19364	ENSMUSG00000018841	protein-coding	Rad51d	805.828	875.93	763.985	768.881	811.504	812.505	831.5	748.08	874.485	746.349	900.502	795.653	844.337	864.069	693.019	789.822	587.062	810.611	610.049	815.885	753.969	539.211	593.686
211347	ENSMUSG00000018846	protein-coding	Pank3	7713.17	6723.18	10322.7	7397.91	7598.25	8575.57	8967.92	8975.76	5483.28	8504.31	5125.51	5658.64	7656.03	6002.15	8885.62	9567.38	7467.16	10841.6	7551.24	9337.1	8800.3	5810.82	6116.8
104458	ENSMUSG00000018848	protein-coding	Rars	5412.87	4215.94	6670.39	5353.58	4083.23	7325.66	7340.71	7064.82	3590.64	5494.86	3477.85	3643.84	5511.3	4302.72	5106.96	6394.65	4472.96	6656.03	4558.65	5308.36	5933.39	3501.18	3914.59
211652	ENSMUSG00000018849	protein-coding	Wwc1	12590.1	13272.8	21059.5	13359.1	12934.3	20459	17056.2	21641.7	17430.7	29411.7	17694.4	21137.9	30918.2	19506.5	27213.4	17135.1	12731.3	19647.4	12137	27066	26787.6	22274.1	22008
68572	ENSMUSG00000018858	protein-coding	Mrpl58	697.381	873.038	928.379	808.455	844.591	907.018	852.876	877.339	690.21	808.875	931.807	799.108	858.397	816.945	845.75	726.241	460.395	787.078	506.073	732.768	822.237	599.243	502.44
14149	ENSMUSG00000018861	protein-coding	Fdxr	304.372	415.861	409.484	308.279	351.155	373.413	414.752	422.246	310.997	339.742	379.247	324.415	393.454	329.68	334.704	396.961	262.284	447.913	306.777	398.132	370.478	270.179	284.064
69602	ENSMUSG00000018862	protein-coding	Otop3	1002.5	3027.36	907.79	765.914	3204.14	2423.18	3115.3	885.774	760.845	1664.76	2105.28	1313.22	1772.51	965.972	542.627	995.036	461.146	1091.67	550.743	1298.34	1715.55	2865.79	1370.84
29859	ENSMUSG00000018865	protein-coding	Sult4a1	0	0	43.8815	0	0	23.7658	13.2264	51.1472	0	8.75322	0	0	36.3802	0	83.1804	125.642	0	98.0163	0	159.687	78.139	0	0
67036	ENSMUSG00000018882	protein-coding	Mrpl45	2404.43	2285.73	2886.25	2373.38	1996.82	3105.97	3082.93	2723.76	2274.51	2578.25	2287.86	1912.21	2495.61	2164.57	2208.15	2830.06	1935.3	3034.18	1957.76	2403.86	2718.59	1830.2	1950.63
17189	ENSMUSG00000018893	protein-coding	Mb	0	6.04072	2.66227	2.8987	1.74332	2.60036	2.7213	6.74736	1.10628	0.647849	1.89364	2.06524	1.28592	1.24272	12.8855	1.59269	2.35919	0	0	7.81819	7.3562	2.99355	0
16362	ENSMUSG00000018899	protein-coding	Irf1	1768.33	4121.14	2119.11	2411.69	2793.83	2358.26	2345.46	2739.69	2211.33	2127.02	2579.28	1994.36	4181.25	1985.42	3781.68	2315.88	2241.54	2067.61	2055.48	3264.91	2970.66	3451.76	3467.7
20520	ENSMUSG00000018900	protein-coding	Slc22a5	466.921	938.728	411.133	489.94	635.855	469.526	433.324	474.098	1032.2	743.058	1316.12	1072.32	772.912	933.418	767.031	543.723	487.747	490.148	480.876	758.597	828.547	1258.56	1033.05
[truncated: 16,662 more rows]

## Sheet: DEGs orgs cocx KOvsWT
Table S12. RNA-sequencing of Smad4 KO and Smad4 WT KvPC PDAC organoids flow-sorted from co-cultures with PSCs – differential expression analysis, normalized expected counts and GSEA, related to Figure 8.
[truncated: 23,985 more rows]

[truncated: 5 more sheets: DEGs orgs monocx KOvsWT, GSEA HALLMARK cocx orgs KOvsWT, GSEA HALLMARK monocx orgsKOvsWT, GSEA REACTOME cocx orgs KOvsWT, GSEA REACTOME monocx orgsKOvsWT]
