# Supplementary material for: SMAD4 and KRAS Status Shape Cancer Cell-Stromal Crosstalk and Therapeutic Response in Pancreatic Cancer
Source: Cancer Res. Author manuscript; Available in PMC 2025 Feb 9. (PMC7617379; doi:10.1158/0008-5472.CAN-24-2330)
Supplement: Table 13 [file EMS202804-supplement-Table_13.xls]

## Sheet: counts_normalisedPSCcocx KOvsWT
Table S13. RNA-sequencing of PSCs flow-sorted from KvPC PDAC organoid co-cultures – differential expression analysis, normalized expected counts and GSEA, related to Figure 8.
EntrezID	GeneID	GeneType	Symbol	8_T95LOH_263KO_cocx_fibro	10_T95LOH_264KO_cocx_fibro	14_T93LOH_263KO_cocx_fibro	16_T93LOH_264KO_cocx_fibro	20_T95LOH_263KO_cocx_fibro	22_T95LOH_264KO_cocx_fibro	26_T93LOH_263KO_cocx_fibro	28_T93LOH_264KO_cocx_fibro	12_T95LOH_265WT_cocx_fibro	18_T93LOH_265WT_cocx_fibro	24_T95LOH_265WT_cocx_fibro	30_T93LOH_265WT_cocx_fibro
14679	ENSMUSG00000000001	protein-coding	Gnai3	7896.2	8550.4	6978.79	7105.51	8257.05	6911.11	7273.13	8691.8	7836.5	8109.34	7044.98	8926.8
12544	ENSMUSG00000000028	protein-coding	Cdc45	2516.15	2640.78	3614.04	3353.85	2761.17	3566.67	3888.54	2549.38	3758.21	2399.25	3342.78	2699.24
14955	ENSMUSG00000000031	ncRNA	H19	149.938	66.7476	67.5499	78.2318	64.8777	45.3887	67.9218	86.7621	203.4	199.339	91.1339	278.87
107815	ENSMUSG00000000037	protein-coding	Scml2	131.444	132.448	189.152	180.295	125.933	119.494	153.791	162.789	195.49	105.247	166.81	160.689
11818	ENSMUSG00000000049	protein-coding	Apoh	5.01242	1.65302	0.591719	0.832438	5.05039	2.78728	6.62747	1.934	1.31476	4.21123	2.30003	6.09425
67608	ENSMUSG00000000056	protein-coding	Narf	1145.73	1205.49	1301.94	1253.94	1190.38	1242.18	1308.8	1117.61	1344.85	1202.88	1357.67	1270.71
12390	ENSMUSG00000000058	protein-coding	Cav2	2496.71	2644.39	2469.68	2666.54	2649.79	2571.81	2677.13	3101.64	2711.6	2606.19	2484.29	3091.7
23849	ENSMUSG00000000078	protein-coding	Klf6	7006.28	7732.37	3908.08	4639.72	6626.18	3336.13	3645.34	8959.19	4960.07	5959.13	4098.92	7599.68
29871	ENSMUSG00000000085	protein-coding	Scmh1	1621.3	1616.52	1319.72	1423.78	1421.29	1284.04	1353.93	1587.28	1582.45	1495.87	1413.03	1570.24
12858	ENSMUSG00000000088	protein-coding	Cox5a	2617.17	2766.85	2714.33	2538.91	2564.39	2630.56	2488.43	2442.3	2481.02	2613.07	2527.05	2819.21
21385	ENSMUSG00000000093	protein-coding	Tbx2	38.1052	46.2694	59.2209	83.8778	48.155	72.2328	69.1057	55.7696	87.8886	47.8359	68.136	54.5569
18053	ENSMUSG00000000120	protein-coding	Ngfr	1.99583	6.20749	5.6899	1.15029	5.07531	1.56767	3.48691	4.57223	8.26014	3.95821	6.51197	4.07028
216795	ENSMUSG00000000126	protein-coding	Wnt9a	79.5506	48.9209	49.8984	61.1724	44.7034	26.7279	19.7497	48.3693	197.094	96.9692	74.0305	131.195
14158	ENSMUSG00000000127	protein-coding	Fer	3037.32	3663.77	2350.33	2410.2	3559.67	2191.28	2503	3759.21	2379.94	3732.21	2325.45	3345.96
74204	ENSMUSG00000000131	protein-coding	Xpo6	3574.34	3749.35	4355.74	4259.84	3859.03	4087.99	4668.27	3897.81	4373.1	3453.57	3910.82	3661.69
209446	ENSMUSG00000000134	protein-coding	Tfe3	5959.59	6413.29	6200.14	6315.53	5881.89	5799.09	6502.4	5593.79	6259.9	6089.82	6212.63	5219.62
12006	ENSMUSG00000000142	protein-coding	Axin2	360.625	188.232	453.386	343.214	137.601	165.406	262.333	213.526	637.61	272.804	348.177	215.684
231841	ENSMUSG00000000148	protein-coding	Brat1	694.92	665.435	671.119	624.706	615.331	709.113	743.883	625.004	636.307	596.52	738.576	687.387
14673	ENSMUSG00000000149	protein-coding	Gna12	3853.28	3898.49	3172.79	3199.02	3634.08	2961.19	3076.92	3849.76	3409.03	3822.5	3188.46	3859.24
18400	ENSMUSG00000000154	protein-coding	Slc22a18	1.98296	1.54767	0	0	0.903023	0	0	1.59896	0	1.72361	0.809572	0
72058	ENSMUSG00000000159	protein-coding	Igsf5	0	0	0	0	0	0	0	0	4.08404	1.79433	0	0
72614	ENSMUSG00000000167	protein-coding	Pih1d2	53.9334	33.4163	36.398	31.0163	81.0146	39.0336	58.1258	46.6037	26.0457	41.482	40.694	40.4135
235339	ENSMUSG00000000168	protein-coding	Dlat	2205.61	2431.74	2146.39	2205.52	2436.45	2375.81	2211.11	2478.78	2358.03	2087.12	2252.88	2837.82
66925	ENSMUSG00000000171	protein-coding	Sdhd	3232.77	3353.41	3349.43	3248.69	3447.16	3369.57	3259.22	3375.87	3061.76	3130.8	3416.37	3357.53
64654	ENSMUSG00000000182	protein-coding	Fgf23	1961.02	947.59	3695.01	3050.74	1323.77	2234.38	2463.43	980.951	868.152	1209.06	3401.69	127.567
12444	ENSMUSG00000000184	protein-coding	Ccnd2	11494.9	13402.5	9662.63	10481.9	14605.3	9772.45	9637.83	14216.7	8944.59	13167.4	10114.7	14055.6
277463	ENSMUSG00000000194	protein-coding	Gpr107	3593.71	4120.85	2971.38	2687.55	3668.99	3157.5	3221.32	4021.12	2836.08	3446.28	3070.15	3921.09
338370	ENSMUSG00000000197	protein-coding	Nalcn	0	0	0	2.9171	0	1.32173	0	2.91919	0	0	1.26438	2.21922
72014	ENSMUSG00000000202	protein-coding	Btbd17	0	0	0	0	0	0	0	0	0	0	2.39226	0
20558	ENSMUSG00000000204	protein-coding	Slfn4	10.6686	10.6553	5.66899	18.1187	12.8606	22.501	31.9496	8.75589	37.5596	4.80088	2.21132	24.7874
13497	ENSMUSG00000000223	protein-coding	Drp2	81.4993	94.5399	51.7414	57.795	87.2036	67.6936	68.196	110.798	68.1479	104.426	63.5471	99.9267
27027	ENSMUSG00000000244	protein-coding	Tspan32	0	0	0	0	0	0	0	0	1.13279	0	0	0.186718
16870	ENSMUSG00000000247	protein-coding	Lhx2	26.2795	33.0577	10.0169	24.4039	36.7322	11.3514	9.22679	36.8786	24.4154	34.9017	9.75782	46.8015
70809	ENSMUSG00000000248	protein-coding	Clec2g	0	1.37496	0	0	0	0	0	0	0	0	0	0
66355	ENSMUSG00000000253	protein-coding	Gmpr	169.902	190.054	163.171	147.97	207.041	145.469	146.363	179.828	170.828	174.839	173.238	232.913
23947	ENSMUSG00000000266	protein-coding	Mid2	602.773	663.019	358.358	478.231	629.552	331.468	354.815	963.735	506.17	717.684	423.389	966.696
217069	ENSMUSG00000000275	protein-coding	Trim25	8728.69	9823.44	11755.9	11960.3	9582.72	13035.5	12925.7	9700.17	11466.1	9313.71	11633.3	8904.8
56077	ENSMUSG00000000276	protein-coding	Dgke	802.838	949.605	977.334	920.498	953.445	994.203	950.047	1057.42	989.332	932.835	935.358	1068.45
74617	ENSMUSG00000000278	protein-coding	Scpep1	17249.5	14993.7	13382.5	12896.5	14849.5	12210.3	12718.2	16403.8	14122.2	15792.5	14303.3	17297.1
17428	ENSMUSG00000000282	protein-coding	Mnt	2049.24	1932.01	2055.17	1727.23	1924.82	1754.6	2110.2	1625.1	1807.9	2075.83	1945.3	1422.99
16414	ENSMUSG00000000290	protein-coding	Itgb2	161.83	81.5582	371.012	166.521	113.05	238.477	164.228	86.9283	254.368	199.699	252.57	145.41
69692	ENSMUSG00000000295	protein-coding	Hddc2	360.709	384.036	529.229	525.196	375.548	475.639	415.645	412.087	476.117	316.316	485.626	423.486
21987	ENSMUSG00000000296	protein-coding	Tpd52l1	81.1723	100.565	95.4881	121.914	96.2586	106.591	126.634	98.6782	175.948	98.9745	98.4903	132.354
18618	ENSMUSG00000000301	protein-coding	Pemt	172.57	152.979	246.774	174.041	152.394	147.187	206.853	151.284	164.227	130.428	183.782	129.568
12550	ENSMUSG00000000303	protein-coding	Cdh1	17.4927	3.07679	1.14146	10.3591	8.05238	11.7761	11.4872	6.27942	95.8826	11.7426	6.41377	8.79816
12716	ENSMUSG00000000308	protein-coding	Ckmt1	0	0	0.78647	2.18903	1.92291	0.75304	1.1035	1.7305	1.95651	0	1.53861	0
12029	ENSMUSG00000000317	protein-coding	Bcl6b	36.4136	36.9002	162.503	223.731	31.5669	232.856	245.074	66.2934	296.33	43.6591	187.97	70.0011
17312	ENSMUSG00000000318	protein-coding	Clec10a	1.29636	0.492043	2.6862	3.73013	1.29702	1.51289	5.08095	2.79213	3.29438	3.895	2.57806	8.47634
11684	ENSMUSG00000000320	protein-coding	Alox12	22.9451	25.5262	95.0988	95.391	21.8939	123.042	135.034	21.8305	163.522	24.0513	104.964	46.5272
12846	ENSMUSG00000000326	protein-coding	Comt	2832.73	2751.09	3351.2	3326.65	3063.22	3428.33	3294.65	2968.63	2986.48	3053.31	3476.72	2701.02
66368	ENSMUSG00000000339	protein-coding	Rtca	1663.62	1768.72	1937.34	1919.42	1826.96	1858.77	1906.81	1746.49	1906.19	1738.4	1963.56	1768.27
13171	ENSMUSG00000000340	protein-coding	Dbt	554.509	474.445	733.494	819.941	532.002	714.195	617.29	538.404	538.894	662.857	784.997	438.224
23994	ENSMUSG00000000346	protein-coding	Dazap2	10933.6	10351.4	10283.4	9366.1	10291	9480.03	10011.7	9774.11	9268.12	10528.6	10400.2	9810.49
68995	ENSMUSG00000000355	protein-coding	Mcts1	1016.74	971.88	1155.34	1059.97	934.336	1091.91	1047.54	936.929	1047.55	903.606	1065.32	1013.24
19700	ENSMUSG00000000359	protein-coding	Rem1	407.78	288.599	304.214	361.412	531.394	306.455	196.338	427.424	265.26	345.681	417.537	488.465
216131	ENSMUSG00000000374	protein-coding	Trappc10	3455.05	3419.21	4232.96	4097.35	3391.14	4033.03	3805.83	3515.34	3685.67	3254.69	3966.62	3028.76
216527	ENSMUSG00000000378	protein-coding	Ccm2	2153.44	2364.78	2007.76	1940.9	2184.88	1853.79	1870.74	2235.34	2094.77	2159.51	1870.94	2332.33
21379	ENSMUSG00000000384	protein-coding	Tbrg4	2256.19	2543.81	2826.88	2731.02	2495.03	2745.33	2794.5	2289.43	2269.2	2303.82	2502.97	2109.33
50528	ENSMUSG00000000385	protein-coding	Tmprss2	1.89472	3.00029	4.48752	0	3.89568	1.87915	2.2384	0	20.3433	1.90704	1.56319	0.660248
17857	ENSMUSG00000000386	protein-coding	Mx1	793.762	791.031	914.854	1157.57	714.806	784.976	983.433	977.045	690.899	846.103	1041.16	526.218
14089	ENSMUSG00000000392	protein-coding	Fap	667.701	412.859	299.282	137.302	459.575	307.737	206.373	299.222	377.611	936.272	239.582	559.928
66108	ENSMUSG00000000399	protein-coding	Ndufa9	2651.93	2562.5	2519.95	2478.39	2608.07	2510.65	2520.25	2730.2	2361.13	2507.82	2615.16	2597.47
54156	ENSMUSG00000000402	protein-coding	Egfl6	0	3.12396	16.6469	18.7501	2.02126	4.77284	9.2849	4.5353	11.2711	0.992458	18.7004	2.06117
16818	ENSMUSG00000000409	protein-coding	Lck	118.305	91.1912	105.452	71.4829	99.8304	104.76	100.134	112.991	106.406	140.334	115.716	84.4479
30785	ENSMUSG00000000416	protein-coding	Cttnbp2	1.47989	2.29276	0.817067	0	4.58185	1.19836	1.17509	1.77174	2.33101	1.94313	2.44369	0.673392
14423	ENSMUSG00000000420	protein-coding	Galnt1	4730.04	4796.7	4201.01	4344.42	4632.61	4098.5	4326.39	5105.68	4642.88	4674.51	4139	5184.41
67027	ENSMUSG00000000439	protein-coding	Mkrn2	906.618	780.189	1171.7	987.307	988.968	921.937	964.682	921.288	1189.34	1077.88	954.558	1051.53
19016	ENSMUSG00000000440	protein-coding	Pparg	206.658	227.858	244.967	278.131	288.35	278.32	195.357	369.156	457.261	321.982	245.733	421.38
110157	ENSMUSG00000000441	protein-coding	Raf1	3858.57	3751.94	3966.75	4014.04	3883.02	3937.84	3975.16	3834.33	3682.28	3603.52	4175.27	3645.97
54204	ENSMUSG00000000486	protein-coding	Septin1	60.7776	43.6586	65.6826	67.1281	23.2679	70.4034	63.103	55.1129	69.9922	54.5274	67.15	45.2576
18591	ENSMUSG00000000489	protein-coding	Pdgfb	176.605	265.272	69.51	124.481	167.317	64.5145	123.421	302.002	333.47	222.374	88.8507	746.755
11482	ENSMUSG00000000530	protein-coding	Acvrl1	156.928	187.252	95.6545	155.563	192.207	191.096	207	153.138	289.413	274.971	137.144	284.455
56149	ENSMUSG00000000531	protein-coding	Tamalin	1004.06	914.366	971.372	979.338	939.329	928.563	825.135	877.526	1097.8	995.409	894.24	1002.88
11479	ENSMUSG00000000532	protein-coding	Acvr1b	2272.03	2630.94	2425.41	2240.68	2464.45	2690.78	2969.01	2050.42	2019.26	2078.23	2150.16	1889.36
216810	ENSMUSG00000000538	protein-coding	Tom1l2	2948.69	2985.45	3298.75	3382.66	3334.94	3216.4	3289.02	3007.11	3089.2	3335.53	3506.23	2835.57
59290	ENSMUSG00000000544	protein-coding	Gpa33	4.15981	2.45636	0	1.2265	1.08206	0.836317	0	0	3.30006	0	0	1.89656
29813	ENSMUSG00000000552	protein-coding	Zfp385a	2722.29	2710.67	2538.71	2640.02	2951.53	2621.55	2717.59	2604.76	2735.14	2976.12	2614.8	2755.63
16402	ENSMUSG00000000555	protein-coding	Itga5	11815.6	17235.8	9826.64	11280.6	13930.7	11126.1	13090.4	14986.8	15969	13323.5	9668.94	20326.7
70465	ENSMUSG00000000561	protein-coding	Wdr77	3049.3	3172.51	3699.3	3668.56	3206.33	3353.57	3130.2	3047.56	2736.41	2584.93	3366.94	2764.38
11950	ENSMUSG00000000563	protein-coding	Atp5pb	7762.02	8080.35	7726.11	7842.04	8371.91	7931.24	8092.79	7672.17	7901.09	7960.57	7930.05	7824.46
20682	ENSMUSG00000000567	protein-coding	Sox9	1659.78	1650.43	1242.93	1893.58	1562.1	1145.34	1026.58	1967.39	1552.15	1410.79	1547.55	1822.41
11991	ENSMUSG00000000568	protein-coding	Hnrnpd	6795.64	7115.97	6637.28	6461.24	6851	6233.04	6424.09	7094.9	5940.39	6663.34	6187.98	6473.45
100040563	ENSMUSG00000000579	protein-coding	Dynlt1c	107.077	121.76	107.996	85.5961	92.5942	94.0621	144.303	128.563	92.8968	107.192	94.9051	107.368
57316	ENSMUSG00000000581	protein-coding	C1d	1268.64	1200.83	1463.84	1186.6	1175.22	1100.59	1050.15	1311.69	1192.55	1291.87	1216.78	1210.95
14667	ENSMUSG00000000594	protein-coding	Gm2a	4059.54	3790.96	5322.48	4758.24	4392.05	4881.59	5320.27	3229.82	4136.62	4397.02	5101.72	3339.36
79264	ENSMUSG00000000600	protein-coding	Krit1	1771.51	1697.24	1662.64	1692.28	1720.26	1496.37	1577.98	1700.74	1590.92	1652.7	1569.8	1447.37
12727	ENSMUSG00000000605	protein-coding	Clcn4	2317.79	2155.52	2049.86	2010.38	2037.37	1906.46	2219.95	2127.14	1967.84	2122.44	2079.33	2041.99
20355	ENSMUSG00000000627	protein-coding	Sema4f	32.5588	39.6223	7.92035	5.56037	48.2288	7.57449	21.8546	38.5282	23.7074	31.1313	7.84765	67.842
15277	ENSMUSG00000000628	protein-coding	Hk2	7036.32	6786.9	6863.26	5955.58	6487.48	6346.2	6849.48	6020.03	7716.44	6005.93	4968.41	7624.16
360013	ENSMUSG00000000631	protein-coding	Myo18a	3058.98	2955.97	4752.2	5245.59	3210.51	4370.81	3635.39	3013.78	3251.81	2660.79	5186.5	2435.66
20370	ENSMUSG00000000632	protein-coding	Sez6	0	1.17368	0	0	0	0	0	0	0.959937	0	0	0
23833	ENSMUSG00000000682	protein-coding	Cd52	2.95062	4.61204	1.68488	0	0	0.791897	1.15894	0.921029	0	0	0.806928	3.45528
67477	ENSMUSG00000000686	protein-coding	Abhd15	87.3262	63.4344	65.8947	51.4997	68.6545	83.4752	76.5982	68.9607	52.7315	79.6843	82.628	56.2709
15414	ENSMUSG00000000690	protein-coding	Hoxb6	1560.38	1537.31	1380.99	1408.42	1615.7	1401.29	1258.53	1502.54	1401.17	1520.8	1511.61	1279.67
16950	ENSMUSG00000000693	protein-coding	Loxl3	4694.7	4236.93	5264.69	5619.76	4436	4098.61	4659.69	5283.83	5574.46	5364.15	4936.52	4760.58
12231	ENSMUSG00000000706	protein-coding	Btn1a1	53.3379	23.6323	25.1377	26.9142	32.1305	19.4243	10.3529	14.4352	65.9242	75.3579	20.2739	80.5551
18519	ENSMUSG00000000708	protein-coding	Kat2b	4363.03	3508.39	2592.82	2590.46	3414.08	2650	2648.81	3790.12	2569.21	3758.27	2928.94	3148.99
19344	ENSMUSG00000000711	protein-coding	Rab5b	5583.07	5669.7	5646.08	5636.78	5769.08	5753.16	5941.31	5632.02	5791.09	6060.2	5734.59	6047.14
54427	ENSMUSG00000000730	protein-coding	Dnmt3l	86.0814	139.214	128.401	132.691	140.855	256.831	264.435	87.3295	231.339	93.6706	113.504	156.482
11634	ENSMUSG00000000731	protein-coding	Aire	21.9233	44.2849	8.5351	11.2697	26.4202	14.5291	18.382	26.5529	50.1619	25.9253	2.14796	96.2229
50723	ENSMUSG00000000732	protein-coding	Icosl	193.352	193.737	251.896	232.571	247.298	503.414	360.087	178.788	417.292	199.496	195.974	323.985
234847	ENSMUSG00000000738	protein-coding	Spg7	2514.93	2580.54	3298.37	3222.33	2381.64	3320.21	3199.74	2237.92	3346.04	2326.7	2951.51	2655.12
57429	ENSMUSG00000000739	protein-coding	Sult5a1	120.548	144.661	238.907	211.993	162.481	305.003	288.354	99.5974	310.712	209.031	269.351	154.768
270106	ENSMUSG00000000740	protein-coding	Rpl13	20998.6	25246.8	32750.2	30330.1	18166.8	34282.1	24950.6	19807.2	28441.3	23886.5	25162.9	29663.1
234852	ENSMUSG00000000743	protein-coding	Chmp1a	3752.94	3390.74	4605	4277.44	3246.08	4297.72	4427.34	3187.36	4213.03	3228.28	4570.25	3277.16
68275	ENSMUSG00000000751	protein-coding	Rpa1	10186.4	8618.99	9439.08	8968.23	8698.6	8381.44	7872.75	9656.8	7496.27	9207.19	9177.84	8580.85
20317	ENSMUSG00000000753	protein-coding	Serpinf1	23324.8	24427.7	20676.9	19440.2	27108.6	21660.1	27492.9	22601.9	28409.8	27377.7	20760.7	29682.3
259279	ENSMUSG00000000759	protein-coding	Tubgcp3	3195.55	2958.51	3592.19	3758.52	2698.46	3460.89	3580.55	2972.76	3448.07	2949.53	3800.07	2590.19
67065	ENSMUSG00000000776	protein-coding	Polr3d	1116.96	1235.74	1374.8	1213.38	1063.56	1225.85	1566.29	1047.92	1206.98	1165.32	1249.93	1110.48
21414	ENSMUSG00000000782	protein-coding	Tcf7	792.422	593.109	913.432	800.501	553.158	771.823	830.575	629.9	1144.4	846.561	897.615	842.176
13205	ENSMUSG00000000787	protein-coding	Ddx3x	33370.9	32518.5	35514.3	34157.3	33081.9	31843	33650.1	32568.5	33421.7	33293.8	32724	30271.6
16161	ENSMUSG00000000791	protein-coding	Il12rb1	29.2692	12.039	27.0402	20.4302	10.2889	30.5657	13.245	25.4477	30.8576	10.9621	53.7834	51.9592
114479	ENSMUSG00000000792	protein-coding	Slc5a5	14.0059	6.96254	15.4844	19.5078	16.4566	23.3851	25.6552	25.7824	26.9424	14.7757	26.1546	16.2424
140493	ENSMUSG00000000794	protein-coding	Kcnn3	12.7184	23.747	28.4139	46.7095	25.1532	35.2406	32.3418	45.2721	162.648	29.5473	33.0082	129.557
237898	ENSMUSG00000000804	protein-coding	Usp32	3207.66	3087.28	3415.7	3117.97	2749.59	2790.67	2894.05	3070.77	3469.73	3070.67	2848.24	2807.74
232223	ENSMUSG00000000811	protein-coding	Txnrd3	523.654	475.877	464.698	499.861	580.601	456.468	461.395	589.465	545.893	630.657	430.77	639.944
269401	ENSMUSG00000000823	protein-coding	Zfp512b	1443.99	1128.73	1290.5	1481.16	987.376	1256.8	1346.53	1098.39	1014.65	962.719	1544.2	1032.38
13002	ENSMUSG00000000826	protein-coding	Dnajc5	4935.63	5519.01	3823.8	4005.03	5105.35	3707.66	3703.81	4996.41	4094.3	5537.04	3515.19	5995.47
66314	ENSMUSG00000000827	protein-coding	Tpd52l2	2219.45	2186.4	2071.51	1885.06	2231.61	1911.63	2004.99	2235.91	1875.44	2379.99	1938.58	2363.99
14265	ENSMUSG00000000838	protein-coding	Fmr1	11484.8	9339.31	9432.41	10161.2	9135.53	7843.39	8760.85	9964.26	9069.66	9790.75	9386.75	8075.37
59038	ENSMUSG00000000876	protein-coding	Pxmp4	631.763	631.266	559.532	647.696	562.293	553.795	587.721	647.073	562.722	694.809	539.971	617.208
53310	ENSMUSG00000000881	protein-coding	Dlg3	2787.36	2427.66	2753.11	2703.48	2758.58	2542.53	2640.21	2502.81	2511.71	2704.43	2694.98	2550.28
13972	ENSMUSG00000000884	protein-coding	Gnb1l	259.899	246.505	255.88	261.734	224.897	336.73	315.807	195.637	276.58	192.346	368.559	205.3
17385	ENSMUSG00000000901	protein-coding	Mmp11	1436.84	1274.41	1069.71	1174.08	1371.94	1081.28	1099.05	1371.56	1242.03	1305.62	1306.78	1515.61
20587	ENSMUSG00000000902	protein-coding	Smarcb1	3095.83	3174.74	3126.87	3137.19	3102.58	3160.92	3245.68	3077.35	3091.66	3036.5	3280.48	2914.89
22364	ENSMUSG00000000903	protein-coding	Vpreb3	0	0.865459	0	0	0	0	1.30488	0	0	1.10497	0	0
29816	ENSMUSG00000000915	protein-coding	Hip1r	823.141	746.886	928.852	1436.63	1006.05	983.994	1291.94	820.128	1346.23	765.047	1115.76	1139.85
100609	ENSMUSG00000000916	protein-coding	Nsun5	632.488	725.355	694.831	824.56	625.004	818.714	856.744	658.31	687.835	623.549	719.65	757.776
72960	ENSMUSG00000000934	protein-coding	Top1mt	492.041	494.586	565.964	586.409	505.164	582.206	486.613	523.955	456.902	444.151	591.708	530.394
15395	ENSMUSG00000000938	protein-coding	Hoxa10	1018.69	1056.91	1369.46	1303.22	1031.73	1253.92	1384.54	977.078	1290.81	1082.95	1548.84	1147.99
15401	ENSMUSG00000000942	protein-coding	Hoxa4	128.33	143.075	103.45	77.3778	148.093	72.6497	80.6873	145.845	154.004	163.931	81.0262	246.935
17387	ENSMUSG00000000957	protein-coding	Mmp14	9838.25	9519.37	9662.41	9598.02	8682.97	8341.65	9195.95	9033.2	10877.8	10087.3	10428.9	10868.8
20540	ENSMUSG00000000958	protein-coding	Slc7a7	49.0313	35.4835	49.1875	53.0945	27.3635	61.6048	63.849	43.8286	90.1721	40.3525	60.81	57.4686
69089	ENSMUSG00000000959	protein-coding	Oxa1l	1042.13	1198.01	1556.79	1428.53	1264.19	1560.63	1389.96	1144.62	1197.69	1151.08	1474.2	1180.38
217026	ENSMUSG00000000976	protein-coding	Heatr6	2148.52	2000.01	1924.79	1751.44	1924.58	1799.74	2099.75	2148.59	1778.65	1924.12	1896.56	1945.48
14038	ENSMUSG00000000983	protein-coding	Wfdc18	0	0	0	0	0	0	0	0	0	0	0	0
78369	ENSMUSG00000001014	protein-coding	Icam4	10.8271	8.54191	11.4227	9.47377	4.86198	8.56767	10.8298	5.31418	7.1066	8.61116	7.8532	12.3708
67781	ENSMUSG00000001016	protein-coding	Ilf2	5280.59	5567.21	5343.17	4994.28	5614.23	5538.18	5771.11	5168.89	5320.74	5370.37	5267.9	5456.73
66511	ENSMUSG00000001017	protein-coding	Chtop	6466.68	6474.62	6843.98	6452.33	6022.08	6909.72	6925.83	6341.62	6557.68	6279	6443.75	6178.06
20615	ENSMUSG00000001018	protein-coding	Snapin	1432.57	1326.52	1445.96	1521.51	1495.9	1455.51	1536.68	1389.58	1561.86	1550.21	1638.23	1594.14
20198	ENSMUSG00000001020	protein-coding	S100a4	5125.83	4742.53	7201.81	7303.54	5194.03	6163.49	6726.62	6090.73	5555.93	5684.83	8598.1	3201.68
20197	ENSMUSG00000001021	protein-coding	S100a3	46.5946	76.5664	85.4136	105.838	80.3219	80.9993	70.9888	81.0014	75.2855	109.997	104.606	69.3559
20199	ENSMUSG00000001023	protein-coding	S100a5	1.99089	1.50497	9.0502	4.81024	3.03672	7.21912	6.78936	0	6.20199	3.96296	18.0077	0.702212
20200	ENSMUSG00000001025	protein-coding	S100a6	22220.5	21820.1	21141.4	22375.6	22322	19281.9	19204.3	23972	18647.6	22627.9	24916.6	17894.7
110880	ENSMUSG00000001027	protein-coding	Scn4a	1.78463	0	0.75457	2.1047	0	19.0049	0	0	1.88276	0	1.46799	0
23939	ENSMUSG00000001034	protein-coding	Mapk7	1545.66	1547.41	1420.48	1477.56	1474.03	1498.72	1654.25	1513.52	1368.53	1471.9	1572.3	1634.99
13855	ENSMUSG00000001036	protein-coding	Epn2	9876.03	8402.18	10369.5	8356.04	8854.64	9673.34	8962.17	7542.62	9896.8	8304.93	8816.91	8491.44
27078	ENSMUSG00000001039	protein-coding	B9d1	247.181	224.15	288.864	254.561	242.394	272.88	272.607	230.267	192.735	228.369	337.315	235.409
99683	ENSMUSG00000001052	protein-coding	Sec24b	4855.24	5626.98	5742.15	5243.53	5857.38	5753.5	6050.62	5143.46	6035.49	5574.38	5586.96	5593.87
212706	ENSMUSG00000001053	protein-coding	N4bp3	480.931	607.217	587.8	655.265	580.367	654.972	590.944	604.483	775.881	608.849	697.958	659.174
66089	ENSMUSG00000001054	protein-coding	Rmnd5b	877.211	833.258	940.52	871.811	830.961	870.151	920.704	838.065	906.792	809.067	903.489	769.145
52530	ENSMUSG00000001056	protein-coding	Nhp2	2536.43	2656.98	3204.43	3195.78	2906.13	3138.9	2896.52	2605.22	2358.56	2416.56	3110.28	2154.23
72325	ENSMUSG00000001062	protein-coding	Vps9d1	986.35	989.698	1087.64	939.399	913.674	935.904	1319.22	850.128	955.365	972.431	1099.12	926.311
57247	ENSMUSG00000001065	protein-coding	Zfp276	979.49	930.146	1219.24	1123.05	1021.67	1298.4	1323.53	1099.66	1119.55	848.312	1168.6	843.442
239659	ENSMUSG00000001076	protein-coding	C1ql4	16.1182	29.1647	30.7288	36.39	28.1133	24.5775	26.8828	27.9773	46.7705	40.0259	29.5542	42.3694
68294	ENSMUSG00000001082	protein-coding	Mfsd10	2771.88	2594.88	2380.76	2268.21	2742.47	2776.19	2779.51	2491.95	2459.6	2613.92	2358.24	2314.42
269593	ENSMUSG00000001089	protein-coding	Luzp1	4997.01	5290.46	4208.87	4431.49	4812.88	3932.22	4009.92	5002.77	5075.27	5474.19	4317.4	5430.41
20500	ENSMUSG00000001095	protein-coding	Slc13a2	0	0	0	0	0	0	0	0	1.03456	0	0	0
330171	ENSMUSG00000001098	protein-coding	Kctd10	12042.9	11273.6	10313.8	10104.4	11136.8	9613.31	10094.8	10453.9	8889.5	11087.2	10049.1	9091.48
67811	ENSMUSG00000001100	protein-coding	Poldip2	3347.49	3200.39	3751.18	3760.64	3201.49	3909	3711.9	2957.22	2969.99	3179.39	3713.29	3086.45
55978	ENSMUSG00000001105	protein-coding	Ift20	1484.15	1518.96	1477.65	1321.29	1263.45	1334.39	1472.23	1259.27	1441.51	1350.09	1435.82	1388.87
12833	ENSMUSG00000001119	protein-coding	Col6a1	31538.5	30461.2	29011.9	33190.9	30022	27264.6	28995.8	33447.6	31653.3	36290.2	34858.1	28985.6
59093	ENSMUSG00000001120	protein-coding	Pcbp3	1268.49	1274.56	1205.65	1129.6	1541.08	1395.73	1541.96	1359.43	1280.08	1386.11	1171.1	1097.09
16859	ENSMUSG00000001123	protein-coding	Lgals9	9280.87	10322.8	7749.57	8016.31	11207.9	8442.32	8856.98	10884.9	6794.71	10226.1	8374.75	9103.1
11836	ENSMUSG00000001127	protein-coding	Araf	2728.65	2861.69	3232.07	3025.58	3032.89	3052.42	3258.88	2917.76	2868.45	2765.48	3288.4	3102.16
18636	ENSMUSG00000001128	protein-coding	Cfp	278.21	247.142	267.03	275.753	254.138	338.024	403.304	240.45	399.061	234.361	310.537	205.371
21857	ENSMUSG00000001131	protein-coding	Timp1	20518.7	30507.3	15008.1	15363	27262.6	15787.8	22874.7	23376	23806.2	21892.1	12879.2	27975.4
22294	ENSMUSG00000001134	protein-coding	Uxt	584.106	577.654	567.406	583.696	565.803	620.211	651.368	527.05	643.37	490.454	554.706	539.51
94218	ENSMUSG00000001138	protein-coding	Cnnm3	1053.26	1086.5	878.517	805.458	789.599	1027.76	1106.74	902.195	1062.16	814.538	930.797	1033.72
214895	ENSMUSG00000001143	protein-coding	Lman2l	828.638	845.775	847.399	824.433	782.776	906.96	797.927	951.34	1020.37	930.762	868.397	1119.79
54387	ENSMUSG00000001150	protein-coding	Mcm3ap	3986.01	4011.65	4134.77	4136.95	3929	3872.66	3807.73	4041.74	3753.01	3662.51	3824.28	3934.08
18541	ENSMUSG00000001151	protein-coding	Pcnt	4162.08	4555.98	4928.86	4535.63	4576	4696.85	5329.82	4281.86	4650	4659.08	4760.83	4475.53
17119	ENSMUSG00000001156	protein-coding	Mxd1	921.865	960.676	741.593	848.339	972.786	871.918	922.799	1009.47	1022.11	884.432	737.719	936.364
23885	ENSMUSG00000001157	protein-coding	Gmcl1	1402.39	1289.79	1195.44	1209.1	1185.47	1104.26	1143.54	1372.27	1141.12	1162.06	1257.24	1297.5
66618	ENSMUSG00000001158	protein-coding	Snrnp27	1475.25	1594.53	1676.86	1574.09	1714.52	1663.18	1733.69	1712.69	1768.39	1635.41	1676.17	1815.85
114643	ENSMUSG00000001166	protein-coding	Oas1c	216.974	253.758	241.171	244.079	235.737	257.517	205.752	278.85	263.76	267.221	210.057	278.86
320634	ENSMUSG00000001173	protein-coding	Ocrl	2796.29	2880.67	3254.78	3222.67	2932.41	3390.86	3192.15	2884.47	3465.14	2867.26	3282.67	3179.81
12313	ENSMUSG00000001175	protein-coding	Calm1	11475.4	13599.8	9074.4	9811.55	12114	10617.9	9275.5	13001.6	11444.4	12366.6	9205.93	14071
28169	ENSMUSG00000001211	protein-coding	Agpat3	4144.09	4291.7	4502.59	4710.35	4618.04	5258.06	5171.88	4213.75	4322.11	4454.18	4492.44	4201.65
20359	ENSMUSG00000001227	protein-coding	Sema6b	228.457	373.779	221.345	210.393	323.942	223.608	248.375	297.754	262.31	297.367	203.578	320.183
18140	ENSMUSG00000001228	protein-coding	Uhrf1	11414.6	12016.6	8358.63	8381.24	11838.9	8572.19	8673.96	11220.7	7300.02	10883.3	8279.97	10584.7
224897	ENSMUSG00000001229	protein-coding	Dpp9	4683.11	4564.11	2690.37	2676.17	4373.21	2649.05	2719.95	4386.97	2306.19	4214.82	2764.91	3718.42
54409	ENSMUSG00000001240	protein-coding	Ramp2	11.7362	18.2939	31.6405	25.2618	21.3173	24.9552	22.405	26.7181	11.9572	18.2477	39.9791	14.7442
54135	ENSMUSG00000001247	protein-coding	Lsr	1.03435	4.01565	9.30405	3.58164	9.50719	7.30711	2.41136	5.69499	15.8136	7.77841	3.71426	8.43306
52857	ENSMUSG00000001248	protein-coding	Gramd1a	1441.99	1450.81	1409.28	1509.06	1230.91	1674.36	1736.82	1235.98	1791.77	1441.55	1495.93	2102.38
15451	ENSMUSG00000001249	protein-coding	Hpn	0.807094	1.26216	3.31356	5.94695	0.821723	3.1964	2.96422	6.5376	4.14682	2.16206	1.98258	1.04949
12709	ENSMUSG00000001270	protein-coding	Ckb	351.57	344.105	62.6988	74.1599	335.404	63.2425	49.2101	401.881	164.54	486.745	76.03	621.887
20683	ENSMUSG00000001280	protein-coding	Sp1	8745.65	8438.39	8661.14	9651.71	7947.03	9810.04	8299.22	8668.36	8437.86	8382.06	8519.6	8146.36
16421	ENSMUSG00000001281	protein-coding	Itgb7	186.8	172.568	128.015	152.016	238.129	210.454	125.678	130.582	108.127	203.632	150.118	143.856
60315	ENSMUSG00000001285	protein-coding	Myg1	1690.41	1648.27	2238.43	2365.44	1745.29	2411.8	2332.71	1478.75	2339.87	1716.52	2436.81	1683.54
19411	ENSMUSG00000001288	protein-coding	Rarg	7686.6	7730.45	7468.25	7457.06	7773.34	7760.03	7732.08	7215.92	7370.06	7638.76	7745.13	7609.95
56612	ENSMUSG00000001289	protein-coding	Pfdn5	3417.37	3567.52	3674.11	3249.71	3733.32	3309.89	3641.11	3321.03	3698	3758.24	3989.21	3665.11
13642	ENSMUSG00000001300	protein-coding	Efnb2	6989.19	5631.91	6215.19	5379.81	5294.49	4666	4876.86	5544.8	6353.24	6838.98	5606.7	5095.06
67223	ENSMUSG00000001305	protein-coding	Rrp15	1070.4	1026.41	1227.21	1218.59	1123.24	1129.56	1090.29	1049.97	1016.66	913.555	1281.21	948.442
11858	ENSMUSG00000001313	protein-coding	Rnd2	510.49	392.341	478.879	475.6	421.623	477.069	457.338	466.932	493.124	502.982	521.371	446.393
27364	ENSMUSG00000001323	protein-coding	Srr	1276.98	1065.94	1192.82	1139.59	1233.23	1176.9	972.818	1056.48	1266.15	1289.55	1126.26	1260.82
68828	ENSMUSG00000001333	protein-coding	Sync	56.4639	58.3537	30.91	34.1748	64.4827	29.6428	10.401	92.1621	43.6628	73.2507	43.1559	91.4797
11433	ENSMUSG00000001348	protein-coding	Acp5	22.4264	36.1258	9.39359	7.67891	42.2063	20.0042	9.52169	26.0177	15.8843	42.5759	12.2465	40.5106
12797	ENSMUSG00000001349	protein-coding	Cnn1	623.434	565.662	20.9553	42.5274	809.496	50.6285	55.023	1012.89	99.3684	860.005	42.5477	1037.19
71538	ENSMUSG00000001366	protein-coding	Fbxo9	802.624	841.377	788.183	774.101	813.448	895.564	890.272	754.925	727.729	749.513	892.254	753.134
73288	ENSMUSG00000001376	protein-coding	Vps50	2146.73	1929.48	1787.59	1871.07	1851.22	1691.56	1875.53	2232.36	1809.16	1898.48	1885.34	1672.27
15115	ENSMUSG00000001380	protein-coding	Hars	4061.63	4026.82	3704.14	3608.67	4438.35	3590.42	3492.06	4222.42	3171.86	4007.82	3684.48	3746.87
66492	ENSMUSG00000001383	protein-coding	Zmat2	2225.29	2207.05	1912.1	1781.92	2254.39	1886.9	1738.46	2320.01	1662.41	2632.09	2011.84	2042.69
68612	ENSMUSG00000001403	protein-coding	Ube2c	4873.99	6377.36	3458.68	3768.17	6494.21	4359.55	4191.49	5689.3	4323.09	6215.46	3658.04	6705.99
229512	ENSMUSG00000001415	protein-coding	Smg5	6318.64	6516.67	6041.84	6112.67	6396.37	5995.18	6071.53	6353.87	5920.23	6318.03	6188.87	5764.57
12462	ENSMUSG00000001416	protein-coding	Cct3	10221.7	10994	12224.4	12465.1	11376.6	12260	11270.8	11635.4	10334.6	9861.86	11805.9	10595.1
56700	ENSMUSG00000001418	protein-coding	Glmp	9251.09	7939.47	7959.74	7061.74	7847.94	6157.85	7289.24	7447.34	7429.89	8261.17	9137.36	6664.13
17261	ENSMUSG00000001419	protein-coding	Mef2d	4050.47	4328.71	4237.43	4126.11	4282.77	4543.96	4926.24	4059.07	3981.3	4538.56	3780.16	3775.13
71913	ENSMUSG00000001420	protein-coding	Tmem79	78.6553	122.508	133.367	113.923	108.908	123.287	133.35	108.71	126.664	108.323	114.639	106.674
56463	ENSMUSG00000001424	protein-coding	Snd1	9053.04	9258.83	9652.29	9354.39	8274.66	8935.85	9145.94	9302.67	8643.93	8508.27	9252.89	8998.07
12822	ENSMUSG00000001435	protein-coding	Col18a1	2988.43	4235.19	2175.27	2525.3	3702.76	3231.57	3761	4016.79	4138.12	4321.63	2619.27	5635.72
20509	ENSMUSG00000001436	protein-coding	Slc19a1	910.42	953.721	1145.62	1146.11	1061.81	1132.52	1121.02	950.723	835.94	676.044	960.776	858.898
16211	ENSMUSG00000001440	protein-coding	Kpnb1	27049.7	29711.9	26828.3	28024.6	30541	26567.6	26224.2	29160.7	23785	27951.6	24956	28360.2
19155	ENSMUSG00000001441	protein-coding	Npepps	8536.88	9755.75	8454.63	8509.24	8874.64	9082.31	9016.23	9433.07	9328.93	9027.71	7827.3	10276.8
107732	ENSMUSG00000001445	protein-coding	Mrpl10	2355.81	2164.74	2485.19	2585.26	2274.64	2531.44	2440.12	2400.66	2283.92	2233.23	2575.1	2283.83
13121	ENSMUSG00000001467	protein-coding	Cyp51	14147.3	14067.6	12319.3	13183.1	12218.8	12372.1	16640.4	13038.1	17534.3	13991.1	13946.1	13544.2
66855	ENSMUSG00000001472	protein-coding	Tcf25	17039.8	15772.9	18387.4	19572.8	17116.3	18488.2	19902.5	16921.7	22222.3	18515.8	18069.8	17850.6
67951	ENSMUSG00000001473	protein-coding	Tubb6	15253.5	17553.7	12220.3	10917.2	17334.4	14208.7	14737.3	14830.5	14022.7	16641.7	10900.7	17039.4
23854	ENSMUSG00000001482	protein-coding	Def8	2376.12	2156.19	3209.15	3043.42	2136.68	3203.09	2844.48	2238.4	2759.84	2096.52	3241.23	2083.78
17285	ENSMUSG00000001493	protein-coding	Meox1	38.4019	55.0764	53.024	62.6498	57.8989	93.3561	73.0702	68.0611	96.9551	48.4149	70.4	80.525
18511	ENSMUSG00000001497	protein-coding	Pax9	12.2808	17.7909	515.556	550.648	23.8478	546.564	630.935	17.8094	359.828	21.1965	616.937	17.7075
16372	ENSMUSG00000001504	protein-coding	Irx2	983.977	849.371	723.809	784.182	813.588	691.703	709.208	795.516	617.795	651.566	910.904	665.947
12842	ENSMUSG00000001506	protein-coding	Col1a1	227453	282092	152352	167700	203122	168576	212539	239761	348839	295359	152234	455562
16400	ENSMUSG00000001507	protein-coding	Itga3	1606.69	1806.46	2778.41	3526.04	2205.76	2697.65	2119.63	2127.14	2635.56	1897.28	3172.38	2084.45
20391	ENSMUSG00000001508	protein-coding	Sgca	1.76419	0.939636	3.51698	4.1856	1.83798	2.39484	1.45052	11.8273	6.94626	0.599668	2.45725	2.12544
13393	ENSMUSG00000001510	protein-coding	Dlx3	2.99482	6.21397	6.52483	6.92259	9.17299	7.84869	11.6588	5.51025	25.7787	0.988791	6.53478	28.578
14235	ENSMUSG00000001517	protein-coding	Foxm1	8290.52	8898.32	7425.13	7671.71	8472.51	8040.4	7815.93	8209.58	7590.48	8110.38	7633.54	8141.63
101142	ENSMUSG00000001518	protein-coding	Itfg2	1000.41	838.833	1016.12	985.194	962.786	893.056	1332.34	943.042	880.827	885.729	1106.97	906.827
60345	ENSMUSG00000001520	protein-coding	Nrip2	15.6504	17.5123	12.3581	9.64042	11.1351	16.4228	24.3566	10.9229	18.2987	15.8981	21.8465	31.4894
22158	ENSMUSG00000001521	protein-coding	Tulp3	3604.08	3488.74	3307.52	3130.72	3617.81	3008.03	3226.72	3396.58	2719.62	3293.97	3159.65	3225.61
14885	ENSMUSG00000001524	protein-coding	Gtf2h4	952.608	860.952	815.678	860.192	946.543	859.694	865.457	844.677	701.702	770.071	918.347	895.948
22154	ENSMUSG00000001525	protein-coding	Tubb5	56411.5	66003.1	47106.4	51272.1	66582.1	49665.3	48424.9	64694.7	55976.8	63016.3	47803.3	78173
192657	ENSMUSG00000001542	protein-coding	Ell2	2530.82	3338.95	2417.22	2530.55	3109.87	2706.83	3479.81	2607.63	2234.24	2596.28	2169.77	2204.41
16480	ENSMUSG00000001552	protein-coding	Jup	1857.51	1508.02	1470.23	1612.49	1349.92	1244.71	1040.74	1607.12	1888.99	2037.59	1554.71	2013.68
14230	ENSMUSG00000001555	protein-coding	Fkbp10	9326.49	10545.9	9706.46	9517.88	10283.8	10519.3	11024.5	9237.19	10705.9	9841.32	9476.25	11255
66720	ENSMUSG00000001558	protein-coding	Klhl10	13.5132	7.77945	12.016	18.3264	9.19792	14.4907	16.4949	11.1106	11.2398	8.08725	14.0029	20.0021
433864	ENSMUSG00000001569	protein-coding	Nom1	2377.08	1920.35	2542.35	2108.35	1955.3	2140.56	2538.53	1981.51	2229.5	1882.38	2227.28	1843.61
67458	ENSMUSG00000001576	protein-coding	Ergic1	9519.45	9433.44	10447.6	9692.19	10088.3	9601.1	9210.12	9693.8	7787.82	9795.42	9914.3	8829.52
83813	ENSMUSG00000001583	protein-coding	Tnk1	19.9152	13.1045	7.30335	8.17984	26.6468	10.3808	7.21914	4.52646	20.5979	5.27743	10.2348	6.87365
216859	ENSMUSG00000001588	protein-coding	Acap1	3.72131	10.2106	5.45154	6.18562	8.46833	4.32409	8.86783	17.1069	36.1742	15.486	5.33373	57.3593
21401	ENSMUSG00000001604	protein-coding	Tcea3	89.1139	141.351	134.828	155.39	151.853	144.656	144.183	140.581	158.574	138.61	183.674	188.175
12994	ENSMUSG00000001622	protein-coding	Csn3	0.976448	4.66994	3.34284	0	1.9874	1.29647	1.16659	0	6.05274	8.84906	3.22425	7.51885
15982	ENSMUSG00000001627	protein-coding	Ifrd1	4552.8	4591.62	3779.48	3938.24	4472.65	3547.9	3928.5	4584.6	4650.89	4197.6	3452.21	4185.62
232533	ENSMUSG00000001630	protein-coding	Stk38l	1519.25	1759.42	1447.52	1341.73	1605.95	1391.72	1517.93	1867.74	1625.13	1651.19	1355.62	1952.15
78783	ENSMUSG00000001632	protein-coding	Brpf1	2206.38	2269.39	2170.81	2314.81	2239.8	2230.34	2357.67	2204.6	2322.06	2209.91	2065.23	2013.89
11677	ENSMUSG00000001642	protein-coding	Akr1b3	5004.18	4959.79	6629.93	5814.02	5165.13	7178.78	6316.77	4400.18	5264.04	4592.7	6098.11	4267.35
15422	ENSMUSG00000001655	protein-coding	Hoxc13	34.0754	18.6256	115.882	152.279	49.5521	99.8225	120.907	36.1934	155.24	32.4968	135.076	31.2907
109663	ENSMUSG00000001656	protein-coding	Hoxc11	1.99968	0	13.8824	15.0067	1.02443	20.3507	15.1918	0	21.677	0	27.8627	0
15426	ENSMUSG00000001657	protein-coding	Hoxc8	15.7478	16.3059	65.3735	84.6576	23.9749	65.5476	70.5441	21.7283	125.095	23.8135	83.162	46.4253
15425	ENSMUSG00000001661	protein-coding	Hoxc6	586.417	574.01	1071.27	1084.85	580.412	1142.49	978.881	564.117	1119.7	673.342	1055.19	738.658
14871	ENSMUSG00000001663	protein-coding	Gstt1	421.302	633.02	417.841	459.419	654.815	606.426	753.027	451.111	427.275	402.278	455.44	332.011
103140	ENSMUSG00000001665	protein-coding	Gstt3	338.992	366.691	369.604	336.227	352.645	437.631	491.386	381.183	418.874	318.46	377.85	301.468
13202	ENSMUSG00000001666	protein-coding	Ddt	1044.53	1042.74	1108.46	1000.89	1085.4	1203.61	1214.98	928.514	887.5	865.179	1069.24	744.284
234724	ENSMUSG00000001670	protein-coding	Tat	0	0	0	0	0	0	0	0	0	0	0	0
73608	ENSMUSG00000001672	protein-coding	Marveld3	2.07829	0	0	14.8756	2.13362	0	0	0.640503	0.718969	0	1.13981	0
66942	ENSMUSG00000001674	protein-coding	Ddx18	2641.46	3014.81	3126.92	3212.27	3071.14	2892.84	2817.21	3009.34	2490.4	2589.98	3095.02	2656.06
24109	ENSMUSG00000001687	protein-coding	Ubl3	1855.26	1757.8	1898.05	2054.44	1658.85	1822.4	1824.53	1708.6	1899.2	1829.65	2056.38	1817.94
107022	ENSMUSG00000001700	protein-coding	Gramd2b	352.664	383.193	329.786	358.833	416.736	347.165	362.029	357.442	412.683	400.137	316.555	510.181
66143	ENSMUSG00000001707	protein-coding	Eef1e1	1104.94	1349.99	1122.26	1131.86	1385.42	1304.65	1108.04	1307	974.707	1125.52	1155.03	1453.19
11651	ENSMUSG00000001729	protein-coding	Akt1	10306.1	10924.2	9152.96	9391.43	11425.8	8705.06	9239.91	10217.8	8210.54	10311.5	9145.22	9985.69
60363	ENSMUSG00000001739	protein-coding	Cldn15	35.6946	23.4943	21.5115	27.3666	25.2188	12.6566	15.0871	32.875	32.7448	31.2386	26.5762	29.9144
16170	ENSMUSG00000001741	protein-coding	Il16	115.171	50.8878	974.557	778.409	42.8003	736.217	804.306	59.3317	362.763	74.9948	1079.11	19.866
27060	ENSMUSG00000001750	protein-coding	Tcirg1	9823.97	8522.86	8467.73	7690.99	8136.43	8164.47	9228.94	8493.15	7514.24	9324.87	8554.68	8248.7
27419	ENSMUSG00000001751	protein-coding	Naglu	1664.25	1568.5	2066.91	1920.12	1672	2078.96	2038.13	1576.69	2103.59	1738.71	2243.24	1796.67
71743	ENSMUSG00000001755	protein-coding	Coasy	814.522	795.357	920.523	859.216	831.16	955.179	891.647	753.028	794.785	801.608	866.137	904.724
319757	ENSMUSG00000001761	protein-coding	Smo	6563.9	6594.43	6715	7015.12	6552.11	6740.27	6541.29	6384.31	6034.68	6418.56	6803.87	6772.4
232670	ENSMUSG00000001763	protein-coding	Tspan33	19.7153	28.8127	26.0488	32.5167	29.7169	34.5293	46.8073	32.1182	44.3885	30.8674	34.7325	42.7815
66877	ENSMUSG00000001767	protein-coding	Crnkl1	1886.26	1658.16	1543.97	1479.93	1862.06	1451.23	1571.47	1648.61	1289.71	1592.33	1462.82	1427.8
74030	ENSMUSG00000001768	protein-coding	Rin2	2571.06	2010.18	2046.99	1946.24	1752.96	1606.65	1964.91	1993.08	2150.25	2125.12	2295.21	2016.89
66917	ENSMUSG00000001774	protein-coding	Chordc1	2124.48	2155.31	2222.3	2252.49	1985.78	1901	1714.89	2106.07	1877.82	1920.33	2231.07	1943.47
28088	ENSMUSG00000001783	protein-coding	Rtcb	4837.49	4835.6	5344.93	5354.38	5075.63	4969.84	5099.62	5011.19	4952.43	4739.26	5367.48	5104.32
103136	ENSMUSG00000001785	protein-coding	Pwp1	1868.9	1934.64	2061.11	2087.14	1954.23	1968.56	1945.29	2048.18	1632.56	1772.87	1968.03	1775.59
69754	ENSMUSG00000001786	protein-coding	Fbxo7	579.395	595.855	707.13	700.815	462.3	590.017	548.312	500.66	640.568	518.511	750.236	455.387
12336	ENSMUSG00000001794	protein-coding	Capns1	7694.29	7557.63	8258.27	7993.16	8153.14	7916.14	8095.49	7320.58	8441.93	8029.76	8629.5	7585.79
435965	ENSMUSG00000001802	protein-coding	Lrp3	2.75074	0	0	1.59227	0	0.614421	1.60336	0.72713	0	0	1.93968	0.533576
14275	ENSMUSG00000001827	protein-coding	Folr1	8.1203	9.01899	14.0326	13.1836	14.3777	12.1182	17.0575	19.208	12.8339	13.2891	12.7815	10.454
20480	ENSMUSG00000001829	protein-coding	Clpb	1865.58	1994.27	1839.5	2104.2	2100.07	2123.73	1781.39	1752.58	1704.91	2073.92	1842.04	1952.43
235072	ENSMUSG00000001833	protein-coding	Septin7	9601.93	10139.5	8023.59	8477.04	10382.9	7434.61	8342.12	11085.8	8751.63	9999.28	7903.01	10483.2
72881	ENSMUSG00000001844	protein-coding	Zdhhc4	1035.83	929.551	1050.7	1019.93	1070.38	936.945	1089.1	973.683	835.482	952.766	1048.85	811.687
19353	ENSMUSG00000001847	protein-coding	Rac1	14085.8	14582	13261.5	13938.3	14765.1	14083.1	14612.8	14456.8	13673.8	13601	13714.3	14051.6
227720	ENSMUSG00000001855	protein-coding	Nup214	3591.46	3258.22	3267.81	3425.59	3333.35	3025.37	3157.76	3658.31	3264.84	3178.52	3116.11	2864.62
108897	ENSMUSG00000001864	protein-coding	Aif1l	786.987	706.151	444.299	371.795	979.233	417.833	544.604	693.894	386.031	931.134	466.648	657.121
268977	ENSMUSG00000001870	protein-coding	Ltbp1	21846.5	18841.6	14919	16763.1	20522.4	11682.2	11299.6	23640.6	12755.7	20898.7	15974.6	17169.9
216558	ENSMUSG00000001891	protein-coding	Ugp2	3301.14	3696.61	3360.44	3476.95	3950.76	3220.5	3458.8	4114.5	4108.33	3787.99	3432.56	4407.21
212528	ENSMUSG00000001909	protein-coding	Trmt1	2553.75	2147.15	3124.87	2959.51	1926.24	2653.26	2911.05	1923.26	2512.11	2034.04	3130.61	2032.63
66830	ENSMUSG00000001910	protein-coding	Nacc1	8752.99	9532.41	13211.1	12227.4	9379.53	12756.9	12225.1	9289.73	11019.8	9361.66	11917.6	8598.27
18032	ENSMUSG00000001911	protein-coding	Nfix	16026.3	14618.4	16987.5	18062.1	13663.8	15126.4	14689.4	14999.1	15933	16422.2	17456.8	13794.7
20514	ENSMUSG00000001918	protein-coding	Slc1a5	3512.26	3220.12	3507.96	3858.17	3539.17	3411	3654.66	3483.61	3453.17	3362.09	3477.15	3623.67
22201	ENSMUSG00000001924	protein-coding	Uba1	26632.6	28739.6	26404.4	26846.8	28385.9	25643.5	25782.9	26940.1	25456	26790	26201.6	27960.5
22371	ENSMUSG00000001930	protein-coding	Vwf	31.3631	21.5365	17.781	36.2055	11.1879	21.6048	26.2026	53.8304	38.4734	23.5283	17.5321	27.5973
22619	ENSMUSG00000001942	protein-coding	Siae	653.641	699.099	653.53	677.803	667.071	596.518	632.382	658.05	596.352	615.086	709.31	665.577
57276	ENSMUSG00000001943	protein-coding	Vsig2	0	0	0	0	0	0.660464	0	1.30726	0	0	0	3.48975
69524	ENSMUSG00000001946	protein-coding	Esam	2.62387	2.06487	9.96183	3.00359	3.36622	27.6445	12.76	3.02276	3.42279	4.6027	6.01926	2.72624
20686	ENSMUSG00000001948	protein-coding	Spa17	19.4903	22.4459	18.3012	17.6949	33.6099	23.3561	13.6025	30.9008	38.5662	26.5225	12.9532	27.3179
108160	ENSMUSG00000001962	protein-coding	Fam50a	3003.29	2582.03	2735.45	2659.1	2543.19	2348.16	2599.89	2529.47	2609.9	2701.87	2872.6	2495.3
13726	ENSMUSG00000001964	protein-coding	Emd	3604.97	3746.93	3462.48	3445.93	4117.49	3337.82	3388.52	3763.66	2893.88	3736.81	3640.53	3510.9
70207	ENSMUSG00000001983	protein-coding	Taco1	242.416	307.026	291.426	301.977	287.72	308.784	290.395	294.135	236.691	239.344	279.639	309.215
14807	ENSMUSG00000001985	protein-coding	Grik3	0	0	2.47971	0	0	2.37059	1.15924	0.904376	0	0.987187	1.61708	0
53623	ENSMUSG00000001986	protein-coding	Gria3	672.524	584.149	577.696	711.059	699.04	503.132	469.661	893.205	695.82	815.023	712.725	719.295
18142	ENSMUSG00000001988	protein-coding	Npas1	2.5219	4.60505	1.41625	15.6687	4.50424	0	3.97395	10.1058	16.8959	4.4048	2.92766	28.9493
244668	ENSMUSG00000001995	protein-coding	Sipa1l2	9232.27	8624.97	10096.5	9043.48	7868.53	9235.87	10770	8423.57	7819.7	8168.89	9866.3	5088.7
108011	ENSMUSG00000001998	protein-coding	Ap4e1	923.755	905.672	702.607	795.766	947.672	890.912	958.017	950.365	789.323	879.347	829.407	926.614
109778	ENSMUSG00000001999	protein-coding	Blvra	804.476	854.481	779.819	818.357	886.959	856.017	792.987	855.383	824.236	838.823	839.937	916.06
245469	ENSMUSG00000002006	protein-coding	Pdzd4	1331.56	1300.99	1419.96	1477.08	1289.42	1421.74	1584.49	1401.58	1684.62	1333.4	1525.69	1410.6
15929	ENSMUSG00000002010	protein-coding	Idh3g	3472.57	3512.54	5493.46	5025.91	3873.12	5545.43	5218.6	3527.21	4834.99	3503.49	5385.85	3772.1
93843	ENSMUSG00000002012	protein-coding	Pnck	1.43206	0.567473	11.3294	17.2237	0	13.1599	10.7756	1.32427	17.6152	4.28767	6.51986	6.0027
20832	ENSMUSG00000002014	protein-coding	Ssr4	3682.35	4066.76	4868.54	4242.24	4033.6	5002.49	4924.92	3750.06	4426.51	3549.25	4806.47	4020.67
27061	ENSMUSG00000002015	protein-coding	Bcap31	6423.16	6547.19	7548.44	7010.64	6717.97	7574.26	7505.64	6507.36	7164.05	6626.78	7369.7	6179.07
72722	ENSMUSG00000002017	protein-coding	Fam98a	3297.57	3515.89	2858.94	2750.78	3431.01	2887.24	2977.75	3514.31	2612.19	3095.56	2759.9	3367.84
16997	ENSMUSG00000002020	protein-coding	Ltbp2	14200.3	17075.7	13136.6	17850.7	14303.7	12953.8	14388.6	19827.4	18384.1	13437.4	15546.8	16822.2
214162	ENSMUSG00000002028	protein-coding	Kmt2a	6612.01	6759.73	6066.74	6273.49	5949.71	6227.35	5510.3	6795.86	6188.47	6461.74	5704.52	5706.76
76568	ENSMUSG00000002031	protein-coding	Ift46	1898.7	1902.84	1690.79	1514.66	2076.48	1677.34	1667.11	1854.03	1758.63	2085.54	1677.26	1992.45
71687	ENSMUSG00000002032	protein-coding	Tmem25	9.93685	10.2179	23.065	13.3095	4.92371	22.7645	27.1196	13.1193	35.7908	12.746	37.158	19.8965
67091	ENSMUSG00000002043	protein-coding	Trappc6a	301.473	349.247	388.912	387.854	303.308	546.472	443.111	328.752	519.768	313.217	438.57	449.112
20926	ENSMUSG00000002052	protein-coding	Supt6	8606.04	8721.25	9526.08	8950.51	8876.36	8740.98	8694.64	8497.36	8484.05	8700.53	8906.04	8075.37
54141	ENSMUSG00000002055	protein-coding	Spag5	4843.19	5168.82	4317.69	4411.96	5160.23	5127.86	4857.74	4504.06	5124.01	4914.32	4531.42	5071.58
15218	ENSMUSG00000002057	protein-coding	Foxn1	16.8884	29.5261	44.9896	67.058	37.4181	48.0391	47.5625	38.2715	122.887	32.6709	60.1291	46.9853
22248	ENSMUSG00000002058	protein-coding	Unc119	952.675	1040.45	1457.15	1541.04	1003.7	1473.06	1366.16	1070.39	1550.27	1135.69	1530.72	1151.38
19376	ENSMUSG00000002059	protein-coding	Rab34	4027.51	3644.79	3917.61	4176.99	3631.95	4327.6	4519.72	2994.21	4554.49	3582.64	3988.8	3759.16
20316	ENSMUSG00000002064	protein-coding	Sdf2	1674.25	1612.27	1712.24	1521.74	1754.03	1644.36	1699.21	1660.11	1667.18	1669.34	1816.26	1720.43
12447	ENSMUSG00000002068	protein-coding	Ccne1	953.882	871.282	1106.21	1099.78	1046.79	1108.68	1142.7	876.727	944.574	891.378	1006.12	754.246
74377	ENSMUSG00000002076	protein-coding	Hsf2bp	2.38303	5.83756	4.71724	0.927903	6.67189	21.1712	7.47112	4.3264	7.32775	7.87142	16.8919	20.9857
170770	ENSMUSG00000002083	protein-coding	Bbc3	416.543	399.66	343.935	367.595	456.387	352.157	355.611	494.502	335.724	380.063	363.219	434.802
19182	ENSMUSG00000002102	protein-coding	Psmc3	6681.38	6605.18	6135.44	5902.22	7112.39	6079.76	5951.61	6539.7	5421.13	6614.3	6012.73	5770.94
11432	ENSMUSG00000002103	protein-coding	Acp2	2108.2	2113.05	1447.69	1368.7	2377.79	1418.25	1667.31	2401.12	1185.68	2298.13	1404.18	2140.69
19400	ENSMUSG00000002104	protein-coding	Rapsn	12.9973	43.6594	39.2757	64.3389	32.3873	100.078	96.6762	21.5631	77.0733	24.4575	34.4214	53.6044
68427	ENSMUSG00000002105	protein-coding	Slc39a13	3368.34	3942.91	2602.57	2727.48	3636.42	2767.08	3523.67	3534.48	3515.93	4187.09	2647.33	4723.28
14007	ENSMUSG00000002107	protein-coding	Celf2	3312.2	3130.25	2608.76	2587.91	3593.71	1867.52	1775.95	3925.47	2228.12	3815.31	2465.54	3255.15
22259	ENSMUSG00000002108	protein-coding	Nr1h3	56.4419	45.7103	17.1634	24.7339	34.7196	37.7271	20.6627	41.515	22.4271	47.111	19.5774	37.7991
107986	ENSMUSG00000002109	protein-coding	Ddb2	287.579	247.195	228.025	230.689	279.899	232.607	275.064	255.578	264.959	286.573	258.45	268.769
20375	ENSMUSG00000002111	protein-coding	Spi1	0	0	0	0.779115	2.90624	1.58438	0	0	0	0	0.559748	2.45864
67465	ENSMUSG00000002129	protein-coding	Sf3a1	5417.85	5015.55	4175.64	4156.01	6014.37	4116.61	4081.18	5376.69	3641.59	4754.62	4045.59	5346.94
20852	ENSMUSG00000002147	protein-coding	Stat6	3235.66	3623.15	3613.7	3512.59	3734.58	3858.94	3751.61	3558.35	3191.84	3579.08	3673.05	3573.99
12745	ENSMUSG00000002190	protein-coding	Clgn	59.3961	63.6041	38.7734	47.7128	49.5659	62.5496	72.9818	79.1815	85.7466	65.0278	55.463	58.4193
16541	ENSMUSG00000002204	protein-coding	Napsa	0.978061	0	1.64034	1.1495	1.00553	1.56682	0	1.80204	2.04557	0	2.40471	2.02665
101568	ENSMUSG00000002205	protein-coding	Vrk3	1156.13	1142.7	1420.59	1274.34	1271.64	1141.51	1434.56	989.853	1238.93	1127.46	1380.06	1024.34
71997	ENSMUSG00000002210	protein-coding	Smg9	913.73	967.744	1029	1026.65	974.518	986.194	1065.49	901.837	940.563	1030.96	1004.96	873.131
55982	ENSMUSG00000002221	protein-coding	Paxip1	4398.51	4402.88	4693.52	4324.66	4053.61	4489.35	4929.38	3890.26	3925.01	3847.63	4380.57	3513.11
68477	ENSMUSG00000002222	protein-coding	Rmnd5a	4075.13	3607.42	3855.55	3577.45	3542.38	3736.65	3809.42	3371.35	4272.48	3463.01	3798.81	3550.25
17454	ENSMUSG00000002227	protein-coding	Mov10	3743.18	4261.86	5164.4	5330.14	4216.69	5358.18	4777.28	4256.76	4255.09	3723.81	5092.5	4013.06
71887	ENSMUSG00000002228	protein-coding	Ppm1j	29.4884	57.1433	38.8434	42.7547	58.1057	51.3738	46.1341	30.2192	102.769	50.436	43.4178	82.664
11853	ENSMUSG00000002233	protein-coding	Rhoc	9995.06	11912	10176.6	9732.82	12719.9	10570.2	11240.5	11808.7	12107.9	11818.7	9775.66	13183.4
21678	ENSMUSG00000002249	protein-coding	Tead3	3485.84	3314.7	2253.84	2260.89	3184.41	2141.41	2286.79	3038.49	2460.94	3709.6	2230.75	3029.92
19015	ENSMUSG00000002250	protein-coding	Ppard	3003.39	3366.7	3023.78	3023.83	3160.65	3256.48	3364.43	2900.91	3334.1	3311.79	2986.07	3160.1
23853	ENSMUSG00000002257	protein-coding	Def6	20.9502	20.0188	39.1853	76.4748	18.5931	27.2315	30.0164	21.4907	48.8946	25.538	47.5007	38.853
18616	ENSMUSG00000002265	protein-coding	Peg3	8.52127	8.29131	4.02061	4.40596	4.88846	0	2.24363	6.99251	5.93872	20.4867	3.91762	5.30393
70083	ENSMUSG00000002274	protein-coding	Metrn	1830.69	1712.23	1440.45	1416.11	1945.56	1564.41	1205.14	1527.77	1326.35	1740.29	1445.09	1984.65
76483	ENSMUSG00000002279	protein-coding	Lmf1	657.616	660.022	324.288	298.001	649.573	444.087	435.468	657.339	433.618	683.499	370.878	805.962
67563	ENSMUSG00000002280	protein-coding	Ciao3	770.497	593.352	722.28	614.837	670.336	705.043	643.009	676.963	581.44	683.642	710.647	631.909
57875	ENSMUSG00000002289	protein-coding	Angptl4	5197.26	5024.81	7329.62	5373.38	4872.92	6290.46	7685.36	4031.27	4128.68	4351.17	5381.47	2705.62
27214	ENSMUSG00000002297	protein-coding	Dbf4	3385.39	3449.99	3223.59	3138.5	3439.46	3291.6	3501.27	3354.91	3373.18	3413.05	3219.99	3471.24
13163	ENSMUSG00000002307	protein-coding	Daxx	3025.02	3606.09	2631.39	2981.75	3406.7	2701.58	2939.96	3740.95	2459.98	3382.1	2727.78	3064.71
54219	ENSMUSG00000002308	protein-coding	Cd320	1978.75	2147.35	1690.17	1543.15	2160.38	1691.39	1782.44	1795.15	1299.58	1758.54	1787.12	1722.8
75751	ENSMUSG00000002319	protein-coding	Ipo4	5399.27	5905.39	5828.33	6483.5	5906.05	5683.89	5619.62	4626.82	4460.07	4496.7	5499.35	4680.18
74140	ENSMUSG00000002320	protein-coding	Tm9sf1	4071.79	4079.95	4248.92	3950.93	3730.62	4079.04	4228.84	3658.57	3990.87	3603.38	4167.85	3499.24
56739	ENSMUSG00000002324	protein-coding	Rec8	0	0	0	0.874506	0	0.596406	0	6.64827	7.84061	1.49411	1.84482	0.514169
16391	ENSMUSG00000002325	protein-coding	Irf9	4865.78	5060.05	4971	5180.81	5233.51	4915.15	4957.43	5401.58	5228.52	5443.92	5225.29	4709.74
105446	ENSMUSG00000002326	protein-coding	Gmpr2	750.714	699.065	736.826	735.467	830.503	706.548	690.224	783.58	741.165	709.307	779.374	811.828
67881	ENSMUSG00000002329	protein-coding	Mdp1	587.864	569.034	588.689	535.401	611.892	605.334	634.097	522.108	625.695	550.508	643.105	651.994
52585	ENSMUSG00000002332	protein-coding	Dhrs1	1256.38	1489.97	1606.14	1413.47	1759.15	1845.92	1814.91	1281.72	2038.23	1504.51	1384.41	1694.89
13004	ENSMUSG00000002341	protein-coding	Ncan	4.96063	9.32423	0	3.46716	6.091	0.787547	5.81458	2.73571	12.363	6.92062	2.44205	4.76189
234371	ENSMUSG00000002342	protein-coding	Tmem161a	1668.15	1994.1	2253.85	2338.09	2065.61	2404.72	2613.51	1748.16	2337.47	1946.38	2414.06	2002.76
76813	ENSMUSG00000002343	protein-coding	Armc6	616.425	511.946	849.064	816.691	458.022	661	689.652	594.437	685.484	561.08	789.633	573.436
72368	ENSMUSG00000002345	protein-coding	Borcs8	553.823	542.378	858.257	756.022	534.614	817.593	883.445	487.466	695.912	530.849	877.416	416.601
73095	ENSMUSG00000002346	protein-coding	Slc25a42	253.573	257.905	344.219	357.728	242.552	365.271	375.914	260.356	314.012	255.934	427.906	248.632
66616	ENSMUSG00000002365	protein-coding	Snx9	9985.66	10330.8	10770.1	10520.2	9730.09	10338.3	11416	9604.29	11099.8	10214.3	10752.6	10056.3
71810	ENSMUSG00000002372	protein-coding	Ranbp3	5735.8	5925.43	4146.21	4049.55	5882.66	4386.79	4490.06	5871.08	4437.22	5858.53	4210.47	5761.53
69875	ENSMUSG00000002379	protein-coding	Ndufa11	1622.5	1677.59	1184.78	1167.35	1705.43	1117.03	1205.91	1688.52	1069.78	1536.62	1205.88	1632.28
12164	ENSMUSG00000002384	protein-coding	Bmp8b	0.949228	0	1.59065	2.22215	0.985139	0	3.70041	0	2.98254	0	3.12296	0
13864	ENSMUSG00000002393	protein-coding	Nr2f6	2604.27	2654.15	3253.43	3283.86	2539.43	3260.95	3274.1	2383.14	2992.33	2696.37	3133.03	2289.67
67023	ENSMUSG00000002395	protein-coding	Use1	1219.54	1033.6	1496.11	1451.25	1172.7	1479.08	1486.07	1053.66	1440.7	1210.58	1668.99	1208.66
77090	ENSMUSG00000002396	protein-coding	Ocel1	264.524	212.118	285.235	335.354	211.91	305.893	249.689	195.042	318.832	232.61	309.201	188.76
13549	ENSMUSG00000002409	protein-coding	Dyrk1b	588.421	561.896	495.498	510.127	504.646	510.405	476.828	518.188	444.783	606.284	527.154	543.37
109880	ENSMUSG00000002413	protein-coding	Braf	1460.51	1696.26	1603.84	1592.76	1503.36	1777.21	1564.45	1628.46	1773.82	1560.62	1401.16	1615.32
68198	ENSMUSG00000002416	protein-coding	Ndufb2	777.199	749.48	760.822	752.883	693.316	723.54	709.818	696.578	749.951	649.443	787.649	828.659
20585	ENSMUSG00000002428	protein-coding	Hltf	2108.12	1738.79	1885.14	2140.78	1927.27	1806.38	1962.65	1840.93	1730.27	1732.31	1965.56	1815.05
68879	ENSMUSG00000002455	protein-coding	Prpf6	3785.92	3537.65	3206.97	3113.96	3653.94	3113.01	3140.44	3690.84	3205.05	3690.68	3132.93	3622.58
56470	ENSMUSG00000002458	protein-coding	Rgs19	732.577	837.456	859.913	863.358	782.897	842.489	884.341	784.828	710.929	751.875	822.264	894.206
58175	ENSMUSG00000002459	protein-coding	Rgs20	24.8099	34.5697	1.97257	4.12414	24.8546	1.25963	0	21.8738	6.51468	10.4181	2.51441	14.1802
106861	ENSMUSG00000002475	protein-coding	Abhd3	47.2169	34.6073	46.5581	30.4578	39.0697	44.5911	42.6295	42.8616	33.5552	31.551	42.1206	38.5451
20641	ENSMUSG00000002477	protein-coding	Snrpd1	2918.83	3027.36	2781.17	2723.09	3629.32	2573.93	2736.34	3439.26	2476.51	3021.78	2643.57	3144.02
77832	ENSMUSG00000002486	protein-coding	Tchp	742.628	591.162	723.777	727.012	644.133	799.373	796.225	582.43	695.678	837.625	646.659	574.204
21844	ENSMUSG00000002489	protein-coding	Tiam1	1964.15	2492.63	2267.59	2534.61	1983.4	2299.62	2660.58	2341.5	2584.99	1972.68	2315.64	1981.99
22084	ENSMUSG00000002496	protein-coding	Tsc2	6531.19	6095.45	5926.6	5602.61	6724.66	5418.02	6199.74	6470.11	5537.29	6165.48	5486.64	5403.2
65962	ENSMUSG00000002504	protein-coding	Nherf2	756.01	556.126	688.519	746.511	662.53	672.124	580.618	647.541	730.357	730.986	764.86	816.732
67959	ENSMUSG00000002524	protein-coding	Puf60	9788.67	10095.3	9525.16	8901.47	9804.8	9036.3	9514.81	9780.86	9501.35	9828.14	9100.28	9614.5
99412	ENSMUSG00000002546	protein-coding	Golga2	5354.53	5707.74	4490.93	4372.7	4958.55	4756.52	4933.5	5093.8	4594.57	5413.49	4281.96	5527.72
22245	ENSMUSG00000002550	protein-coding	Uck1	1822.95	1759.82	1780.54	1676.27	1631.28	1736.33	1697.64	1695.87	1761.43	1873.4	1844.87	1857.67
20259	ENSMUSG00000002565	protein-coding	Scin	30.053	43.5626	62.8857	84.9118	15.1327	71.3658	106.601	22.5916	150.39	25.6909	88.2144	62.9483
22781	ENSMUSG00000002578	protein-coding	Ikzf4	133.667	237.137	202.961	230.6	269.546	224.848	241.59	284.585	238.232	223.68	196.793	219.247
103742	ENSMUSG00000002580	protein-coding	Mien1	733.126	643.258	625.679	587.557	609.004	549.559	600.63	607.038	579.607	586.834	687.162	588.735
26362	ENSMUSG00000002602	protein-coding	Axl	43794.3	42978.1	40023.5	41434.9	44104.2	37208.9	38654.3	46803.5	39469.6	43250.2	38638.9	41262.5
21803	ENSMUSG00000002603	protein-coding	Tgfb1	3611.46	3988.98	3255.3	3520.5	3054.71	3166.84	4023.9	3351.06	6053.9	4146.61	3743.09	4943.28
52132	ENSMUSG00000002608	protein-coding	Ccdc97	1860.49	1857.33	1997.37	1968.35	1627.12	1879.28	2046.47	1687.61	1953.38	1826.49	1999.55	1492.05
22700	ENSMUSG00000002617	protein-coding	Zfp40	209.594	186.158	123.547	186.614	190.391	135.574	135.458	197.585	171.464	183.519	166.266	233.318
54194	ENSMUSG00000002625	protein-coding	Akap8l	1472.39	1354.15	1325.48	1351.53	1408.07	1223.38	1370.96	1383.67	1469.16	1523.65	1408.44	1665.53
20423	ENSMUSG00000002633	protein-coding	Shh	0	0	0	0	0	0	0	0	0	0	0	0
68079	ENSMUSG00000002635	protein-coding	Pdcd2l	294.258	277.035	285.151	341.436	270.821	311.236	279.403	265.956	270.897	266.719	317.254	272.482
98053	ENSMUSG00000002658	protein-coding	Gtf2f1	4222.27	4357.71	3251.89	2924.42	4675.59	3092.99	3222.95	4430.61	2974.97	4482.51	3037.72	3792.04
53895	ENSMUSG00000002660	protein-coding	Clpp	1449.97	1406.13	1159.9	1050.24	1476.91	1168.3	1153.23	1357.02	945.097	1382.32	1101.3	1399.22
66400	ENSMUSG00000002661	protein-coding	Alkbh7	357.845	297.239	247.557	202.872	340.715	233.893	218.672	305.699	199.26	319.33	221.581	344.909
19197	ENSMUSG00000002664	protein-coding	Pspn	6.06132	2.31658	0	1.16903	10.0593	0.784513	1.16531	3.74092	3.07957	2.96526	1.63149	7.56935
70785	ENSMUSG00000002668	protein-coding	Dennd1c	1.76187	0	0.77579	0	1.89473	0.741244	0	1.69415	1.91896	1.84976	0.756557	0.63877
69792	ENSMUSG00000002679	protein-coding	Med6	781.472	798.332	592.201	616.533	759.578	599.361	597.036	813.492	689.387	717.814	631.929	770.137
18760	ENSMUSG00000002688	protein-coding	Prkd1	1480.97	1057.55	969.316	725.215	1083.51	706.365	826.933	1108.08	907.928	1151.69	887.507	1133.27
16822	ENSMUSG00000002699	protein-coding	Lcp2	1.78091	0.708526	2.27308	1.06291	0	1.44802	2.11003	0	0.931332	0.900682	1.47343	1.87172
110750	ENSMUSG00000002718	protein-coding	Cse1l	7364.15	7527.35	6142.11	6215.08	8035.65	5921.37	5760.81	7301.52	5753.61	6929.95	5985.45	7413.49
67877	ENSMUSG00000002728	protein-coding	Naa20	1712.78	1903.63	1796.58	1743.59	2119.11	1796.34	1821.97	2162.87	1585.06	1889.24	1746.89	1914.92
23992	ENSMUSG00000002731	protein-coding	Prkra	840.105	753.537	648.909	666.279	778.307	626.734	607.648	802.586	648.482	804.224	652.127	930.173
14231	ENSMUSG00000002732	protein-coding	Fkbp7	1200.4	1150.45	678.4	593.184	1223.46	578.458	745.211	1137.5	828.996	1307.68	676.806	1408.03
83435	ENSMUSG00000002733	protein-coding	Plekha3	2954.99	2911.77	2767.88	2645.61	3209.5	2651.64	2727.27	2867.72	2609.93	2809.21	2635.53	2745.61
56418	ENSMUSG00000002741	protein-coding	Ykt6	4383.7	4385.31	3783.03	3461.34	4350.46	3639.21	3904.3	4251.16	3672.27	4331.69	3704.63	4245.83
22385	ENSMUSG00000002748	protein-coding	Baz1b	14298.9	13582.2	14581.6	14233.2	13433.5	14543.3	14598	13754.2	14329.1	12928.8	13942.7	12718.3
224824	ENSMUSG00000002763	protein-coding	Pex6	1321.09	1241.36	1002.87	1012.56	1191.26	1139.77	1077.98	1231.84	1103.65	1165.77	1113.41	1245.42
27398	ENSMUSG00000002767	protein-coding	Mrpl2	1386.39	1279.33	1104.79	1042.83	1461.88	1089.19	1009.68	1460.88	950.27	1403.59	1155.21	1456.76
17256	ENSMUSG00000002768	protein-coding	Mea1	2432.53	2472.32	1643.67	1458.29	2782.83	1488.11	1609.5	2627.58	1611.68	2675.63	1572.33	2571.85
14711	ENSMUSG00000002769	protein-coding	Gnmt	4.79005	9.92411	10.1103	8.94915	10.2267	9.87447	6.91339	3.91253	3.30292	6.67409	3.85066	7.06569
14814	ENSMUSG00000002771	protein-coding	Grin2d	451.685	443.213	284.828	296.947	386.43	265.014	284.361	427.556	373.231	476.348	291.457	402.74
68137	ENSMUSG00000002778	protein-coding	Kdelr1	4967.75	5141.98	5106.01	4620.49	4810.79	4855.02	5154.87	4662.74	5081.14	5042.63	5034.28	5242.88
70209	ENSMUSG00000002781	protein-coding	Tmem143	266.38	147.534	227.882	209.066	207.201	203.341	351.103	273.449	280.62	167.077	204.668	217.783
110175	ENSMUSG00000002797	protein-coding	Ggct	856.398	628.949	845.889	675.613	633.169	719.58	857.77	527.434	583.862	482.414	921.41	307.178
16450	ENSMUSG00000002799	protein-coding	Jag2	18.587	7.38807	19.8547	11.6617	18.8339	28.2035	21.4309	48.5681	45.2128	11.8696	38.5658	11.9378
399566	ENSMUSG00000002803	protein-coding	Btbd6	92.2837	109.141	50.7966	52.6709	78.2769	61.6573	51.6479	75.8318	48.0862	101.123	52.5554	79.5122
66174	ENSMUSG00000002804	protein-coding	Nudt14	252.314	239.344	240.254	227.004	239.16	279.018	285.451	244.018	230.12	255.59	271.775	293.573
105298	ENSMUSG00000002808	protein-coding	Epdr1	2481.59	2461.01	1959.59	1983.54	2633.71	2198.54	2184.57	2755.98	1907.85	2482.37	2153.95	2336.11
14248	ENSMUSG00000002812	protein-coding	Flii	5042.08	5517.7	5384.76	5218.63	5453.16	4934.04	4918.55	5265.86	4841.26	5297.09	5276.19	5290.1
21975	ENSMUSG00000002814	protein-coding	Top3a	815.213	861.822	930.946	853.196	831.052	826.411	831.938	878.745	849.904	892.9	880.732	863.304
235040	ENSMUSG00000002820	protein-coding	Atg4d	904.954	954.129	771.201	865.861	955.631	873.707	813.411	847.089	726.375	916.688	799.2	933.44
60507	ENSMUSG00000002825	protein-coding	Qtrt1	403.736	403.102	365.526	364.49	333.348	364.659	330.492	344.155	269.65	365.843	384.585	308.037
57435	ENSMUSG00000002831	protein-coding	Plin4	41.7347	21.1662	30.6702	40.3156	11.5462	14.147	7.25742	50.2553	26.4194	32.5598	56.3349	19.8478
15193	ENSMUSG00000002833	protein-coding	Hdgfl2	4792.73	4338.69	3208.9	3133.53	4747.78	3260.56	3381.03	4530	3048.97	4495.63	3330.56	4150.97
27221	ENSMUSG00000002835	protein-coding	Chaf1a	6696.51	8098.21	5699.24	5019.69	7732.86	5820.03	5481.28	7769.21	5793.87	7326.59	4857.74	8126.12
11544	ENSMUSG00000002844	protein-coding	Adprh	3363.4	3054.31	3263.16	2825.83	3005.55	3131.85	3470.93	3015.02	3618.02	3071.6	3222.81	3307.58
67846	ENSMUSG00000002845	protein-coding	Tmem39a	2232.32	2317.53	2630.98	2678.07	2275.34	2750.23	2942.56	1941.24	3113.75	2173.68	2760.52	2538.63
76916	ENSMUSG00000002846	protein-coding	Timmdc1	625.853	698.447	854.588	845.301	768.804	893.082	856.392	665.704	892.784	712.163	840.013	696.201
85031	ENSMUSG00000002847	protein-coding	Pla1a	562.641	280.554	581.077	620.16	376.319	438.803	617.212	555.137	1055.14	715.109	484.221	689.414
17216	ENSMUSG00000002870	protein-coding	Mcm2	12601	10990.4	14293.9	13014.6	11495.8	12649.9	13619.8	11409.2	11526.2	11128.9	13924.7	9905.18
24100	ENSMUSG00000002871	protein-coding	Tpra1	1137.55	854.378	1035.06	1175.59	795.88	1117.95	1273.16	863.812	1174.38	905.306	1283.72	747.001
17936	ENSMUSG00000002881	protein-coding	Nab1	4827.72	5597.07	4632.95	4828.8	5160.72	5045.29	5405.36	5075.42	4444.43	4675.73	4702.12	4073.81
26364	ENSMUSG00000002885	protein-coding	Adgre5	1117.84	771.787	886.265	768.181	922.996	992.806	977.582	944.977	1099.34	1047.82	927.978	921.904
16172	ENSMUSG00000002897	protein-coding	Il17ra	2077.64	1933.98	2423.69	2333.66	1819.07	2113.8	2059.62	1972.4	1911.76	1786.26	2123.08	1654.24
16777	ENSMUSG00000002900	protein-coding	Lamb1	20984.5	21148.5	21219.3	20181.3	20696.9	20211.6	22396.2	21308.2	23304.2	22232.7	19033.7	21504
84036	ENSMUSG00000002908	protein-coding	Kcnn1	24.5073	28.2915	97.7187	63.8293	44.354	71.4615	59.9125	32.3759	70.9102	27.0838	44.8459	39.3772
70807	ENSMUSG00000002910	protein-coding	Arrdc2	490.106	455.123	445.552	588.489	397.411	516.688	556.386	371.359	661.974	407.497	516.15	435.512
12491	ENSMUSG00000002944	protein-coding	Cd36	0	0.772374	0	0	0	0.788822	0	0	2.00486	0	0	0
26400	ENSMUSG00000002948	protein-coding	Map2k7	3545.86	3355.31	4778.53	4380.73	3230.57	4355.35	4691.62	3109.27	4053.03	3435.83	4571.54	3083.64
21856	ENSMUSG00000002949	protein-coding	Timm44	1876.37	1597.32	2348.16	2409.08	1823.99	2555.71	2485.65	1797.29	2095.33	1820.42	2478.41	1950.76
11772	ENSMUSG00000002957	protein-coding	Ap2a2	7592.65	8165.97	7263.11	7124.6	7769.27	7018.83	6563.28	7623.91	6719.31	7651.61	6908.16	8702.94
59047	ENSMUSG00000002963	protein-coding	Pnkp	719.245	677.166	789.229	795.278	757.669	889.738	901.752	619.013	831.783	656.73	819.567	712.969
75613	ENSMUSG00000002968	protein-coding	Med25	3068.85	2978.62	3515.86	3469	3040.61	3365.9	3256.08	2925.43	2728.7	2968.49	3316.14	2756.22
57278	ENSMUSG00000002980	protein-coding	Bcam	506.517	512.054	164.13	177.181	648.498	185.671	253.978	520.688	302.815	590.958	192.164	566.2
56457	ENSMUSG00000002981	protein-coding	Clptm1	8135.07	7895	7419	7347.21	7479.8	7624.68	7689.02	7939.45	6784.6	7530.75	7575.86	6987.64
19698	ENSMUSG00000002983	protein-coding	Relb	3485.92	3535.42	3291.85	3233.36	2907.88	3201.74	3544.68	3039.16	3461.12	3001.28	3274.35	2772.49
53333	ENSMUSG00000002984	protein-coding	Tomm40	1925.61	2136.98	2567.25	2677.22	2152.09	2460.09	2257.49	2142.93	2035.34	1906.44	2336.82	1990.35
11816	ENSMUSG00000002985	protein-coding	Apoe	200.203	123.391	154.716	201.536	178	120.725	138.121	120.752	230.354	204.611	198.6	115.133
11813	ENSMUSG00000002992	protein-coding	Apoc2	0	0	0	0	0	0	0	0	1.04548	0	0	0.68642
73389	ENSMUSG00000002996	protein-coding	Hbp1	2571.99	2475.91	2811.56	2509.58	2363.3	2394.58	3192.99	2329.56	2532.9	2581.93	2690.02	2300.34
19088	ENSMUSG00000002997	protein-coding	Prkar2b	3826.54	4160.6	3756.73	3950.1	4129.92	3932.97	3845.26	4598.37	3808.66	3987.06	4028.01	3924.99
12576	ENSMUSG00000003031	protein-coding	Cdkn1b	3077.53	3133.36	2675.49	2937.96	3070.42	2802.82	3065.74	3179.62	3268.55	2912.46	3045.65	3414.3
16600	ENSMUSG00000003032	protein-coding	Klf4	3593.91	2519.02	1844.39	2659.22	3059.54	1467.36	1467.87	4430.81	3374.62	2989.59	2203.97	3416.52
11767	ENSMUSG00000003033	protein-coding	Ap1m1	3015.36	2911.09	3815.74	3787.93	2980.84	3789.75	4036.62	2822.33	3330.17	2987.8	4045.62	2666.95
17274	ENSMUSG00000003037	protein-coding	Rab8a	2813.48	2782.52	3463.71	3224.98	2927.24	3358.94	3495.86	2814.95	3283.55	3431	3351.9	2570.09
15331	ENSMUSG00000003038	protein-coding	Hmgn2	18557.4	17327.3	15196.4	14231.7	16471.7	13474.9	15282.5	17078.9	14349.2	17275.6	15953.1	14279
67922	ENSMUSG00000003039	protein-coding	Fam32a	2832.04	2626.93	3755.57	3415.18	2597.17	3609.67	3629.37	2497.87	3305.66	2663.39	3679.4	2462.77
13710	ENSMUSG00000003051	protein-coding	Elf3	3.00768	4.95395	3.02225	7.40554	9.30276	7.2117	9.42282	1.84389	24.4825	7.01896	5.74941	6.83267
13095	ENSMUSG00000003053	protein-coding	Cyp2c29	0	0	0	0	1.00991	0	1.1677	0	0	0	0.816825	0.69248
76205	ENSMUSG00000003062	protein-coding	Stard3nl	1408.46	1559.39	1173.41	1228.34	1493.33	1166.98	1192.35	1647.57	1388.63	1457.16	1204.04	1895.71
20869	ENSMUSG00000003068	protein-coding	Stk11	4444.33	4387.74	4657.93	4769.97	4753.93	4521.33	5105.11	4035.34	4568.83	4388.3	4656.39	4282.32
13637	ENSMUSG00000003070	protein-coding	Efna2	161.141	139.858	151.816	194.333	136.869	139.617	145.344	162.84	235.617	176.971	163.9	216.239
66043	ENSMUSG00000003072	protein-coding	Atp5d	5473.4	6248.97	6286.15	6400.88	5998.42	6595.3	5948.2	5478.13	6124.98	5988.49	6093.74	6463.92
19060	ENSMUSG00000003099	protein-coding	Ppp5c	2291.24	2366.93	2956.94	2741.3	2856.81	2777.54	2847.3	2420.9	2257.87	2441.17	2797.25	2219.19
69131	ENSMUSG00000003119	protein-coding	Cdk12	2281.76	2358.16	2494.7	2500.45	2350.99	2516.33	2205.44	2333.37	2359.35	2349.09	2248.26	1960.8
16890	ENSMUSG00000003123	protein-coding	Lipe	450.961	419.553	584.329	511.185	405.972	501.68	566.924	339.521	481.414	420.064	654.272	375.19
18475	ENSMUSG00000003131	protein-coding	Pafah1b2	6879.16	8938.05	7614.62	6741.79	7260.11	7202.7	6382.29	7558.17	6514.56	8377.57	6174.92	8262.47
54610	ENSMUSG00000003134	protein-coding	Tbc1d8	140.443	94.2753	142.96	147.909	126.045	114.766	188.372	117.536	159.671	110.432	170.889	116.79
52846	ENSMUSG00000003135	protein-coding	Cnot11	1917.22	1692.99	1701.64	1756.11	1662.5	1563.96	1723.26	1922.57	2061.76	1783.25	1632.4	1832.76
20527	ENSMUSG00000003153	protein-coding	Slc2a3	326.483	362.347	412.61	543.146	353.406	633.685	623.437	399.204	819.906	420.349	382.733	723.017
60611	ENSMUSG00000003154	protein-coding	Foxj2	1754.06	1776.02	1920.12	1994.71	1670.23	2016.9	1967.43	1685.25	1806.97	1785.23	1989.91	1732.96
109552	ENSMUSG00000003161	protein-coding	Sri	2307.98	2506.53	2315.62	2296.96	2607.23	2197.06	2244.65	2568.18	2264.52	2426.09	2433.95	2575.23
13356	ENSMUSG00000003166	protein-coding	Dgcr2	4720.57	4784.94	6006.91	5569.12	4309.52	5830.36	5909.08	4213.56	4894.96	4206.75	5911.61	4428.42
54131	ENSMUSG00000003184	protein-coding	Irf3	1259.95	1303.18	1463.92	1434.8	1256.33	1415.05	1459.57	1202.37	1249.56	1338.2	1419.57	1287.98
75736	ENSMUSG00000003190	protein-coding	Bcl2l12	369.41	343.654	332.908	361.179	414.108	333.319	363.989	345.782	353.536	400.123	403.268	376.256
224893	ENSMUSG00000003198	protein-coding	Zfp959	364.432	341.114	196.263	174.758	318.398	215.143	240.115	380.774	233.134	344.305	214.429	319.91
68047	ENSMUSG00000003199	protein-coding	Mpnd	2883.01	3102	1870.22	1904.8	3059.07	1991.34	1945.01	2934.87	2101.22	3129.87	1921.91	3531.89
20405	ENSMUSG00000003200	protein-coding	Sh3gl1	5661.86	5711.01	3863.78	3594.76	5004	3751.17	4118.44	5092.91	4187.75	5656.07	3646.97	5494.59
50498	ENSMUSG00000003206	protein-coding	Ebi3	0	0.77432	0	0	0	0	0	3.67721	3.09965	1.97715	0.813616	0
72886	ENSMUSG00000003208	protein-coding	Yju2	657.183	621.794	442.624	460.601	606.036	420.596	452.737	645.454	417.321	668.204	452.317	542.621
19386	ENSMUSG00000003226	protein-coding	Ranbp2	8067.79	8302.74	9975.88	9439.63	8042.21	9783.53	8965.59	8330.64	9366.2	7893.11	8665.57	7800.57
14773	ENSMUSG00000003228	protein-coding	Grk5	1573.27	1383.88	1725.21	1704.14	1648.38	2014.88	1640.77	1716.56	1629.8	1456.33	1518.75	1383.89
13544	ENSMUSG00000003233	protein-coding	Dvl3	1886.01	1978.77	2386.52	2436.21	1881.74	2500.99	2604.07	1787.31	2355.75	1851.36	2350.81	2025.2
27406	ENSMUSG00000003234	protein-coding	Abcf3	1346.13	1145.58	1831.44	1819.96	1579.39	1740.17	1802.99	1467.42	1621.83	1438.7	1926.08	1274.44
224045	ENSMUSG00000003235	protein-coding	Eif2b5	1410.35	1617.96	2106.63	2182.02	1575.06	2112.49	2058.59	1531.53	1920.86	1338.07	2112.58	1632.27
19158	ENSMUSG00000003269	protein-coding	Cyth2	2447.4	2543.56	2452.1	2486.52	2538.21	2349.43	2575.16	2440.38	2988.96	2792.8	2521.04	2551.35
54200	ENSMUSG00000003271	protein-coding	Sult2b1	19.4467	17.3121	23.892	18.6275	15.1097	35.6198	21.7202	13.0473	31.2808	12.1344	22.7333	12.0178
12348	ENSMUSG00000003273	protein-coding	Car11	128.159	69.7638	114.523	101.17	114.657	139.526	135.52	78.9709	105.277	100.813	113.108	104.255
224997	ENSMUSG00000003279	protein-coding	Dlgap1	12.3275	11.7279	6.83797	13.4825	5.70982	3.1524	2.24148	6.0963	8.99394	23.7412	4.53201	5.45039
56711	ENSMUSG00000003282	protein-coding	Plag1	443.878	357.603	531.672	504.032	447.491	516.302	466.709	511.953	618.095	402.073	498.811	474.016
15162	ENSMUSG00000003283	protein-coding	Hck	28.6946	62.6382	18.2636	43.9134	55.6288	21.2324	33.7274	76.8277	64.4992	51.212	29.2418	96.676
66163	ENSMUSG00000003299	protein-coding	Mrpl4	1349.25	1400.75	1384.3	1360.28	1450.03	1486.51	1371.53	1296.27	1267.48	1349.44	1500.82	1276.03
50868	ENSMUSG00000003308	protein-coding	Keap1	3862.37	3885.91	3937.74	4006.99	3834.59	4204.59	4315.12	3774.59	3892.36	3959.16	3950.42	3879.08
11768	ENSMUSG00000003309	protein-coding	Ap1m2	0	1.39849	0	0	1.83606	0	2.8456	0	9.32725	2.41116	2.62885	2.4713
20340	ENSMUSG00000003316	protein-coding	Glg1	25362.5	25674.1	27915.5	27155.6	23369.2	27636.9	27915.5	24327.2	27249.9	24834.3	27709.7	24154.8
67331	ENSMUSG00000003341	protein-coding	Atp8b3	35.0452	21.9481	67.12	43.683	46.0517	45.4839	34.8849	23.2432	34.0409	26.9041	55.459	31.7093
208198	ENSMUSG00000003344	protein-coding	Btbd2	1830.63	1624.56	1944.04	1936.23	1609.59	1961.56	1652.1	1608.56	1676.75	1616.37	2059.34	1910.25
103236	ENSMUSG00000003345	protein-coding	Csnk1g2	6121.69	6315.23	7051.97	6602.71	5889.2	6947.56	7589.59	6101.66	7151.75	6744.55	6731.62	6534.34
216169	ENSMUSG00000003346	protein-coding	Abhd17a	2523.93	2400.27	2702.72	2677.87	2249.46	2811.39	2609.58	2234.63	2750.76	2455.11	2667.38	2386.86
208228	ENSMUSG00000003348	protein-coding	Mob3a	2207.95	2027.39	1968.95	1984.07	2012.39	1798.59	1813.08	2018.81	2044.85	2220.14	1892.71	1893.21
12297	ENSMUSG00000003352	protein-coding	Cacnb3	6169.48	5856.4	5983.37	5752.46	5683.72	6067.53	5993.35	5281.37	6616.55	5906.96	5961.84	6717.73
105833	ENSMUSG00000003354	protein-coding	Ccdc65	8.78064	9.27069	30.6931	32.5168	19.1508	22.9473	36.9493	9.03192	28.7349	10.8041	34.6274	16.385
66120	ENSMUSG00000003355	protein-coding	Fkbp11	1078.51	1100.52	1213.72	1115.61	1154.66	1171.79	1291.72	1133.38	1381.44	1221.63	1185.13	1502.42
74351	ENSMUSG00000003360	protein-coding	Ddx23	5509.38	5754.88	5452.63	5586.93	5551.64	5236.91	5535.96	5279.04	4479.25	5164.48	5158.03	5043.62
18807	ENSMUSG00000003363	protein-coding	Pld3	8295.38	7373.7	5914.38	5743.82	7441.29	5119.04	5824.18	7116.66	6203.53	8256.47	6504.68	7257.16
14809	ENSMUSG00000003378	protein-coding	Grik5	1130.69	1144.95	338.776	366.843	1090.12	452.508	513.551	1104.57	445.019	1215.56	408.025	1176.73
12518	ENSMUSG00000003379	protein-coding	Cd79a	0.988163	1.5514	2.4812	3.48774	2.02625	2.37655	5.81186	3.64502	10.3045	2.96642	1.62056	11.6196
14470	ENSMUSG00000003380	protein-coding	Rabac1	1552.35	1685.64	1489.18	1406.67	1563.2	1631.77	1527.05	1617.03	1771.9	1562.56	1467.11	2212.22
27049	ENSMUSG00000003382	protein-coding	Etv3	1347.48	1386.96	1411.09	1449.75	1368.44	1612.2	1497.07	1277.91	1606.38	1282.38	1311.86	1406.29
19089	ENSMUSG00000003402	protein-coding	Prkcsh	9370.13	9741.71	8652.07	8249.76	9576.79	8844.54	9340.35	9118.67	9184.85	9327.32	8615.28	9417.8
15571	ENSMUSG00000003410	protein-coding	Elavl3	1.58881	6.20217	3.27033	4.60268	4.09377	6.89302	7.45504	4.39356	12.3677	2.366	5.21605	2.55056
69908	ENSMUSG00000003411	protein-coding	Rab3b	394.646	495.394	416.91	568.143	655.354	478.567	323.876	669.16	584.752	640.142	471.658	780.458
241230	ENSMUSG00000003418	protein-coding	St8sia6	6.03276	3.43629	5.12564	1.0254	2.68908	2.09211	2.04663	3.98809	8.03615	1.74584	4.28868	4.2238
14132	ENSMUSG00000003420	protein-coding	Fcgrt	3624.64	3387.77	3566.13	3545.32	3218.44	3614.63	3540.36	3092.6	3642.87	3673.61	4063.85	3362.16
66394	ENSMUSG00000003421	protein-coding	Nosip	1281.27	1268.98	1444.56	1346.79	1343.79	1399.92	1398.64	1300.5	1443.19	1277.51	1473.73	1269.21
68845	ENSMUSG00000003423	protein-coding	Pih1d1	1955.2	1689.28	1867.66	1629.31	1757.52	1692.38	1847.88	1753.99	1744.85	2048.53	1988.19	1747.4
27207	ENSMUSG00000003429	protein-coding	Rps11	11526	12084.1	12300.8	12281.9	12776.8	12447.2	12398	11836	11715.3	11313	11981.8	12365.4
20924	ENSMUSG00000003435	protein-coding	Supt5	7752.36	7549.55	8635.05	8673.37	7415.31	8244.02	8146.1	7654.67	8399.96	8142	8488.34	7704.53
13389	ENSMUSG00000003436	protein-coding	Dll3	0	2.08578	2.91222	2.5001	0	1.39772	0.728383	1.17446	4.47393	0.596983	0	4.96194
54624	ENSMUSG00000003437	protein-coding	Paf1	1579.84	1559.88	2102.84	2080.47	2159.29	1678.08	1945.53	1577.72	1740.14	1861.09	1707.82	1365.99
66525	ENSMUSG00000003438	protein-coding	Timm50	2091.99	2067.04	2204.81	2177.87	2064.67	2222.8	1990.03	2025.83	2058.35	2155.6	2086.03	2114.97
67224	ENSMUSG00000003444	protein-coding	Med29	591.573	658.28	690.776	628.364	702.028	664.139	679.514	594.231	591.352	677.779	677.875	577.264
12121	ENSMUSG00000003452	protein-coding	Bicd1	443.924	265.183	486.601	446.733	333.874	376.152	330.869	352.991	307.258	348.807	445.493	300.636
59287	ENSMUSG00000003458	protein-coding	Ncstn	6910.78	6806.19	5932.55	5651.47	7262.7	5712.21	6019.5	6755.28	5905.19	6782.4	5865.02	6516.28
19298	ENSMUSG00000003464	protein-coding	Pex19	2699.69	2557.18	2109.63	2036.71	2413.73	2298.67	2392.06	2392.01	2212.62	2510.06	2247.46	2507.36
105653	ENSMUSG00000003469	protein-coding	Phyhip	24.7658	10.2028	14.6335	12.7791	9.05526	19.608	23.2744	9.44232	12.7724	17.123	26.9469	11.2699
12922	ENSMUSG00000003476	protein-coding	Crhr2	0	0	0	0	0	0	0	0	0	0	0	0
21743	ENSMUSG00000003477	protein-coding	Inmt	1.15986	0	59.0146	33.93	0	7.68862	4.11698	4.43409	15.095	0	79.283	0
23917	ENSMUSG00000003500	protein-coding	Impdh1	1721.79	1996.45	2140.37	2081.05	2044.97	2486.59	2219.45	1901.45	2182.83	1917.51	2015.21	2248.26
72349	ENSMUSG00000003518	protein-coding	Dusp3	1154.66	804.258	1218.29	1218.97	771.179	811.242	783.213	858.533	802.821	817.867	1057.68	961.475
19125	ENSMUSG00000003526	protein-coding	Prodh	49.7435	52.7564	45.2927	71.3868	57.8132	60.5718	78.7239	37.147	81.2311	49.5785	72.3906	35.0682
27886	ENSMUSG00000003527	protein-coding	Ess2	729.516	812.73	1146.33	1081.21	840.302	1134	1153.81	770.309	1095.41	857.363	1182.09	764.009
13358	ENSMUSG00000003528	protein-coding	Slc25a1	2540.28	2551.08	2980.32	2960.21	2500.74	3136.79	3413.54	2588.87	3520.65	2610.23	3052.13	3151.52
13353	ENSMUSG00000003531	protein-coding	Dgcr6	740.225	742.244	906.267	1071.99	729.16	1008.82	968.673	821.781	1028.59	757.2	990.155	952.891
12305	ENSMUSG00000003534	protein-coding	Ddr1	5045.6	4928.56	4292.56	4429.18	5110.06	4407.82	4036.77	5035.68	4221.89	4844.68	4439.16	4847.12
15937	ENSMUSG00000003541	protein-coding	Ier3	15078.6	12770.1	17916.8	19078.5	14057.9	16814.2	18065.8	15745.9	19862.4	11057.4	16972.3	17657.8
14282	ENSMUSG00000003545	protein-coding	Fosb	20451.5	14197.3	16059.9	22611.2	15614.5	13467.6	11546.5	21443.2	19095.6	11731.1	13149.4	12227.5
74764	ENSMUSG00000003546	protein-coding	Klc4	623.96	554.89	485.491	434.491	566.227	473.112	455.569	503.001	523.854	636.523	473.71	643.225
13870	ENSMUSG00000003549	protein-coding	Ercc1	703.354	713.217	714.713	798.366	760.408	737.237	783.814	729.77	827.726	770.904	706.232	865.019
57344	ENSMUSG00000003559	protein-coding	As3mt	11.6418	22.5196	17.9467	18.5451	27.6663	37.4095	38.5211	15.0969	42.6343	22.4953	19.8832	32.8281
26558	ENSMUSG00000003573	protein-coding	Homer3	3401.4	2922.03	3515.66	3503.42	2753.81	3106.23	3206.95	2800.44	3581.78	3312.44	3876.13	3213.79
382056	ENSMUSG00000003575	protein-coding	Crtc1	2038.29	1991.72	2579.11	2496.48	1768.8	2458.33	2406.47	1769.74	2331.36	1838.55	2413.56	1604.86
71673	ENSMUSG00000003581	protein-coding	Rnf215	780.176	607.909	510.516	549.436	708.736	598.5	585.525	636.204	593.834	772.923	573.284	679.705
67815	ENSMUSG00000003585	protein-coding	Sec14l2	66.2592	81	89.0363	122.308	77.2412	144.158	119.355	87.7294	164.715	85.6208	93.3928	101.591
74268	ENSMUSG00000003604	protein-coding	Aven	603.288	506.682	594.906	570.384	504.602	454.861	510.452	585.137	417.954	509.744	582.306	384.21
12870	ENSMUSG00000003617	protein-coding	Cp	22850.7	26965.2	16366	11585.9	26047.2	17856.9	22849.1	16315	13602.9	23588.1	13535.6	17664.4
74114	ENSMUSG00000003623	protein-coding	Crot	1263.85	1154.88	1225.74	1199.58	1176.35	1095.34	1224.26	1238.68	1167.03	1148.88	1219.45	1196
20111	ENSMUSG00000003644	protein-coding	Rps6ka1	757.117	1030.75	997.596	1039.11	1165.37	1291.35	1174.45	1051.46	1295.15	962.547	953.01	1366.99
320632	ENSMUSG00000003660	protein-coding	Snrnp200	10595.9	10842.5	9023.75	9291.57	10249.1	8533.15	8546.58	11185.9	7817.74	10336.3	8590.56	9516.87
26371	ENSMUSG00000003662	protein-coding	Ciao1	1444.83	1280.15	1376.9	1404.85	1569.26	1323.29	1352.61	1265.33	1259.9	1453.12	1335.76	1308.91
15116	ENSMUSG00000003665	protein-coding	Has1	492.257	405.073	340.123	296.785	336.357	366.492	525.959	298.035	430.119	316.417	296.056	337.46
225895	ENSMUSG00000003680	protein-coding	Taf6l	1287.64	1194.84	1359.59	1373.05	1155.05	1253.46	1239.94	1126.66	1279.59	1218.96	1518.1	1098.27
72999	ENSMUSG00000003721	protein-coding	Insig2	2622.65	2102.43	2636.98	2263.67	2368.51	2948.44	3058.52	2609.52	2901.59	2682.29	2632.36	2690.17
16650	ENSMUSG00000003731	protein-coding	Kpna6	4654.41	5221.62	4523.82	4570.62	4914.57	4247.97	3953.04	5068.06	3545.4	4619.98	4389.89	4799.42
17155	ENSMUSG00000003746	protein-coding	Man1a	3120.76	2391.21	4385.14	3755.95	2410.51	3354.63	3640.34	2330.6	2814.68	2518.55	4169.69	1426.94
233011	ENSMUSG00000003752	protein-coding	Itpkc	441.74	441.514	441.31	416.432	402.782	426.256	474.905	419.403	446.415	397.912	422.771	447.864
76889	ENSMUSG00000003762	protein-coding	Coq8b	457.663	418.945	399.172	349.765	441.442	388.781	518.817	386.441	423.974	443.813	456.948	488.157
78656	ENSMUSG00000003778	protein-coding	Brd8	3911.66	3850.36	2900.43	2881.65	3773.82	2828.94	3114.49	3699.43	2872.12	3888.15	2762.75	3819.15
19348	ENSMUSG00000003779	protein-coding	Kif20a	7955.5	9369.83	5641.43	5576.07	9080.29	6180.63	6162.83	8250.45	6060.32	9231.89	5515.35	8743.33
66590	ENSMUSG00000003808	protein-coding	Farsa	2313.09	2427.71	3202.1	3015.73	2523.34	3312.08	3277.46	2347.23	2842.9	2289.6	3011.92	2317.74
270076	ENSMUSG00000003809	protein-coding	Gcdh	952.754	838.741	1295.4	1196.44	890.196	1211.46	1169.27	786.241	1065.04	827.562	1291.92	781.007
17776	ENSMUSG00000003810	protein-coding	Mast2	10289.6	9791.18	8279.85	7655.09	9037.06	7130.54	7133.35	9991.01	9951.66	10076.6	7750.24	11758.7
13423	ENSMUSG00000003812	protein-coding	Dnase2a	1518.99	1103.64	1429.61	1208.92	1246.61	1204.98	1282.63	1115.78	1349.44	1300.7	1347.8	1280.32
19358	ENSMUSG00000003813	protein-coding	Rad23a	2722.43	2886.8	4356.7	4616.57	3122.44	4774.47	4664.24	2684.67	4213.33	2586.96	4365.57	3033.56
12317	ENSMUSG00000003814	protein-coding	Calr	64112.2	66519.4	70487.5	64416.6	69932.2	69847.7	74988.4	60290.8	60896.5	62937	65189.1	53399.3
71846	ENSMUSG00000003824	protein-coding	Syce2	539.223	670.265	1295.22	1184.32	735.143	1399.52	1436.17	692.919	1487.95	833.578	1240.62	964.308
54446	ENSMUSG00000003847	protein-coding	Nfat5	8071.97	8445.08	12091.4	13345.7	6375.85	11621.8	9704.54	8362.03	14159.9	7721.63	10401.3	7434.8
67619	ENSMUSG00000003848	protein-coding	Nob1	1382.9	1417.03	1899.68	1960.63	1546.94	1787.04	1752.87	1471.01	1499.94	1231.52	1961.72	1243.76
18104	ENSMUSG00000003849	protein-coding	Nqo1	474.735	440.27	553.736	594.481	440.79	546.728	486.001	514.597	568.743	465.089	646.293	466.653
76787	ENSMUSG00000003863	protein-coding	Ppfia3	97.8707	105.465	66.6225	57.4893	106.196	87.2438	132.638	101.023	78.9718	122.806	90.1142	85.8756
14936	ENSMUSG00000003865	protein-coding	Gys1	6029.64	8482.08	5361.93	5866.81	7632.02	6539.78	7110.43	7815	7454.97	8504.06	4912.96	9656.79
20174	ENSMUSG00000003868	protein-coding	Ruvbl2	2798.16	2838.67	3500.59	3280.22	3422.59	3541.61	3291.96	3400.23	2897.58	2816.64	3029.79	3313.81
22342	ENSMUSG00000003872	protein-coding	Lin7b	4.3656	6.10902	7.30218	1.9274	4.15203	13.2535	6.2875	9.00968	5.91413	10.7599	10.9855	7.04936
12028	ENSMUSG00000003873	protein-coding	Bax	2821.25	2565.33	2720.4	2566.85	2721.09	2448.75	2461.89	2694.71	2217.97	2486.89	2657.79	2287.13
21780	ENSMUSG00000003923	protein-coding	Tfam	1935.78	1955.31	2040.06	2071.27	2034.27	2230.69	2323.13	2070.94	2235.33	1992.18	2098.86	2048.25
224694	ENSMUSG00000003929	protein-coding	Zfp81	517.783	600.849	500.556	660.901	584.776	577.378	584.565	538.223	506.867	473.752	607.658	563.636
13643	ENSMUSG00000003934	protein-coding	Efnb3	83.934	107.434	100.409	116.945	107.349	143.301	123.667	106.091	168.012	90.4627	102.237	79.2354
67468	ENSMUSG00000003948	protein-coding	Mmd	4984.61	3633.54	5355.61	3383.65	2922.51	4607.38	4223.45	2866.58	5422.11	3634.72	4323.54	4485.93
217082	ENSMUSG00000003949	protein-coding	Hlf	248.286	137.251	325.48	209.985	136.916	205.072	212.034	65.7003	169.325	153.839	280.553	87.4791
70186	ENSMUSG00000003955	protein-coding	Fam162a	6505.9	9579.42	9761.51	8933.42	8176.92	11840.7	13933	7829.86	13534.5	8226.15	8412.18	9674.2
26961	ENSMUSG00000003970	protein-coding	Rpl8	42236.8	45581.7	44621	43628.4	47300.2	45204.9	43042.7	43718.1	41053.1	42323.9	43780.4	47704.5
66970	ENSMUSG00000003992	protein-coding	Ssbp2	2029.45	1923.42	1599.13	1586.88	2179.94	1621.15	1654.07	1942.07	1452.36	1974.04	1634.65	1800.2
67030	ENSMUSG00000004018	protein-coding	Fancl	260.844	232.38	206.058	180.673	269.6	229.611	218.192	239.569	192.575	293.617	227.657	229.216
240843	ENSMUSG00000004031	protein-coding	Brinp2	0	0	0	0	0	0	1.24129	0	0	0	0	0
14866	ENSMUSG00000004032	protein-coding	Gstm5	1251.95	1248.06	1462.95	1413.09	1503.61	1588.64	1533.19	1281.79	1591.58	1350	1396.39	1548.38
68312	ENSMUSG00000004035	protein-coding	Gstm7	144.174	116.295	100.33	83.3896	138.449	102.874	101.713	115.948	71.8226	139.897	105.383	95.9562
14864	ENSMUSG00000004038	protein-coding	Gstm3	0	0.774516	0	1.16442	1.01438	3.17562	2.32286	0	2.06295	0.986136	5.6595	0.686011
20848	ENSMUSG00000004040	protein-coding	Stat3	13407.7	13973.2	12604.8	11357.6	12587.7	12671.4	14379.5	11390.2	10490.9	12022.4	12354.9	9628.73
20850	ENSMUSG00000004043	protein-coding	Stat5a	4240.16	4509.3	3272.71	3416.38	3364.52	3567.85	4087.81	3539.06	3529.88	3741.37	2930.97	3168.41
19285	ENSMUSG00000004044	protein-coding	Cavin1	16040	17530.1	15701.5	17763.9	18234.8	14778	13221.5	19792.1	14233	18506.6	15858.8	16902.3
26403	ENSMUSG00000004054	protein-coding	Map3k11	1949.13	1943.11	1974.24	1906.76	2106.4	2058.81	1928.39	1814	1617.5	1859.57	2038.99	1590.99
11652	ENSMUSG00000004056	protein-coding	Akt2	5987.62	5799.25	6032.59	5511.55	5748.04	5165.96	5535.62	5062.26	5387	6039.1	5897.19	5361.11
83945	ENSMUSG00000004069	protein-coding	Dnaja3	1651.82	1612.72	2376.34	2443.94	1768.65	2469.07	2424.43	1697.2	2051.36	1520.21	2388.12	1746.86
15369	ENSMUSG00000004070	protein-coding	Hmox2	1716.91	1774.25	2191.71	2019.06	1618.8	2142.25	2144.45	1678.34	2281.63	1774.52	2116.57	1730.64
66626	ENSMUSG00000004071	protein-coding	Cdip1	1401.83	1372.72	1980.97	1988.59	1319.05	2020.12	1887.37	1296.01	1766.43	1275.22	2059.94	1295.22
65964	ENSMUSG00000004085	protein-coding	Map3k20	1670.66	1670.54	1316.22	1476.97	1597.62	1419.24	1574.83	1630.31	1407.97	1673.95	1262.74	1724.02
66070	ENSMUSG00000004096	protein-coding	Cwc15	3108.47	3057.89	3030.25	2853.12	3415.27	2877.91	3056.41	3116.16	3171.23	3365.13	3061.55	3050.12
53867	ENSMUSG00000004098	protein-coding	Col5a3	3567.29	4830.57	2927.23	3760.57	3111.57	3334.31	5086.78	5215.05	9855.85	5903.04	2629.81	14334.9
13433	ENSMUSG00000004099	protein-coding	Dnmt1	18187	18201.4	16207	16324.4	17757	15236.8	15951.7	18288.9	14648.5	16984.4	15519.9	15281.9
235036	ENSMUSG00000004100	protein-coding	Ppan	1665.76	1845.46	1998.15	1835.68	1826.27	1893.14	2100.68	1760.2	1638.23	1719.81	1587.35	1730.59
26360	ENSMUSG00000004105	protein-coding	Angptl2	3837.14	4527.83	2615.74	3334.09	3977.53	2387.15	3144.28	4845.16	3981.24	4442.2	3202.66	5274.12
12287	ENSMUSG00000004113	protein-coding	Cacna1b	7.32609	6.15361	23.7288	32.0596	15.7486	25.6602	106.634	7.10489	25.9972	3.01022	66.3187	13.5778
108943	ENSMUSG00000004127	protein-coding	Trmt10a	457.79	385.208	479.403	513.815	535.779	426.918	328.407	535.865	379.462	521.736	480.826	560.129
14009	ENSMUSG00000004151	protein-coding	Etv1	2408.24	2893.25	2051.96	1824.56	2665.58	1828.66	2188.15	2240.4	2048.48	2164.4	1858.91	1737.14
16581	ENSMUSG00000004187	protein-coding	Kifc2	137.029	115.997	137.939	120.778	129.131	130.239	138.127	143.378	149.514	138.848	141.646	140.267
19156	ENSMUSG00000004207	protein-coding	Psap	66627.9	61489.7	63029.3	59135.7	57231.5	59814.3	66846.9	59523.5	70619.9	60846.3	67856.7	60780
16151	ENSMUSG00000004221	protein-coding	Ikbkg	1684.71	1538.2	2282.04	2627.02	1791.09	2262.45	2330.73	2065.71	2393.34	1665.52	2432.76	1736.77
18504	ENSMUSG00000004231	protein-coding	Pax2	0	0.878055	0	0	0	0	1.3245	0	0	1.63266	1.38964	0
70560	ENSMUSG00000004233	protein-coding	Wars2	430.266	364.86	338.795	421.417	380.829	295.143	376.802	378.984	246.589	352.176	431.987	316.917
13498	ENSMUSG00000004263	protein-coding	Atn1	13371.4	14329.3	13621.4	13512	14384	13915.5	14343.5	12722.3	11082.6	14253	12819.5	11472.3
12034	ENSMUSG00000004264	protein-coding	Phb2	5648.05	6278.96	6620.16	6624.1	6313.7	6912.83	6269.93	5896.42	5902.15	5915.57	6021.3	6138.22
15170	ENSMUSG00000004266	protein-coding	Ptpn6	212.072	194.03	117.197	129.347	206.368	145.554	153.191	133.972	129.29	224.983	110.293	173.45
13807	ENSMUSG00000004267	protein-coding	Eno2	1549.2	1314.51	1407.66	1656.77	1224.42	1496.67	1909.53	1225.38	1812.78	1253.71	1898.07	1143.4
14791	ENSMUSG00000004268	protein-coding	Emg1	2894.87	3096.08	2799.39	2909.6	3082.22	3129.85	2992.72	3041.52	2771.52	2728.04	2988.69	2868.04
14792	ENSMUSG00000004270	protein-coding	Lpcat3	4521.26	4458.97	4221.66	3778.72	4817.34	4428.27	4395.37	4133.2	3467.9	4728.54	3599.38	3670.05
66144	ENSMUSG00000004285	protein-coding	Atp6v1f	2407.93	1942.71	2575.32	2181.86	2124.73	2221.55	2266.89	2061.96	2324.62	2082.78	2777.13	2119.69
12728	ENSMUSG00000004317	protein-coding	Clcn5	3631.8	3452.68	4439.77	4351.05	3071.29	4522.19	3802.91	3376.53	3697.47	3476.19	4262.79	3066.22
12725	ENSMUSG00000004319	protein-coding	Clcn3	1210.82	1520.4	2184.79	2253.47	1465.35	2309.73	2182.33	1373.89	2553.54	1430.35	1869.35	1715.49
53417	ENSMUSG00000004328	protein-coding	Hif3a	4.45261	7.60369	1.23006	4.36139	2.26716	1.18756	2.6153	4.77417	6.15449	2.97401	2.44344	5.12398
18575	ENSMUSG00000004347	protein-coding	Pde1c	7.65165	5.57458	2.5014	2.79694	2.09131	3.49405	3.7091	9.11708	2.38113	4.70492	2.38487	6.14613
70683	ENSMUSG00000004356	protein-coding	Utp20	3590.94	3301.32	4102.99	4122.78	3479.73	3529.35	3352.36	3474.14	3027.87	2904.04	4037.73	2697.85
212448	ENSMUSG00000004360	protein-coding	9330159F19Rik	1.22086	0.835961	6.25053	2.77449	0.632769	1.8885	1.4558	1.06662	2.53862	3.5182	3.58195	5.69788
26554	ENSMUSG00000004364	protein-coding	Cul3	5976.21	6622.35	5176.87	5669.5	6400.75	5514.31	5139.43	6059.91	6057.98	6217.62	5209.59	6072.38
16156	ENSMUSG00000004371	protein-coding	Il11	49.613	92.5651	52.6832	62.5765	93.0676	87.7917	87.771	66.4124	156.56	77.7001	36.1823	128.148
16795	ENSMUSG00000004383	protein-coding	Large1	1967.35	1665.91	1760.28	1836.7	1517.65	1627.76	1816.38	1621.22	1850.14	1624.3	1929.12	1630.63
52513	ENSMUSG00000004393	protein-coding	Ddx56	1988.62	1835.86	1609.56	1515.14	1998.07	1646.98	1598	1849.95	1286.16	1731.92	1660.27	1672.19
103694	ENSMUSG00000004394	protein-coding	Tmed4	3509.33	3011.02	2849.19	2487.19	3604.57	2824.8	2970.86	3195.89	2690.13	3243.85	2795.87	3562.51
140709	ENSMUSG00000004415	protein-coding	Col26a1	0.447661	6.4812	0	3.23062	0	0	2.46643	11.0017	0.919154	8.77354	4.59296	0
12122	ENSMUSG00000004446	protein-coding	Bid	882.165	782.081	971.868	993.961	780.294	821.738	831.752	865.653	739.834	634.639	990.183	642.904
64143	ENSMUSG00000004451	protein-coding	Ralb	2054.87	1886.95	1754.3	1699.18	1824.9	1537.47	1691.19	1872.56	1819.33	1892.77	1730.71	2036.83
19047	ENSMUSG00000004455	protein-coding	Ppp1cc	11326.1	11480.3	11344.6	10864.4	11719.1	11994.9	13224.3	10561.7	12302	11944.6	11386.4	11573.5
67838	ENSMUSG00000004460	protein-coding	Dnajb11	4523.08	4561.02	5499.23	5298.67	4485.71	5511.87	6128.07	4211.42	5458.58	4262.13	5338.05	3654.94
70573	ENSMUSG00000004462	protein-coding	Tbccd1	681.053	538.674	771.4	781.198	502.504	619.231	780.744	508.474	633.192	517.647	731.519	427.793
20256	ENSMUSG00000004473	protein-coding	Clec11a	28.7725	23.3273	28.7668	23.1864	16.2508	37.8313	37.196	21.0338	49.4898	31.6524	35.8547	41.6729
243834	ENSMUSG00000004500	protein-coding	Zfp324	315.181	338.637	431.2	426.756	350.277	448.188	438.203	308.611	259.436	335.193	451.082	275.323
14389	ENSMUSG00000004508	protein-coding	Gab2	1551.54	1314.14	1477.06	1372.76	1372.57	1114.31	1244.73	1385.12	1404.07	1629.9	1305.53	1383.92
23790	ENSMUSG00000004530	protein-coding	Coro1c	8575.26	8579.97	7478.95	7630.12	8908.07	7159.24	6695.04	8770.09	7228.34	8718.85	7665.74	8947.01
52440	ENSMUSG00000004535	protein-coding	Tax1bp1	6925.22	6724.08	7368.15	6608.61	7141.95	7087.94	7616.97	6613.56	7428.13	6711.12	6844.49	6374.37
26437	ENSMUSG00000004540	protein-coding	Psg17	0.980641	3.1166	5.83878	2.34425	3.03103	3.18537	4.64228	4.5308	6.17	4.94884	4.86876	0.686685
26439	ENSMUSG00000004542	protein-coding	Psg19	0.929867	0.73863	0	0	0	0.840851	0	0	0	0.938667	0	0
13034	ENSMUSG00000004552	protein-coding	Ctse	0	0.885695	0	0	0	0	0	0	27.1003	0	1.84668	5.33064
29811	ENSMUSG00000004558	protein-coding	Ndrg2	724.994	1463.51	3232.4	2913.12	1208.94	3330.28	4308.86	1123.76	4405.4	1414.99	3150.83	1984.78
52535	ENSMUSG00000004561	protein-coding	Mettl17	251.181	277.792	263.833	295.194	225.362	254.222	281.631	220.099	238.992	241.776	303.569	236.093
268739	ENSMUSG00000004562	protein-coding	Arhgef40	4341.08	5306.68	5095.95	6115.73	4493.53	5077.79	6668.39	4777.83	7247.43	4880.85	5522.96	5209.74
50767	ENSMUSG00000004565	protein-coding	Pnpla6	1139.06	1170.2	1953.36	2053.72	995.446	2009.28	2093.69	998.828	1550.03	964.574	1938.02	900.593
94178	ENSMUSG00000004567	protein-coding	Mcoln1	2595.22	1924.31	2782.08	2618.75	1966.32	2447.47	3364.36	1955.07	2507.62	2505.71	2999.1	1837.48
102098	ENSMUSG00000004568	protein-coding	Arhgef18	2587.04	2313.58	3033.13	3125.44	1863.28	2661.79	2676.88	2161.65	2816.3	2183.25	2946.25	2053.41
109333	ENSMUSG00000004591	protein-coding	Pkn2	5597.26	5984.69	5253.57	5642	5943.32	5243.01	5335.23	6163.06	6038.46	5974.55	4961.53	6309.8
12489	ENSMUSG00000004609	protein-coding	Cd33	574.58	348.045	1045.45	492.11	331.6	734.985	877.592	259.23	899.466	425.649	484.046	386.645
110826	ENSMUSG00000004610	protein-coding	Etfb	1288.55	1136.98	1197.38	1161.96	1317.23	1253.62	1147.03	1292.81	1013.95	1263.39	1156	1162.03
20911	ENSMUSG00000004626	protein-coding	Stxbp2	953.476	935.264	1364.72	1365.26	1145.03	1786.14	1602.58	1066.38	1122.14	1233.62	1504.7	961.267
20392	ENSMUSG00000004631	protein-coding	Sgce	2026.09	1961.72	1604.44	1509.05	2113.66	1558.99	1598.37	2069.3	1673.55	2285.71	1557.38	2202.98
69993	ENSMUSG00000004633	protein-coding	Chn2	1.3709	8.07838	38.4208	55.3681	2.96718	40.2416	34.5534	5.13938	56.8873	5.82196	46.7571	3.56965
80707	ENSMUSG00000004637	protein-coding	Wwox	467.897	480.509	608.293	582.349	481.454	580.004	564.864	506.434	630.08	510.543	610.914	543.223
20492	ENSMUSG00000004642	protein-coding	Slbp	7833.45	7260.03	8581.19	8262.05	7301.66	8012.39	8557.8	7811.19	9370.21	7839.35	8333.19	7280.74
14602	ENSMUSG00000004654	protein-coding	Ghrhr	0	0	0	0	0	0.854903	0	0	0	0	0.511853	0
11826	ENSMUSG00000004655	protein-coding	Aqp1	801.186	535.762	926.07	846.484	890.871	834.145	534.376	1066.11	758.368	702.362	891.9	510.748
56380	ENSMUSG00000004661	protein-coding	Arid3b	205.428	218.33	184.607	140.19	171.283	171.146	180.498	184.378	195.792	179.112	125.102	202.42
12798	ENSMUSG00000004665	protein-coding	Cnn2	10011.3	8171.54	7684.69	8201.73	8855.61	5586.61	5915.89	9854.14	8151.68	10100	7681.08	9290.28
66420	ENSMUSG00000004667	protein-coding	Polr2e	2629.63	2738.81	3071.14	2956.77	2923.32	3018.94	2943.55	2544.28	2723.85	2565.65	3169.29	2659.6
17925	ENSMUSG00000004677	protein-coding	Myo9b	7626.17	8181.46	8299.7	8658.59	7100.03	8633.04	9038.36	7602.4	9063.11	7519.75	8381.48	8223.58
79221	ENSMUSG00000004698	protein-coding	Hdac9	36.3952	21.6932	62.028	76.4987	25.8453	60.6859	55.111	35.9632	46.4559	24.5985	77.1638	25.2279
17085	ENSMUSG00000004707	protein-coding	Ly9	0	0	0	0	0	0	1.56881	0	0	0	0	0
67900	ENSMUSG00000004748	protein-coding	Mtfp1	55.3288	60.3088	33.5801	39.3505	69.4249	44.8641	49.7543	63.6897	41.9763	51.2217	41.2563	42.8877
19335	ENSMUSG00000004768	protein-coding	Rab23	1186.1	1152.94	1010.65	1073.52	1111.39	1193.92	1139.76	1363.17	1096.42	1282.57	1196.99	1183.9
53869	ENSMUSG00000004771	protein-coding	Rab11a	2593.58	2932.4	2415.3	2280.29	3108.01	2492.16	2729.98	2658.14	2633.13	2885.88	2438.76	2970.37
217715	ENSMUSG00000004788	protein-coding	Eif2b2	1463.11	1690.39	1394.03	1562.6	1855.5	1629.99	1568.87	1732.93	1484.88	1633.49	1581.83	1669.41
78920	ENSMUSG00000004789	protein-coding	Dlst	5320.89	5889.79	4750.9	4687.85	5549.49	4919.69	4842.78	5377.34	4252.24	5301.11	4376.34	5111.46
18654	ENSMUSG00000004791	protein-coding	Pgf	224.755	260.381	333.741	454.288	273.907	375.487	279.407	361.376	926.308	307.559	315.143	746.233
29869	ENSMUSG00000004798	protein-coding	Ulk2	2335.87	2264.43	2014.69	1929.61	2094.26	2016.35	1933.79	2178.78	2238.24	2528.39	2056.25	2815.69
110524	ENSMUSG00000004815	protein-coding	Dgkq	801.794	569.535	938.832	713.33	671.285	819.889	884.743	688.259	679.035	661.893	712.139	628.659
71520	ENSMUSG00000004837	protein-coding	Grap	74.449	65.7962	142.524	80.5556	76.8378	151.113	103.117	44.7937	268.742	119.003	68.7734	116.352
68942	ENSMUSG00000004843	protein-coding	Chmp2b	1671.15	1586.11	2367.72	2358.08	1577.05	2229.61	2376.44	1665.85	2372.1	1655.02	2379.15	1702.21
26433	ENSMUSG00000004846	protein-coding	Plod3	13228.7	15547.7	10391.4	10480.5	16946.5	10535.3	11604.4	15229.7	11737.1	15220.9	9915.73	15543.2
11769	ENSMUSG00000004849	protein-coding	Ap1s1	3283.51	3565.74	3974.23	3967.63	3437.29	3963.02	3785.56	3265.18	3574.21	2993.49	3994.6	3386.64
26415	ENSMUSG00000004864	protein-coding	Mapk13	78.0909	91.7854	258.408	237.423	106.124	282.784	255.196	96.5239	360.663	76.8738	224.237	168.187
20815	ENSMUSG00000004865	protein-coding	Srpk1	4085.91	4379.07	4346.73	4160.39	4428.62	4514.76	4309.27	3922.7	3555.68	4115.75	3999.75	4039.8
18505	ENSMUSG00000004872	protein-coding	Pax3	2109.52	1986.19	2142.73	2066.53	2033.41	1787.5	1986.86	1941.87	2012.55	1823.77	2105.18	1688.05
98386	ENSMUSG00000004880	protein-coding	Lbr	5124.35	5268.83	5201.2	5189.82	5069.03	5576.21	5666.55	5181.75	5588.52	4762.32	5138.46	5098.18
12904	ENSMUSG00000004885	protein-coding	Crabp2	100.203	56.6792	330.913	182.615	91.2552	312.01	269.128	57.727	425.525	94.9603	251.023	152.257
18008	ENSMUSG00000004891	protein-coding	Nes	6799.35	7843.35	6004.48	6994.23	8242.2	6014.11	5113.04	9316.56	7266.39	8103.01	5688.1	9968.48
12032	ENSMUSG00000004892	protein-coding	Bcan	4.16487	1.03363	0.273149	0.510196	2.30315	0.528274	3.05722	0.311724	0.783048	2.59788	0	1.79781
73940	ENSMUSG00000004894	protein-coding	Hapln2	1.86587	1.4025	1.44651	0	5.39569	2.07916	0.746903	2.98451	0	0.890873	0.757759	3.59351
94315	ENSMUSG00000004895	protein-coding	Prcc	2219.51	2385.76	2549.13	2637.38	2411.86	2515.68	2576.63	2251.4	2516.19	2320.33	2547.11	2316.11
229503	ENSMUSG00000004896	protein-coding	Rrnad1	719.992	628.81	648.16	577.787	613.268	677.195	825.47	582.049	622.479	628.016	710.967	631.207
15191	ENSMUSG00000004897	protein-coding	Hdgf	17158.4	17139.5	16800.2	16885.4	18777.3	17569	16855.8	16851.3	14400.5	16768.4	16811.7	16118
50492	ENSMUSG00000004929	protein-coding	Thop1	2705.82	2749.71	3606.47	3762.1	2837.5	3733.33	3457.27	2816.29	2997.39	2650.42	3646.03	2452.22
57267	ENSMUSG00000004931	protein-coding	Apba3	2416.34	2846.37	2885.86	3046.35	2596.85	3067.52	3079.57	2566.51	3159.35	2592.99	3197.51	2776.19
17179	ENSMUSG00000004933	protein-coding	Matk	30.7194	22.1434	14.1754	17.1743	19.1194	16.1809	12.1167	17.8597	17.0925	24.2952	18.5144	7.38561
59004	ENSMUSG00000004934	protein-coding	Pias4	1573.66	1381.84	1508.61	1512.12	1428.27	1463.48	1646.38	1349.06	1548.78	1279.35	1565.96	1422.62
26395	ENSMUSG00000004936	protein-coding	Map2k1	8119.98	10323.2	6969.85	7129.33	9670.71	7720.13	8262.77	9712.79	10310.2	9514.72	6223.21	11426
52551	ENSMUSG00000004937	protein-coding	Sgta	5191.43	5222.1	5630.32	5321.01	5224.46	5423.04	5560.61	4988.93	5330.97	5283.44	5688.43	4879.23
70544	ENSMUSG00000004945	protein-coding	Tmem242	1291.84	1381.02	1186.89	1173.22	1323.32	1142.81	1137.94	1334.09	1059.08	1247.74	1166.95	1514.51
74198	ENSMUSG00000004947	protein-coding	Dtx2	1271.1	1252.51	1349.67	1319.44	1348.49	1264.09	1357.24	1289.27	1274.53	1374.4	1455.13	1184.79
22788	ENSMUSG00000004948	protein-coding	Zp3	1.9632	3.07157	2.45426	4.60179	5.02093	1.56674	2.30224	4.52017	6.15288	8.81388	1.60583	3.38183
15507	ENSMUSG00000004951	protein-coding	Hspb1	775.819	926.131	514.084	552.712	1012.27	639.526	476.78	957.52	675.935	890.74	529.187	1042.82
54153	ENSMUSG00000004952	protein-coding	Rasa4	685.799	852.409	621.584	813.149	853.255	632.143	624.585	1093.19	954.854	842.365	816.118	1288.23
53420	ENSMUSG00000004961	protein-coding	Syt5	39.8514	61.8968	23.871	12.4749	55.2561	18.5874	38.8418	55.7111	51.3584	58.5311	4.16187	183.558
53379	ENSMUSG00000004980	protein-coding	Hnrnpa2b1	39810.9	40971.3	42500.2	42403.8	41172.4	40849.2	44315.9	40305.7	37856.4	38614.3	41755.2	35177.1
67736	ENSMUSG00000004994	protein-coding	Yju2b	581.057	334.39	479.965	707.49	442.974	460.612	777.575	408.079	608.253	478.826	500.664	370.278
67873	ENSMUSG00000004996	protein-coding	Mri1	910.754	923.252	1061	1222.89	925.107	1232.02	1150.93	1015.24	961.29	889.909	1219.48	987.94
18749	ENSMUSG00000005034	protein-coding	Prkacb	5972.42	6496.52	6219.96	6044.93	6107.43	6616.73	6932.08	6023.54	6341.22	6234.66	5854.04	6243.21
27029	ENSMUSG00000005043	protein-coding	Sgsh	611.96	367.599	760.374	573.409	589.161	612.167	516.651	392.078	350.889	453.513	660.423	222.799
269610	ENSMUSG00000005045	protein-coding	Chd5	75.6512	182.999	53.3167	112.975	139.828	116.407	312.074	164.731	299.506	125.555	61.7388	382.226
13014	ENSMUSG00000005054	protein-coding	Cstb	7167.27	5416.8	5958.74	4925.16	5425.15	5258.55	5017.31	5519.03	5534.96	5856.64	6401.61	5408.84
23921	ENSMUSG00000005057	protein-coding	Sh2b2	644.868	748.874	558.923	606.622	675.638	659.739	712.614	752.469	734.375	703.003	584.341	725.421
19305	ENSMUSG00000005069	protein-coding	Pex5	2859.72	3404.79	2966.79	3115.93	3126.65	3430.41	3449.93	3179.52	3445.22	2963.08	2904.88	3599.31
104771	ENSMUSG00000005078	protein-coding	Jkamp	947.709	906.637	672.385	748.391	967.86	715.677	726.912	892.036	831.881	913.418	732.104	993.434
12505	ENSMUSG00000005087	protein-coding	Cd44	11720.5	14391.2	13338.1	16356.7	14557.1	12702.1	11837.8	16877.3	13657.2	13005.6	13508.1	15517.6
20511	ENSMUSG00000005089	protein-coding	Slc1a2	6.04437	1.12979	5.10276	31.646	29.3281	4.4709	1.26301	1.97087	5.55664	0.716481	3.53681	2.2317
27103	ENSMUSG00000005102	protein-coding	Eif2ak4	1674.8	1726.71	1521.59	1581.26	1629.43	1516.74	1491.6	1670.59	1398.77	1633.96	1625.51	1895.06
22388	ENSMUSG00000005103	protein-coding	Wdr1	10812.3	11619.6	9397.79	9750.53	11736.2	8949.07	8989.55	11142.6	9820.57	10818.5	9148.72	11131.2
117591	ENSMUSG00000005107	protein-coding	Slc2a9	97.653	72.7109	44.3836	87.5876	149.439	62.2832	80.9236	100.023	55.9255	109.133	57.3624	65.8854
22402	ENSMUSG00000005124	protein-coding	Ccn4	7880.38	8037.93	4281.29	4280.93	6356.01	3857.17	5048.19	6595.81	5668.91	7832.6	4288.43	8538.56
17988	ENSMUSG00000005125	protein-coding	Ndrg1	5184.16	8113.16	5554.72	6292.79	8076.36	6964.46	8473.96	9195.32	10222.2	9032.83	5142.61	12881.7
75311	ENSMUSG00000005131	protein-coding	4930550C14Rik	13.2028	10.0308	25.8429	10.1153	6.78565	17.4761	21.6908	8.75038	10.2732	8.97374	13.9389	9.58244
17159	ENSMUSG00000005142	protein-coding	Man2b1	4586.54	4167.59	5505.77	4867.55	4206.75	4645.83	4749.22	3798.57	4771.16	4305.75	5336.37	3882.26
12224	ENSMUSG00000005148	protein-coding	Klf5	845.827	790.89	708.658	717.547	758.296	771.452	793.847	706.314	896.384	815.723	696.658	711.311
67836	ENSMUSG00000005150	protein-coding	Wdr83	392.737	375.903	498.306	486.632	401.391	525.143	582.357	394.138	553.515	378.506	533.126	380.486
21672	ENSMUSG00000005161	protein-coding	Prdx2	7592.9	7917.21	8326.65	8063.38	7427.53	9221.15	8861.06	7198.13	9083.49	7177.78	8687.41	8153.04
20020	ENSMUSG00000005198	protein-coding	Polr2a	18449.2	18306.3	17879.9	17605.4	17503.7	17055.4	17201.5	16973.8	15788.5	18445.6	16507.8	14823.6
20415	ENSMUSG00000005202	protein-coding	Shbg	5.3931	13.2165	3.36998	10.1339	10.7151	15.4383	14.1448	8.60736	8.38584	19.247	5.3001	17.1021
80886	ENSMUSG00000005204	protein-coding	Senp3	4739.71	4664.12	5033.48	4778.64	4555.25	4834.59	4871.32	4514.58	4462.85	4505.02	5074.04	4022.55
231999	ENSMUSG00000005225	protein-coding	Plekha8	797.698	747.293	726.144	688.609	820.256	762.186	788.015	810.09	695.128	731.048	673.241	810.82
66442	ENSMUSG00000005233	protein-coding	Spc25	2120.29	2246.48	1643.99	1632.32	2163.69	1717.36	1844.3	2133.24	1830.96	2288.8	1786.87	2201.37
327954	ENSMUSG00000005237	protein-coding	Dnah2	13.7304	12.318	29.362	4.38547	11.0781	28.3197	32.312	11.2011	23.1886	6.6178	18.8855	25.2861
72388	ENSMUSG00000005251	protein-coding	Ripk4	0	0	0	0	0	0	0	0.904114	7.23631	0	0	1.35534
22230	ENSMUSG00000005262	protein-coding	Ufd1	1752.3	1717.84	2270.03	2156.04	1796.27	2137.43	2471.6	1596.95	2040.9	1661.71	2299.56	1631.5
170740	ENSMUSG00000005267	protein-coding	Zfp287	455.105	422.489	517.269	529.556	405.567	532.754	594.582	466.256	539.607	416.124	490.242	507.861
19116	ENSMUSG00000005268	protein-coding	Prlr	55.5875	2.47744	58.606	151.635	5.1299	14.1765	28.7687	2.85136	26.96	4.40927	38.568	2.6168
56384	ENSMUSG00000005299	protein-coding	Letm1	1853.66	2038.62	2525.85	2720.86	1893.65	2460.21	2155.94	1649.88	2074.03	1762.18	2622.84	1672.83
56085	ENSMUSG00000005312	protein-coding	Ubqln1	6553.67	7301.63	6332.8	6146.56	7497.13	6565.75	6954.22	6918.17	6712.36	6750.05	6063.41	7732.48
14186	ENSMUSG00000005320	protein-coding	Fgfr4	0	2.18748	0	0	0.961574	0	0	1.72394	3.89571	0.929124	0.766943	0
94332	ENSMUSG00000005338	protein-coding	Cadm3	19.6087	40.9893	0	1.33428	47.1029	1.82084	0.670322	26.1861	6.40438	15.6728	1.01117	14.1448
56551	ENSMUSG00000005354	protein-coding	Txn2	4416.34	4324.52	4289.95	4199.5	4674.98	4114.78	3920.84	4262.53	3322.56	4062.46	4322.24	3776.27
20513	ENSMUSG00000005357	protein-coding	Slc1a6	22.7963	13.9212	12.4083	15.0112	7.20639	13.3523	8.15262	18.3304	8.30781	19.6926	21.1528	10.2073
20512	ENSMUSG00000005360	protein-coding	Slc1a3	94.3126	83.2622	265.058	281.665	85.1426	197.513	270.223	111.697	196.966	111.204	344.893	68.0087
58799	ENSMUSG00000005362	protein-coding	Crbn	958.978	933.914	920.705	822.854	883.354	826.746	885.803	959.83	909.492	940.201	936.89	962.588
16192	ENSMUSG00000005364	protein-coding	Il5ra	0	1.45177	2.32269	0	1.39858	0	0	0	7.80821	0	0	0
17688	ENSMUSG00000005370	protein-coding	Msh6	6144.87	6023.98	6926.34	6250.64	5937.8	6496.96	7087.83	5875.48	6673.22	5887.68	6461.48	6222.02
225055	ENSMUSG00000005371	protein-coding	Fbxo11	3178.7	3354.58	2661.46	2806.52	3424.08	2502.02	2762.8	3434.1	3396.83	3481.21	2677.25	3495.71
58805	ENSMUSG00000005373	protein-coding	Mlxipl	8.13253	10.4303	31.9339	32.7845	6.53625	32.1833	16.0319	2.47307	44.1328	2.28514	26.024	9.97115
27368	ENSMUSG00000005374	protein-coding	Tbl2	3971.46	5254.21	3841.48	4072.15	4594.4	4436.01	4828.16	4884.74	4701.19	4807.99	3389.04	6219.14
66138	ENSMUSG00000005378	protein-coding	Bud23	1119.64	1262.61	1288.96	1398.93	1345.1	1438.49	1142.55	1099.74	1083.28	1168.81	1272.53	1049.42
18073	ENSMUSG00000005397	protein-coding	Nid1	36749	38375.7	30265.9	28357.2	37768.7	25936.6	24726.4	40351.7	26033.2	42234.6	27975.6	42391.3
17218	ENSMUSG00000005410	protein-coding	Mcm5	9426.85	9459.34	13855	13685.6	9332.53	13611.3	14059.5	9163.98	11512.5	8896.57	13624.5	8538.29
15368	ENSMUSG00000005413	protein-coding	Hmox1	5057	5521.53	5714.97	6294.16	5742.69	6369.63	6815.27	6763.45	8957.69	5122.27	5528.63	7201.41
26936	ENSMUSG00000005417	protein-coding	Mprip	22363.8	22121.3	22098.9	22909.8	21125.6	20291.9	20315.4	22162.4	23616.5	22626.3	22524.2	23032.7
71722	ENSMUSG00000005442	protein-coding	Cic	11015.6	11559.3	10825.6	11877.3	10269	11211.5	12189.6	10659.4	10375.6	11761	11292.8	10514.4
18476	ENSMUSG00000005447	protein-coding	Pafah1b3	1779.64	1926.4	1585.84	1589.62	1871.89	1622.73	1933.29	1809.31	2044.7	1936.5	1616.21	2092.13
50931	ENSMUSG00000005465	protein-coding	Il27ra	130.622	133.39	163.467	174.878	143.235	146.412	166.04	160.74	174.192	178.859	187.362	204.068
18747	ENSMUSG00000005469	protein-coding	Prkaca	6706.54	6925.55	7870.03	7943.78	6794.67	7940.57	7906.59	6656.33	7838	6629.99	7932.77	6569.99
66929	ENSMUSG00000005470	protein-coding	Asf1b	1923.99	1980.21	2482.47	2418.72	2122.86	2785.43	2685.97	1869.93	2265.78	1749.75	2611.66	1707.63
68278	ENSMUSG00000005481	protein-coding	Ddx39a	2643.42	2927.27	3530.23	3782.73	2842.48	3632.56	3328.62	2740.54	3146.7	2610.36	3684.2	2313.23
81489	ENSMUSG00000005483	protein-coding	Dnajb1	3952.42	3650.26	5487.72	5802.54	3756.24	4896.2	4911.43	4317.38	7420.37	3858.6	4766.53	4264.6
55993	ENSMUSG00000005493	protein-coding	Msh4	6.61996	3.8688	3.23004	0.989547	2.06044	3.91638	6.56165	1.83887	5.18895	2.85295	3.11698	1.39895
227334	ENSMUSG00000005501	protein-coding	Usp40	1798.68	1603.52	1770.2	1671.02	1730.92	1705.23	1604.76	1659.97	1487.39	1631.45	1680.02	1610.99
14028	ENSMUSG00000005503	protein-coding	Evx1	0	0	0	0	0	0	0	0	0	0	0	0
67136	ENSMUSG00000005505	protein-coding	Kbtbd4	1031.49	1054.53	932.255	873.775	899.573	778.482	957.81	959.451	777.987	1021.58	976.033	887.669
13046	ENSMUSG00000005506	protein-coding	Celf1	7030.7	7300.12	6645.29	6463.02	7378.15	6845.32	6643.77	6697.27	5972.71	6269.35	6132.78	6171.08
68349	ENSMUSG00000005510	protein-coding	Ndufs3	1797.43	1811.3	1607.33	1548.39	1835.89	1642.81	1608.97	1861.22	1513.35	1796.37	1621.49	1955.75
18984	ENSMUSG00000005514	protein-coding	Por	11049.7	9639.64	11396.1	9668.1	10928.3	10958.2	10705.1	9725.08	12577.9	11801.2	10496	10200.4
16001	ENSMUSG00000005533	protein-coding	Igf1r	2653.89	2646.07	2709.1	3010.64	2280.45	2477.37	2353	2634.65	2910.43	2514.75	2512.94	2453.15
16337	ENSMUSG00000005534	protein-coding	Insr	2702.53	2615.91	3761.85	3712	2402.93	4149.52	4281.03	2401.61	3432.8	2584.52	3735.35	2655.95
14128	ENSMUSG00000005540	protein-coding	Fcer2a	0	0	1.3752	0.962509	0	2.62308	11.7302	0.749125	2.56111	2.44739	1.82566	0
13087	ENSMUSG00000005547	protein-coding	Cyp2a5	0	0	0	0	0	0	0	0	0	0	0	0
11944	ENSMUSG00000005553	protein-coding	Atp4a	0	2.69873	0	0	5.0708	2.76634	1.90524	0	1.88506	0	0	0
21849	ENSMUSG00000005566	protein-coding	Trim28	11456	11720.8	12444.6	12469.4	12540.6	12220	13333.4	10619	12080.8	12481.2	12467.7	11737.6
22192	ENSMUSG00000005575	protein-coding	Ube2m	3165.47	3321.83	3635.19	3534.06	3637.58	3476	3608.58	3265	3256.73	3423.79	3590.74	3357.27
11515	ENSMUSG00000005580	protein-coding	Adcy9	379.252	370.197	603.304	545.78	368.077	551.355	514.617	381.435	508.419	332.748	560.353	315.833
17260	ENSMUSG00000005583	protein-coding	Mef2c	436.479	369.764	799.949	881.743	373.367	689.614	673.713	462.416	839.543	398.008	778.017	389.432
22083	ENSMUSG00000005609	protein-coding	Ctr9	3461.63	3348.19	3316.1	3312.37	3133.67	3189.01	3208.22	3596.9	3127.43	3392.92	3425.68	3079.29
13690	ENSMUSG00000005610	protein-coding	Eif4g2	32454.2	33604.6	33660.9	35595.2	35040	31402.5	31064.4	33954.7	29530.6	34983	31907.2	31998.6
17540	ENSMUSG00000005611	protein-coding	Irag1	29.3603	7.77464	8.96471	18.8691	12.5742	6.05107	2.21374	19.5538	14.088	28.0227	20.7345	10.2389
13026	ENSMUSG00000005615	protein-coding	Pcyt1a	2839.36	2617.76	3173.19	3009.53	2610.77	2676.39	2762.81	2711.98	2910.93	2857.45	2988.95	2390.54
233410	ENSMUSG00000005621	protein-coding	Zfp592	1985.49	2002.07	2077.24	1935.83	1657.15	2009.38	1893.76	2518.44	2094.86	1833.86	2395.77	2116.52
19185	ENSMUSG00000005625	protein-coding	Psmd4	5243.46	5354.76	6124.83	6046.89	5657.11	6075.43	5909.21	5174.67	6030.52	5099.87	5799.63	5454.74
50874	ENSMUSG00000005628	protein-coding	Tmod4	5.69825	5.08129	6.0983	4.93437	5.21797	4.60298	23.8459	2.67822	8.23842	9.05564	5.86086	6.8077
23920	ENSMUSG00000005640	protein-coding	Insrr	2.02387	3.17152	1.67913	1.1803	0	3.22381	1.18567	5.11205	3.16896	5.05528	3.04195	3.18451
29865	ENSMUSG00000005649	protein-coding	Cabp5	2.40676	2.00691	1.8794	4.03747	2.60487	0.513427	4.02096	2.92151	6.67211	1.58379	1.04466	2.21697
72183	ENSMUSG00000005656	protein-coding	Snx6	2728.45	2837.6	1878.4	1982.42	2751.66	1974.26	1940.26	2822.89	2330.28	2692	1986.47	3148.69
17768	ENSMUSG00000005667	protein-coding	Mthfd2	4883.65	5018.52	4412.28	4460.2	5574.15	4335.93	4562.34	5650.96	5113.18	5091.51	4174.94	6200.68
16590	ENSMUSG00000005672	protein-coding	Kit	0	0	0	0	0	0	0	0	0	0	0	0
641376	ENSMUSG00000005674	protein-coding	Tomm40l	672.222	693.446	695.084	703.697	559.14	652.537	490.928	593.073	458.411	600.53	660.967	593.207
12355	ENSMUSG00000005677	protein-coding	Nr1i3	0	1.75001	0	1.74883	0	0	2.15058	0	0.779644	0.780955	0	4.02552
11807	ENSMUSG00000005681	protein-coding	Apoa2	17.1054	7.51785	10.102	8.99009	10.9818	11.2352	5.20734	10.7609	8.31244	2.12884	15.203	6.83515
103135	ENSMUSG00000005682	protein-coding	Pan2	1763.47	1672.41	1667.26	1714.34	1699.49	1669.4	1948.25	1560.77	1834.15	1718.3	1801.58	1702.98
12974	ENSMUSG00000005683	protein-coding	Cs	9702.28	10268.7	10951	11421	10427.6	10686.7	9934.24	10202.8	9611.05	9464.81	11062.5	10096.5
11717	ENSMUSG00000005686	protein-coding	Ampd3	407.234	556.198	1073.28	827.374	546.723	1294.68	1134.74	591.187	863.518	555.535	804.243	678.653
68183	ENSMUSG00000005687	protein-coding	Bcas2	2347.44	2325.44	2272.19	2345.71	2465.34	2224.86	2316.98	2379.27	2196.37	2122.59	2431.76	2388.33
13018	ENSMUSG00000005698	protein-coding	Ctcf	4757.59	4531.53	5067.11	5025.34	4418.07	4769.38	4996.67	4294.82	4756.09	4287.96	4918.62	3967.66
56513	ENSMUSG00000005699	protein-coding	Pard6a	261.269	273.254	378.875	328.358	243.27	354.804	357.423	255.105	317.335	252.891	347.477	303.528
11604	ENSMUSG00000005705	protein-coding	Agrp	5.38709	6.29793	7.94433	4.86368	1.85589	0.8225	2.41933	3.82216	6.50432	4.10202	1.46715	5.67552
83383	ENSMUSG00000005718	protein-coding	Tfap4	395.955	419.149	796.658	840.686	489.008	796.951	797.122	389.992	523.134	337.716	701.389	381.038
19385	ENSMUSG00000005732	protein-coding	Ranbp1	6390.39	7020.19	9139.76	8937.92	7402.97	8711.38	8848.35	6893.39	7735.85	6962.72	8456.05	6429.23
53970	ENSMUSG00000005774	protein-coding	Rfx5	1941.81	2148.2	1583.02	1608.73	2111.42	1829.43	1700.41	1997.55	1471.03	2044.17	1856.36	1877.95
19172	ENSMUSG00000005779	protein-coding	Psmb4	7699.56	7602.19	8384.11	7899.33	7108.55	8768.93	8261.68	7620.71	8622.36	7127.49	8492.84	7872.04
17394	ENSMUSG00000005800	protein-coding	Mmp8	15.6768	2.34697	23.351	18.8454	4.02024	15.1831	15.1004	4.52924	11.2217	3.9714	22.7682	0.689271
22785	ENSMUSG00000005802	protein-coding	Slc30a4	5186.29	5476.39	4645.95	5262.9	5571.23	4296.33	3740.9	6462.32	3920.94	5513.02	4987.67	6007.09
59010	ENSMUSG00000005803	protein-coding	Sqor	1173.46	1556.18	1534.92	1601.86	1868.56	1867.06	1929.23	1302.64	1933.85	1424.53	1440.78	1713.52
18457	ENSMUSG00000005804	protein-coding	Bloc1s6	720.401	637.69	507.732	618.588	786.658	554.758	558.448	900.478	526.842	739.375	533.119	884.143
75624	ENSMUSG00000005813	protein-coding	Metap1	2676.33	2743.02	3124.11	3186.56	2708.77	3143.35	3051.39	2844.37	2722.78	2482.02	3101.58	2471.23
78308	ENSMUSG00000005823	protein-coding	Gpr108	2543.24	2502.25	2204.21	2086.18	2635.71	2298.6	2512.78	2380.22	2254.04	2627.91	2153.42	2488.42
50930	ENSMUSG00000005824	protein-coding	Tnfsf14	0	0.775354	2.47039	1.15883	0	3.95155	1.16089	1.82231	0	1.97574	1.6205	2.73112
14465	ENSMUSG00000005836	protein-coding	Gata6	1368.24	952.569	980.248	876.458	1059.93	1007.8	1007.68	986.435	1240.85	1201.86	966.621	1284.48
66409	ENSMUSG00000005846	protein-coding	Rsl1d1	4338.08	4568.58	6688.5	6515.05	4837.39	6487.2	6231.25	4865.05	5474.86	4281.65	6097.22	4354.45
11789	ENSMUSG00000005871	protein-coding	Apc	5219.46	5270.32	4748.11	4724.53	4989.04	4066.78	4099.18	5793.48	3766.6	4658.6	4158.78	4443.4
13476	ENSMUSG00000005873	protein-coding	Reep5	4399.01	5394.5	3499.74	3692.07	4876.01	4520.01	4139.9	4820.11	4670.43	5250.33	3783.95	6252.98
66366	ENSMUSG00000005881	protein-coding	Ergic3	5845.03	6046.35	4676.3	4472.15	6824.74	4850.92	4895.1	5863.52	5191.5	6289.49	4874.19	6194.29
56046	ENSMUSG00000005882	protein-coding	Uqcc1	1123.65	1120.18	966.436	1142.63	1100.86	972.484	986.697	1124.53	1063.53	1042.17	985.944	1070.54
17978	ENSMUSG00000005886	protein-coding	Ncoa2	2517.19	2394.25	2375.18	2365.08	2395.15	2203.95	2218.99	2331.79	2216.63	2340.33	2235.05	1963.06
22026	ENSMUSG00000005893	protein-coding	Nr2c2	3930.26	4077.49	4045.26	3772.06	3524.37	3799.93	3760.85	3759.37	4140.42	3824.93	3722.63	3554.61
22025	ENSMUSG00000005897	protein-coding	Nr2c1	731.888	630.12	693.659	565.795	679.538	607.982	656.876	621.554	651.808	665.609	581.396	712.37
77626	ENSMUSG00000005899	protein-coding	Smpd4	2133.97	1948.75	2711.99	2700.71	2087.69	2649.3	2645.5	1994.38	2165.53	2157.32	2536.97	1901.86
71382	ENSMUSG00000005907	protein-coding	Pex1	698.111	632.588	845.546	751.266	589.868	715.157	728.077	584.767	591.841	677.588	805.674	641.096
18423	ENSMUSG00000005917	protein-coding	Otx1	112.048	140.533	104.452	125.493	133.921	122.085	106.357	115.792	83.0865	118.604	116.242	154.134
66989	ENSMUSG00000005936	protein-coding	Kctd20	3789.63	3813.98	3638.74	3773.37	3850.27	3226.31	3536.73	3668.17	3210.65	4006.43	3437.84	3438.99
16407	ENSMUSG00000005947	protein-coding	Itgae	3.93194	5.43824	4.98322	4.65014	4.04801	4.74893	2.31364	4.51354	1.0318	2.95962	1.61724	2.04384
83429	ENSMUSG00000005949	protein-coding	Ctns	914.362	624.865	1084.48	948.168	588.286	805.8	932.139	670.651	834.132	679.629	1234.58	594.17
94045	ENSMUSG00000005950	protein-coding	P2rx5	106.328	115.221	110.581	117.227	103.288	81.8499	84.8391	111.045	89.277	106.28	146.02	118.39
74637	ENSMUSG00000005951	protein-coding	Shpk	65.078	42.6873	76.0294	71.9253	39.597	61.6862	68.5152	39.0821	77.4221	69.1476	68.9251	54.585
193034	ENSMUSG00000005952	protein-coding	Trpv1	0	0	0	0.762029	0	1.33898	0	0.764895	0	0	0	8.06042
13845	ENSMUSG00000005958	protein-coding	Ephb3	1230.99	1024.78	1264.48	1227.53	1101.57	1365.16	1227.42	975.355	1497.06	1107.45	1345.94	1087.82
22156	ENSMUSG00000005968	protein-coding	Tuft1	358.175	272.734	386.783	361.139	403.225	316.627	328.783	385.067	502.586	296.449	389.295	371.782
19672	ENSMUSG00000005973	protein-coding	Rcn1	8893.95	9221.77	6898.71	6586.37	8661.78	6071.12	7441.16	8686.08	7714.72	9142.52	7019.01	10830.6
13419	ENSMUSG00000005980	protein-coding	Dnase1	0	1.24139	0	0	0	0	0	0	0.359752	0	0	1.50989
68015	ENSMUSG00000005981	protein-coding	Trap1	2369.4	2235.45	3375.53	3515.05	2499.89	3305.03	3180.74	2394.5	2741.46	2260.46	3423.54	2270.39
74763	ENSMUSG00000005982	protein-coding	Naa60	1409.29	1306.67	1914.02	1802.98	1197.88	1738.08	1858.21	1266.83	1680.74	1190.18	1812.62	1229.69
73261	ENSMUSG00000005983	protein-coding	1700037C18Rik	113.227	117.538	93.89	91.7275	83.0697	120.17	103.345	92.6912	102.014	98.0936	146.554	121.451
68423	ENSMUSG00000005986	protein-coding	Ankrd13d	224.225	255.14	358.753	338.617	281.671	379.691	318.027	211.085	372.048	262.132	309.062	335.395
108989	ENSMUSG00000006005	protein-coding	Tpr	10170.3	11212.8	10496.9	10207.5	11527.6	10114	11430.2	10570.9	11450.5	10139.6	9672.11	10758.9
226499	ENSMUSG00000006010	protein-coding	Odr4	1547.42	1475.56	1553.87	1330.66	1508.43	1489.82	1562.43	1401.28	1264.74	1479.86	1346.21	1486.47
96875	ENSMUSG00000006014	protein-coding	Prg4	9.02216	34.7269	28.5153	44.1124	13.4773	26.6124	56.8342	18.5554	84.7782	14.5078	19.548	27.8524
71723	ENSMUSG00000006019	protein-coding	Dhx34	644.077	577.214	651.152	706.076	634.187	557.654	594.061	565.031	588.41	567.286	799.505	593.679
70394	ENSMUSG00000006021	protein-coding	Kptn	281.951	323.923	258.804	243.568	321.712	229.105	280.827	355.445	277.097	315.869	275.325	311.195
108124	ENSMUSG00000006024	protein-coding	Napa	3975.25	3781.93	4428.54	3816.82	4093.33	3796.29	4253.66	3609.14	3412.93	3831.01	3858.22	3408.1
24068	ENSMUSG00000006050	protein-coding	Sra1	1709.27	1677.01	1450.1	1341.58	1680.21	1489.98	1515.9	1720.89	1667.84	1661.01	1479.14	1974.68
11951	ENSMUSG00000006057	protein-coding	Atp5g1	2333.49	2554.55	2896.7	2968.46	2485.15	2843.93	2658.32	2499.92	2458.35	2212.23	3081.48	2270.81
27681	ENSMUSG00000006058	protein-coding	Snf8	1906.65	1825.01	2002.98	1797.18	1810.14	1802.37	2039.29	1796.7	1771.96	1632.29	1890.27	1673.43
66411	ENSMUSG00000006095	protein-coding	Tbcb	1323.21	1443.59	1391.7	1488.6	1368.72	1417.36	1525.01	1410.97	1348.18	1272.98	1437.33	1205.01
19062	ENSMUSG00000006127	protein-coding	Inpp5k	1026.41	836.092	757.37	772.992	800.151	713.114	870.729	847.476	848.063	937.651	890.207	844.458
12929	ENSMUSG00000006134	protein-coding	Crkl	3158.93	3500.84	4495.13	4618.77	3537.52	4463.57	4458.58	3299.38	4230.92	3564.21	4221.23	3207.96
69665	ENSMUSG00000006143	protein-coding	Upk3bl	0	1.02806	2.19559	2.41636	2.68046	2.09654	1.54545	0	1.58581	1.28544	4.62532	5.44469
67425	ENSMUSG00000006154	protein-coding	Eps8l1	103.639	16.4555	15.6506	61.7893	25.4137	50.6492	23.9893	30.3513	9.56825	33.0355	19.0633	20.5654
216705	ENSMUSG00000006169	protein-coding	Clint1	6340.54	6279.53	6735.3	6397.02	6352.6	6701.65	7207.63	6185.87	7035.03	6152.92	6326.2	6713.01
54373	ENSMUSG00000006179	protein-coding	Prss16	222.147	198.757	230.18	182.868	150.085	227.904	184.105	158.04	245.449	216.059	258.114	229.232
68916	ENSMUSG00000006191	protein-coding	Cdkal1	478.117	460.274	424.44	458.802	450.615	435.001	396.07	526.668	392.326	435.74	384.73	508.771
56213	ENSMUSG00000006205	protein-coding	Htra1	2251.74	2154	823.002	854.422	2172.03	648.524	641.393	2663.9	1298.61	3051.51	730.797	3851.24
22642	ENSMUSG00000006215	protein-coding	Zbtb17	1276.74	1355.11	1113.97	1197.62	1429.21	1075.28	975.48	1224.15	1033.1	1165.4	1161.62	1177.1
56365	ENSMUSG00000006216	protein-coding	Clcnkb	0.646113	3.03477	5.21385	0.75471	2.65581	3.6034	4.54299	2.3719	7.77018	5.96879	1.05692	1.77416
277743	ENSMUSG00000006218	protein-coding	Fam131c	27.4063	21.8138	52.0923	58.7402	36.351	59.3721	71.221	31.5342	72.8633	40.7796	63.2827	45.5766
74202	ENSMUSG00000006219	protein-coding	Fblim1	7749.98	6701.76	4391.42	3494.2	6312.53	4372.07	4398.08	5435.65	5090.76	7175.1	3966.98	7579.13
29818	ENSMUSG00000006221	protein-coding	Hspb7	111.079	127.008	217.333	243.318	159.511	296.368	303.759	136.418	236.689	126.445	260.109	122.09
13857	ENSMUSG00000006235	protein-coding	Epor	24.2513	23.3882	7.51819	14.9663	39.843	19.2743	11.0716	30.5225	29.5812	48.6474	8.24868	84.2128
67119	ENSMUSG00000006241	protein-coding	Ccdc159	98.5979	117.96	96.3694	95.8949	138.231	90.7249	98.0088	126.185	156.454	152.02	100.599	171.428
68473	ENSMUSG00000006262	protein-coding	Mob1b	3357.97	3591.26	3709.85	3462	3336.02	3487.51	3312.19	3208.02	3612.94	3346.41	3331.43	3220.9
110935	ENSMUSG00000006269	protein-coding	Atp6v1b1	18.1472	11.953	19.9902	27.0277	14.434	36.727	21.6438	12.3867	33.8317	5.67292	28.1333	15.4262
11966	ENSMUSG00000006273	protein-coding	Atp6v1b2	3073.35	2464.69	3229.01	3173.76	2376.87	2745.48	2903.48	2666.9	3029.55	2306.03	3494.98	2379.53
13859	ENSMUSG00000006276	protein-coding	Eps15l1	2756.34	2700.8	3376.75	3413.4	2808.96	3207.23	3208.89	2728.07	3068	2672.84	3471.41	2616.34
21745	ENSMUSG00000006281	protein-coding	Tep1	1137.99	1075.66	1011.57	1164.24	1019.11	1056.28	936.489	1206.7	1115.07	1149.69	957.156	1221.38
219022	ENSMUSG00000006288	protein-coding	Ttc5	555.739	483.994	530.598	537.745	501.436	562.499	587.967	523.672	691.743	527.728	556.579	599.773
66246	ENSMUSG00000006289	protein-coding	Osgep	967.055	862.1	942.434	1038.23	772.168	808.971	976.784	760.746	979.174	889.784	935.801	883.663
227290	ENSMUSG00000006299	protein-coding	Aamp	5202.68	5070.33	5230.09	4971.07	5078.43	5178.88	5401.39	4715.18	4896.49	5071.51	5315.05	4886.3
69660	ENSMUSG00000006301	protein-coding	Tmbim1	2282.98	2418.43	2539.84	2488.36	2832.31	2711.87	2697.03	2455.72	2357.57	2764.49	2387.07	2857.91
76709	ENSMUSG00000006304	protein-coding	Arpc2	9016.96	9713.85	8253.74	8587.93	10385	8139.39	8619.28	9680.35	9377.27	10147.5	8040.71	10287.4
75410	ENSMUSG00000006307	protein-coding	Kmt2b	3000.95	3007.46	3330.6	3219.07	2904.93	3072.56	3580.01	2858.85	2453.44	3047.16	2585.93	2613.92
58206	ENSMUSG00000006310	protein-coding	Zbtb32	1.73292	1.13687	2.42008	1.69721	1.77597	2.89374	0	4.80315	12.0627	1.4499	1.19061	4.49455
109637	ENSMUSG00000006313	protein-coding	Upk1a	6.86763	11.5467	10.0002	24.2671	14.2994	19.6795	11.5552	18.1006	17.6458	13.7471	16.0871	7.4651
69804	ENSMUSG00000006315	protein-coding	Tmem147	1044.55	1042.68	1290.42	1154.72	1071.16	1299.55	1343.45	999.151	1064.01	936.352	1271.55	998.846
76846	ENSMUSG00000006333	protein-coding	Rps9	21387.8	22887.3	23007.4	21989.9	23217	23070.8	22370.2	22037.9	21642.5	21155	23619.9	23918.4
69714	ENSMUSG00000006335	protein-coding	Tfpt	454.878	395.721	429.057	436.219	348.771	501.125	447.664	477.32	465.085	352.901	559.012	403.67
71733	ENSMUSG00000006342	protein-coding	Susd2	159.597	254.426	65.2843	86.1699	289.113	133.303	126.154	180.013	105.447	227.233	57.1707	211.034
14598	ENSMUSG00000006345	protein-coding	Ggt1	10.1065	0.730795	1.25284	0	0	1.92426	3.78917	2.24229	1.46891	5.20788	0	1.28365
68337	ENSMUSG00000006356	protein-coding	Crip2	1380.02	1276.92	409.642	441.807	1510.3	359.86	321.607	1716.97	484.482	1471.04	552.635	1329.54
12925	ENSMUSG00000006360	protein-coding	Crip1	426.12	451.741	112.644	135.517	445.588	122.43	148.804	413.042	252.936	565.323	108.094	635.715
12398	ENSMUSG00000006362	protein-coding	Cbfa2t3	16.4516	2.28935	35.8945	5.92606	1.70621	13.8486	8.82177	6.34525	11.1966	24.0492	19.2233	3.87605
14114	ENSMUSG00000006369	protein-coding	Fbln1	7578.23	8238.26	11346.3	8563.97	7424.57	13372.9	16154.4	5481.77	9147.84	7391.45	11802.2	7309.13
53328	ENSMUSG00000006373	protein-coding	Pgrmc1	7142.33	7785.17	7990.24	8161.02	8292.37	8810.51	8306.08	7973.95	9352.92	7888.01	8219.95	9342.67
26912	ENSMUSG00000006378	protein-coding	Gcat	1970.16	1461.76	2012.06	1901.07	1551.36	1667.6	1627.53	1585.21	1263.12	1442.78	2185.79	1127.54
21687	ENSMUSG00000006386	protein-coding	Tek	10.3048	8.88846	21.7952	17.925	3.13685	13.3926	8.66395	11.2613	10.5249	7.18102	13.6144	3.28936
17480	ENSMUSG00000006389	protein-coding	Mpl	0	0	0	0	0	0	0	0	0	0	0	0
54325	ENSMUSG00000006390	protein-coding	Elovl1	3122.67	3243.96	2621.99	2698.66	3296.28	2628.34	2647.45	3216.04	2539.13	3253.14	2796.57	3120.4
80509	ENSMUSG00000006392	protein-coding	Med8	1152.52	1280.22	1139.42	995.871	1295.08	1045.8	1165.59	1215.02	1034.13	1137.19	1143.59	1091.34
68180	ENSMUSG00000006395	protein-coding	Hyi	195.524	211.556	127.806	142.97	169.563	145.299	126.737	169.004	163.432	184.849	157.325	272.716
107995	ENSMUSG00000006398	protein-coding	Cdc20	4152.94	4583.57	3018.22	3289.05	4472.95	3267.71	3092.14	4177.4	3448.85	4316.69	3149.1	4415.52
240913	ENSMUSG00000006403	protein-coding	Adamts4	3859.72	4516.51	3146.28	3026.92	4494.16	4018.7	4030.08	4279.54	4102.97	4185.65	2358.83	5730.04
71740	ENSMUSG00000006411	protein-coding	Nectin4	2.99694	2.35254	3.30796	4.67638	3.05347	8.65009	10.542	7.33106	7.15889	4.93186	5.65813	4.80856
18637	ENSMUSG00000006412	protein-coding	Pfdn2	1739.27	1833.23	1959.9	1770.03	2089.41	1891.69	1983.69	1796.68	1968.76	1899.12	1951.79	1819.46
81018	ENSMUSG00000006418	protein-coding	Rnf114	3165.64	3153.02	2225.09	2111.92	3326.65	2173.52	2012.97	3376.65	2301.06	3565.79	2319.17	3870.24
77644	ENSMUSG00000006423	protein-coding	Steep1	4293.62	3798.06	4646.57	4445.21	3981.29	4145.35	4508.26	3993.67	4182.11	4004.72	4591.57	3608.57
18011	ENSMUSG00000006435	protein-coding	Neurl1a	123.701	170.88	287.046	433.217	224.866	279.746	267.106	230.258	288.042	206.718	403.158	219.212
20810	ENSMUSG00000006442	protein-coding	Srm	3946.21	4310.39	4878.37	4738.78	4486.56	4732.22	4551.25	4358.64	3838.46	3659.61	4408.68	3795.72
13836	ENSMUSG00000006445	protein-coding	Epha2	3465.09	4007.07	4346.9	5171.55	4444.58	4940.6	4558.41	4656.55	5832.21	3918.15	4427.41	4546.93
56275	ENSMUSG00000006456	protein-coding	Rbm14	2971.49	3169.45	2853.82	3011.87	3031.7	2833.6	2900.86	2690.69	2316.6	2606.28	2883.11	2678.32
11474	ENSMUSG00000006457	protein-coding	Actn3	258.93	251.953	113.93	137.998	265.574	128.616	125.023	266.934	140.191	280.746	131.955	260.389
329562	ENSMUSG00000006462	ncRNA	A530013C23Rik	15.124	14.9402	14.1437	28.2788	19.2842	11.3014	30.6291	30.0612	14.5043	15.5634	4.39086	20.7578
70605	ENSMUSG00000006463	protein-coding	Zdhhc24	351.383	292.318	246.635	223.59	275.799	232.17	285.959	266.476	228.601	255.115	269.147	262.278
52028	ENSMUSG00000006464	protein-coding	Bbs1	400.036	369.511	422.573	708.66	346.021	413.493	411.7	461.955	360.242	427.174	537.142	351.09
142681	ENSMUSG00000006469	protein-coding	Slc34a3	0	0.620573	0	0	0.820048	0	0	0	0	0	0	0
78797	ENSMUSG00000006471	protein-coding	Ndor1	908.671	888.707	897.601	904.989	891.899	801.121	929.652	753.376	661.439	734.522	790.862	666.478
56876	ENSMUSG00000006476	protein-coding	Nsmf	2175.25	2255.36	2022.37	1965.44	2173.35	2173.63	2034.83	2295.15	2116.94	2360.88	1956.05	2541.94
228026	ENSMUSG00000006494	protein-coding	Pdk1	6775.86	9326.25	5698.38	5751.93	8268.08	6361.44	7766.71	8884.25	7831.89	10012.3	4965.15	12209.1
19205	ENSMUSG00000006498	protein-coding	Ptbp1	21654.4	23364.5	21008.5	22364.9	22217.6	20594.8	23220.6	22244.3	20599.9	22068.3	20568.2	20111.1
192156	ENSMUSG00000006517	protein-coding	Mvd	2309.29	2310.77	2148.99	2341.68	1984.55	2332.35	2551.76	2165.45	2956.97	2237.39	2503.77	2476.09
13057	ENSMUSG00000006519	protein-coding	Cyba	2193.1	2193.23	1478.11	1284.9	2191.79	1426.55	1359.32	2194.88	1351.89	2380.55	1506.61	2233.52
16426	ENSMUSG00000006522	protein-coding	Itih3	0	2.99829	0	3.21307	3.9585	1.7554	4.51258	5.73648	1.70871	4.89124	4.83252	1.13453
69179	ENSMUSG00000006526	protein-coding	Stimate	708.548	718.262	786.574	802.152	681.266	873.909	910.95	676.431	968.822	680.16	862.592	687.363
54650	ENSMUSG00000006527	protein-coding	Sfmbt1	1149.21	990.093	1347.9	1126.78	915.752	1210.32	1090.55	1068.34	1173.09	1003.02	1241.44	909.867
16424	ENSMUSG00000006529	protein-coding	Itih1	3.92258	2.32867	1.6696	1.16385	3.05631	7.95066	5.80894	2.71981	3.10651	0.987921	1.61746	2.05366
16147	ENSMUSG00000006538	protein-coding	Ihh	6.73969	3.52099	4.34879	5.96712	3.77854	4.9067	4.31671	2.58104	7.48238	1.78459	6.9473	5.52877
241113	ENSMUSG00000006542	protein-coding	Prkag3	17.2651	6.61906	17.3882	33.8944	9.4934	19.3797	38.4866	6.59602	21.3291	23.2986	21.6727	5.81583
11979	ENSMUSG00000006567	protein-coding	Atp7b	148.085	315.674	176.186	227.078	273.049	273.73	260.129	280.781	564.385	355.957	115.365	508.827
51799	ENSMUSG00000006575	protein-coding	Rundc3a	26.3415	28.9274	41.798	29.856	29.945	44.2579	49.1564	7.2293	35.3827	41.3494	34.7125	12.7883
20536	ENSMUSG00000006576	protein-coding	Slc4a3	369.638	399.012	297.502	338.225	392.173	397.203	454.303	336.115	350.819	445.104	366.248	488.324
67177	ENSMUSG00000006585	protein-coding	Cdt1	4578.73	4075.84	6399.27	6165.56	4067.87	6470.1	6273.96	3999.73	5896.71	4252.18	6509.35	3907.4
12395	ENSMUSG00000006586	protein-coding	Runx1t1	1064.11	884.627	994.71	993.3	851.722	764.244	836.619	857.408	767.355	933.641	963.744	603.64
30927	ENSMUSG00000006587	protein-coding	Snai3	0	0	2.42501	0	1.00213	1.58389	2.34023	0	1.02087	0	0	0
11821	ENSMUSG00000006589	protein-coding	Aprt	2560.06	2925.9	3903.47	4334.09	2952.19	3967.03	3607.16	2940.15	3152.81	2549.71	4106.63	2676.51
14884	ENSMUSG00000006599	protein-coding	Gtf2h1	2173.9	1859.19	2050.02	2030.72	1975.24	1895.23	1999.38	2051.33	1889.96	2223.47	2078.22	1834.81
15216	ENSMUSG00000006611	protein-coding	Hfe	179.518	220.622	220.98	231.555	218.842	335.375	213.256	213.195	219.928	225.084	317.948	191.619
57742	ENSMUSG00000006638	protein-coding	Abhd1	65.8258	92.6001	91.5699	120.523	106.915	99.4541	107.66	102.504	122.112	116.096	110.437	125.289
330064	ENSMUSG00000006641	protein-coding	Slc5a6	311.566	267.471	370.917	511.573	302.808	436.478	431.51	290.335	382.619	295.23	482.983	293.228
69852	ENSMUSG00000006642	protein-coding	Tcf23	10.8276	32.6706	22.3091	40.7166	40.4059	26.9884	22.057	29.9366	29.8423	30.666	28.3772	35.5721
54631	ENSMUSG00000006649	protein-coding	Nphs1	16.109	19.4999	26.7147	24.6525	27.2987	23.1206	20.9274	11.8066	21.6283	14.86	29.9151	20.6343
11803	ENSMUSG00000006651	protein-coding	Aplp1	50.3684	53.3857	14.3458	18.0821	55.2168	26.0983	25.2304	43.4704	56.9188	46.9555	20.9202	125.049
69232	ENSMUSG00000006673	protein-coding	Qrich1	5247.41	5260.97	5041.81	4505.06	5172.34	4384.9	4892.86	5039.87	4601.33	5454.94	4527.1	5003.68
74443	ENSMUSG00000006675	protein-coding	P4htm	22.0303	8.75424	13.2395	9.4697	28.9386	17.5927	8.6358	25.7047	8.49947	21.3659	22.6867	22.8059
71472	ENSMUSG00000006676	protein-coding	Usp19	8215.17	8027.46	6866.95	7527.14	8027.43	7237.49	8065.37	7223.06	7081.15	7806.17	7602.67	7348.18
18968	ENSMUSG00000006678	protein-coding	Pola1	6007.9	5665.91	6390.93	6298.67	5946.62	6017.4	6247.47	6669.38	6207.01	5761.04	6161.82	5876.83
12540	ENSMUSG00000006699	protein-coding	Cdc42	14059.3	15393.6	11916.4	12184.9	15553.2	11993.1	12382.5	15803.7	13558.1	14746.2	11798.9	15833.9
18771	ENSMUSG00000006705	protein-coding	Pknox1	1989.42	2046.52	1975.85	1779.65	1859.52	1948.13	1766.06	1900.72	2207.18	1897.86	1787.98	2139.73
210108	ENSMUSG00000006711	protein-coding	D130043K22Rik	22.1505	6.63037	4.9414	0.991348	5.18546	3.38332	2.97115	6.74162	3.51823	13.078	1.38242	5.64331
57441	ENSMUSG00000006715	protein-coding	Gmnn	1328.45	1338.58	1354.41	1366.75	1447.37	1450.88	1415.69	1375.68	1464.53	1428.42	1369.97	1520.9
66834	ENSMUSG00000006717	protein-coding	Acot13	915.463	701.438	724.965	661.493	801.937	625.271	656.511	798.771	764.923	877.583	832.081	829.355
193452	ENSMUSG00000006720	protein-coding	Zfp184	254.299	197.059	139.968	161.252	245.55	125.67	151.765	195.968	171.35	199.207	173.317	216.442
13115	ENSMUSG00000006724	protein-coding	Cyp27b1	33.2461	9.84742	20.661	12.2694	10.0932	34.1878	27.2332	15.8288	12.1502	13.4331	10.2778	7.81365
12567	ENSMUSG00000006728	protein-coding	Cdk4	16811.8	15416.3	16290.4	15182.4	16226.4	14492.8	15310.5	15818.7	14047.6	15992.9	16143.6	14687.7
14421	ENSMUSG00000006731	protein-coding	B4galnt1	2246.02	2266.24	3273.01	3107.09	2397.6	3707	3718.3	2224.56	3779.89	2407.94	3398.74	2420.7
17299	ENSMUSG00000006732	protein-coding	Mettl1	548.804	645.797	855.443	745.656	637.157	777.433	834.623	602.243	698.855	560.502	754.387	584.037
67125	ENSMUSG00000006736	protein-coding	Tspan31	5292.94	5446.07	5180	5197.16	5537	5158.46	5357.51	5730.98	5235.87	5750.52	5507.34	5424.16
16573	ENSMUSG00000006740	protein-coding	Kif5b	8618.63	8738.7	7444.94	7370.67	8420.47	7187.46	6795.99	8968.42	7265.54	8217.4	7018.4	8496.9
78935	ENSMUSG00000006763	protein-coding	Saal1	972.474	998.702	834.483	920.014	1005.94	879.881	788.083	1072.76	1059.63	1020.79	961.56	1232.68
216343	ENSMUSG00000006764	protein-coding	Tph2	5.84041	7.96493	7.84458	12.9619	6.91426	14.2344	17.7851	8.48062	10.4999	7.58807	20.0296	5.26259
94179	ENSMUSG00000006777	protein-coding	Krt23	2.9584	3.10558	0	1.16482	6.0766	1.58375	2.32224	0.91113	8.24868	0.987694	2.43454	0
12799	ENSMUSG00000006782	protein-coding	Cnp	1004.88	982.8	1166.87	1206.85	984.534	1179.1	1064.17	1080.19	1350.81	1135.06	1266.9	1196.83
74407	ENSMUSG00000006784	protein-coding	Odad4	12.1367	23.4916	34.0353	21.6323	27.4503	29.8793	28.3634	11.6748	48.6183	21.8366	15.5114	25.704
72043	ENSMUSG00000006800	protein-coding	Sulf2	1226.06	840.196	743.385	1027.83	989.871	651.765	657.523	1732.37	553.486	1046.33	1166.71	753.624
20656	ENSMUSG00000006818	protein-coding	Sod2	14049.4	15298.6	17768.7	13625.8	14074.8	19635.5	22606.2	12257.4	12425.2	12634.4	14079.5	9406.51
71983	ENSMUSG00000006850	protein-coding	Tmco6	440.102	397.558	439.472	423.17	373.391	529.18	513.767	369.323	436.496	410.986	418.288	365.344
70527	ENSMUSG00000006906	protein-coding	Stambp	975.202	821.263	924.108	1067.28	941.769	901.298	994.533	1004.61	1027.5	944.665	1056.37	958.934
14055	ENSMUSG00000006920	protein-coding	Ezh1	1233.91	1161.11	1303.12	1275	1186.56	1447.45	1462.3	1112.45	1285.91	1107.79	1439.95	1350.84
15114	ENSMUSG00000006930	protein-coding	Hap1	3220.02	2971.31	2922.19	2850.03	2795.22	2524.89	2623.63	3345.63	2471.95	3361.17	3409.12	2631.48
66180	ENSMUSG00000006931	protein-coding	P3h4	3704.4	4595.11	4038.07	3861.85	4911.15	4206.27	4832.29	4062.85	4561.45	4510.2	4020.95	5125.22
12387	ENSMUSG00000006932	protein-coding	Ctnnb1	22489.2	20938.3	20841.4	20104.4	21035.3	18641.7	20270.9	21270.3	22676	20692.3	20465.7	20317
68969	ENSMUSG00000006941	protein-coding	Eif1b	1045.5	1257.99	1132.73	1235.89	1257.53	1175.02	1247.54	1253.06	1451.83	1288.07	1101.15	1462.47
12667	ENSMUSG00000006958	protein-coding	Chrd	115.895	116.887	165.121	183.612	141.233	219.659	198.8	115.591	239.429	113.945	187.516	178.346
21762	ENSMUSG00000006998	protein-coding	Psmd2	12202.5	12648.6	17390.8	16887.7	12681.3	17133.3	16528.7	12259.2	16279.7	11588.4	16794.2	12486.5
20974	ENSMUSG00000007021	protein-coding	Syngr3	161	211.054	88.481	120.381	181.183	103.161	82.0674	179.743	160.61	238.34	106.032	296.874
22321	ENSMUSG00000007029	protein-coding	Vars	11329.9	11845.6	11742.9	12776.4	12811.9	12179.8	12123.2	12203.5	10500.7	11360.8	11337.3	13505.5
27762	ENSMUSG00000007030	protein-coding	Vwa7	7.59483	17.8013	11.3184	10.337	15.0692	14.0906	7.57457	19.0685	5.11375	12.8286	12.9608	14.8744
15482	ENSMUSG00000007033	protein-coding	Hspa1l	31.608	31.8901	25.5332	30.2331	38.3288	49.1182	49.9134	35.4564	43.1957	34.6361	21.1046	53.3225
70129	ENSMUSG00000007034	protein-coding	Slc44a4	1.97516	0.794003	5.12437	1.18955	1.02647	0.811773	1.18778	0	5.30491	0	1.65525	1.39852
17687	ENSMUSG00000007035	protein-coding	Msh5	41.7793	44.0576	29.1101	57.1354	66.5153	54.4345	76.4459	85.0824	68.2825	52.3158	50.5933	63.4401
193742	ENSMUSG00000007036	protein-coding	Abhd16a	2654.47	2487.85	2222.35	2150.39	2240	2155.96	2157.31	2432.53	1920.24	2663.02	2377.97	2122.14
18010	ENSMUSG00000007038	protein-coding	Neu1	1119.83	792.256	986.008	957.357	733.878	817.43	858.656	822.422	979.484	818.897	1313.3	784.215
51793	ENSMUSG00000007039	protein-coding	Ddah2	3192.53	3092.39	1320.67	1382.05	2818.73	1221.41	1249.07	3370.43	2085.22	3557.03	1535.56	4334.05
114584	ENSMUSG00000007041	protein-coding	Clic1	10270.7	11826	7791.1	8291.99	11725.4	8909.41	9233.19	11995.8	10445.7	11577.1	8513.34	13403.9
27756	ENSMUSG00000007050	protein-coding	Lsm2	1906.18	1991.61	1902.86	1766.15	2080.06	1806.28	1796.08	1965.41	1620.21	1933.31	1804.44	1685.06
18973	ENSMUSG00000007080	protein-coding	Pole	5709.08	5313.8	6623.51	5728.84	5617.42	6340.05	6037.04	5776.65	5814.81	5887.81	6075.97	5263.12
98660	ENSMUSG00000007097	protein-coding	Atp1a2	14.2124	16.5639	2.38308	3.32645	11.5213	2.22421	4.89552	12.0842	5.92685	12.664	1.13665	8.29923
27222	ENSMUSG00000007107	protein-coding	Atp1a4	0	0	0	0	0	0	0	0	0	0	0	0
12372	ENSMUSG00000007122	protein-coding	Casq1	1.64079	0.648345	3.46927	3.89639	3.37708	7.99643	2.90572	0	1.75622	2.47372	1.35246	1.16501
20907	ENSMUSG00000007207	protein-coding	Stx1a	551.025	458.442	330.366	400.594	517.74	436.635	480.239	424.128	621.297	419.902	432.121	548.47
243372	ENSMUSG00000007216	protein-coding	Zfp775	334.474	197.967	350.514	161.708	231.412	386.764	503.83	238.128	292.562	168.252	202.267	190.682
56788	ENSMUSG00000007279	protein-coding	Scube2	6.67439	4.0336	2.87127	8.04856	0	2.98579	1.45209	3.14655	8.04997	4.94192	4.21641	9.89358
18120	ENSMUSG00000007338	protein-coding	Mrpl49	2090.88	2082.2	2311.25	2218.69	2171.95	2157.38	2194.49	1975.58	2170.42	2114.35	2397.12	1937.8
329727	ENSMUSG00000007379	protein-coding	Dennd2c	549.254	575.521	594.19	616.091	539.511	573.612	531.623	655.232	673.156	600.111	567.76	601.216
17169	ENSMUSG00000007411	protein-coding	Mark3	3041.04	3142.85	2399.28	2474.16	3048.81	2232.8	2334.88	3149.59	2847.49	3266.67	2267.31	3279.85
67210	ENSMUSG00000007415	protein-coding	Gatad1	3375.79	3481.91	3193.77	3315.14	3563.19	3266.91	3436.09	3381.63	3156.47	3454.68	3165.94	3681.09
12943	ENSMUSG00000007440	protein-coding	Pcdha10	0	1.56262	0	0	0	0	0	0	0	1.98797	0	0
17113	ENSMUSG00000007458	protein-coding	M6pr	5693.08	5577.55	6064.22	5473.44	5872.57	6057.76	5833.14	5749.65	4871.92	5383.29	5750.52	5060.72
241296	ENSMUSG00000007476	protein-coding	Lrrc8a	1840.12	2097.87	1591.4	1571.4	1823.29	1550.49	1591.26	1974.83	1607.95	1971.2	1526.85	1958.16
17203	ENSMUSG00000007480	protein-coding	Mc5r	5.86921	3.90238	8.34766	10.541	3.0331	2.39346	5.80686	5.42711	9.20561	8.92188	5.67627	3.43824
51792	ENSMUSG00000007564	protein-coding	Ppp2r1a	9900.49	10755	8835.58	8837.71	10292.5	8635.05	8500.39	9972.69	8615.27	9725.89	9103.84	10457.4
72775	ENSMUSG00000007570	protein-coding	Fance	828.893	830.314	656.167	667.644	782.309	653.664	652.17	789.179	579.208	764.197	706.271	921.417
28113	ENSMUSG00000007589	protein-coding	Tinf2	1813.46	1804.8	1674.8	1730.77	1992.89	1828.6	1787.8	1666.5	1700.39	1904.71	1558.69	1836.1
71099	ENSMUSG00000007591	protein-coding	Tssk4	16.0182	13.1507	14.3592	11.6055	18.4474	20.9059	30.8248	15.5823	16.912	17.1668	22.8988	24.1752
330790	ENSMUSG00000007594	protein-coding	Hapln4	559.659	649.977	316.21	324.58	591.792	414.184	474.269	538.911	462.669	575.141	270.355	760.22
224907	ENSMUSG00000007603	protein-coding	Dus3l	1297.37	1284.17	959.911	865.955	1238.56	909.341	969.38	1156.04	741.19	1339.1	1010.24	1046.33
70359	ENSMUSG00000007610	protein-coding	Gtpbp3	1134.88	1213.51	1453.86	1560.3	1055.38	1513.4	1419.06	1048.07	1149.08	1096.66	1599.51	952.161
21812	ENSMUSG00000007613	protein-coding	Tgfbr1	3990.13	3838.46	3905.79	3677.16	3463	3272.13	3800.53	3472.81	3367.18	3373	3736.67	2295.63
26556	ENSMUSG00000007617	protein-coding	Homer1	1049.08	1350.39	1038.5	1142.94	1254.68	1117.6	1122.4	1309.58	1451.17	1211.12	871.471	1625.89
114714	ENSMUSG00000007646	protein-coding	Rad51c	876.184	808.608	947.607	861.498	792.686	889.4	888.36	905.841	791.355	859.319	1018.34	715.341
12389	ENSMUSG00000007655	protein-coding	Cav1	2818.22	3365.76	3462.06	3696.62	3900.32	3072.97	2200.27	4218.2	2307.92	4103.84	2875.2	3526.19
59046	ENSMUSG00000007656	protein-coding	Arpp19	3437.58	3856.58	3655.78	3431.4	4125.15	3458.63	3438.11	3815.07	3747.23	3680.83	3685.13	4089.39
12048	ENSMUSG00000007659	protein-coding	Bcl2l1	1580.55	1531.48	1740.89	1649.91	1729	1612.84	1527.69	1719.16	1360.23	1556.75	1645.77	1276.19
16549	ENSMUSG00000007670	protein-coding	Khsrp	13311.2	14023.9	11641	11800.9	13002.8	11270.3	11710.8	13408.4	11410.9	13556.6	11420.1	14076.7
13371	ENSMUSG00000007682	protein-coding	Dio2	22.4939	4.68858	8.35732	7.03175	5.05938	6.37961	4.64234	4.51266	6.13558	10.9189	7.29961	1.37351
234388	ENSMUSG00000007721	protein-coding	Ccdc124	1346.08	1423.43	1859.85	1934.66	1619.84	1837.59	1862.86	1377.87	1526.59	1345.41	1889.21	1365.35
12464	ENSMUSG00000007739	protein-coding	Cct4	7863.62	8906.72	8116.36	8182.75	8922.67	7807.76	7563.05	8940.95	6738.19	7676.94	7804.51	9311.59
66050	ENSMUSG00000007777	protein-coding	0610009B22Rik	487.817	459.829	520.312	458.183	509.307	514.974	490.763	449.53	424.258	410.265	518.793	455.082
78070	ENSMUSG00000007783	protein-coding	Cpt1c	2034.82	1768.15	1859.39	2018.35	1924.45	2007.08	1925.93	1882.06	1816.43	1864.42	2153.23	1925.49
13345	ENSMUSG00000007805	protein-coding	Twist2	2913.12	2477.88	4218.21	3300.03	2618.4	5278.77	4687.52	1890.06	2719.66	2163.21	4012.48	1736.63
72611	ENSMUSG00000007812	protein-coding	Zfp655	1562.76	1363.66	1714.69	1528.3	1294.72	1267.51	1625.92	1352.83	1495.27	1389.74	1578.73	1078.24
11848	ENSMUSG00000007815	protein-coding	Rhoa	15365.9	16138.2	14413.6	14174.4	17019	13794.3	15376.1	16197.3	15872.7	16261.8	13886.4	16985.2
328365	ENSMUSG00000007817	protein-coding	Zmiz1	8530.49	8750.86	8298.96	7926.79	7342.15	7547.34	7903.84	7884.47	8448.51	9066.34	7580.31	9629.29
232339	ENSMUSG00000007827	protein-coding	Ankrd26	1427.42	1316.84	1725.39	1788.22	1407.6	1763.06	1667.62	1393.9	1376.69	1155.32	1593.92	1388.09
69748	ENSMUSG00000007833	protein-coding	Aldh16a1	1968.32	1909.65	1643.82	1730.11	1697.04	1937.48	2128.86	1776.28	1693.55	1762.76	2243.34	1750.15
77134	ENSMUSG00000007836	protein-coding	Hnrnpa0	10010	11223.9	8428.66	8438.79	8952.73	8806.24	8505.15	10022	9801.24	10513.2	7519.79	11935
65116	ENSMUSG00000007837	protein-coding	Prrg2	594.522	497.761	537.508	441.294	507.088	389.836	483.24	602.397	476.791	618.06	498.87	501.569
59013	ENSMUSG00000007850	protein-coding	Hnrnph1	17631.4	17148.5	14205.3	14953.9	18874.5	13722	15785.9	16502.7	14584.6	17859.9	13932.3	16406.2
76411	ENSMUSG00000007867	protein-coding	Ift43	406.149	394.515	366.379	384.651	460.206	375.588	405.668	446.125	421.739	423.506	394.832	456.441
15903	ENSMUSG00000007872	protein-coding	Id3	7523.87	6133.28	4799.28	6502.39	6968.91	5089.51	4704.07	7416.37	4299.84	5904.26	6045.08	4577.77
21393	ENSMUSG00000007877	protein-coding	Tcap	2.03657	1.55072	2.40821	2.30075	2.03225	3.88344	1.1682	1.8707	4.10781	2.97048	4.11532	4.0799
93760	ENSMUSG00000007880	protein-coding	Arid1a	6931.47	7848.04	6232.77	6558.1	7420.43	6405.01	6236.17	7453.98	6778.85	7433.75	6005.53	7173.76
12931	ENSMUSG00000007888	protein-coding	Crlf1	1867.25	4277.73	547.617	1244.28	2091.56	501.027	1086.56	3724.34	4466.12	2851.52	829.073	7588.21
13033	ENSMUSG00000007891	protein-coding	Ctsd	27921.9	23688.6	24622.3	22606.8	23737.7	22179.8	25034.8	23326.8	24969.1	24593	27170.8	21751.8
56040	ENSMUSG00000007892	protein-coding	Rplp1	28828.6	30639.9	30134.5	29575.6	31482.7	29507	28430.7	31422.9	27902.2	28691.5	31802.3	32084.1
208982	ENSMUSG00000007908	protein-coding	Hmgcll1	3.96286	1.42537	3.56813	0.998173	3.10035	1.35652	4.70167	2.31717	26.1199	4.24168	7.63282	18.1693
64296	ENSMUSG00000007950	protein-coding	Abhd8	2216.95	2172.14	3240.8	3037.2	2029.82	3200.65	2939.3	2132.57	3312.38	2066.74	2967.32	2465.55
67286	ENSMUSG00000007987	protein-coding	Ift22	775.633	700.221	822.498	803.696	695.16	760.674	903.038	695.246	756.078	746.281	979.306	653.79
14365	ENSMUSG00000007989	protein-coding	Fzd3	613.269	647.284	530.654	568.638	546.623	508.395	514.03	638.157	570.912	552.791	566.616	598.378
69349	ENSMUSG00000008028	protein-coding	1700008O03Rik	3.68905	2.32606	0.826662	0	1.83607	4.23951	3.13006	0.920911	1.68746	0	2.01688	1.67287
68041	ENSMUSG00000008035	protein-coding	Mid1ip1	3353.87	3047.09	3545.72	3689.07	3162.96	3622.17	3833.37	2720.63	2836.08	2831.52	3630.44	2570.72
232910	ENSMUSG00000008036	protein-coding	Ap2s1	2855.59	2911.45	3059.1	2988.46	2883.39	3079.82	3199.95	2728.47	3020.69	2678.88	3233.48	2681.66
116701	ENSMUSG00000008090	protein-coding	Fgfrl1	818.668	837.85	754.031	872.052	673.188	810.012	727.545	872.087	1196.88	806.843	853.832	1252.33
74666	ENSMUSG00000008129	protein-coding	Brme1	91.3137	77.3548	127.475	111.041	78.7708	134.186	120.461	107.987	145.556	81.1502	119.617	121.341
14200	ENSMUSG00000008136	protein-coding	Fhl2	1756.11	1537.01	1696.95	1850.43	1695.98	1285.83	1252.61	2093.57	2063.96	1726.9	1838.94	2026.21
69683	ENSMUSG00000008140	protein-coding	Emc10	3993.03	4358.1	4448.29	4091.36	4073.43	4568.9	4559.32	4004.3	4143.69	4294.44	4353.51	4333.41
232370	ENSMUSG00000008153	protein-coding	Clstn3	43.6655	57.1088	26.3534	30.3237	65.9017	57.1008	69.0555	36.4439	67.3203	45.5172	32.394	52.4337
68628	ENSMUSG00000008167	protein-coding	Fbxw9	310.705	271.557	295.754	310.285	252.317	311.298	291.795	283.567	350.807	255.546	326.927	295.361
272382	ENSMUSG00000008193	protein-coding	Spib	581.142	305.791	246.125	202.003	265.887	161.287	113.264	269.487	79.9099	463.248	392.83	135.191
55935	ENSMUSG00000008200	protein-coding	Fnbp4	4268.93	4484.95	3548.84	3488.03	4562.89	3579.94	3870.78	4217.73	3433.78	4227.64	3235.88	4326.34
67260	ENSMUSG00000008206	protein-coding	Cers4	855.722	781.725	890.24	858.296	915.618	1039.56	1091.58	949.869	786.262	898.517	850.468	808.35
74616	ENSMUSG00000008226	protein-coding	Scrn3	675.366	669.511	520.242	645.807	660.176	477.812	582.531	842.819	664.978	581.883	579.699	667.999
56698	ENSMUSG00000008301	protein-coding	Phax	1296.72	1275.77	1038.09	1132.95	1393.96	1164.42	1131.93	1406.41	1086.25	1220.94	1141.57	1339.65
21885	ENSMUSG00000008305	protein-coding	Tle1	1777.29	1587.19	1592.55	1698.52	1372.77	1173.44	1394.59	1656.73	1805.8	1835.32	1670.53	1458.32
77036	ENSMUSG00000008307	protein-coding	1700109H08Rik	79.5168	79.4651	68.7802	130.432	121.71	116.819	58.9393	87.8214	99.2717	101.17	82.0248	79.0102
320100	ENSMUSG00000008318	protein-coding	Relt	530.816	553.524	584.498	546.228	555.533	480.193	495.419	646.64	623.884	569.565	444.295	573.97
20639	ENSMUSG00000008333	protein-coding	Snrpb2	1807.33	1893.73	1758.56	1833.45	1952.21	1745.33	1847.45	1833.3	1676.72	1783.4	1678.43	1681.74
22190	ENSMUSG00000008348	protein-coding	Ubc	101238	97497.9	97839.7	99158	96910.8	95620	93720	110363	119617	99610.3	93725.2	105736
68988	ENSMUSG00000008373	protein-coding	Prpf31	2129.14	2050.65	2297.56	2152.19	2225.84	2090.04	2043.22	2245.12	1690.33	2033.91	2140.82	1747.05
55942	ENSMUSG00000008384	protein-coding	Sertad1	2399.14	2247.43	1745.98	1834.11	2503.12	1780.85	2017.99	2462.44	3194.62	2409.19	1631.49	2699.86
52502	ENSMUSG00000008393	protein-coding	Carhsp1	6226.68	6512.88	6841.91	6790.21	6649.56	6944.18	6845.76	7002.54	7693.98	6502.22	6697.67	7152.14
13713	ENSMUSG00000008398	protein-coding	Elk3	6274.36	7515.77	6393.36	6402.55	6818.41	6511.17	7201.73	6809.8	8383.32	7088.62	6111.23	8103.29
80517	ENSMUSG00000008429	protein-coding	Herpud2	1755.92	1622.36	1497.74	1590.41	1749.45	1340.36	1523.39	1738.46	1612.07	1710.84	1610.26	1623.94
108841	ENSMUSG00000008435	protein-coding	Rdh13	515.932	481.279	612.321	609.125	471.384	525.998	540.568	494.057	506.567	462.532	583.176	431.259
56622	ENSMUSG00000008438	protein-coding	Adam21	3.91908	3.12649	2.50367	3.52777	1.00744	0	1.16093	0.905153	0	1.98235	2.43939	1.3766
68051	ENSMUSG00000008450	protein-coding	Nutf2	1161.21	1138.46	1471.67	1542.22	1078.75	1190.44	1371.24	1385.92	1077.08	1043.44	1452.55	860.091
14343	ENSMUSG00000008461	protein-coding	Fut1	0.760286	1.50464	12.0439	5.41038	6.70517	10.2705	6.28974	0	3.99175	2.29463	2.50717	10.1597
67771	ENSMUSG00000008475	protein-coding	Arpc5	5171.76	5466.73	5049.66	4817.87	5203.53	4587.65	4679.35	5459.31	5137.59	5192.46	5029.94	5664.26
67504	ENSMUSG00000008482	protein-coding	Rnf151	1.58486	1.24175	1.31346	0.930232	0	2.40532	2.78835	2.19464	0	4.74569	2.59686	5.23918
15569	ENSMUSG00000008489	protein-coding	Elavl2	87.7391	69.6787	7.29515	7.13895	61.3254	6.93815	8.5166	82.7649	13.1815	116.232	14.7374	59.4701
18987	ENSMUSG00000008496	protein-coding	Pou2f2	45.9065	78.2336	76.4238	55.2688	61.5397	268.892	262.33	23.1363	208.298	29.2151	48.5534	101.951
56615	ENSMUSG00000008540	protein-coding	Mgst1	3697.69	2167.83	4937.1	3572.99	2572.43	4411.08	4353.53	1788.05	3180.7	3020.58	4474.89	1563.86
18028	ENSMUSG00000008575	protein-coding	Nfib	2666.5	2956.54	3104.33	3312.7	2627.01	3046.98	2906.31	2579.88	3165.03	2467.98	2873.41	2484.61
53868	ENSMUSG00000008601	protein-coding	Rab25	3.8154	8.11078	8.16652	5.21412	5.88687	7.82607	13.1906	0	19.9655	5.39419	7.02838	6.17582
94232	ENSMUSG00000008604	protein-coding	Ubqln4	4538.38	4675.37	5171.59	5287.67	4771.56	5462.48	5164.33	4580.1	4395.26	4430.13	5122.05	4493.89
268859	ENSMUSG00000008658	protein-coding	Rbfox1	28.7833	112.239	28.0064	48.3826	45.3975	39.1901	63.1442	111.791	193.628	55.0653	29.3614	128.767
20084	ENSMUSG00000008668	protein-coding	Rps18	22216	23300.8	21938.1	20864.2	24201.7	22531.6	21143.8	24030	21639.7	22305.3	22084	27005.6
110954	ENSMUSG00000008682	protein-coding	Rpl10	8158.55	7286.43	7742.56	7011.21	6159.08	7329.02	7143.35	8032	8065.39	6314.54	7385.39	8235.83
267019	ENSMUSG00000008683	protein-coding	Rps15a	10446.7	10999	10475.9	9963.58	11944.3	10888.2	10959.5	10687.4	11072.2	10503.2	11155.1	12872.5
52683	ENSMUSG00000008690	protein-coding	Ncaph2	12574.5	12777.5	10724.2	10842.9	12844.1	11691.3	11635	12674.6	11335	12715.8	11746	14339.9
15257	ENSMUSG00000008730	protein-coding	Hipk1	6819.47	7386.82	7119.56	6957.05	6774.38	7465.14	7054.81	7076.35	7662.95	6612.96	6276.25	6909.18
64297	ENSMUSG00000008734	protein-coding	Gprc5b	3564.89	2733.84	3588.28	2863.94	2825.36	2866.97	2426.46	2754.18	3478.74	2998.01	2993.98	3587.16
17156	ENSMUSG00000008763	protein-coding	Man1a2	6854.99	6376.75	7537.69	6019.43	6263.5	6687.16	6301.48	6388.38	5134.54	6599.86	6917.56	5272.05
66204	ENSMUSG00000008822	protein-coding	Acyp1	223.676	219.193	207.967	181.445	248.713	202.984	196.082	233.948	229.923	263.211	184.487	298.147
15184	ENSMUSG00000008855	protein-coding	Hdac5	6595.06	6807.67	6067.23	6159.1	6479.57	7025.87	6980.39	6130.87	6429.46	6566.62	6340.19	6434.89
56044	ENSMUSG00000008859	protein-coding	Rala	2100.98	2510.53	1484.38	1549.71	2815.55	1450.57	1876.92	2560.19	1926.86	2611.08	1580.13	2558.54
22335	ENSMUSG00000008892	protein-coding	Vdac3	5721.69	5932.87	7098.23	7059.26	5957.44	7148.85	7399.12	6306.04	7698.65	5605.15	7048.11	6828.98
242607	ENSMUSG00000008932	protein-coding	Slc1a7	4.78981	6.27885	2.67955	4.71408	7.60102	5.11932	6.56953	8.79581	4.18639	3.99938	1.09468	2.20329
21427	ENSMUSG00000008958	protein-coding	Vps72	2308.65	2458.84	2419.15	2340.56	2569.79	2281.43	2491.64	2346.85	2361.59	2595.46	2461.42	2393.94
14390	ENSMUSG00000008976	protein-coding	Gabpa	3730.89	3574.87	4286.08	4294.58	3731.04	3902.06	4401.4	3850.86	3936.75	3720.58	4066.84	3398.03
12162	ENSMUSG00000008999	protein-coding	Bmp7	0	0	0	0	0	0	2.2334	0	0	0	0	0
56455	ENSMUSG00000009013	protein-coding	Dynll1	6290.91	6947.48	5532.54	6042.27	7282.28	5824.16	6356.36	6719.06	7068.28	6668.32	6174.39	6700.79
67466	ENSMUSG00000009030	protein-coding	Pdcl	1101.24	1106.74	969.348	825.671	1288.56	1000.11	832.176	1282.98	1001.41	1236.32	988.948	1274.29
223693	ENSMUSG00000009035	protein-coding	Tmem184b	8553.65	9902.78	9540.89	9213.87	9998.61	8233.71	8826.87	9352.11	7766.82	10482.2	8499.65	9981.55
18016	ENSMUSG00000009073	protein-coding	Nf2	4081.18	4060.17	3681.21	3562.02	4156.74	3629.36	3638	4210.05	3441.63	4217.01	3397.98	3987.26
67178	ENSMUSG00000009076	protein-coding	Zmat5	356.294	345.614	278.114	278.561	333.67	272.083	279.957	359.995	281.198	362.59	271.573	314.673
14030	ENSMUSG00000009079	protein-coding	Ewsr1	14519.3	13293.5	11357.3	11215.4	14163.9	11288.3	12473.7	13860.2	11214	14432.6	11701.7	13173.6
11764	ENSMUSG00000009090	protein-coding	Ap1b1	4168.94	4137.73	3816.57	2941.63	3701.04	2753.6	3046.62	4450.68	3019.86	3915.17	3405.9	3902.08
70377	ENSMUSG00000009092	protein-coding	Derl3	0	0	1.0868	4.88005	8.53437	0.959697	1.5189	0	1.26298	0	0	0
75886	ENSMUSG00000009093	protein-coding	Gstt4	28.2584	35.6476	26.4488	18.7881	41.0811	38.2161	52.1118	24.7289	13.1878	22.6266	22.5158	8.1728
21380	ENSMUSG00000009097	protein-coding	Tbx1	0	0	0	0	0	0	0	0	0.916323	0	0.86308	0.832278
14686	ENSMUSG00000009108	protein-coding	Gnat2	18.6984	24.3615	17.3809	26.1755	30.1822	18.9769	10.3971	39.7929	40.1025	42.5184	17.526	22.4578
94044	ENSMUSG00000009112	protein-coding	Bcl2l13	3737.54	4153.95	3680.64	3960.93	3404.65	4257.58	3647.39	3778.65	3819.47	4038.42	3412.04	4178.68
76573	ENSMUSG00000009115	protein-coding	Spatc1l	2.29774	1.79447	2.95638	4.12852	4.01321	0.916048	4.04208	1.05861	5.55454	3.51877	0.72155	3.16409
93838	ENSMUSG00000009145	protein-coding	Dqx1	31.5319	30.3406	35.6945	44.4061	23.84	48.1084	66.6609	23.3789	73.5024	18.9209	39.046	30.6206
20307	ENSMUSG00000009185	protein-coding	Ccl8	63.8236	70.1131	136.491	126.394	40.261	119.526	151.037	44.3807	130.074	36.2639	168.874	59.9225
69605	ENSMUSG00000009207	protein-coding	Lnpk	1459.39	1663.75	1131.92	1369.21	1583.53	1122.22	1193.69	1619.99	1227.65	1560.14	1206.32	1688.3
75573	ENSMUSG00000009210	protein-coding	Prr29	0	0	0	0	0	0	0	0	0	0	0	0
56843	ENSMUSG00000009246	protein-coding	Trpm5	0	0	0	0	0	0	0	3.68406	4.18119	0	0	0
17173	ENSMUSG00000009248	protein-coding	Ascl2	0	0.745841	0.774047	0	0	0	0	2.71771	0	0	0.797329	1.49618
71660	ENSMUSG00000009281	protein-coding	Rarres2	1284.64	2331.15	1732.24	1033.18	2807.31	6036.4	6794.31	936.903	2727.21	1989.1	1188.11	1756.05
108705	ENSMUSG00000009291	protein-coding	Pttg1ip	8842.39	8161.44	8765.24	8340.35	8135.14	8133.9	8089.59	8488.98	9303.03	9085.17	9171.26	9453.11
28240	ENSMUSG00000009292	protein-coding	Trpm2	0.418549	3.30388	2.15144	9.39925	6.16626	3.89249	17.6271	3.28483	46.4004	21.9255	1.25826	16.7449
22213	ENSMUSG00000009293	protein-coding	Ube2g2	2503.62	2561.39	2505.18	2238.91	2406.85	2405.01	2117.95	2382.44	2258.06	2385.22	2290.67	2401.62
17523	ENSMUSG00000009350	protein-coding	Mpo	8.55141	11.99	0.885883	4.0836	4.44334	5.5809	10.4151	16.8373	17.235	6.15636	6.91434	20.3988
76113	ENSMUSG00000009356	protein-coding	Lpo	0	0	0.759363	0	0	0	0	0	0	0	0	0
17295	ENSMUSG00000009376	protein-coding	Met	1545.62	1978.6	1768.04	2356.17	1906.57	1582.59	1258.72	2211.64	1663.83	1705.59	1893.66	1941.74
240638	ENSMUSG00000009378	protein-coding	Slc16a12	0.927378	0	0.787477	1.10615	0	1.50861	1.10244	2.57332	16.4271	0.93849	2.30599	0.650786
20965	ENSMUSG00000009394	protein-coding	Syn2	0	2.39113	1.76607	4.74075	1.87304	0.944821	0	0.954711	3.77925	0	2.32704	2.8038
13712	ENSMUSG00000009406	protein-coding	Elk1	2717.8	2520.08	2802.63	2752.12	2296.53	2445.75	2662.02	2315.43	2467.45	2516.75	2682.92	2367.77
215690	ENSMUSG00000009418	protein-coding	Nav1	4227.67	4149.37	4172.16	3909.36	3751.02	3866.82	3218.5	3781.78	4104.09	3762.56	3614.54	4041.29
238799	ENSMUSG00000009470	protein-coding	Tnpo1	9406.63	10696.5	8677.65	8352.86	10009.5	8909.54	7495.72	10598.3	7383.06	9869.95	7694.41	10367
17927	ENSMUSG00000009471	protein-coding	Myod1	4.03327	3.09244	32.5019	9.15801	12.395	100.651	19.8007	0.929029	46.8142	6.89658	18.0566	8.80528
67897	ENSMUSG00000009535	protein-coding	Rnmt	1413.89	1509.52	1418.64	1385.58	1673.68	1365.46	1362.83	1549.37	1301.3	1420.57	1275.43	1521.79
16535	ENSMUSG00000009545	protein-coding	Kcnq1	0	0.742436	0	0	0	0.7512	0	0	2.99607	0	1.56846	0
20813	ENSMUSG00000009549	protein-coding	Srp14	1894.82	2009.55	1667.28	1784.33	1927.49	1770.77	1720.43	1748.65	1908.37	1791.53	1917.03	1989.45
107951	ENSMUSG00000009555	protein-coding	Cdk9	2738.89	2763.43	2625.75	2548.37	2783.73	2627.18	2849.22	2706.83	2632.86	2882.1	2726.69	2725.68
30933	ENSMUSG00000009563	protein-coding	Tor2a	1301.45	1202.75	1214.72	1171.56	1178.42	1122.03	1124.82	1087.5	1011.7	1148.3	1237	1036.11
14287	ENSMUSG00000009566	protein-coding	Fpgs	1110.98	1028.1	1112.85	1162.65	1027.59	1076.81	1047.3	924.867	996.305	1036.27	1145.89	958.965
239719	ENSMUSG00000009569	protein-coding	Mrtfb	1710.04	1709.83	1993.92	2073.41	1510.15	1854.24	1745.59	1735.95	2142.68	1718.63	1870.76	1681.08
12419	ENSMUSG00000009575	protein-coding	Cbx5	17187.2	17222.5	16863.2	16587.9	17088.7	15299.9	14914.1	17862.1	13330.3	17285.9	15612.9	15893.3
80287	ENSMUSG00000009585	protein-coding	Apobec3	433.31	379.538	491.706	580.82	402.555	517.891	625.816	448.438	508.396	550.227	613.482	494.55
192166	ENSMUSG00000009614	protein-coding	Sardh	2072.18	1865.24	1150.58	1205.86	1447.01	860.105	1047.4	1698.71	1142.17	1890.18	1469.21	1686.02
22325	ENSMUSG00000009621	protein-coding	Vav2	1521.89	1449.25	959.561	1143.66	1360.82	1031.57	940.464	1478.61	1120.99	1464.74	1097.44	1410.27
104271	ENSMUSG00000009628	protein-coding	Tex15	88.2826	91.8474	265.697	227.29	67.9672	219.92	244.333	136.291	347.395	79.6847	241.95	125.151
19053	ENSMUSG00000009630	protein-coding	Ppp2cb	3196.06	3204.33	3585.49	3581.53	3290.5	3497.88	3857.59	3106.43	4205.55	3124.8	3644.66	3274.9
14373	ENSMUSG00000009633	protein-coding	G0s2	6.04719	7.77004	18.5989	17.3726	8.04263	21.9504	30.2897	9.25819	59.2937	13.8904	22.0827	30.74
66233	ENSMUSG00000009640	protein-coding	Dmap1	985.281	1087.81	898.036	898.854	972.763	888.373	914.594	935.441	931.282	972.038	914.253	1012.15
215999	ENSMUSG00000009647	protein-coding	Mcu	1563.64	1663.6	2003.49	2066.86	1723.19	1833.49	1877.4	1811.18	1933.02	1687.97	1913.27	1772.91
18302	ENSMUSG00000009654	protein-coding	Oit3	15.1062	9.88036	26.4026	9.85862	8.68217	14.1237	26.5853	13.0588	21.0874	19.0053	14.4062	10.4196
83558	ENSMUSG00000009670	protein-coding	Tex11	0	0.722174	1.00832	0	0	0	0	0.834203	0	0	0	0.636044
110279	ENSMUSG00000009681	protein-coding	Bcr	2852.09	2895.05	3406.47	3386.32	2694.33	3068.49	3062.83	2712.45	3436.34	2701.55	3770.72	2671.04
18301	ENSMUSG00000009687	protein-coding	Fxyd5	1026.59	1356.41	1483.51	1617.74	1615.26	1509.3	1630.6	1456.81	2149.16	1436.99	1306.05	1786.1
16506	ENSMUSG00000009731	protein-coding	Kcnd1	1152.19	1131.88	574.317	469.53	1022.38	534.941	575.33	1060.99	557.566	1148.79	487.502	1079.82
21422	ENSMUSG00000009733	protein-coding	Tfcp2	1566.25	1448.7	1388.98	1404	1359.83	1315.79	1351.68	1575.8	1551.4	1232.33	1195.39	1413.48
19009	ENSMUSG00000009739	protein-coding	Pou6f1	984.895	1416.32	1321.28	1534.77	1239.49	1660.54	1603.94	1181.88	1570.03	1221.24	1478.8	1640.2
22221	ENSMUSG00000009741	protein-coding	Ubp1	4263.03	4138.92	3453.67	3715.43	4481.67	3484.89	3726.58	4091.52	3358.36	4216.22	3178.97	3897.11
74137	ENSMUSG00000009772	protein-coding	Nuak2	252.962	241.692	174.349	271.422	202.492	148.01	212.476	311.084	340.935	229.727	230.709	394.695
56542	ENSMUSG00000009828	protein-coding	Cilk1	1403.66	1395.63	1238.04	1123.54	1353.38	1198.69	1173.45	1285.62	1066.27	1429.24	1173.91	1178.54
67680	ENSMUSG00000009863	protein-coding	Sdhb	2608.71	2515.78	2251.48	2345.41	2619.72	2259.68	2139.35	2519.57	2247.47	2556.31	2393.88	2507.95
84682	ENSMUSG00000009876	protein-coding	Cox4i2	33.8706	90.6367	24.8757	12.8449	121.641	49.0431	33.7802	94.818	59.8336	85.0777	17.0599	176.308
67826	ENSMUSG00000009894	protein-coding	Snap47	2022.66	2002.53	2089.65	2096.75	1949.6	2168.95	2001.93	1937.3	2082.85	1894.76	2062.38	2137.24
70750	ENSMUSG00000009905	protein-coding	Kdsr	1185.12	1135.1	1216.5	899.548	1039.45	1029.09	822.49	1162.15	823.003	1063.04	1190.33	727.235
20479	ENSMUSG00000009907	protein-coding	Vps4b	3346.7	3101.44	2735.38	2740.11	2757.61	2791.21	2842.7	3389.14	2914.1	3198.89	2776.33	3234.75
75617	ENSMUSG00000009927	protein-coding	Rps25	10735.4	12035.8	10614.9	10510.3	11448.8	11042.7	10701.8	11807.7	10406.1	10789.2	10712.1	12837.6
83454	ENSMUSG00000009941	protein-coding	Nxf2	10.9869	14.6121	20.9344	20.9207	10.2637	14.1594	17.3436	16.6525	26.3587	17.9056	23.5704	23.7648
66826	ENSMUSG00000009995	protein-coding	Tafazzin	820.408	641.428	842.203	790.884	721.838	890.976	909.685	838.126	785.459	744.11	896.553	822.138
286942	ENSMUSG00000010021	protein-coding	Kif19a	10.1579	19.535	46.8478	41.1217	19.9703	61.1475	58.8175	9.29484	94.6712	23.5817	50.2387	19.9573
11671	ENSMUSG00000010025	protein-coding	Aldh3a2	3005.32	2897.18	3389.74	3407.37	3047.89	3341.35	3265.2	2997.52	3155.72	3115.2	3510.26	2694.67
114602	ENSMUSG00000010044	protein-coding	Zmynd10	5.01328	1.47671	19.9694	5.16119	1.70724	7.03922	7.38048	4.38526	7.54014	4.67307	5.13984	6.87876
56395	ENSMUSG00000010045	protein-coding	Tmem115	1804.78	1839.66	1728.5	1668.9	1859.83	1727.41	1683.27	1757.55	1751.08	1841.82	1758.07	1879.77
15587	ENSMUSG00000010047	protein-coding	Hyal2	1048.51	1231.53	1017.85	1055.05	1127.45	865.119	1096.94	1046.12	886.982	1153.69	1149.37	1026.31
15983	ENSMUSG00000010048	protein-coding	Ifrd2	1589.14	1576.75	2093.3	1820.27	1845.05	1970.23	2122.84	1533.6	1427.57	1319.99	1812.4	1424.41
15586	ENSMUSG00000010051	protein-coding	Hyal1	153.626	115.981	155.299	183.193	159.303	130.255	121.697	246.055	221.649	151.97	285.881	214.228
80385	ENSMUSG00000010054	protein-coding	Tusc2	580.198	453.06	469.203	438.746	486.793	388.53	524.808	483.043	388.161	507.489	465.824	490.32
56032	ENSMUSG00000010057	protein-coding	Nprl2	461.783	461.213	476.111	525.775	517.42	469.773	558.696	454.542	507.355	464.892	507.256	456.189
76257	ENSMUSG00000010064	protein-coding	Slc38a3	54.1532	60.156	78.6864	91.8848	69.3209	80.0468	111.624	67.6196	106.278	92.6886	79.1961	170.253
56808	ENSMUSG00000010066	protein-coding	Cacna2d2	2.29535	2.54079	4.05613	26.9482	1.58304	7.75388	1.90954	2.11467	8.70171	2.42403	6.92406	3.90369
56289	ENSMUSG00000010067	protein-coding	Rassf1	2695.2	2967.34	2414.54	2426.48	2936.66	2277.14	2604.42	2968.34	2829.45	3027.67	2304.32	3121.44
71889	ENSMUSG00000010080	protein-coding	Epn3	4.40559	9.08642	34.7239	38.185	15.6452	55.7648	37.4467	25.8238	53.3317	3.61342	59.0282	10.419
17254	ENSMUSG00000010095	protein-coding	Slc3a2	7951.6	7535.24	7581.67	7597.31	8731.36	7509.36	7356.5	8825.91	8834.63	8329.54	7561.92	8399.29
53319	ENSMUSG00000010097	protein-coding	Nxf1	5513.5	5538.81	5442.4	5659.08	6040.2	5562.95	5825.49	5468.76	5565.19	5884.76	5605.19	5137.53
56389	ENSMUSG00000010110	protein-coding	Stx5a	3648.4	3473.32	3764.9	3507.29	3597.11	3740.35	4256.54	3269.6	3982.99	3663.28	3918.65	3481.72
67473	ENSMUSG00000010122	protein-coding	Slc47a1	10.369	5.25615	9.62919	7.88047	3.9175	9.19017	3.36296	2.62792	9.94371	1.90775	3.13442	2.64354
234857	ENSMUSG00000010154	protein-coding	Spire2	218.407	243.478	555.989	577.163	329.924	588.671	475.333	220.215	330.658	264.632	574.384	224.153
19130	ENSMUSG00000010175	protein-coding	Prox1	0	0.670129	0	0	1.73901	0	0.997508	2.33029	2.17447	6.22753	0	1.76493
71766	ENSMUSG00000010205	protein-coding	Raver1	9140.86	9460	8968.49	9193.1	9204.97	9404.04	9558.99	8809.13	8284.9	9175.31	9016.48	8630.18
72503	ENSMUSG00000010277	protein-coding	Bltp2	14751.6	13471.9	16960.3	17029.3	12776.6	14976.7	14356.5	14462.3	12906.7	13557	16721.5	12183.2
98404	ENSMUSG00000010290	protein-coding	AI597479	639.025	707.364	693.755	676.255	757.917	717.357	777.662	679.903	677.959	650.907	670.941	803.225
67893	ENSMUSG00000010307	protein-coding	Tmem86a	1260.28	715.135	1970.05	1575.07	697.633	1601.63	1388.47	857.075	1617.77	1242.19	1998.19	952.41
269120	ENSMUSG00000010311	protein-coding	Optc	11.6013	15.122	14.828	26.535	18.5707	29.7759	19.4754	7.67711	14.2039	16.8818	14.8757	9.66557
83560	ENSMUSG00000010342	protein-coding	Tex14	7.5745	16.4056	36.7259	5.42607	8.59016	8.00635	5.38387	44.6295	6.36268	6.12013	9.40581	7.42528
70110	ENSMUSG00000010358	protein-coding	Ifi35	4006.95	3875.29	3939.48	4087.6	4160.36	3866.28	3876.67	4311.32	3421.33	3977.48	4336.17	3404.67
66599	ENSMUSG00000010362	protein-coding	Rdm1	459.829	473.061	447.881	485.955	427.769	542.287	468.922	499.748	591.896	489.844	559.461	699.744
18002	ENSMUSG00000010376	protein-coding	Nedd8	2706.05	2710.73	3066.01	2842.54	2858.25	3011.65	3049.17	2546.96	2598.38	2392.55	3090.61	2488.99
53334	ENSMUSG00000010392	protein-coding	Gosr1	3268.35	3372.1	3346.32	3282.31	3709.38	3274.54	3400.73	2802.49	2845.63	3841.72	2796.37	2528.75
68836	ENSMUSG00000010406	protein-coding	Mrpl52	1192.71	1078.53	1240.42	1212.35	1267.28	1224.26	1313.54	1105.46	1199.36	1111.39	1249.37	1201.31
78634	ENSMUSG00000010435	protein-coding	Spaca7	0	0	0	0	1.04035	0	0	0	0	0	0	0
226976	ENSMUSG00000010453	protein-coding	Kansl3	3321.48	3445.43	3256.05	3233.69	3363.86	3223.85	3385.12	3383.55	3825.7	3517.08	3038.44	4154.3
14051	ENSMUSG00000010461	protein-coding	Eya4	292.832	220.605	200.067	198.222	232.017	182.426	268.708	279.04	228.464	254.877	195.263	178.816
100271841	ENSMUSG00000010492	ncRNA	Uckl1os	0	0.570487	0	0	0.758656	0	0	0	0	0	1.20488	1.00205
14084	ENSMUSG00000010517	protein-coding	Faf1	2139.12	2112.28	1607.33	1836.11	2489.69	1764.93	1691.24	2120.14	1776.56	1921.48	1864.2	2366.77
212539	ENSMUSG00000010529	protein-coding	Gm266	6.15356	8.48812	1.60098	0	10.5139	5.3443	4.73621	10.5347	6.2064	3.91088	0	25.0365
76927	ENSMUSG00000010538	protein-coding	Tsacc	37.7564	15.9398	42.7531	35.7606	31.7397	39.6859	34.2497	36.9834	26.1931	26.1072	39.7906	33.2465
67493	ENSMUSG00000010554	protein-coding	Mettl16	1965.27	2155.65	2217.23	2266.07	2355.51	2167.96	2221.78	2352.76	2150.34	1977.53	2380.28	1814.39
75761	ENSMUSG00000010601	protein-coding	Apol7a	69.6788	48.4044	74.4652	57.4285	48.7955	68.2011	52.0627	57.0607	57.3316	63.1336	58.5668	48.7691
66268	ENSMUSG00000010607	protein-coding	Pigyl	270.73	251.69	275.809	259.063	240.958	243.583	259.615	218.162	227.381	244.278	285.148	310.275
67039	ENSMUSG00000010608	protein-coding	Rbm25	4638.67	4989.83	4086.32	4538.84	4938.65	3872.32	3920.59	5372.2	4179.73	4936.33	3770.44	5035.85
19165	ENSMUSG00000010609	protein-coding	Psen2	252.692	158.654	290.33	281.759	205.061	338.517	285.397	191.801	257.519	188.771	316.353	170.912
235674	ENSMUSG00000010651	protein-coding	Acaa1b	2.91797	0	6.31795	10.973	3.9797	4.54037	2.26416	4.47697	6.01573	2.86855	3.9686	1.9722
18799	ENSMUSG00000010660	protein-coding	Plcd1	669.789	746.245	588.818	694.531	772.572	627.72	682.673	776.315	909.821	764.954	679.386	951.819
76267	ENSMUSG00000010663	protein-coding	Fads1	15424.6	16088.2	13734.2	13214	14892.7	15041.3	16629.7	14501.6	16576.7	15830.9	13917.6	17456.4
56873	ENSMUSG00000010721	protein-coding	Lmbr1	395.805	353.262	520.788	398.159	397.927	535.513	625.997	379.195	407.221	396.129	471.355	350.082
79202	ENSMUSG00000010751	protein-coding	Tnfrsf22	800.661	809.556	1592.75	1401.18	796.376	945.401	1221.64	982.355	1309.57	883.005	1532.8	860.83
27267	ENSMUSG00000010755	protein-coding	Cars	3834.48	3799.06	3759.17	3778.92	4053.85	3652.32	4012.6	4647.01	4720.59	3989.49	3932.59	4728.25
22113	ENSMUSG00000010760	protein-coding	Phlda2	0	1.93299	0	0	0.846228	0	0.968737	0	5.1109	0	0	0.568328
22413	ENSMUSG00000010797	protein-coding	Wnt2	93.0351	14.7713	18.9883	11.6051	9.16547	4.74181	13.9689	28.3368	31.8529	61.3437	13.0208	22.5726
14394	ENSMUSG00000010803	protein-coding	Gabra1	0	0	0	0	0	0	0	0	0	0	0	0
170935	ENSMUSG00000010825	protein-coding	Grid2ip	0	4.46204	0.739894	1.0563	1.87696	2.59764	1.07564	4.99091	2.8473	1.82574	0.75656	1.24769
105785	ENSMUSG00000010830	protein-coding	Kdelr3	5270.02	5734.94	3533.71	3264.47	5171.07	3698.63	4483.95	5284.91	5142.36	5641.82	3346.1	6853.57
56369	ENSMUSG00000010911	protein-coding	Apip	559.726	522.273	495.952	469.264	537.078	497.263	492.544	535.707	456.807	542.271	494.592	554.113
27402	ENSMUSG00000010914	protein-coding	Pdhx	823.366	771.351	766.255	681.802	947.639	745.108	768.592	784.439	694.074	906.631	686.85	851.917
234729	ENSMUSG00000010936	protein-coding	Vac14	2573.07	2104.71	2984.11	2995.22	2020.47	2546.98	2742.36	2185.45	2749.25	2170.53	3139.45	1840.86
68279	ENSMUSG00000011008	protein-coding	Mcoln2	50.1493	88.7986	44.154	15.4069	77.0202	20.972	39.4764	59.0208	26.9792	59.1834	28.081	26.3813
20537	ENSMUSG00000011034	protein-coding	Slc5a1	0	0.779056	0	0	1.01396	0	1.16077	0	0	0.990299	0	0.685795
67605	ENSMUSG00000011096	protein-coding	Akt1s1	2528.04	2086.95	2942.24	2766.26	2074.95	2426.58	2456.84	2133.56	1949.55	2031.32	2880.03	1689.63
21376	ENSMUSG00000011114	protein-coding	Tbrg1	4065.44	4642.7	5244.45	4891.61	4526.93	5147.11	5505.47	4578.46	5649.13	4623.75	5043.32	5071.49
11565	ENSMUSG00000011148	protein-coding	Adssl1	90.5039	146.01	119.146	174.473	131.082	133.94	109.466	154.548	211.084	153.015	113.055	209.589
75556	ENSMUSG00000011154	protein-coding	Cfap161	5.33863	2.41829	21.2772	9.11624	4.55536	8.67025	32.4836	2.82737	7.48953	12.6087	14.4972	3.74454
72308	ENSMUSG00000011158	protein-coding	Brf1	1287.95	1320.72	1146.78	1111.9	1166.53	1040.46	1122.03	1247.8	1163.07	1271.22	1133.76	1237.71
22355	ENSMUSG00000011171	protein-coding	Vipr2	9.34112	8.64452	31.4936	11.1129	8.04319	8.83853	15.6626	10.792	25.3573	20.7247	14.7948	13.6075
18263	ENSMUSG00000011179	protein-coding	Odc1	5620.07	5428.8	7065.03	6812.42	5733.73	6955.41	6844.79	5825.67	6828.24	4681.96	6027.56	5088.12
66628	ENSMUSG00000011254	protein-coding	Thg1l	587.488	555.829	566.16	482.413	569.25	534.753	531.394	476.395	430.289	503.623	560.374	395.113
11492	ENSMUSG00000011256	protein-coding	Adam19	4990.14	5626.06	2675.04	3176.48	4933.72	2794.75	2811.86	5451.87	4463.46	5279.13	2521.17	7290.66
230721	ENSMUSG00000011257	protein-coding	Pabpc4	6396.74	7254.55	6754.16	7753.96	7310.4	6223.74	6410.15	7040.2	6404.82	6229.1	6740	6896.69
74463	ENSMUSG00000011263	protein-coding	Exoc3l2	0.773905	0	0	2.98348	0	0.592447	0	1.42447	5.35447	0	5.0448	2.0687
63872	ENSMUSG00000011267	protein-coding	Zfp296	46.6186	40.6521	34.3581	42.112	51.7537	42.5551	36.7482	42.691	33.5429	45.0475	46.7211	32.2271
66968	ENSMUSG00000011305	protein-coding	Plin5	0	2.34651	2.41971	2.31805	0	3.15244	0	0	2.05437	0	0	0.682152
70616	ENSMUSG00000011306	protein-coding	Sugp1	1776.73	1781.8	2151.07	2163.67	1931.75	2167.99	2190.17	1772.52	2173.03	1834.17	2048.01	1779.66
71755	ENSMUSG00000011382	protein-coding	Dhdh	64.5453	74.8636	48.5648	46.6765	74.6228	43.2663	41.229	52.5629	29.8044	104.736	25.8058	76.3952
233056	ENSMUSG00000011427	protein-coding	Zfp790	341.517	314.252	344.972	392.508	340.162	346.755	410.457	274.858	335.473	342.96	366.704	327.814
240121	ENSMUSG00000011589	protein-coding	Fsd1	220.282	234.978	61.679	49.0403	290.315	55.2462	79.8796	222.67	88.6939	227.062	61.2933	205.245
641361	ENSMUSG00000011632	protein-coding	Pinlyp	0	0	0	1.15799	0	0	0	0.909124	1.03646	0	0	1.35936
70300	ENSMUSG00000011658	protein-coding	Fuz	278.523	277.503	315.006	307.553	266.499	268.403	290.36	277.886	246.975	276.141	375.015	227.932
80297	ENSMUSG00000011751	protein-coding	Sptbn4	10.5642	10.1391	4.91995	13.0514	7.79298	7.3949	10.5762	16.843	5.01121	10.846	6.89346	13.4538
18648	ENSMUSG00000011752	protein-coding	Pgam1	37158.3	47704.4	45339.4	46913.1	44699.1	53041.6	55469	45679.3	58449.8	44268.1	43073.3	50118.2
14020	ENSMUSG00000011831	protein-coding	Evi5	3413.31	3434.95	3919.01	3831.03	3219.02	3876.19	3756.51	3583.17	4123.89	3641.67	3650.95	3730.43
213027	ENSMUSG00000011832	protein-coding	Evi5l	875.461	1001.58	1037.73	1079.47	875.324	1071.69	1134.9	951.701	1225.14	1047.43	1022.92	1090.77
102209	ENSMUSG00000011837	protein-coding	Snapc2	948.641	983.07	1266.83	1221.41	861.45	1240.03	1159.16	971.055	1268.15	963.133	1344	1096.05
216963	ENSMUSG00000011877	protein-coding	Git1	4643.47	4218.96	4606.03	4673.92	4344.04	4456.22	4357.54	4276.01	4188.09	4516.38	4760.5	4175.41
56356	ENSMUSG00000011884	protein-coding	Gltp	2605.88	2782.93	2778.83	2789.54	2907.01	2859.31	2946.83	2768.9	2649.18	2760.27	2620.95	2629.52
12175	ENSMUSG00000011958	protein-coding	Bnip2	4124.02	4518.33	3320.77	3386.69	4136.36	3323.7	3623.59	4256.99	3652.49	4271.84	3212.97	4363.81
12455	ENSMUSG00000011960	protein-coding	Ccnt1	3838.88	3610.79	3856.28	3621.81	3611.51	4251.39	4150.87	3758.88	3554.83	3753.84	3547.86	3924.81
224024	ENSMUSG00000012017	protein-coding	Scarf2	3511.2	2993.77	4725.69	5353.43	2755.6	4488.86	4611.39	3021.27	4352.39	3113.8	5392.18	2814.4
52592	ENSMUSG00000012076	protein-coding	Brms1l	1696.69	1661.69	1216.6	1295.5	1711.4	1322.23	1633.96	1710.42	1291.96	1628.21	1252.18	1793.32
94112	ENSMUSG00000012114	protein-coding	Med15	3113.81	3079.44	3840.39	3989.74	3224.47	3627.56	3958.45	3024.69	3260.34	3567.19	3650.03	2617.09
67422	ENSMUSG00000012117	protein-coding	Dhdds	2279.23	2159.27	1763.23	1772.22	1906.73	1786.72	1753.26	2054.63	1967.38	2127.83	1824.7	2336.46
230806	ENSMUSG00000012123	protein-coding	Crybg2	2.87721	3.30703	4.29384	6.02275	6.25816	12.9392	54.6862	5.13315	10.2101	4.66882	1.85733	4.15237
67586	ENSMUSG00000012126	protein-coding	Ubxn11	16.8082	32.2456	51.4367	39.1039	34.3362	44.6903	29.2753	29.1726	43.9693	44.5258	70.6859	37.0952
68393	ENSMUSG00000012187	protein-coding	Mogat1	3.97809	0	0	2.57633	0	0	0	2.7079	0	1.06406	0	1.85392
74094	ENSMUSG00000012296	protein-coding	Tjap1	3084.77	3290.58	2119.77	2058.84	2934.99	2320.86	2631.85	3286.59	2069.57	3117.71	2082.49	3021.48
13661	ENSMUSG00000012350	protein-coding	Ehf	37.1912	7.13097	21.4677	33.3255	11.1385	103.697	116.664	5.42692	97.9083	17.2122	20.1802	10.4883
71950	ENSMUSG00000012396	protein-coding	Nanog	16.2251	8.65026	21.0024	24.9185	16.8502	14.7341	21.622	17.5955	18.0334	22.5345	10.5035	24.7738
66480	ENSMUSG00000012405	protein-coding	Rpl15	11210.1	11850	13028.3	12830.2	11966.5	13418.8	13083.3	12265.6	12186.7	11684.7	12769.2	13969
66074	ENSMUSG00000012422	protein-coding	Tmem167	3219.62	3464.57	2452.61	2394.79	3139.74	2317.37	2567.77	3000.85	2437.27	3003.25	2376.17	2987.38
117167	ENSMUSG00000012428	protein-coding	Steap4	3125.58	3386.59	8138.45	5524.27	3035.65	9215.17	10605.2	1582.57	6267.02	2979.11	6222.78	1648.07
66308	ENSMUSG00000012429	protein-coding	Mplkip	497.918	436.094	390.999	343.063	549.027	337.782	404.993	411.166	396.268	474.003	373.204	467.621
16551	ENSMUSG00000012443	protein-coding	Kif11	7617.37	8427.72	8827.69	9438.4	8285.35	9922.78	9993.21	8342.91	10321.4	8178.75	8927.76	8929.96
68240	ENSMUSG00000012483	protein-coding	Rpa3	1107.58	1143.56	1077.18	994.316	1119.29	998.722	1104.59	1183.61	1149.21	1213.25	1064.35	1233.77
74568	ENSMUSG00000012519	protein-coding	Mlkl	2766.4	3121.86	3634.22	3657.24	3284.18	3640.45	3749.68	3601.72	3448.99	3304.42	3695.55	3109.83
320938	ENSMUSG00000012535	protein-coding	Tnpo3	5538.32	5798.18	5447.67	5643.57	6093.46	5641.67	5653.54	6078.75	5271.38	5560.11	5164.69	5911.31
320244	ENSMUSG00000012609	protein-coding	Ttll5	960.209	953.711	632.408	655.07	982.466	631.265	742.037	1111.16	1134.2	1359.57	726.395	1609.4
69930	ENSMUSG00000012640	protein-coding	Zfp715	506.086	470.358	525.369	535.671	581.534	593.839	576.73	391.725	483.028	445.415	507.067	477.69
57264	ENSMUSG00000012705	protein-coding	Retn	88.772	103.52	154.211	108.713	96.259	294.663	164.92	38.9748	57.4807	70.2541	141.438	21.8681
22295	ENSMUSG00000012819	protein-coding	Cdh23	228.745	353.444	143.043	148.054	353.546	181.568	217.966	388.664	131.249	262.703	83.8807	482.594
20103	ENSMUSG00000012848	protein-coding	Rps5	16303.1	17036.8	18386.2	17545	17422.3	18877.7	18124	17660.8	18769.3	16442.9	18623.3	20458.7
244550	ENSMUSG00000012889	protein-coding	Podnl1	434.993	541.973	545.682	656.366	513.49	584.856	594.03	536.482	694.183	606.141	622.849	728.613
330814	ENSMUSG00000013033	protein-coding	Adgrl1	3208.94	3462.9	3695.62	3568.48	3371.35	3685.2	4029.67	3252.36	4526.12	3037.41	4044.19	3051.87
75723	ENSMUSG00000013076	protein-coding	Amotl1	8102.71	8142.94	7150.58	7177.66	7744.46	7222.3	6539.98	7719.83	8331.46	8335.78	7046.05	9496.82
69147	ENSMUSG00000013083	protein-coding	2200002J24Rik	0	0	0	0	0	0	0	0	0	0	0	0.654277
104156	ENSMUSG00000013089	protein-coding	Etv5	2682.54	2676.23	3838.82	3613.31	2645.95	3444.63	3557.08	2571.23	4167.36	2792.2	3439.77	2571.86
70575	ENSMUSG00000013150	protein-coding	Gfod2	945.135	615.287	945.246	1062.38	765.634	972.811	948.466	816.382	730.283	731.018	965.454	759.096
102124	ENSMUSG00000013155	protein-coding	Enkd1	1038.55	1022.95	1911.23	1866.86	1051.05	2057.59	2067.89	1011.21	1676.78	957.805	1941.81	1063.13
71046	ENSMUSG00000013158	protein-coding	4933405L10Rik	1.97115	6.68613	14.0409	4.06573	10.0236	6.20811	6.8815	13.2587	4.08456	7.56226	11.1874	4.70537
11972	ENSMUSG00000013160	protein-coding	Atp6v0d1	3666.55	2905.68	3602.61	3491.41	2823.3	2998.87	3453.68	3000.92	3627.45	3068.49	3938.8	2790.5
19280	ENSMUSG00000013236	protein-coding	Ptprs	15560.6	16692.6	11518.7	11609.1	16545.9	12449.4	13086.8	14125.1	12166.4	15864.9	10575.5	16328.7
98396	ENSMUSG00000013275	protein-coding	Slc41a1	2792.71	3379.36	3231.5	3216.11	3165.83	3404.82	3565.46	3142.16	3899.66	3247.41	3043.94	3724.77
74562	ENSMUSG00000013338	protein-coding	Fer1l4	2.03485	1.98744	1.11909	2.36561	0	5.92365	18.9297	13.1322	9.0425	2.06739	5.04278	2.31731
74054	ENSMUSG00000013353	protein-coding	4931406B18Rik	12.0132	20.7398	14.7862	5.92917	12.1709	8.52806	12.9628	5.00759	27.0887	11.8966	3.95487	10.9137
210094	ENSMUSG00000013367	protein-coding	Iglon5	1991.6	1743.66	1316.34	1000.42	1570.01	1285.87	1617.38	1433.43	1665.53	2116.59	1094.2	1850.76
140486	ENSMUSG00000013415	protein-coding	Igf2bp1	355.388	582.621	70.7152	89.462	646.576	63.6584	88.2088	579.419	145.315	527.839	100.403	388.549
14422	ENSMUSG00000013418	protein-coding	B4galnt2	2.94055	2.32989	1.66687	2.33795	1.01059	0	0	1.81449	4.12156	3.94748	1.61936	2.05874
270210	ENSMUSG00000013419	protein-coding	Zfp651	1173.92	1029.64	857.587	880.284	967.183	688.674	713.182	1140.78	752.653	1052.41	891.716	1097.61
58202	ENSMUSG00000013465	protein-coding	Nelfb	2154.59	2196.93	1796.97	1756.84	2114.19	1969.82	2057.74	2330.66	1948.71	2284.53	1929.26	2441.38
170720	ENSMUSG00000013483	protein-coding	Card14	1.85023	1.85052	0.980706	0	4.85063	4.69998	1.38431	0	0	0	0.966909	0.634864
72392	ENSMUSG00000013495	protein-coding	Tmem175	737.623	620.709	763.176	751.543	647.125	643.695	655.073	666.482	622.415	713.516	822.004	678.414
76960	ENSMUSG00000013523	protein-coding	Bcas1	1.81564	5.74428	4.38925	22.8979	4.39913	3.66253	2.14198	0	5.69183	11.5885	0	18.8322
27883	ENSMUSG00000013539	protein-coding	Tango2	502.372	525.601	582.794	760.283	468.916	548.265	589.189	606.352	533.035	653.364	635.816	516.553
19378	ENSMUSG00000013584	protein-coding	Aldh1a2	4.91082	1.55445	2.49409	6.99362	1.01434	6.34995	2.32267	10.8929	10.3047	3.95105	5.67624	1.36988
226646	ENSMUSG00000013593	protein-coding	Ndufs2	5124.63	5089.68	5078.07	4937.36	5229.25	4916.54	5031.97	4637.08	4697.73	4878.36	5167.28	4895.45
66696	ENSMUSG00000013611	protein-coding	Snx31	2.94041	0.779044	4.15987	2.33927	3.02765	3.18765	0	1.81343	3.07585	3.95895	0.810546	8.24825
381629	ENSMUSG00000013622	protein-coding	Atraid	1061.96	849.021	864.486	809.281	911.333	754.801	826.978	948.754	778.008	980.489	974.241	905.167
69719	ENSMUSG00000013629	protein-coding	Cad	5907.61	5933.08	6605.02	6947.72	5840.56	6225.04	5872.71	6267.36	4638.37	5542.22	6216.79	5622.29
70163	ENSMUSG00000013643	protein-coding	Lypd8	0	0	0	0	0	0	0	0	0	0	0	0.693868
79566	ENSMUSG00000013646	protein-coding	Sh3bp5l	1318.41	1301.86	1202.29	1153.77	1233.75	1118.42	1236.31	1201.72	1046.01	1176.46	1149.31	1167.05
69864	ENSMUSG00000013653	protein-coding	1810065E05Rik	0	0	0	0	0	0	0	0	0	0	0	0
67979	ENSMUSG00000013662	protein-coding	Atad1	3648.36	3614.53	4932.37	4524.63	4020.24	4513.03	4998.86	3815.68	4337.89	3401.44	4710.71	3669.35
19211	ENSMUSG00000013663	protein-coding	Pten	6344.59	6274.16	8174.68	8476.07	6040.63	7811.18	8073.15	6368.5	7909.52	6548.24	8572.88	5957.12
18611	ENSMUSG00000013698	protein-coding	Pea15a	6099.02	5418.4	4725.21	4703.36	5812.98	4303.08	4557.37	5768.66	5068.4	6069.19	5184.75	5402.45
53600	ENSMUSG00000013701	protein-coding	Timm23	2245.14	2499.33	2951.78	2883.86	2585.14	2718.75	2601.91	2383.85	2432.77	2328.43	2811.64	2240.46
70047	ENSMUSG00000013736	protein-coding	Trnt1	1883.17	1785.62	2059.75	1956.11	1876.22	1754.04	1862.02	1835.54	1677.96	1745.92	1837.17	1688.32
70274	ENSMUSG00000013766	protein-coding	Ly6g6e	0	0	0	0	0	0	0	0.820151	0	0	0	0
110147	ENSMUSG00000013787	protein-coding	Ehmt2	10787	10363.8	9216.39	9477.58	10081.9	9825.32	9415.8	10229.4	8983.21	10481.6	9706.33	10571.3
66126	ENSMUSG00000013822	protein-coding	Elof1	1534.39	1551.4	1486.56	1392.88	1611.35	1449.8	1394.72	1537.27	1508.87	1575.32	1534.69	1593.61
216154	ENSMUSG00000013833	protein-coding	Med16	1693.16	1448.49	1434.68	1751	1393.81	1431.77	1346.6	1524.68	1333.57	1541.21	1643.4	1409.57
20442	ENSMUSG00000013846	protein-coding	St3gal1	18397	19614.5	15517.8	13486.2	19332.5	17821.2	16685.6	15768.1	10499.5	15372.5	14266	11040.1
216157	ENSMUSG00000013858	protein-coding	Tmem259	5858.59	5816.35	6149.85	6081.87	5928.18	6506.19	6613.15	5432.47	6586.51	5946.76	5863.31	5483.86
77733	ENSMUSG00000013878	protein-coding	Rnf170	1088.06	1016.03	1150.54	1227.6	1098.92	1361.98	1376	997.806	1388.36	1062.46	1227.24	1169.64
76686	ENSMUSG00000013921	protein-coding	Clip3	5805.38	5424.89	5009.22	5222.87	5028.26	4958.07	5606.77	5732.96	5282.8	5902.16	5297.19	5749.91
108167416	ENSMUSG00000013928	ncRNA	1700020L13Rik	3.94216	3.80549	6.64265	4.47823	3.99266	3.88121	1.10874	2.72525	1.96614	3.89654	3.20345	1.31009
21945	ENSMUSG00000013973	protein-coding	Dedd	1363.64	1500	1605.31	1536.91	1679.07	1695.5	1896.77	1471.71	1607.14	1465.22	1511.54	1527.86
69189	ENSMUSG00000013974	protein-coding	Mcemp1	2.94233	8.56176	17.5124	12.9147	6.04206	23.9299	22.0549	3.6394	6.16681	4.93846	14.6061	0
27045	ENSMUSG00000013997	protein-coding	Nit1	625.747	547.89	589.544	480.625	676.174	591.52	575.766	508.587	569.73	547.717	604.028	688.649
18507	ENSMUSG00000014030	protein-coding	Pax5	39.6303	85.7334	93.6795	108.622	68.7558	73.4302	86.7927	189.857	84.0103	57.4619	88.4353	67.9177
114604	ENSMUSG00000014039	protein-coding	Prdm15	719.184	556.564	558.793	735.989	617.601	687.692	788.114	527.855	524.814	532.363	631.818	557.634
70238	ENSMUSG00000014074	protein-coding	Rnf168	1873.36	1792.27	2512.14	2480.27	1784.93	2335.39	2608.06	1848.38	2275.44	1859.21	2438.4	1752.34
66061	ENSMUSG00000014075	protein-coding	Dynlt2b	236.833	246.943	364.672	287.944	253.409	286.366	299.598	252.284	287.803	204.371	307.359	268.818
56398	ENSMUSG00000014077	protein-coding	Chp1	6015.82	6116.59	4686.7	4828.97	6153.37	4826.62	5233.99	5693.89	4536.6	5486.68	4713.56	5362.97
63873	ENSMUSG00000014158	protein-coding	Trpv4	100.537	131.173	89.1604	92.9255	132.643	80.7311	88.0465	122.251	155.754	119.582	99.1421	181.461
100503085	ENSMUSG00000014164	protein-coding	Klhl3	62.371	59.9301	40.2528	39.6435	49.2939	44.0786	39.6015	67.9595	93.2081	67.5713	34.7613	158.391
67510	ENSMUSG00000014177	protein-coding	Tvp23b	1136.55	1074.4	1285.78	1191.97	1159.41	1323.78	1407.86	1240.56	1496.16	1161.38	1280.97	1543.47
56354	ENSMUSG00000014195	protein-coding	Dnajc7	3967.88	4141.06	4273.08	4021.81	4276.24	4055.32	4126.79	4223.16	3759.65	4128.84	3901.77	3679.61
278304	ENSMUSG00000014198	protein-coding	Zfp385c	10.3524	10.059	9.76919	1.69263	9.87058	5.18878	4.25135	4.0069	11.772	4.35098	5.50411	3.48873
12301	ENSMUSG00000014226	protein-coding	Cacybp	3336.03	3758.81	4481.87	4228.38	3795.94	3807.23	3802.39	3837.23	3127.13	3480.31	4121.04	3496.06
76779	ENSMUSG00000014232	protein-coding	Cluap1	377.829	258.158	455.776	422.915	324.027	449.372	458.819	320.618	398.368	306.984	490.9	331.497
69747	ENSMUSG00000014243	protein-coding	Zswim7	241.194	190.862	205.487	170.869	217.491	210.38	175.446	211.42	191.253	166.172	186.158	214.88
327942	ENSMUSG00000014245	protein-coding	Pigl	236.817	238.471	269.762	262.701	255.885	302.339	284.251	233.561	244.301	237.422	275.24	243.867
17991	ENSMUSG00000014294	protein-coding	Ndufa2	2954.51	2942.72	2552.69	2248.84	2906.14	2464.27	2559.38	3076.92	2449.28	2804.33	2539.86	2979.03
66449	ENSMUSG00000014301	protein-coding	Pam16	178.322	175.648	218.408	196.325	224.211	275.432	211.789	208.369	344.09	159.417	248.737	188.743
83396	ENSMUSG00000014303	protein-coding	Glis2	2016.83	1770.74	1981.81	2371.6	1808.32	1950.18	1875.81	1927.38	2490.96	2321.23	2075.75	1913.74
12864	ENSMUSG00000014313	protein-coding	Cox6c	5482.48	5401.02	5468.1	5169.98	5485.54	5570.65	5635.26	5615.1	5022.5	5151.38	5698.55	5321.64
83675	ENSMUSG00000014329	protein-coding	Bicc1	6386.94	5711.51	5673.54	5355.43	5358.49	4579.21	5368.83	5820.39	6035.38	6699.83	5700.39	5631.26
268470	ENSMUSG00000014349	protein-coding	Ube2z	7677.48	8423.63	7477.59	7385.64	7886.6	8052.63	8097.1	7801.5	8054.49	7884.47	7398.54	8335.31
72477	ENSMUSG00000014353	protein-coding	Tmem87b	1709.07	1373.69	1120.99	1057.46	1331.75	1026.8	976.509	1510.05	1103.92	1544.54	1105.5	1701.14
17222	ENSMUSG00000014355	protein-coding	Anapc1	10503	11205.7	9433.42	9291.07	11263	8416.44	8916.83	10582.8	8043.52	11782.3	8132.25	10557.1
17289	ENSMUSG00000014361	protein-coding	Mertk	366.607	205.799	237.146	209.287	232.481	143.348	125.346	245.178	269.851	354.315	255.544	333.346
22088	ENSMUSG00000014402	protein-coding	Tsg101	2977.23	2724.98	3030.2	2618.52	3007.07	2780.02	2873.1	2667.2	2915.74	3028.05	2786.83	2846.42
246694	ENSMUSG00000014418	protein-coding	Hps5	1671.63	1602.49	1835.84	1812.67	1371.59	1821.43	1968.16	1442.96	1781.9	1440.6	1830.12	1458.98
26407	ENSMUSG00000014426	protein-coding	Map3k4	1667.68	2785.44	2052.35	2169.28	1849	1599.61	1903.75	2272.35	2141.45	2238.35	1605.13	2203.38
234839	ENSMUSG00000014444	protein-coding	Piezo1	10104.3	9622.32	12496.7	12517.7	9938.33	11639.7	11966.4	9732.2	11238.9	8885.92	12058.9	8445.72
12143	ENSMUSG00000014453	protein-coding	Blk	0	0	0	0	0	0	0	0	0	0	0.78192	0.660654
68718	ENSMUSG00000014470	protein-coding	Rnf166	1159.02	1023.11	1400.45	1427.79	1044.75	1344.44	1629.5	855.926	1423.8	1194.46	1553.49	973.825
105522	ENSMUSG00000014496	protein-coding	Ankrd28	3491.21	3339.83	4055.07	4474.83	3358.51	3585.1	3686.68	4116.08	3849.32	3719.9	4129.58	3598.81
237615	ENSMUSG00000014498	protein-coding	Ankrd52	5989.32	6494.43	7042.48	6946.58	6231.97	7311.16	6372.26	5812.72	5840.56	5914.69	6390.03	5975.7
53871	ENSMUSG00000014503	protein-coding	Pkd2l2	9.4136	0	4.10127	2.96642	0.850933	7.58877	0.978797	4.68507	4.30284	1.67131	0.683905	2.31848
66384	ENSMUSG00000014504	protein-coding	Srp19	1919.75	1907.65	1759.99	1745.55	2139.28	1769.6	1896.79	1908.72	1844.36	1912.44	1701.04	2029.47
170733	ENSMUSG00000014543	protein-coding	Klra17	4.91007	0	1.69231	0	0	1.5997	1.1644	1.82216	0	0	7.95998	2.77058
268752	ENSMUSG00000014547	protein-coding	Wdfy2	1308.52	1371.39	1290.62	1344.32	1210.38	1257.12	1236.73	1327.78	1290.23	1257.34	1210.08	1124.11
78287	ENSMUSG00000014550	protein-coding	Rbsn	3142.43	2969.48	3263.12	3140.54	3163.02	2984.59	3105.97	3294.13	2841.59	3037.46	2915.74	2990.92
64658	ENSMUSG00000014551	protein-coding	Mrps25	1185.05	1241.9	1117.7	1097.68	1214.13	1153.82	1146.15	1119.06	991.111	1037.99	1303.83	995.13
27369	ENSMUSG00000014554	protein-coding	Dguok	702.237	663.283	637.296	600.83	743.596	548.352	623.291	716.574	664.65	725.926	685.959	720.568
100072	ENSMUSG00000014592	protein-coding	Camta1	378.385	407.172	325.658	359.961	381.425	393.408	359.712	352.091	524.762	406.957	325.239	581.257
12977	ENSMUSG00000014599	protein-coding	Csf1	19362.2	25273.8	16847.3	22843.7	26876.6	17693	17887.7	28894.3	15452.3	21810.5	17985.7	22770.9
229707	ENSMUSG00000014601	protein-coding	Strip1	2132.95	2424.35	2031.21	2141.02	2284.9	2168.67	2199.91	2400.95	2416.66	2173.76	2003.2	2650.69
16560	ENSMUSG00000014602	protein-coding	Kif1a	37.7434	48.4124	1.25802	10.4952	24.3763	6.6384	10.8442	61.1835	58.3513	56.2691	8.0301	92.3388
67863	ENSMUSG00000014606	protein-coding	Slc25a11	3401.82	3395.88	3118.19	2996.07	3394.67	3050.02	3236.88	3404.5	3017.57	3320.7	3240.55	3304.8
66531	ENSMUSG00000014633	protein-coding	Cmc2	647.579	585.876	778.622	729.396	641.788	771.878	748.807	649.447	787.022	580.24	825.252	543.922
231600	ENSMUSG00000014668	protein-coding	Chfr	1365.55	1394.02	1401.79	1136.45	1432.18	1223.63	1387.56	1328.89	1227.03	1282.22	1159.05	1236.02
330483	ENSMUSG00000014686	protein-coding	Ceacam16	0	0.769669	0	0	0	0	0	0	0	0	0	0
15399	ENSMUSG00000014704	protein-coding	Hoxa2	52.4519	39.6029	33.9426	27.845	48.2602	37.7841	20.9958	35.8175	33.9478	37.4676	35.9291	52.676
13522	ENSMUSG00000014725	protein-coding	Adam28	0.873803	2.08951	3.7104	1.04757	0	0.711354	3.10544	0	0.912922	1.76761	1.44928	1.8391
21766	ENSMUSG00000014748	protein-coding	Tex261	4638.13	4570.96	4262.91	4398.04	4334.86	4713.7	4220.61	4378.9	3865.88	4025.3	4822.68	3893.5
67544	ENSMUSG00000014763	protein-coding	Fam120b	1734.09	1751.52	1778.48	1586.52	1777.09	1641.51	1782.26	1702.48	1737.39	1694.06	1750.77	1678.81
21374	ENSMUSG00000014767	protein-coding	Tbp	1521.85	1508.42	1334.52	1193.95	1654.53	1311.92	1325.27	1426.75	1223.71	1556.38	1206.72	1322.87
19170	ENSMUSG00000014769	protein-coding	Psmb1	7847.79	7886.08	7038.99	6859.69	8360.4	7086.68	7085.34	8043.66	7003.2	7828.15	7206.91	8436.82
18567	ENSMUSG00000014771	protein-coding	Pdcd2	655.755	570.447	607.083	579.564	614.665	475.549	510.288	567.67	493	605.652	658.662	480.927
13388	ENSMUSG00000014773	protein-coding	Dll1	100.501	79.7379	76.4044	84.6463	54.8698	105.626	132.625	65.0674	65.7425	81.3398	64.015	60.8725
78688	ENSMUSG00000014776	protein-coding	Nol3	100.276	107.971	59.8756	49.7337	90.4485	59.0594	46.494	99.6067	79.5081	83.0793	43.1406	119.986
234686	ENSMUSG00000014778	protein-coding	Fhod1	1488.99	1582.5	1947.31	2201.1	1417.14	2098	2097.86	1331.68	1967.66	1332.07	2142.46	1194.33
102075	ENSMUSG00000014782	protein-coding	Plekhg4	78.336	84.9349	103.257	114.575	99.5846	92.2037	122.86	95.7151	203.685	58.6838	87.2415	80.6594
277973	ENSMUSG00000014786	protein-coding	Slc9a5	600.521	698.884	676.017	948.8	669.712	839.087	875.105	747.577	1011.11	685.419	778.732	990.994
234683	ENSMUSG00000014791	protein-coding	Elmo3	62.578	42.7161	87.1036	76.3634	73.4828	82.7986	98.4627	64.0582	113.447	53.9923	79.1442	49.8003
20855	ENSMUSG00000014813	protein-coding	Stc1	606.972	1726.81	867.034	1015.08	1516.14	1819.46	1793.61	1080.17	1900.61	1258.55	601.208	2204.94
74356	ENSMUSG00000014837	protein-coding	Matcap1	182.74	175.125	181.45	227.126	205.967	160.547	127.379	231.269	179.524	194.066	191.406	242.834
67971	ENSMUSG00000014846	protein-coding	Tppp3	135.28	177.124	225.681	231.704	168.882	177.637	200.99	179.166	294.316	163.397	183.327	203.081
17686	ENSMUSG00000014850	protein-coding	Msh3	1683.15	1750.45	1488.09	1468.01	1619.26	1375.52	1622.83	1599.92	1518.96	1945.81	1494.19	1517.48
279028	ENSMUSG00000014852	protein-coding	Adamts13	0.997195	2.34226	1.6326	2.32285	2.01583	3.9628	6.99608	4.56391	2.05264	3.98184	0	2.72976
66320	ENSMUSG00000014856	protein-coding	Tmem208	861.08	880.306	1019.65	929.092	759.053	1113.8	1035.51	791.887	987.548	742.375	1057.46	794.203
104394	ENSMUSG00000014859	protein-coding	E2f4	2445.79	2654.49	3952.54	3761.19	2788.9	3915.1	4013.25	2396.23	3432.11	2599.21	3674.53	2403.18
20932	ENSMUSG00000014867	protein-coding	Surf4	18034.7	19755.4	16384.3	14760.5	18878.1	15984.6	16939.4	16928.9	15018.1	18262.8	15137.8	18086.8
20931	ENSMUSG00000014873	protein-coding	Surf2	696.645	589.684	612.837	605.151	705.065	486.138	553.961	650.29	431.025	635.215	647.103	535.156
27362	ENSMUSG00000014905	protein-coding	Dnajb9	1826.03	1517.72	1479.2	1441.39	1788.01	1272.27	1584.46	1818.89	1954.96	1722.14	1356.78	1818.33
234344	ENSMUSG00000014907	protein-coding	Naf1	1530.71	1454.02	2374.44	2223.51	1551.52	2055.56	1936.47	1524.34	1792.04	1376.54	2269.72	1519.56
22612	ENSMUSG00000014932	protein-coding	Yes1	2053.13	2112.48	2189.75	2193.9	2168.55	2160.55	2217.8	2064.79	2167.37	1972.87	2073.38	2388.67
19046	ENSMUSG00000014956	protein-coding	Ppp1cb	8634.78	9520.6	9554.29	9526.16	10383.5	11477.6	10827.1	8224.01	10608.2	8824.06	9268.71	9741.93
70231	ENSMUSG00000014959	protein-coding	Gorasp2	7178.67	7949.56	6553.15	6126.14	7971.34	6539.99	7167.69	6718.96	6417.43	8094.73	5986.82	7863.83
66637	ENSMUSG00000014980	protein-coding	Tsen15	660.856	620.417	809.25	820.564	621.632	777.983	786.902	727.272	819.359	670.365	805.766	674.377
76740	ENSMUSG00000015002	protein-coding	Efr3a	6543.82	7010.05	6444.9	6769.36	6668.66	6774.79	6462.75	7085.48	6312.18	6724.09	6118.72	7150.25
59005	ENSMUSG00000015013	protein-coding	Trappc2l	794.847	588.613	906.417	806.381	610.295	786.526	741.838	532.285	740.349	597.818	1054.29	567.205
257633	ENSMUSG00000015016	protein-coding	Acsf3	543.327	523.44	811.395	767.564	506.929	879.345	833.678	470.974	731.463	486.524	795.877	459.462
13680	ENSMUSG00000015023	protein-coding	Ddx19a	3185.21	3262.51	4364.67	4073.97	3235.05	4358.78	4596.18	3241.28	4104.52	3173.26	4410.64	3308.54
50917	ENSMUSG00000015027	protein-coding	Galns	1249.22	1291.83	1338.34	1289.13	1402.43	1345.81	1524.99	1239.71	1529.97	1312.03	1493.23	1341.69
14461	ENSMUSG00000015053	protein-coding	Gata2	1409.93	1853.79	2497.4	2548.61	1480.3	2562.29	2705.46	1243.13	2455.21	1650.48	2352.15	1530.62
69379	ENSMUSG00000015083	protein-coding	C8g	16.2311	23.9287	17.3756	24.5681	10.6513	24.6068	19.1647	18.1408	14.293	17.1781	25.8963	24.4361
12496	ENSMUSG00000015085	protein-coding	Entpd2	24.7823	31.6705	24.987	21.8566	31.3763	29.7656	37.0542	23.6503	29.7916	34.4763	26.7216	30.4422
227624	ENSMUSG00000015087	protein-coding	Rabl6	4341.88	5042.86	4180.42	4615.96	4668.71	4829.52	4464.9	4763.65	4768.32	4678.48	4483.79	5368.8
19215	ENSMUSG00000015090	protein-coding	Ptgds	0	0	0.846934	0	1.89973	1.02402	0	1.19123	0	0	0.821771	0.888707
59022	ENSMUSG00000015092	protein-coding	Edf1	4775.85	5018.84	4222.22	4210.07	5348.19	4281.2	4313.71	4928.59	4073.38	4948.14	4294.54	4554.93
69454	ENSMUSG00000015093	protein-coding	Clic3	1.83159	0	0	0	3.04813	0.816326	0	0.943371	1.05783	2.8837	1.49361	0
18146	ENSMUSG00000015094	protein-coding	Npdc1	3198.02	2848.67	2795.36	2493.39	2908.55	2596.79	2778.83	2642.33	2298.07	2917.13	2870.29	2479.97
30839	ENSMUSG00000015095	protein-coding	Fbxw5	2287.49	2117.31	1969.69	2084.45	2277.59	2205.59	2026.37	2127.13	1669	2024.7	2021.72	1933.23
50799	ENSMUSG00000015112	protein-coding	Slc25a13	681.085	758.784	1049.83	1090.41	728.518	1028.68	967.937	717.951	858.574	655.029	1009.9	633.382
22196	ENSMUSG00000015120	protein-coding	Ube2i	9373.51	9821.73	8798.4	8915.13	10013.4	8640.68	8914.68	9785.06	8748.25	9579.62	8758.81	10244.8
68327	ENSMUSG00000015126	protein-coding	Tsr3	686.469	760.427	724.509	709.39	832.763	772.718	763.334	838.586	758.962	745.224	704.136	791.774
74154	ENSMUSG00000015127	protein-coding	Unkl	1357.13	1368.93	1275.86	1262.62	1250.17	1328.89	1516.51	1215.62	1469.65	1194.71	1296.35	1373.58
233328	ENSMUSG00000015133	protein-coding	Lrrk1	3165.3	2694.01	2053.87	2802.48	2660.45	1672.81	1618.7	2516.71	2778.44	2751.69	2231.84	2463.89
56847	ENSMUSG00000015134	protein-coding	Aldh1a3	20.5229	24.7997	30.2107	27.6497	24.8152	26.0313	26.3623	29.9838	62.3498	46.0668	21.7664	53.6719
109711	ENSMUSG00000015143	protein-coding	Actn1	13850.4	14626.2	10299.3	10226.8	14084.1	9898.67	9859.83	14043.4	12080	13770.2	9475.75	16235.4
64383	ENSMUSG00000015149	protein-coding	Sirt2	2614.24	2371.12	2662.07	2595.61	2375.22	2476.35	2507.72	2275.76	2587.69	2431.48	2672.98	2375.3
15388	ENSMUSG00000015165	protein-coding	Hnrnpl	13888.1	14508.4	14460.4	14731.1	13889	15035	15969.1	13734.4	14955.5	14014.8	14308.8	14518.6
70769	ENSMUSG00000015176	protein-coding	Nolc1	6218.42	6768.96	9873.84	9474.47	7054.4	9508.3	9235.89	6503.13	7290.09	6131.07	8934.53	5673.73
213819	ENSMUSG00000015189	protein-coding	Casd1	1671.43	1555.09	1647.98	1397.32	1702.35	1738.87	1985.04	1779.79	1640.99	1547.73	1576.23	1720.56
215748	ENSMUSG00000015202	protein-coding	Cnksr3	522.621	449.927	567.236	555.221	453.449	373.217	455.216	410.085	450.407	418.704	578.533	322.853
53332	ENSMUSG00000015214	protein-coding	Mtmr1	1204.01	1158.44	1405.9	1462.62	1231.9	1435.27	1418.98	1302.91	1292.74	1171.79	1558.05	1126.98
15354	ENSMUSG00000015217	protein-coding	Hmgb3	835.715	1277.43	814.61	954.017	1279.84	1013.28	977.531	1221.56	1117.36	1146.44	845.968	1533.93
17756	ENSMUSG00000015222	protein-coding	Map2	487.829	618.964	573.935	780.581	599.587	558.98	445.17	863.056	792.382	685.243	696.96	812.696
74519	ENSMUSG00000015224	protein-coding	Cyp2j9	55.1338	34.8533	50.2213	63.4938	31.495	38.1533	35.6015	42.5189	52.3929	49.7842	47.5548	38.6566
11303	ENSMUSG00000015243	protein-coding	Abca1	6489.39	4792.82	3892.09	3001.89	4754.25	3227.85	2640.1	4193.04	2717.42	4827.52	3408.2	2950.45
66536	ENSMUSG00000015247	protein-coding	Nipsnap3b	1140.84	1182.49	951.097	939.045	1183.21	950.039	998.023	1244.06	1088.64	1178.13	939.897	1235.38
66192	ENSMUSG00000015289	protein-coding	Lage3	796.954	776.746	872.732	861.543	976.575	927.84	833.594	786.873	842.093	825.512	953.811	882.882
27643	ENSMUSG00000015290	protein-coding	Ubl4a	1711.77	1883.68	1885.68	1676.29	1916.01	1859.91	1948.22	1832.36	1600.56	1767.85	1888.41	1868.59
14567	ENSMUSG00000015291	protein-coding	Gdi1	8724.18	8447.01	8298.63	8289.88	8775.96	8252.4	8712.39	8464.9	9628.42	8959.48	8197.34	9975.14
70097	ENSMUSG00000015305	protein-coding	Sash1	4868.28	5161.94	5362.9	5537.75	4736.6	5249.65	5674.44	5109.89	5499.47	4349.43	5372.43	4549.16
17873	ENSMUSG00000015312	protein-coding	Gadd45b	3441.86	2945.28	2150.15	2795.11	3336.28	2075.15	2410.19	3165.47	3586.45	3238.11	2141.08	3697.21
27218	ENSMUSG00000015316	protein-coding	Slamf1	0	2.30117	0.822536	2.29865	0.994073	0	4.5545	3.53818	2.98803	0.975314	1.58721	8.10649
66220	ENSMUSG00000015335	protein-coding	Zdhhc12	577.488	614.891	605.474	580.763	665.734	634.662	616.206	608.597	537.882	645.744	626.527	620.205
13804	ENSMUSG00000015337	protein-coding	Endog	106.608	145.971	114.561	130.294	137.567	155.994	119.169	165.234	159.298	160.216	118.293	179.09
13058	ENSMUSG00000015340	protein-coding	Cybb	4.43223	9.21668	6.82067	6.38878	1.83093	2.89693	6.31572	6.55777	2.77274	2.7005	27.085	3.74632
57437	ENSMUSG00000015341	protein-coding	Golga7	2806.86	2806.15	3723.51	3797.02	2773.41	3670.18	3773.4	3093.92	3790.74	2781.34	3708.15	3003.12
22439	ENSMUSG00000015342	protein-coding	Xk	145.465	121.505	575.753	587.866	141.424	538.85	481.016	141.175	412.769	155.484	612.017	113.772
76477	ENSMUSG00000015354	protein-coding	Pcolce2	67.8802	112.528	24.6713	34.6936	67.8634	18.8852	36.6831	201.792	85.6168	171.571	29.6152	136.995
270166	ENSMUSG00000015357	protein-coding	Clpx	1804.9	1675.08	1708.09	1710.2	1765.65	1600.12	1652.75	1727.26	2104.02	1599.6	1695.03	1775.24
67976	ENSMUSG00000015363	protein-coding	Trabd	1993.25	2141.02	2355.51	2313.77	2304.22	2369.84	2298.15	2134.15	1960.81	2129.61	2255.62	2062.79
69440	ENSMUSG00000015377	protein-coding	Dennd6b	402.975	519.693	584.966	495.345	442.123	667.996	674.367	532.157	557.621	477.665	543.204	571.391
70008	ENSMUSG00000015405	protein-coding	Ace2	0	1.23642	0	2.66118	0	1.26313	0	0	0.77176	1.56774	1.90134	0
625018	ENSMUSG00000015451	protein-coding	C4a	34.1492	17.2396	71.4488	105.6	24.4407	24.3018	60.2585	16.4909	51.7161	46.3511	25.2633	15.4935
11596	ENSMUSG00000015452	protein-coding	Ager	84.7982	101.963	95.3447	139.556	113.39	131.597	130.79	84.6464	193.37	134.662	131.726	124.266
12915	ENSMUSG00000015461	protein-coding	Atf6b	4112.14	3885.65	3995.77	3909.11	3616.91	3989.57	3814.93	3324.32	2867.32	3332.17	3950.62	2466.83
81701	ENSMUSG00000015467	protein-coding	Egfl8	12.7845	22.5691	18.4577	28.2735	18.7569	34.0346	33.4191	26.137	38.6291	11.9599	23.0884	21.3394
18132	ENSMUSG00000015468	protein-coding	Notch4	139.77	156.847	90.0608	99.8351	190.792	57.7268	145.62	123.478	129.952	219.697	24.3882	400.067
54397	ENSMUSG00000015474	protein-coding	Ppt2	1141.78	1043.56	1073.97	1153.03	1186.46	1135	1094.22	1078.21	936.244	1012.56	1155.32	1051.09
260297	ENSMUSG00000015476	protein-coding	Prrt1	8.25354	10.8017	10.31	17.038	11.5701	11.426	29.8843	13.4523	15.5346	11.7295	12.5958	8.7635
54197	ENSMUSG00000015478	protein-coding	Rnf5	1316.9	1440.94	1374.54	1315.58	1469.61	1397.4	1345.39	1432.49	1329.66	1408.91	1482.61	1541.34
329274	ENSMUSG00000015484	protein-coding	Fam163a	2.95682	3.11136	4.13683	6.97172	3.04562	19.8021	4.64564	0	5.15435	3.95774	4.05874	0.683552
381356	ENSMUSG00000015488	protein-coding	Cacfd1	1868.65	1940.7	1821.71	1846.5	1997.13	1869.56	1802.01	1847.83	1703.78	1995.63	1856.35	2240.07
15273	ENSMUSG00000015501	protein-coding	Hivep2	2733.15	3169.64	2927.48	3043.15	2486.22	2978.29	3119.89	2888.68	3208.82	2504.3	2253.92	2900.65
67719	ENSMUSG00000015519	protein-coding	2310057J18Rik	0	0	0	0	0	0	0	0	0	0	0	0
11863	ENSMUSG00000015522	protein-coding	Arnt	6390.99	5782.03	6267.79	5629.31	6094.21	5948.35	6441.12	5687.98	5792.78	6239.43	5674.03	5922.85
16398	ENSMUSG00000015533	protein-coding	Itga2	416.133	804.674	222.357	367.614	444.911	301.825	379.574	851.05	1283.71	676.343	264.053	2565.63
17434	ENSMUSG00000015536	protein-coding	Mocs2	1176.49	1293.33	1130.49	1102.45	1254.4	1085.5	1092.45	1246.9	1200.42	1361.59	1129.71	1327.33
66176	ENSMUSG00000015542	protein-coding	Nat9	210.014	188.273	218.454	256.31	216.602	208.925	196.545	228.986	253.991	193.881	217.118	226.091
16956	ENSMUSG00000015568	protein-coding	Lpl	1867.12	2097.53	532.862	465.381	1949.32	526.969	574.255	1717.44	532.611	1832.47	715.902	1973.9
11974	ENSMUSG00000015575	protein-coding	Atp6v0e	2989.62	2710.14	2780.21	2635.4	2815.64	2538.04	2587.23	2708.78	2464.22	2863.03	2892.82	2763.14
18091	ENSMUSG00000015579	protein-coding	Nkx2-5	174.562	161.612	21.6702	26.6301	181.429	27.3065	22.7381	168.514	28.1829	187.638	19.6595	181.72
57908	ENSMUSG00000015597	protein-coding	Zfp318	1463.19	1280.97	959.035	895.245	1384.27	880.268	996.89	1416.18	903.534	1438.84	860.082	1627.57
106763	ENSMUSG00000015599	protein-coding	Ttbk1	119.111	75.0362	108.937	107.285	93.2512	106.034	105.803	67.0882	103.902	83.6293	103.508	56.0181
20807	ENSMUSG00000015605	protein-coding	Srf	2908.98	3020.16	2285.28	2306.69	3077.56	2100.26	2289.14	3112.13	2464.03	2924.23	2132.56	2900.64
14462	ENSMUSG00000015619	protein-coding	Gata3	513.181	459.116	414.634	495.917	555.154	323.837	322.442	533.784	396.706	502.235	502.02	405.117
14464	ENSMUSG00000015627	protein-coding	Gata5	0	0	0	0	0	0	0	0	0	0	0	0
16776	ENSMUSG00000015647	protein-coding	Lama5	5787.96	4773.99	2570.43	3010.94	5357.2	3144.43	2088.02	5559.51	3328.25	5538.05	3346.12	4138.9
70358	ENSMUSG00000015652	protein-coding	Steap1	2843.72	3086.51	4552.26	3664.88	3272.72	4223.71	4416.03	2786.17	3150.36	2612.01	3803.27	2127.5
74051	ENSMUSG00000015653	protein-coding	Steap2	10643.1	11551.7	14380.5	13074.4	11569.2	13499.2	13861.7	10951.8	11275.5	10703.2	12664.5	9412.24
15481	ENSMUSG00000015656	protein-coding	Hspa8	104847	112957	104654	105839	114110	107160	105863	105929	100274	105691	105887	107905
321007	ENSMUSG00000015659	protein-coding	Serac1	425.606	285.429	313.766	318.119	257.215	291.885	308.702	320.577	415.518	301.561	397.691	392.747
72621	ENSMUSG00000015668	protein-coding	Pdzd11	1727.84	1814.3	1819.04	1743.07	1865.68	1835.29	1763.85	1712.14	1649.81	1826.92	1813.32	1609.27
19166	ENSMUSG00000015671	protein-coding	Psma2	4797.8	4807.49	4199.61	4055.33	5163.88	4373.37	4407.92	4726.91	4044.54	4746.12	4179.02	4769.84
75398	ENSMUSG00000015672	protein-coding	Mrpl32	772.497	826.861	632.266	737.032	933.047	668.039	642.908	913.165	694.344	839.128	645.877	887.276
84505	ENSMUSG00000015697	protein-coding	Setdb1	3859.68	3732.62	5120.35	4615.92	3618.51	5063.1	5058.16	3512.4	3896.29	3157.59	4652.83	3135.21
71790	ENSMUSG00000015702	protein-coding	Anxa9	126.362	153.367	209.501	167.295	163.945	232.419	247.549	136.789	158.588	135.878	181.809	126.959
11864	ENSMUSG00000015709	protein-coding	Arnt2	381.415	393.396	614.592	572.955	392.705	815.677	746.708	287.658	431.386	258.82	630.514	266.251
229589	ENSMUSG00000015711	protein-coding	Prune1	1862.99	1806.45	1694.04	1623.56	1849.44	1547.99	1683.36	1824.33	1795.19	1899.34	1645.67	2005.18
76893	ENSMUSG00000015714	protein-coding	Cers2	7300.84	7544.28	8145.34	8042.01	8079.01	8605	8539.95	7226.12	6776.06	7099.49	7762.93	6991.59
12343	ENSMUSG00000015733	protein-coding	Capza2	7141.84	7608.64	7430.68	7095.71	8538.63	6574.28	7147.84	8050.29	6359.35	8150.03	7216	7533.63
67220	ENSMUSG00000015745	protein-coding	Plekho1	1761.78	1818.13	1271.93	1355.15	1700.66	1320.2	1454.3	1793.15	1505.57	1733.84	1537.44	2010
22365	ENSMUSG00000015747	protein-coding	Vps45	868.79	814.767	820.799	643.262	880.716	725.871	821.908	768.381	929.975	841.472	821.45	952.604
70767	ENSMUSG00000015748	protein-coding	Prpf3	2409.45	2564.1	2437.51	2663.11	2699.69	2488.12	2616.24	2327.4	2351.94	2609.55	2527.4	2005.48
66471	ENSMUSG00000015749	protein-coding	Anp32e	8549.28	9658.33	9361.19	9787.55	10457.8	9375.62	9368.11	9646.69	9507.89	9931.78	8744.22	10052
226548	ENSMUSG00000015750	protein-coding	Aph1a	4845.51	4066.79	4531.16	4472.6	4894.73	4403.67	4891.01	4367.19	4589.66	4430.56	4882.78	4824.16
68652	ENSMUSG00000015755	protein-coding	Tab2	6633.77	6890.45	7589.95	7597.24	7016.16	7817.44	8250.67	6657.86	8484.69	7128.11	7205.89	7401.88
67418	ENSMUSG00000015757	protein-coding	Ppil4	1539.7	1400.94	1842.18	1621.46	1545	1604.41	1668.94	1442.2	1438.44	1444.73	1573.35	1242.61
12793	ENSMUSG00000015759	protein-coding	Cnih1	2952.72	3013.95	3105.38	3057.44	3292.13	3222.03	3198.27	3300.57	3264.9	2924.06	3154.1	3440.69
13860	ENSMUSG00000015766	protein-coding	Eps8	8410.81	6717.63	9259.86	8008.37	7079.08	7416.13	6763.21	7493.03	5498.88	7698.78	9504.65	4284.48
20933	ENSMUSG00000015776	protein-coding	Med22	1978.98	1967.35	1710.86	1595.31	1665.75	1598.25	1463.2	1936.75	1435.98	1870.91	1701.89	1686.28
80908	ENSMUSG00000015787	protein-coding	Abo	0	0	0	0	0	0	0	0	0	0.986895	0	0
20930	ENSMUSG00000015790	protein-coding	Surf1	1012.89	933.737	927.515	835.44	999.724	824.015	836.841	919.692	770.065	1038.65	932.075	848.952
66999	ENSMUSG00000015804	protein-coding	Med28	2120.16	2045.71	2065.21	1918.26	1841.64	1956.94	1938.05	2070.93	2054.22	1990.08	2127.79	2147.91
110391	ENSMUSG00000015806	protein-coding	Qdpr	1482.67	1336.14	1425.52	1573.11	1273.04	1295.25	1224.15	1476.84	1404.02	1314.63	1501.08	1484.73
14714	ENSMUSG00000015812	protein-coding	Gnrh1	20.5934	16.3609	22.2998	16.1978	22.998	19.4248	18.2684	34.4007	37.1986	27.5848	18.3905	27.4177
21960	ENSMUSG00000015829	protein-coding	Tnr	7.46892	5.28298	7.03205	3.95851	1.70874	7.35082	8.06398	4.59144	3.47712	0	11.6787	0
18412	ENSMUSG00000015837	protein-coding	Sqstm1	18118.1	14702.5	19521.7	18570	15170.6	16422.7	16030.5	16129.5	20567.5	16888.4	18957.5	14911.2
18024	ENSMUSG00000015839	protein-coding	Nfe2l2	8646.82	7675.87	8170.07	7067.5	7983.69	7522.51	8006.2	8194.19	7418.48	8133.52	7650.34	6453.63
20183	ENSMUSG00000015843	protein-coding	Rxrg	2.0725	0	7.8892	3.6745	0	4.17402	3.66859	0	4.35691	1.04	9.37239	0
20181	ENSMUSG00000015846	protein-coding	Rxra	4072.82	3981.45	3526.22	3349.72	3773.35	3408.92	3271.75	3771.52	3022.65	4071.39	3574.94	3566.99
229595	ENSMUSG00000015850	protein-coding	Adamtsl4	1420.2	1431.63	939.324	1103.38	1411.12	843.427	847.614	1700.26	765.253	1461.91	1134.25	1292.86
67763	ENSMUSG00000015869	protein-coding	Prpsap1	3037.45	3203.48	3141.26	3195.29	3057.9	3051.42	2767.67	2931.42	2755.6	3064	3109.05	2974.1
58227	ENSMUSG00000015879	protein-coding	Fam184b	0	4.73193	2.5135	3.52935	3.08888	4.81376	1.17689	4.60367	7.75542	2.0083	1.64506	4.84487
54392	ENSMUSG00000015880	protein-coding	Ncapg	3891.28	4082.78	3274.4	3478.06	4229.14	3666.75	3574.35	4165.34	3723.79	3875.74	3309.16	4521.73
209707	ENSMUSG00000015882	protein-coding	Lcorl	750.689	540.624	732.06	604.053	518.697	596.93	535.163	577.716	650.191	614.83	597.832	784.932
16993	ENSMUSG00000015889	protein-coding	Lta4h	2986.99	2752.06	3142.57	3101.61	2865.28	3066.63	3089.93	2985.4	3454.1	2879.52	3023.62	3131.71
71761	ENSMUSG00000015890	protein-coding	Amdhd1	3.94515	10.903	17.4167	15.1399	10.1619	19.0134	12.7837	2.72809	24.613	8.91744	8.94043	13.0018
56431	ENSMUSG00000015932	protein-coding	Dstn	7255.08	7076.96	5273	5567.64	7342.14	4594.2	4835.65	7783.67	5919.84	7335.91	5495.98	7545.21
26914	ENSMUSG00000015937	protein-coding	Macroh2a1	5345.05	6066.69	4931.06	4814.78	5633.95	5298.51	5064.07	5316.33	5086.89	5508.83	4527.85	6122.58
114674	ENSMUSG00000015942	protein-coding	Gtf2ird2	773.57	721.94	961.407	908.426	666.468	1062.22	1031.33	692.519	774.325	750.061	980.95	582.571
69168	ENSMUSG00000015943	protein-coding	Bola1	384.305	371.141	408.922	421.153	395.13	445.726	450.721	331.055	380.42	315.372	451.594	360.961
80909	ENSMUSG00000015944	protein-coding	Castor2	4328.8	3699.11	3857.44	3356.79	3330.61	3571.13	3770.76	3340.32	3408.29	3710	3461.21	2922.33
17969	ENSMUSG00000015950	protein-coding	Ncf1	2.03365	0.485123	0	0.725025	2.4192	2.96327	0	2.9094	3.22439	2.03116	4.99625	0.852722
22411	ENSMUSG00000015957	protein-coding	Wnt11	98.3199	91.608	25.266	50.0097	41.4503	16.9223	48.4961	71.6528	235.594	107.812	21.9515	239.157
11566	ENSMUSG00000015961	protein-coding	Adss	3152.02	2907.56	3087.93	3087.47	3443.63	2626.03	2640.28	3315.57	2653.63	3126.49	2979.13	3139.93
69428	ENSMUSG00000015962	protein-coding	1700016C15Rik	1.97076	0.778926	1.67322	1.18444	0	0.799943	0	0.916968	2.05122	0.989573	0	1.38664
50905	ENSMUSG00000015966	protein-coding	Il17rb	0	0	0.864166	0	0	0	0	0.941256	0	0	0	0
218865	ENSMUSG00000015970	protein-coding	Chdh	0	0	1.58329	1.11582	0	0	3.74392	0	1.97881	0	3.90309	0
56249	ENSMUSG00000015971	protein-coding	Actr8	916.198	961.968	1123.82	1049.52	907.886	1152.58	1169.99	877.173	983.849	947.64	1139.52	913.528
76612	ENSMUSG00000015980	protein-coding	Lrrc27	103.147	42.7781	77.9793	83.1778	63.7566	90.9866	74.1687	81.888	69.0768	55.9505	58.1539	104.865
57740	ENSMUSG00000015981	protein-coding	Stk32c	2.98518	0.705856	0	1.16707	2.05104	1.59122	0	1.83181	0	0	0.81519	0.686198
14272	ENSMUSG00000015994	protein-coding	Fnta	2161.03	2082.83	2554.84	2756.96	2081.02	2367.4	2523.43	2180.89	2582.19	1977.28	2801.17	2138.16
72198	ENSMUSG00000016018	protein-coding	Mtrex	3860.89	4169.58	3396.95	3357.06	4197.32	3152.82	3035.65	4337.56	2984.07	3984.35	3238.39	4100.76
16803	ENSMUSG00000016024	protein-coding	Lbp	1376.35	1693.55	1191.07	1413.94	1651.96	1456.68	1800.46	1026.35	1106.81	1686.21	1357.9	1251.45
12614	ENSMUSG00000016028	protein-coding	Celsr1	60.6312	40.4679	11.6158	24.9823	51.5827	15.0911	39.5537	52.6671	42.6233	71.1984	18.7016	31.4478
14247	ENSMUSG00000016087	protein-coding	Fli1	22.6483	28.6194	22.5666	39.3522	24.5153	16.1521	34.0169	22.661	21.6741	24.935	24.1617	24.5239
243362	ENSMUSG00000016128	protein-coding	Stard13	1674.84	1642.74	1322.54	1368.52	1543.88	1382.49	1195.96	1654.17	1833.18	1995.55	1229.54	2253.67
23963	ENSMUSG00000016150	protein-coding	Tenm1	0.529873	0	0	0	0	0	0	0	0	0	0	0
215193	ENSMUSG00000016181	protein-coding	Utp25	649.216	755.88	827.81	981.981	842.696	774.042	918.179	743.457	732.468	606.883	632.035	589.075
15483	ENSMUSG00000016194	protein-coding	Hsd11b1	250.484	82.3753	227.845	79.8366	69.6757	109.93	160.685	55.9723	131.595	176.818	133.687	49.9698
329324	ENSMUSG00000016200	protein-coding	Syt14	0.976817	0	0	0	0	0.797165	0	0	5.10017	0.991207	0.810907	0
14991	ENSMUSG00000016206	protein-coding	H2-M3	510.713	583.126	547.744	555.021	630.99	555.977	571.46	699.606	738.017	592.235	604.078	768.297
74365	ENSMUSG00000016239	protein-coding	Lonrf3	1001.29	1128.59	1330.07	1360.36	1094.69	1424.35	1396.79	1154.41	1704.17	1004.27	1183.59	1097.39
67126	ENSMUSG00000016252	protein-coding	Atp5e	1248.39	1168.84	1016.72	988.606	1114.91	1104.11	1072.14	1215.62	1107.28	1009.09	1173.6	1327.57
57314	ENSMUSG00000016253	protein-coding	Nelfcd	2301.3	2248.56	1778.19	1669.58	2204.47	1818.49	1897.66	2249.47	1671.72	2147.7	1856.01	2105.57
64138	ENSMUSG00000016256	protein-coding	Ctsz	5113.62	5445.4	6118.61	5463.68	5925.57	6552.06	6928.84	5146.89	6655.58	5472.45	6104.75	5788.55
66390	ENSMUSG00000016257	protein-coding	Prelid3b	2554.01	2798.09	2185.36	2234.64	2748.07	2177.06	2252.76	2557.81	2128.52	2535.76	2076.39	2431.51
214791	ENSMUSG00000016262	protein-coding	Sertad4	916.824	973.167	871.27	881.074	887.301	703.301	780.713	1017.32	816.915	1023.41	939.391	1223.62
14990	ENSMUSG00000016283	protein-coding	H2-M2	0	1.61427	0.870624	0	0	0	0	0.945575	0	1.02703	0.705902	0.715601
22209	ENSMUSG00000016308	protein-coding	Ube2a	2397.88	2563.17	2527.52	2442.47	2711.54	2744.19	2613.68	2578.05	2862.46	2340.73	2346.43	2557.95
11740	ENSMUSG00000016319	protein-coding	Slc25a5	13420.9	15026.7	18457.3	18452	15174.4	18410	18007.1	14040	15028.2	12126.9	17934.8	12770.3
66496	ENSMUSG00000016344	protein-coding	Ppdpf	552.581	565.011	346.004	343.753	552.906	396.071	405.015	522.985	387.252	531.487	354.755	606.332
16536	ENSMUSG00000016346	protein-coding	Kcnq2	0	0	0	0	0	0	0	0	0	0	0	0
73368	ENSMUSG00000016356	protein-coding	Col20a1	17.6989	18.221	35.2049	31.2487	24.6959	37.1955	43.2587	28.697	43.5556	22.287	44.6715	23.9502
102866	ENSMUSG00000016382	protein-coding	Pls3	8469.53	8210.19	10207.8	10679.1	7806.22	8081.48	8535.07	8966.14	10962	8289.3	10533.7	8290.09
77015	ENSMUSG00000016386	protein-coding	Mpped2	73.7834	54.7813	81.1166	118.104	73.0406	93.1623	87.2223	58.7134	74.1627	56.8913	109.963	87.3274
67050	ENSMUSG00000016409	protein-coding	Nkap	1559.1	1859.72	2152.08	2112.84	1668.83	2109.14	2230.73	1824.7	2229.68	1621.73	2016.25	1797.29
54405	ENSMUSG00000016427	protein-coding	Ndufa1	1502.45	1511	1569.44	1378.67	1661.36	1645.83	1822.02	1431.2	1511.41	1448.67	1708.44	1391.56
22431	ENSMUSG00000016458	protein-coding	Wt1	333.772	435.543	233.64	255.993	429.306	241.073	281.409	349.106	300.1	569.62	221.63	613.601
13557	ENSMUSG00000016477	protein-coding	E2f3	1436.57	1541.51	1479.29	1400.38	1478.61	1406.33	1455.52	1504.52	1511.26	1419.29	1376.58	1395.47
12946	ENSMUSG00000016481	protein-coding	Cr1l	1268.46	1162.42	1168.98	988.908	1226.17	1035.8	1200.88	1310.13	1048.92	1181.72	1214.67	1195.89
67533	ENSMUSG00000016487	protein-coding	Ppfibp1	9210.9	9955.58	8179.33	9320.54	9056.37	7466.86	7912.13	10376.9	10166.8	10220.5	8084.72	11361
17221	ENSMUSG00000016493	protein-coding	Cd46	42.2697	37.7095	36.1274	25.0731	24.5407	33.1887	34.2979	28.2134	26.5997	35.2096	38.1236	38.4392
12490	ENSMUSG00000016494	protein-coding	Cd34	321.837	341.349	2684.03	3663.42	335.075	1864.64	1547.45	669.588	2058.14	491.779	3260.83	405.36
67759	ENSMUSG00000016495	protein-coding	Plgrkt	1281.24	1211.57	1494.8	1419.28	1229.44	1376.54	1490.43	1217.85	1643.33	1244.37	1665.82	1144.55
60533	ENSMUSG00000016496	protein-coding	Cd274	515.825	471.801	572.665	636.386	583.281	502.667	504.753	674.672	678.168	580.606	568.615	456.513
58205	ENSMUSG00000016498	protein-coding	Pdcd1lg2	0	0.774929	4.18023	4.66219	0	0	1.1598	1.81423	16.4852	0.985766	0.807567	3.42932
66596	ENSMUSG00000016503	protein-coding	Gtf3a	1749	1807.38	2176.44	2083.64	1762.2	2144.69	2075.5	1639.71	1941.79	1579.42	2084.34	1782.27
76366	ENSMUSG00000016510	protein-coding	Mtif3	292.47	322.904	473.583	480.35	330.414	430.461	429.481	332.733	353.655	321.839	436.444	374.07
140887	ENSMUSG00000016520	protein-coding	Lnx2	814.245	730.464	746.507	973.847	758.906	745.308	822.062	644.985	764.213	714.974	729.538	728.238
329244	ENSMUSG00000016524	protein-coding	Il19	2.6484	3.5062	7.2726	0	6.33166	7.56125	1.25249	0.719056	3.68116	1.77994	3.21203	2.98793
226419	ENSMUSG00000016526	protein-coding	Dyrk3	132.076	121.782	181.218	229.647	121.054	137.882	133.453	144.56	184.456	128.591	199.168	156.031
17164	ENSMUSG00000016528	protein-coding	Mapkapk2	10297.6	8733.03	10055.7	8064.01	8097.23	10222.5	10510.8	6929.01	8339.87	8248.2	9199.23	6942.77
16153	ENSMUSG00000016529	protein-coding	Il10	2.93657	1.55716	1.67374	1.17405	0	1.59571	0	0	15.3306	1.9792	2.43054	2.0688
16784	ENSMUSG00000016534	protein-coding	Lamp2	34579.5	30986.6	31394.9	28859	30810.2	27189.6	30753.6	32586.5	30208.8	31776.4	32389.3	29121.1
54138	ENSMUSG00000016541	protein-coding	Atxn10	7815.57	7566.8	7055.26	6665.56	7411.31	6308.81	6647.18	7405.34	7522.63	8129.75	6820.82	8472.49
239554	ENSMUSG00000016552	protein-coding	Foxred2	2414.04	2651.72	2488.07	2607.25	2762.07	2682.26	2790.83	2989.87	2596.15	2803.1	2488.95	2724.98
55944	ENSMUSG00000016554	protein-coding	Eif3d	8763.06	9965.45	9980.84	9749.08	10592.4	10395.8	9245.36	9341.29	8451.97	9514.39	9323.77	10215.8
15081	ENSMUSG00000016559	protein-coding	H3f3b	43674.5	42875.7	38411.3	39130.8	43076.7	40615.8	42323.1	43772.3	41406.7	40025.8	40591.9	38616.2
18141	ENSMUSG00000016619	protein-coding	Nup50	5350.84	6427.34	5304.42	5461.78	6450.47	5472.55	5324.79	5755.28	5055.35	5510.12	5010.85	5944.88
271305	ENSMUSG00000016624	protein-coding	Phf21b	14.6634	13.0521	14.0647	12.9858	23.8597	12.6268	17.4378	25.6068	13.7074	30.1285	10.02	22.5572
67042	ENSMUSG00000016637	protein-coding	Ift27	1134.52	1054.3	1245.23	1152.45	1098.94	1190.06	1283.78	1066.53	930.745	1104.48	1300.51	940.251
23970	ENSMUSG00000016664	protein-coding	Pacsin2	5773.47	6175.51	6277.32	6096.58	6027.62	5906.14	6140.89	6101.9	5808.15	6224.16	6034.2	6006.21
12763	ENSMUSG00000016756	protein-coding	Cmah	20.8856	33.5277	8.86276	2.96317	10.2045	4.03811	4.88583	14.1968	27.8207	33.7088	6.8237	7.86016
223723	ENSMUSG00000016757	protein-coding	Ttll12	4172.82	4888.7	4515.41	4829.06	4785.11	4644.85	3969.32	4501.84	3891.67	4262.2	4478.62	4947.91
12124	ENSMUSG00000016758	protein-coding	Bik	39.2525	39.4187	15.1338	17.4542	37.1418	33.0281	20.1684	44.901	30.4858	40.4718	26.0063	45.6209
268741	ENSMUSG00000016831	protein-coding	Tox4	2976.22	2922.48	2897.41	3124.29	2663.59	2949.79	3235.7	3255.54	2913.09	2960.6	3333.4	3113.67
68735	ENSMUSG00000016833	protein-coding	Mrps18c	893.323	795.713	892.687	805.108	876.976	832.197	737.844	912.537	919.464	771.14	884.652	870.748
240725	ENSMUSG00000016918	protein-coding	Sulf1	2695.67	1780.32	363.822	329.058	1416.39	140.293	236.129	1663.07	834.166	2648.98	310.293	3440.06
67996	ENSMUSG00000016921	protein-coding	Srsf6	9774.12	9868.79	8700.61	8716.87	9607.71	8635.53	9105.11	9276.21	8389.55	9687.5	8694.94	9177.4
18803	ENSMUSG00000016933	protein-coding	Plcg1	3628.88	3726.96	2455.41	2448.25	3216.75	2452.23	2535.86	3606.22	2764.58	3768.01	2478.45	4296.77
70382	ENSMUSG00000016940	protein-coding	Kctd2	608.302	623.659	480.396	481.086	560.697	560.218	552.876	542.509	605.247	536.541	581.173	674.552
71753	ENSMUSG00000016942	protein-coding	Tmprss6	40.2431	20.1205	15.3275	11.7491	35.2606	16.3147	16.7667	21.9692	32.9874	18.5048	14.1674	27.6201
69259	ENSMUSG00000016946	protein-coding	Kctd5	3111.83	3241.79	2547.51	2620.51	3177	2538.16	2587.37	3182.78	2976.81	2964.95	2304.85	3869.87
195236	ENSMUSG00000016982	protein-coding	Pom121l2	1.51282	0	0	2.65977	1.27703	1.8126	1.78429	0	3.16383	1.21491	1.86874	1.04614
68145	ENSMUSG00000016984	protein-coding	Etaa1	1083.26	1224.84	1096.46	1090.12	1137.8	1160.6	1213.3	1158.81	1009.87	1049.58	1095.76	1309.43
17183	ENSMUSG00000016995	protein-coding	Matn4	3.66804	1.86544	6.75081	4.9944	3.06334	10.1062	7.59595	1.12127	3.39795	2.37936	2.97278	0.790654
20568	ENSMUSG00000017002	protein-coding	Slpi	143.646	677.238	319.256	324.722	364.187	1525.68	1961.7	139.512	700.401	152.114	303.7	187.665
20971	ENSMUSG00000017009	protein-coding	Sdc4	21969.3	21632.9	20691	18698.8	21859.6	18903	19725	20977.6	17994.5	19298.2	19134.6	17654
16164	ENSMUSG00000017057	protein-coding	Il13ra1	11771.1	15937.5	10336.2	10804.9	14652.4	11205.9	13323.2	14411.6	9957.5	13088.2	10351	11380.4
28078	ENSMUSG00000017064	protein-coding	Prl5a1	0	0	0	0	0	0	0	0	0	0	0	0
17966	ENSMUSG00000017119	protein-coding	Nbr1	7023.95	6437.26	6737.23	6143.14	6748.33	6634.08	6779.13	6056.79	6310.1	6907.74	6840.34	6422.96
19157	ENSMUSG00000017132	protein-coding	Cyth1	890.258	879.132	914.269	892.034	903.814	934.993	953.79	871.482	1004.35	918.548	939.245	946.443
74194	ENSMUSG00000017144	protein-coding	Rnd3	5483.3	4000.41	4911.1	4701.91	4247.88	4023.69	4987.96	4650.97	5089.32	4612.23	4692.7	4031.87
12189	ENSMUSG00000017146	protein-coding	Brca1	4438.11	4398.42	4891.1	4564.97	4214.23	4605.2	4919.21	4301.77	4158.14	4468.02	4574.71	4007.59
53321	ENSMUSG00000017167	protein-coding	Cntnap1	809.096	931.086	1032.81	912.462	977.129	1284.44	1264.31	782.22	726.035	876.445	824.639	739.432
68106	ENSMUSG00000017176	protein-coding	Nt5c3b	2176.8	1981.48	2736.17	2602.44	2517.94	2649.25	2494.09	2232.55	2229.69	2143.19	2559.88	2087.66
52469	ENSMUSG00000017188	protein-coding	Coa3	1107.58	1153.86	1345.35	1263.14	935.98	1375.76	1179.78	1139.57	1194.01	949.536	1062.14	1141.54
69376	ENSMUSG00000017195	protein-coding	Zpbp2	1.7318	2.26236	1.4832	7.08158	2.25473	1.40755	0.967878	2.41049	3.30633	2.87558	3.38601	1.82817
57911	ENSMUSG00000017204	protein-coding	Gsdma	1.95978	1.5531	1.6662	0	2.02949	2.38227	3.47867	4.52584	2.05938	1.97546	1.61721	1.36865
23989	ENSMUSG00000017210	protein-coding	Med24	2913.91	2734.38	3319.59	3080.37	3043.21	3220.93	3461.15	2722.53	2554.88	2835.52	3065.03	1981.27
22123	ENSMUSG00000017221	protein-coding	Psmd3	8770.79	9326.59	10574.5	10516.1	9295.21	10907.5	9941.41	8633.03	9868.17	8898.8	10047.8	8845.14
50912	ENSMUSG00000017264	protein-coding	Exosc10	5789.16	6001.29	6006.28	5478.54	6152.57	5304.62	5581.12	5884.56	5547.97	5982.1	5615.91	5570
67201	ENSMUSG00000017286	protein-coding	Glod4	1281.44	1190.43	964.231	1097.26	1246.66	1219.42	1160.97	1136.84	926.916	1124.63	967.408	1555.23
68299	ENSMUSG00000017288	protein-coding	Vps53	1702.54	1606.76	1724.77	1574.14	1598.86	1471.14	1495.26	1665.15	1470.02	1546.07	1702.44	1414.41
216965	ENSMUSG00000017291	protein-coding	Taok1	5610.56	6142.17	6022.78	5950.79	5766.53	6062.58	5537.75	6064.46	6034.25	5612.88	5540.49	5799.43
76233	ENSMUSG00000017299	protein-coding	Dnttip1	1384.08	1319.33	1068.75	1044.18	1259.27	1150.15	1267.79	1300.38	1133.44	1322.78	1181.14	1282.78
21925	ENSMUSG00000017300	protein-coding	Tnnc2	2.52728	0.66041	0	0	3.46337	0.678333	0.994147	9.80936	0.883851	2.52712	2.07417	1.7652
170789	ENSMUSG00000017307	protein-coding	Acot8	296.926	266.815	262.26	213.766	271.128	259.463	280.418	226.774	244.589	255.244	272.325	248.802
217212	ENSMUSG00000017311	protein-coding	Pyy	0	0	0	0	0	0	0	0	0	0	0	0
50997	ENSMUSG00000017314	protein-coding	Mpp2	1405.01	2101.22	1894.91	2179.56	2276.01	2610.03	2573.66	2069.8	3583.45	2136.25	1642.62	3336.67
18099	ENSMUSG00000017376	protein-coding	Nlk	2025.79	1717.11	1518.86	1502.96	1743.6	1617.8	1390.77	1753.79	1540.81	1795.41	1421.55	1429.81
22032	ENSMUSG00000017386	protein-coding	Traf4	3007.08	2816.7	2257.7	2118.58	3006.11	2244.59	2100.88	2741.97	2585.94	3081.45	2228.77	3127.52
11676	ENSMUSG00000017390	protein-coding	Aldoc	318.232	587.007	138.156	258.399	630.541	306.967	278.573	661.652	433.958	774.836	181.731	1094.07
217154	ENSMUSG00000017400	protein-coding	Stac2	716.112	1265.16	691.113	681.161	1374.54	1401.76	1324.63	1040.83	890.521	983.748	575.737	1178.64
19921	ENSMUSG00000017404	protein-coding	Rpl19	29528.3	29938.4	32896.7	31049.3	32934.5	33203.5	32150.4	30667.6	30931.5	29853.5	32994.8	32021.2
140859	ENSMUSG00000017405	protein-coding	Nek8	520.326	443.577	534.885	591.615	478.183	508.093	545.713	422.306	580.3	526.576	541.564	517.49
12298	ENSMUSG00000017412	protein-coding	Cacnb4	2.53735	4.08533	2.91585	3.05402	7.06278	77.6647	6.85498	3.91356	10.5392	4.33467	7.72455	3.59445
72324	ENSMUSG00000017417	protein-coding	Plxdc1	7.4953	7.82674	11.1896	14.9165	7.79786	11.9405	11.7491	11.499	21.0114	8.30982	25.1815	15.2024
75869	ENSMUSG00000017418	protein-coding	Arl5b	1195.32	1013.04	862.183	869.404	870.62	810.332	752.53	1057.15	1096.61	935.804	781.129	882.591
22680	ENSMUSG00000017421	protein-coding	Zfp207	7541.91	7833.14	7707.54	7558.17	8323.41	7569.99	7898.95	7345.85	6542.16	7617.17	7641.43	7045.33
69077	ENSMUSG00000017428	protein-coding	Psmd11	4514.27	5008.37	4970.18	5265.28	5047.88	5001.61	5011.17	4867.7	4823.27	4597.38	4763.93	5073.68
56745	ENSMUSG00000017446	protein-coding	C1qtnf1	2198.17	1693.52	1876.96	1503.7	1636.79	1566.47	1608.7	1578.41	1392.02	2085.09	1788.88	1309.07
19193	ENSMUSG00000017453	protein-coding	Pipox	0.889731	0	0	0	0	0	1.05375	0	0	0	0.734397	0
21858	ENSMUSG00000017466	protein-coding	Timp2	21663	19250	22242.3	22844.6	20387.2	20478.1	20919.9	20616.9	19585.9	20485.1	23665.5	16531.5
76014	ENSMUSG00000017478	protein-coding	Zc3h18	4994.12	4869.03	6625.52	6797.71	5128.05	6598.49	7099.35	5133.05	5996.58	4578.06	6524.58	4652.23
21974	ENSMUSG00000017485	protein-coding	Top2b	4470.76	4540.09	4681.17	4887.35	4554.82	4820.07	4453.28	4788.77	4172.29	4656.03	4870.86	4687.61
218772	ENSMUSG00000017491	protein-coding	Rarb	1381.16	703.565	1297.7	782.02	900.599	1019.35	657.279	675.336	1339.4	1206.99	1010.61	1326.03
16010	ENSMUSG00000017493	protein-coding	Igfbp4	1918.89	1182.47	8380.76	7448.87	825.984	7299.3	7762.21	875.101	8058.67	1331.38	10037.2	733.923
23834	ENSMUSG00000017499	protein-coding	Cdc6	2527.5	2457.45	3088.72	2888.87	2563.32	2833.41	3078.52	2411.62	2680.27	2333.32	2924.5	2219.23
52615	ENSMUSG00000017548	protein-coding	Suz12	7693.58	7931.97	8200.84	8580.83	7892.01	8368.1	8131.09	8290.89	8708.09	7508.42	8090.88	8210.28
237877	ENSMUSG00000017550	protein-coding	Atad5	2030.88	2113.47	2513.71	2423.83	2067.64	2513.46	2248.37	2087.2	2386.56	1935.34	2138.88	2055.85
54394	ENSMUSG00000017561	protein-coding	Crlf3	1899.89	2001.33	1875.35	2071.01	2053.84	2129.57	2158.64	1902.41	2251.1	1935.79	2041.43	2129.42
16675	ENSMUSG00000017588	protein-coding	Krt27	0	0	0	0	0	0	0	0	0	0	0	0
217169	ENSMUSG00000017607	protein-coding	Tns4	33.3745	47.6444	293.896	285.825	71.3729	579.409	464.388	20.7552	294.512	41.3908	334.523	23.1103
21927	ENSMUSG00000017615	protein-coding	Tnfaip1	4587.81	4884.39	4683.87	4875.52	4805.44	4388.2	4420.49	5061.76	4351.86	5097.1	4727.17	5206.51
109934	ENSMUSG00000017631	protein-coding	Abr	3457.6	3675.82	3823.09	3855.47	3348.16	3792.99	4200.09	3339.67	3544.22	3197.3	3841.06	3432.76
268451	ENSMUSG00000017639	protein-coding	Rab11fip4	15.4696	8.43507	7.85912	15.7424	2.75826	7.52376	5.51613	7.37643	33.646	6.70864	22.0666	17.5743
21939	ENSMUSG00000017652	protein-coding	Cd40	5.36838	0.692247	0	0.519571	21.0544	2.12012	0	1.56352	0	6.30936	0	2.94439
228875	ENSMUSG00000017664	protein-coding	Slc35c2	993.931	997.277	815.559	822.041	1012	839.584	901.102	1029.96	765.903	921.739	885.629	956.627
228876	ENSMUSG00000017667	protein-coding	Zfp334	935.645	995.041	890.937	938.404	858.799	1019.92	980.985	954.323	936.919	914.863	910.744	1089.5
140579	ENSMUSG00000017670	protein-coding	Elmo2	4320.85	4120.41	3609.63	3588.47	4083.45	3519.09	3798.08	4049.03	3142.99	4089.82	3663.48	3682.07
78889	ENSMUSG00000017677	protein-coding	Wsb1	8355.37	9003.21	8109.37	8209.5	8834.33	8082.05	9118.27	9158.83	10325.8	8703.21	7610.98	10758.2
76080	ENSMUSG00000017679	protein-coding	Ttpal	2078.03	1975.32	2124.09	1891.67	1854.26	2304.81	2178.13	1773.96	1568.65	1799.6	1920.78	1381.9
59040	ENSMUSG00000017686	protein-coding	Rhot1	2836.31	2772.45	2836.8	2835.52	2939.17	2838.94	2812.39	2954.11	2671.38	2848.39	2842.91	2919.11
30942	ENSMUSG00000017688	protein-coding	Hnf4g	0	0	0	0	0	0	0	0	0	0	0	0
246104	ENSMUSG00000017692	protein-coding	Rhbdl3	539.165	466.213	379.807	324.571	434.15	296.859	289.638	470.729	272.25	532.297	437.026	335.353
11486	ENSMUSG00000017697	protein-coding	Ada	932.723	512.027	969.635	823.172	530.038	688.28	711.755	573.723	732.464	786.722	916.477	489.131
26943	ENSMUSG00000017707	protein-coding	Serinc3	14056.7	12958.8	12476.6	10931	12828.2	12893.3	14198.7	12025.4	11897.7	14238.3	12582.2	11520.6
71776	ENSMUSG00000017713	protein-coding	Tha1	54.4862	48.4906	77.2659	57.6814	47.9	83.8086	98.4793	33.1878	52.0382	51.2497	83.6202	28.8054
74451	ENSMUSG00000017715	protein-coding	Pgs1	3570.88	3627.52	3490.09	3334.72	3480.24	3786.21	3678.72	3309.18	3260.38	3011.93	3477.85	3044.24
11799	ENSMUSG00000017716	protein-coding	Birc5	3585.02	4171.78	3514.31	3717.85	4391.45	3907.53	3741.54	3862.98	3715.77	4116.14	3573.37	4096.36
71562	ENSMUSG00000017718	protein-coding	Afmid	259.528	299.335	380.278	289.279	312.02	331.814	333.913	237.921	288.092	310.926	370.212	218.73
78928	ENSMUSG00000017721	protein-coding	Pigt	3262.23	3137.46	3340.01	3211.45	3574.15	3360.69	3507.34	2978.88	3236	3258	3194.31	3541.12
67701	ENSMUSG00000017723	protein-coding	Wfdc2	8.95634	4.15507	5.19214	11.2774	7.36473	13.3493	6.2631	0	68.7833	4.41837	11.6812	11.0007
18612	ENSMUSG00000017724	protein-coding	Etv4	2940.15	3293.24	2390.78	2447.38	3069.78	2575.4	2528.21	2890.89	3024.37	3608.1	2344.38	3892.8
52840	ENSMUSG00000017734	protein-coding	Dbndd2	659.084	582.276	354.488	456.777	639.884	488.984	492.82	615.25	390.119	545.386	403.155	574.787
17395	ENSMUSG00000017737	protein-coding	Mmp9	511.895	750.176	263.381	258.473	420.664	443.291	449.638	537.928	387.458	544.289	285.564	753.346
57138	ENSMUSG00000017740	protein-coding	Slc12a5	89.2088	102.916	155.114	138.898	65.0342	145.172	147.929	64.5684	164.431	95.0553	87.6491	112.542
80860	ENSMUSG00000017747	protein-coding	Ghdc	740.135	610.99	787.004	656.213	708.312	761.406	746.148	685.201	696.896	743.365	842.221	683.868
18830	ENSMUSG00000017754	protein-coding	Pltp	616.728	275.388	594.64	657.875	396.131	366.981	292.489	613.117	505.686	564.622	666.461	461.777
20499	ENSMUSG00000017756	protein-coding	Slc12a7	1852.51	1847.82	1448.21	1479.23	1761.89	1517.86	1314.58	2059.52	1420.2	1695.8	1370.44	2118.46
19025	ENSMUSG00000017760	protein-coding	Ctsa	12853	9630.29	10793.9	9033.16	9381.63	7847.97	9029.02	9417.88	7410.1	10285.1	11348.6	7299.35
71971	ENSMUSG00000017764	protein-coding	Zswim1	325.328	282.821	277.95	274.213	291.338	299.058	285.819	239.554	179.193	239.872	305.803	221.423
20498	ENSMUSG00000017765	protein-coding	Slc12a4	5969.62	6092.33	8519.33	7562.27	5820.03	7798.18	8241.45	5975.75	8478.2	6136.63	7615.01	5660.8
75642	ENSMUSG00000017767	protein-coding	Spata25	0	0.548213	1.78303	0	0	5.13828	0	0	2.95908	2.10424	0	1.44663
17913	ENSMUSG00000017774	protein-coding	Myo1c	13904.6	14761.3	13634	13504	14169.8	13193	13255.5	14664.7	13042	14516.6	13721.1	14088.6
12928	ENSMUSG00000017776	protein-coding	Crk	6624.37	6833.21	6472.68	6222.59	6528.22	5957.85	6287.11	6820.16	6387.71	6516.74	5999.61	6590.24
12867	ENSMUSG00000017778	protein-coding	Cox7c	3101.25	3086.97	3337.25	3237.87	3321.78	3431.68	3383.57	3195.44	2876.59	3101.64	3370.29	3259.43
18738	ENSMUSG00000017781	protein-coding	Pitpna	7619.54	7662.57	7648.48	7294.86	8250.23	7488.72	7556.19	7954.55	7462.58	8120.1	7377.31	7430.35
21428	ENSMUSG00000017801	protein-coding	Mlx	1392.99	1519.13	1731.46	1616.22	1642.18	1951.65	1740.87	1436.67	1370.01	1494.26	1582.54	1293.45
67998	ENSMUSG00000017802	protein-coding	Retreg3	3310.25	3192.84	2793.03	2512.98	3167.13	2969.68	2951.67	2954.8	2794.18	3096.07	2808.68	3233.62
59091	ENSMUSG00000017817	protein-coding	Jph2	200.219	106.416	64.2302	34.4167	133.035	41.9584	49.0481	160.265	68.3266	214.963	41.0798	179.765
80861	ENSMUSG00000017830	protein-coding	Dhx58	4263.43	4256.22	5158.98	5492.19	4543.1	5009.55	5125.74	5125.38	4189.51	4720.17	5614.96	3457.99
271457	ENSMUSG00000017831	protein-coding	Rab5a	4573.33	4455.86	3107.19	3073.94	4506.54	3095.97	3341.45	4450.91	3509.68	4565.51	2823.14	4805.84
71966	ENSMUSG00000017837	protein-coding	Nkiras2	875.469	993.143	774.848	818.817	927.976	914.751	895.305	940.228	805.114	948.321	861.92	1057.29
26931	ENSMUSG00000017843	protein-coding	Ppp2r5c	3179.03	3521.53	2477.25	2452.17	3463.39	2514.89	2464.02	3360.75	2736.87	3583.92	2312.15	3771.13
245866	ENSMUSG00000017858	protein-coding	Ift52	967.502	973.066	886.6	765.225	1004.43	921.099	884.983	931.562	757.562	960.383	885.246	1005.18
17865	ENSMUSG00000017861	protein-coding	Mybl2	2449.84	2703.36	2426.98	2309.16	2666.06	2522.46	2469.3	2456.3	2552.58	2538.97	2418.24	2785.67
27219	ENSMUSG00000017868	protein-coding	Sgk2	1.96571	0	7.51644	5.22746	0	4.56073	0	0	1.03723	0.988377	4.85827	0
14049	ENSMUSG00000017897	protein-coding	Eya2	2.19515	2.65102	0	0	0	0	0	0	4.1156	2.19058	0	0
56336	ENSMUSG00000017929	protein-coding	B4galt5	10381.6	10015.2	7526.8	6527.09	8782.61	7494.67	7635.85	8653.25	5949.58	9042.92	7368.15	6857.68
228858	ENSMUSG00000017943	protein-coding	Gdap1l1	3.1766	1.89239	3.01933	2.11718	6.18356	2.8502	2.83428	2.47799	8.05529	3.87775	3.22296	3.39717
15378	ENSMUSG00000017950	protein-coding	Hnf4a	0.634552	0	0.533991	0.74801	1.30972	0	2.24478	0	5.32773	5.37467	1.04399	0.440023
19223	ENSMUSG00000017969	protein-coding	Ptgis	1081.62	1056.25	971.59	893.383	1149.77	1112.14	1030.88	1000.11	950.993	1120.82	910.94	1068.49
320405	ENSMUSG00000017978	protein-coding	Cadps2	0	3.86563	0	0	0	1.31937	0	22.2758	0	0	0	0
228889	ENSMUSG00000017999	protein-coding	Ddx27	3042.26	2957.54	2988.54	2936.79	3144.01	2943.64	2936.26	3173.18	2629.26	2898.63	2919.84	2958.87
19159	ENSMUSG00000018001	protein-coding	Cyth3	4172.33	4208.96	4491.7	4184.33	4087.81	4290.42	4278.95	4198.7	4345.73	4307.11	4358.96	4099.54
72318	ENSMUSG00000018008	protein-coding	Cyth4	11.0107	24.5063	7.182	7.61181	21.5794	10.3132	13.0743	20.6148	30.2815	23.0929	9.79676	52.0516
170758	ENSMUSG00000018012	protein-coding	Rac3	94.8223	147.618	99.8156	94.6516	113.257	93.0896	142.19	114.745	152.265	108.77	90.784	148.939
74778	ENSMUSG00000018040	protein-coding	Rrp7a	3387.45	3439.89	3698.63	3568.38	3809.6	3411.83	3542.83	3085.7	2686.76	2991.97	3574.51	2549.93
109754	ENSMUSG00000018042	protein-coding	Cyb5r3	17207	15921	15165.5	15173.8	15755.6	15048.6	15323.3	15961.6	14960	17352.1	16039.4	15443.7
70422	ENSMUSG00000018068	protein-coding	Ints2	1656.03	1620.83	1948.06	1755.3	1725.87	1674.55	1665.29	1807.5	1356.36	1730.54	1577.75	1516.63
76199	ENSMUSG00000018076	protein-coding	Med13l	8325.72	7817.78	8980.48	8614.42	7538.16	7940.84	8179.29	7964.06	8775.02	8282.79	8370.26	6913.76
68024	ENSMUSG00000018102	protein-coding	H2bc4	833.373	757.095	896.9	883.481	827.482	800.944	888.105	984.483	1641.73	934.446	825.999	850.121
207495	ENSMUSG00000018126	protein-coding	Baiap2l2	47.0059	12.7957	36.046	182.9	54.7626	42.6933	60.654	23.115	59.9387	19.3513	41.947	32.4145
17135	ENSMUSG00000018143	protein-coding	Mafk	1565.36	1331.04	1603.84	1506.46	1538.14	1504.31	1469.71	1559.16	1490.91	1445.92	1604.65	1239.87
19014	ENSMUSG00000018160	protein-coding	Med1	4029.11	3990.11	3034.24	3049.17	4099.1	3237.98	3162.56	4284.22	2701.03	4392.97	3148.38	4229.89
13867	ENSMUSG00000018166	protein-coding	Erbb3	84.4458	93.2778	150.016	183.579	96.2597	194.497	172.907	93.2059	290.3	130.537	184.496	114.785
59045	ENSMUSG00000018167	protein-coding	Stard3	1211.97	1281.23	1234.07	1197.6	1339.25	1392.72	1183.06	1374.25	1239.22	1256.18	1310.05	1294.88
17305	ENSMUSG00000018169	protein-coding	Mfng	3.17755	5.56764	3.26229	6.45126	8.07816	1.88272	1.85167	4.36617	4.11667	8.68427	3.23747	8.12965
75909	ENSMUSG00000018171	protein-coding	Vmp1	18024.6	18283.9	19342.3	18266.2	16397.7	17257.9	19869.9	16732	20187.3	16488.7	18806.1	14939.2
56207	ENSMUSG00000018189	protein-coding	Uchl5	1639.39	1632.84	1560.48	1409.16	1521.34	1403.8	1313.53	1527.65	1396.95	1568.2	1375.74	1447.26
69367	ENSMUSG00000018196	protein-coding	Glrx2	415.317	380.763	405.36	397.649	364.176	420.371	461.037	426.144	460.085	401.055	366.329	439.459
20822	ENSMUSG00000018199	protein-coding	Ro60	2059.06	2207.01	2298.69	2136.99	2173.1	2426.55	1999.33	2210.67	2232.92	1901.64	2087.62	2399.88
58231	ENSMUSG00000018209	protein-coding	Stk4	2100.21	2174.69	1964.67	2007.36	2103.89	1919.71	2055.57	1987.7	2027.09	2103.85	1851.31	1893.97
18858	ENSMUSG00000018217	protein-coding	Pmp22	3334.66	3078.36	4061.31	3506.34	3038.78	4425.89	5705.73	2808.79	3856.84	3171.12	3999.19	2820.05
14566	ENSMUSG00000018238	protein-coding	Gdf9	10.0505	22.4707	9.93686	7.9226	11.2752	9.45591	22.6564	8.50699	15.8762	24.1568	8.26597	13.9699
67966	ENSMUSG00000018239	protein-coding	Zcchc10	547.732	467.945	555.289	539.056	571.61	498.639	537.063	500.214	518.141	510.096	515.648	495.944
19175	ENSMUSG00000018286	protein-coding	Psmb6	5774.67	5835.1	6542.6	6144.86	6478.84	6264.12	6373.68	6002.75	6014.86	6016.84	6358.68	5774.55
216873	ENSMUSG00000018287	protein-coding	Spag7	2072.45	1897.47	2113.72	1807.88	2065.49	1936.29	2044.68	1927.16	1854.47	1952.44	2014.46	1962.6
18643	ENSMUSG00000018293	protein-coding	Pfn1	15674.9	18476.3	16636.2	16813.8	17892.8	17194.8	16710.4	16318.4	16023.5	17220.7	15322.1	16237.5
67145	ENSMUSG00000018322	protein-coding	Tomm34	1497.38	1472.24	1656.21	1605.78	1483.58	1537.13	1427.24	1486.55	1489.59	1484.27	1622.96	1490.19
54401	ENSMUSG00000018326	protein-coding	Ywhab	10763.6	10897.8	8118.92	8216.2	10446	7842.91	8243.1	10830.3	8113.57	10453.3	8316.13	10299.3
16706	ENSMUSG00000018334	protein-coding	Ksr1	3610.11	3585.9	2978.18	3183.92	3980.3	3224.98	3618.14	3027.57	2710.13	3499.04	2588.31	2341.06
14778	ENSMUSG00000018339	protein-coding	Gpx3	35.0251	22.9242	8.59608	17.0507	26.0592	13.5041	18.8133	26.1547	7.85817	30.1349	15.5028	21.4642
11749	ENSMUSG00000018340	protein-coding	Anxa6	8860.12	8127.13	7573.68	6405.95	8509.12	7684.76	6789.41	8486.34	8835.92	8842.5	6226.47	11359.2
52712	ENSMUSG00000018347	protein-coding	Zkscan6	487.569	451.625	473.438	424.593	435.715	451.072	467.192	452.179	426.089	440.955	430.423	400.468
16647	ENSMUSG00000018362	protein-coding	Kpna2	10601.2	12957.5	9715.84	10112.8	12929.8	10651.5	10318.2	12307.9	10606.4	12621.8	9699.84	11675.1
66313	ENSMUSG00000018363	protein-coding	Smurf2	3649.7	3539.36	3530.68	3558.37	3565.43	3451.18	3374.4	3962.25	3834.38	3794.3	3365.03	4274.83
320162	ENSMUSG00000018372	protein-coding	Cep95	919.274	804.784	791.605	829.245	919.395	854.906	976.85	743.7	814.95	911.857	806.221	830.089
22344	ENSMUSG00000018377	protein-coding	Vezf1	3310.99	3298.54	2951.06	2998.48	3258.36	2986.82	3053.46	3185.98	3060.45	3455.08	2924.87	3492.58
70393	ENSMUSG00000018378	ncRNA	2210416O15Rik	1345.51	1314.19	1381.69	1236.36	1179.44	1349.09	1582.05	1249.57	1618.6	1536.71	1230.17	1754.96
110809	ENSMUSG00000018379	protein-coding	Srsf1	14773.9	15635.6	14747.3	15291.3	15846.3	15046.2	15976.6	14709.9	12726.8	14921.3	14655.9	13849.5
66610	ENSMUSG00000018381	protein-coding	Abi3	261.526	140.468	38.6425	37.6236	214.569	69.0785	96.2879	97.0162	50.1125	161.672	31.9936	63.5687
71774	ENSMUSG00000018387	protein-coding	Shroom1	84.8209	119.465	264.143	270.289	90.1354	264.689	265.643	117.014	350.33	126.856	245.386	197.261
16568	ENSMUSG00000018395	protein-coding	Kif3a	2232.43	2148.87	2029.36	2030.71	2405.02	2040.74	2170.59	2402.4	2256.03	2271.43	2024.54	2616.04
20362	ENSMUSG00000018398	protein-coding	Septin8	5805.77	5849.96	5916.09	6331.3	6072.29	5694.23	5437.23	6928.96	6239.71	6626.81	6252.29	6957.55
170749	ENSMUSG00000018401	protein-coding	Mtmr4	3089.31	3155.43	3013.6	3078.44	3044.75	3183.54	2817.44	3170.07	2774.92	3063.96	3267.93	3211.54
217038	ENSMUSG00000018405	protein-coding	Mrm1	250.596	276.583	193.777	354.811	172.643	286.052	306.024	300.933	242.532	166.171	327.749	391.796
17762	ENSMUSG00000018411	protein-coding	Mapt	1.06819	1.26491	4.85981	8.12744	0.55195	3.11589	6.13028	11.3988	12.0677	5.32464	3.56212	4.13284
76719	ENSMUSG00000018412	protein-coding	Kansl1	2790.42	2915.44	3051.85	2874.14	2781.64	2961.16	3204.71	2557.86	2875.77	2818.55	2999.67	2397.68
66771	ENSMUSG00000018415	protein-coding	Gid4	1714.37	1767.49	2023.48	2007.39	1856.04	2197.1	2223.2	1686.6	1852.78	1661.33	1871.7	1897.38
17912	ENSMUSG00000018417	protein-coding	Myo1b	3679.09	4223.96	2221.55	2392.12	3654	2527.37	3484.58	3973.11	2883.04	3433.27	2153.13	4145.48
67487	ENSMUSG00000018425	protein-coding	Dhx40	4357.58	4457.56	5005.1	4572.16	4508.27	4636.27	5206.22	4598.64	4405.3	4371.35	4548.49	3884.45
77864	ENSMUSG00000018427	protein-coding	Ypel2	854.659	684.072	595.384	583.774	843.855	516.681	668.71	830.3	694.198	669.78	573.713	695.451
11640	ENSMUSG00000018428	protein-coding	Akap1	2092.41	2333.51	2458.39	2411.08	2233.8	2592.37	2465.99	2050.27	1756.05	1863.38	2439.19	1695.35
68979	ENSMUSG00000018433	protein-coding	Nol11	2737.27	2763.86	3014.98	2813.33	2900.93	2566.04	2592.22	2854.93	2316.89	2662.51	2815	2568.13
116891	ENSMUSG00000018442	protein-coding	Derl2	1528.02	1648.2	1478.87	1467.11	1887.77	1397.49	1415.85	1607.32	1366.71	1553.43	1439.47	1648.66
12261	ENSMUSG00000018446	protein-coding	C1qbp	3967.18	4081.9	5002.1	5004.96	4077.84	4992.26	4502.08	3860.55	3745.36	3522.94	4851.26	3536.88
69723	ENSMUSG00000018449	protein-coding	Rpain	628.207	525.623	723.633	641.365	601.85	646.634	711.186	545.016	661.233	646.983	710.651	592.445
16499	ENSMUSG00000018470	protein-coding	Kcnab3	284.535	241.651	200.732	214.006	309.365	236.938	212.93	331.282	308.628	346.695	221.139	353.788
216848	ENSMUSG00000018474	protein-coding	Chd3	9483.04	9448.46	8430.8	8969.28	9027.95	8903.9	8270.82	7916.73	7081.05	8806.78	7793.04	7490
216850	ENSMUSG00000018476	protein-coding	Kdm6b	3119.48	3356.48	3084.49	2961.57	3351.78	3134.45	3182.87	3265.41	3442.66	3450.47	2420.51	4053.8
73634	ENSMUSG00000018479	protein-coding	Chct1	3.07462	1.60732	1.7023	1.22026	1.06085	1.64971	1.2078	0.953406	4.3178	3.07265	0	2.32739
66884	ENSMUSG00000018481	protein-coding	Appbp2	5033.59	4955.16	5090.58	5006.16	5011.24	5038.72	4941.86	5059.65	4955.68	4973.41	4743	4982.17
11541	ENSMUSG00000018500	protein-coding	Adora2b	1325.37	742.804	1005.33	580.893	953.162	937.917	673.332	734.13	441.847	942.313	694.649	590.584
20185	ENSMUSG00000018501	protein-coding	Ncor1	10503.5	10814.3	10771.7	10509.3	11528.2	10099	10490.2	10299.6	9156.69	11958.8	9468.67	9681.39
22368	ENSMUSG00000018507	protein-coding	Trpv2	36.7381	29.3557	10.6271	13.7553	19.7628	24.2047	14.1837	41.4386	32.3089	24.1383	12.2583	49.3386
73139	ENSMUSG00000018509	protein-coding	Cenpv	116.257	176.182	167.98	149.196	179.135	162.559	191.627	197.079	218.734	153.907	200.924	224.505
22658	ENSMUSG00000018537	protein-coding	Pcgf2	1823.64	1763.03	2050.18	2011.13	2037.39	1881.24	2023.98	1718.77	2026.25	2045.21	1990.17	1981.46
67480	ENSMUSG00000018541	protein-coding	Cwc25	1249.55	1165.96	1089.88	1161.51	1159.22	1191.11	1150.5	1210.04	1291.06	1231.93	1215.39	1184.67
72215	ENSMUSG00000018543	protein-coding	1700001P01Rik	16.6925	6.92747	3.36493	5.85479	20.3128	3.95999	8.119	20.1603	5.158	10.7981	4.03151	10.3232
108083	ENSMUSG00000018547	protein-coding	Pip4k2b	3826.74	3928.62	3984.43	3876.21	3606.06	3652.1	3496.69	3870.24	3055.59	3727.92	3975.22	3508.1
68729	ENSMUSG00000018548	protein-coding	Trim37	2974.44	3006.11	3002.09	2457.92	3038.86	2791.62	2567.64	3088.38	2235.75	2889.31	2814.05	2565.82
53422	ENSMUSG00000018554	protein-coding	Ybx2	3.07486	2.44778	2.90701	2.06053	1.92408	4.88024	3.12651	0	10.6638	2.95816	3.66262	3.26957
67181	ENSMUSG00000018559	protein-coding	Ctdnep1	4867.87	4914.7	4520.69	4956.11	4750.36	4592.39	4642.66	4689.2	4464.63	5021.68	4976	4728.83
54351	ENSMUSG00000018565	protein-coding	Elp5	1987.41	1921.25	2001.55	1771.29	1968.83	1883.86	1960.07	1816.5	1976.35	1919.52	1945.85	1846.72
20528	ENSMUSG00000018566	protein-coding	Slc2a4	37.4553	48.0497	10.7124	30.9414	38.1832	15.2911	34.0317	18.224	22.0557	32.9045	21.7243	23.8732
56486	ENSMUSG00000018567	protein-coding	Gabarap	9431.18	8217.72	8046.16	7456.03	7948.41	7001.79	7932	7911.26	7962.5	8877.48	9093.32	8075.21
53624	ENSMUSG00000018569	protein-coding	Cldn7	1.72561	1.01248	0	0	0	2.69409	6.03647	1.59211	25.6533	1.44056	7.72314	4.04395
70419	ENSMUSG00000018570	protein-coding	2810408A11Rik	46.7862	59.9299	41.1667	49.93	57.8113	35.3643	40.1967	53.7834	42.9892	58.3538	26.791	144.916
78246	ENSMUSG00000018572	protein-coding	Phf23	2243.93	2284.27	2430.25	2276.04	2414.31	2285.56	2591.55	2205.45	2324.63	2376.86	2411.41	2223.27
11370	ENSMUSG00000018574	protein-coding	Acadvl	3021.17	3305.27	3430.74	3255.31	3355.78	3518.55	3390.7	3233.01	3601.09	3212.9	3483.98	3813.24
27041	ENSMUSG00000018583	protein-coding	G3bp1	13903.5	15236.8	14538.6	14825.9	15241.8	14605.8	14656.8	15349.9	14128.5	14798.6	13751.4	14223.4
11927	ENSMUSG00000018585	protein-coding	Atox1	2052.05	2088	2194.4	2012.94	2000.43	2188.34	2188.02	1892.26	2046.21	1890.36	2306.62	1811.09
20692	ENSMUSG00000018593	protein-coding	Sparc	96967.1	103195	66780.7	63081.2	96415.5	67418.4	81699.6	95800.7	95193	116619	65526.6	127502
237781	ENSMUSG00000018599	protein-coding	Mief2	325.938	405.516	398.06	376.069	358.596	445.925	344.52	342.883	352.513	342.405	361.189	285.487
21386	ENSMUSG00000018604	protein-coding	Tbx3	479.74	795.023	555.411	487.331	551.156	789.003	1066.65	518.758	670.826	434.194	395.192	586.126
30800	ENSMUSG00000018620	protein-coding	Mmp20	0	0	0	0	0	0	0	0	0	0	0	0
17393	ENSMUSG00000018623	protein-coding	Mmp7	0	0	0	0	0	0	0	0	1.02864	0	0	0
56405	ENSMUSG00000018648	protein-coding	Dusp14	457.058	480.652	660.516	657.079	548.298	637.931	483.098	511.953	551.43	482.69	651.623	519.265
217031	ENSMUSG00000018651	protein-coding	Tada2a	1313.94	1123.03	1244.21	1227.14	1256.51	1173.01	1225.86	1169.1	1105.48	1117.48	1224.77	1131.05
22778	ENSMUSG00000018654	protein-coding	Ikzf1	0	0	0	0	0	0	0	0	0	0	0	0
103711	ENSMUSG00000018659	protein-coding	Pnpo	248.512	276.097	402.541	411.295	277.064	490.275	428.632	307.972	310.945	292.636	465.219	260.413
16834	ENSMUSG00000018661	protein-coding	Cog1	1870.06	1645.91	1669.39	1794.98	1672.84	1674.31	1926.72	1685.93	1702.8	1656.57	1897.33	1858.44
12412	ENSMUSG00000018666	protein-coding	Cbx1	3368.44	3689.84	3487.83	3747.19	3627.64	3883.83	3741.52	3531.31	3658.39	3561.86	3614.06	3697.76
80280	ENSMUSG00000018669	protein-coding	Cdk5rap3	1767.71	1776.94	2136.51	1940.97	1750.9	2189.56	2144.66	1805.59	2174.43	1850.78	2061.97	1980.32
56358	ENSMUSG00000018672	protein-coding	Copz2	1584.33	1705.62	1617.1	1549.03	1681.77	1689.24	1804.73	1623.54	1751.43	2011.4	1694.83	2006.26
68066	ENSMUSG00000018677	protein-coding	Slc25a39	4553.54	4869.86	5613.14	5384.34	5011.25	6036.69	5690.15	4631.97	5035.78	4549.26	5301.88	4697.38
78912	ENSMUSG00000018678	protein-coding	Sp2	1525.23	1360.3	1515.74	1462.04	1397.78	1272.83	1338.18	1514.17	1395.43	1606.63	1498.56	1214.82
56321	ENSMUSG00000018697	protein-coding	Aatf	1466.56	1298.96	1759.86	1721.88	1496.76	1612.87	1580.1	1480.97	1377.05	1446.77	1681.44	1302.86
16869	ENSMUSG00000018698	protein-coding	Lhx1	13.3383	34.4662	49.7136	54.4328	19.8695	91.0936	104.691	16.5676	113.905	32.2625	48.7271	36.8678
13424	ENSMUSG00000018707	protein-coding	Dync1h1	21018.9	20036.7	15355.3	15776.5	18001.6	14586.7	13963.8	20955.2	15651.4	20422.2	15521.8	19802.3
103737	ENSMUSG00000018733	protein-coding	Pex12	330.548	307.937	256.162	220.935	288.629	220.373	299.539	275.529	158.178	273.478	277.389	254.071
83431	ENSMUSG00000018736	protein-coding	Ndel1	4184.75	4038.48	4315.32	4051.89	3857.28	3913.6	4300.74	3922.25	4355.28	4348.38	4144.52	3776.1
71998	ENSMUSG00000018740	protein-coding	Slc25a35	129.271	89.0341	153.607	126.2	98.5246	99.2599	158.177	84.7814	104.727	101.522	130.478	53.9714
75580	ENSMUSG00000018750	protein-coding	Zbtb4	2908.66	3150.34	2765.2	2880.13	2834.63	2883.42	2961.13	3134.23	2874.14	3421.94	2858.88	3233.08
619441	ENSMUSG00000018752	protein-coding	Tnfsfm13	454.379	490.731	774.169	655.101	431.171	727.04	660.534	386.587	646.708	505.214	778.158	430.094
24070	ENSMUSG00000018761	protein-coding	Mpdu1	1175.07	1053.54	1125.34	1065.78	1093.03	1075.16	1048.35	957.429	969.676	1135.68	1161.16	976.272
23879	ENSMUSG00000018765	protein-coding	Fxr2	6175.14	6155.13	6996.1	6597.6	6354.16	7031.57	7376.85	6078.21	6877.3	5942.5	6729.7	6207.31
228033	ENSMUSG00000018770	protein-coding	Atp5g3	6194.55	6609.41	6095.49	5850.96	6758.79	5951.63	6015.02	6648.96	5674.16	6148.21	6021.57	6787.38
12514	ENSMUSG00000018774	protein-coding	Cd68	221.678	172.511	118.263	148.535	247.143	86.9778	118.505	256.062	178.721	228.327	109.453	183.123
14081	ENSMUSG00000018796	protein-coding	Acsl1	1784.18	1942.64	1899.27	1906.75	2025.71	1757.63	1954.35	1789.76	1311.36	1555.51	1913.42	1217.63
217265	ENSMUSG00000018800	protein-coding	Abca5	1710.78	2384.32	2009.56	1555.8	1989.96	1978.23	1992.54	2354.35	2207.46	1862.23	1384.42	2754.01
319822	ENSMUSG00000018809	protein-coding	Smyd4	629.489	542.33	564.983	561.058	673.875	589.949	623.593	542.75	607.166	633.772	639.509	685.635
16985	ENSMUSG00000018819	protein-coding	Lsp1	1046.12	686.906	517.284	463.685	802.131	402.327	446.068	788.193	650.334	1076.24	532.717	1149.62
319740	ENSMUSG00000018820	protein-coding	Zfyve27	1420.68	1458.76	2152.71	1937.16	1425.23	2111.64	2077.36	1422.1	2156.3	1402.86	1944.22	1642.98
69534	ENSMUSG00000018821	protein-coding	Avpi1	1119.42	1051.86	1483.66	1459.03	1087.02	1463.95	1359.61	1087.16	1664.54	1189.88	1603.78	1302.43
17880	ENSMUSG00000018830	protein-coding	Myh11	6.05787	7.56914	10.5355	11.9288	8.36491	9.42032	9.1864	8.95471	14.3519	9.78054	7.09837	11.9693
19364	ENSMUSG00000018841	protein-coding	Rad51d	553.065	523.699	567.552	537.463	499.984	528.395	594.62	608.587	476.044	535.442	600.069	583.991
211347	ENSMUSG00000018846	protein-coding	Pank3	6540.96	6693.62	6671.06	6422.35	6143.91	6710.12	6885.21	6426.37	7103.52	6024.22	6256.86	7153.19
104458	ENSMUSG00000018848	protein-coding	Rars	4852.84	5086.1	5089.55	5137.91	5688.04	4738.58	4823.93	5248.4	4229	4891.84	4920.8	4942.92
211652	ENSMUSG00000018849	protein-coding	Wwc1	583.71	909.001	866.949	890.18	762.958	653.561	515.851	742.56	595.944	626.192	745.608	738.749
68572	ENSMUSG00000018858	protein-coding	Mrpl58	779.101	858.608	863.264	888.307	825.538	865.849	931.93	765.119	771.726	713.638	891.446	787.419
14149	ENSMUSG00000018861	protein-coding	Fdxr	398.108	452.124	572.425	518.822	415.793	614.992	594.767	377.85	529.447	409.814	587.586	479.153
69602	ENSMUSG00000018862	protein-coding	Otop3	0	0	0	0	0	0	0	0	1.02936	0	2.43065	0
29859	ENSMUSG00000018865	protein-coding	Sult4a1	0	0	0	0	0	0	0	0	0	0	0	0
67036	ENSMUSG00000018882	protein-coding	Mrpl45	2062.03	2006.93	2240.35	2054.62	2327.42	2002.98	2191.09	2218.35	2055.3	2125.65	2120.22	2233.08
17189	ENSMUSG00000018893	protein-coding	Mb	4.2346	3.62686	2.3842	2.74028	4.36162	7.36361	3.39998	7.77766	7.39128	2.11545	3.11769	5.38613
16362	ENSMUSG00000018899	protein-coding	Irf1	4022.9	3575	3384.15	3647.59	3781.76	3092.77	3277.69	4308.35	3493.67	3867.02	3759.14	3266.13
20520	ENSMUSG00000018900	protein-coding	Slc22a5	446.497	479.422	457.015	471.182	468.882	463.123	507.629	497.155	489.204	450.343	469.567	446.149
18452	ENSMUSG00000018906	protein-coding	P4ha2	6176.95	9343.98	5667.45	5971.33	8295.72	7154.73	8629.55	8552.81	10748.3	9002.67	4530.85	13442.3
109689	ENSMUSG00000018909	protein-coding	Arrb1	1959.08	2427.16	2299.41	2401.06	1963.83	2362.92	2095.64	2252.14	3102.91	2340.2	2439.86	2662.25
12981	ENSMUSG00000018916	protein-coding	Csf2	50.9417	46.5888	90.58	55.1146	64.7043	125.151	113.819	39.2121	141.634	32.5804	50.1408	84.9904
75604	ENSMUSG00000018919	protein-coding	Tm4sf5	0.826499	0	1.36353	0	0	2.63666	0	0	0.849851	0	3.89737	0.571938
66102	ENSMUSG00000018920	protein-coding	Cxcl16	2170.62	2333.19	5184.68	4568.12	2071.62	4864.11	5767.73	2089.99	5928.34	2125.02	5121.29	2620.55
75273	ENSMUSG00000018921	protein-coding	Pelp1	2610.87	2702.01	2805.66	2824.07	2678.32	2752.12	2742.94	2672.48	2297.06	2539.68	2926.63	2521.75
66172	ENSMUSG00000018923	protein-coding	Med11	658.452	701.469	712.176	768.975	685.017	777.969	727.884	703.617	611.182	699.07	770.849	658.452
11687	ENSMUSG00000018924	protein-coding	Alox15	0.600932	0.949442	1.53404	3.55926	10.678	5.82607	2.13081	1.10924	3.80859	0	2.47449	3.53404
629303	ENSMUSG00000018925	protein-coding	Heatr9	7.83811	24.9093	42.4214	41.0452	30.1506	39.8311	31.2955	21.773	27.718	18.762	37.3121	17.8901
20305	ENSMUSG00000018927	protein-coding	Ccl6	1.32889	0	0	0	0	0	1.5718	0	0	0	0.5227	2.0567
20303	ENSMUSG00000018930	protein-coding	Ccl4	17.6896	22.3709	39.5314	60.8738	26.4363	73.5284	71.7974	29.2407	81.2756	25.5781	51.6619	14.4216
24083	ENSMUSG00000018931	protein-coding	Natd1	1684.46	1477.51	1728.39	1501.45	1371.83	1577.85	1812.84	1428.34	1690.15	1467.14	1742.05	1393.93
26397	ENSMUSG00000018932	protein-coding	Map2k3	3341.82	3258.58	4343.46	4445.03	3286.51	4130.38	4081.74	3428.69	3839.35	3029.19	4401.95	2739.84
22629	ENSMUSG00000018965	protein-coding	Ywhah	7547	8305.2	7391.59	7601.66	8570.68	7336.79	7714.29	8087.78	7522.46	8147.01	7561.44	8187.89
53890	ENSMUSG00000018974	protein-coding	Sart3	3750.33	3752.93	3605.55	3551.06	3189.29	3284.78	3665.18	3573.17	3678.77	3553.57	3464.87	3601.34
242705	ENSMUSG00000018983	protein-coding	E2f2	557.359	526.787	640.119	828.098	651.459	996.009	702.258	542.388	669.326	516.103	646.44	467.484
20557	ENSMUSG00000018986	protein-coding	Slfn3	5.70454	15.585	18.4825	17.2944	4.25572	22.1241	25.2518	6.95503	21.7292	9.06653	8.53358	12.5474
244141	ENSMUSG00000018995	protein-coding	Nars2	202.168	223.63	258.516	192.489	197.157	281.626	195.674	267.515	221.543	261.522	218.088	253.108
58246	ENSMUSG00000018999	protein-coding	Slc35b4	2434.64	2334.8	2438.12	2526.78	2021.76	2281.65	2278.12	2255.93	1989.59	1865.28	2514.71	1874.75
110084	ENSMUSG00000019027	protein-coding	Dnah1	25.1836	6.25084	2.47237	6.64704	30.4027	14.2701	30.118	26.8144	18.555	17.5964	3.42659	47.5323
67789	ENSMUSG00000019039	protein-coding	Dalrd3	703.039	737.914	770.973	690.334	681.811	648.818	696.493	593.781	568.612	621.119	836.709	514.339
66437	ENSMUSG00000019054	protein-coding	Fis1	2334.59	2254.1	2330.12	2156.95	2142.64	2249.17	2177.99	2196.44	2037.56	2261.72	2449.75	2096.97
18822	ENSMUSG00000019055	protein-coding	Plod1	5517.95	5945.65	4789.34	4410.54	5884.78	4651.59	4889.22	5617.44	5544.98	6341.93	4583.19	6010.06
19340	ENSMUSG00000019066	protein-coding	Rab3d	1280.52	1195.73	1008.25	1039.83	1068.48	1138.73	972.608	1010.64	1117.53	1478.2	1143.05	1264.85
69572	ENSMUSG00000019080	protein-coding	Mfsd3	124.995	119.539	158.445	112.121	178.046	88.7817	256.257	136.915	119.428	117.694	109.081	89.9195
68267	ENSMUSG00000019082	protein-coding	Slc25a22	1419.22	1482.08	1609.95	1774.34	1496.78	1686.25	1815.46	1698.6	1525.53	1406.87	1747.36	1210.46
54411	ENSMUSG00000019087	protein-coding	Atp6ap1	14627.1	12470.8	13346.5	12449.6	13020.7	12167.2	13163.4	12743.5	12368.3	12253.5	13657.2	11065.8
69537	ENSMUSG00000019088	protein-coding	Dnase1l1	607.013	547.18	601.055	587.693	541.951	529.296	555.26	527.909	640.745	591.487	718.826	535.491
11670	ENSMUSG00000019102	protein-coding	Aldh3a1	32.972	14.5311	178.417	77.7499	14.137	108.748	100.692	17.0364	85.204	16.5616	156.311	7.39094
20308	ENSMUSG00000019122	protein-coding	Ccl9	612.575	130.517	297.971	301.28	378.538	78.4482	256.475	461.317	108.547	459.307	376.478	103.649
69938	ENSMUSG00000019124	protein-coding	Scrn1	526.095	527.502	283.154	514.749	441.947	354.973	412.382	482.244	352.203	449.035	593.835	170.458
79555	ENSMUSG00000019132	protein-coding	BC005537	9217.26	8421.11	7014.41	7517.76	8315.48	7722.52	7678.91	8695.32	8597.57	8529.03	7932.06	7445.71
71780	ENSMUSG00000019139	protein-coding	Isyna1	2575.71	2066.09	3300.58	2680.1	1942.28	2711.43	2898.21	1649.96	2121.17	2145.76	3576.99	1146.81
70791	ENSMUSG00000019143	protein-coding	Hars2	751.879	640.946	709.279	655.793	776.572	750.52	674.786	901.865	605.305	830.32	716.718	780.882
12300	ENSMUSG00000019146	protein-coding	Cacng2	2.98989	0.778973	3.28275	2.30682	0	2.35598	1.17034	4.59727	4.13259	12.8684	4.09437	0
69094	ENSMUSG00000019158	protein-coding	Tmem160	387.713	404.239	339.374	354.075	419.08	382.089	329.695	363.525	379.668	334.608	403.35	376.475
19345	ENSMUSG00000019173	protein-coding	Rab5c	8420.74	8432.6	8520.88	8253.3	8740.65	8658.3	8822.75	8792.87	7968.12	8874.11	8685.29	8287.39
76571	ENSMUSG00000019178	protein-coding	Styxl1	0	1.62227	7.83765	6.27555	5.1203	1.68706	4.78046	4.08623	2.1924	5.84381	3.50879	5.12635
17448	ENSMUSG00000019179	protein-coding	Mdh2	9495.47	10173.4	11096.6	10959.7	10755.4	10705.3	10433.4	10138.9	10291.9	10058	10702.7	10435.7
14950	ENSMUSG00000019188	protein-coding	H13	5127.86	5112.75	3848.98	3573.16	5275.48	3736.42	3563.57	4998.66	3535.25	5397.44	3693.63	4585.84
74315	ENSMUSG00000019189	protein-coding	Rnf145	4396.45	5024.88	3800.62	3473.52	4403.29	4014.6	4220.65	3811.36	3746.33	4361.62	3617.95	4622.09
20266	ENSMUSG00000019194	protein-coding	Scn1b	143.417	178.522	98.1981	126.654	159.191	109.334	116.794	191.841	144.759	205.504	143.749	213.489
11973	ENSMUSG00000019210	protein-coding	Atp6v1e1	3241.87	2783.82	3590.46	2944.45	2974.03	2779.62	2834.67	2824.51	3142.81	3074.23	3365.74	2816.38
214901	ENSMUSG00000019214	protein-coding	Chtf18	1868.99	1876.78	1694.88	1893.36	2077.85	1720.28	1920.34	1928.9	1797.25	1819.69	1725.54	1949.75
16876	ENSMUSG00000019230	protein-coding	Lhx9	38.2505	54.7541	30.1234	40.1222	40.2394	19.1725	40.2233	38.6353	25.0266	29.6972	22.295	58.2852
71760	ENSMUSG00000019232	protein-coding	Etnppl	0	0	0.485027	0.78098	0	1.22338	0	0	0	0	0	0
238323	ENSMUSG00000019235	protein-coding	Rps6kl1	1.84941	0	0.761802	1.5615	0	1.46736	1.08036	2.46305	1.39269	4.61025	0	0.633018
232807	ENSMUSG00000019254	protein-coding	Ppp1r12c	2515.35	2542.07	2862.34	3050.92	2691.97	2918.68	3250.46	2550.79	3045.44	2564.93	2792.22	2492.08
11622	ENSMUSG00000019256	protein-coding	Ahr	3442.66	3312.93	2614.55	2714.92	3304.35	2453.81	2531.84	3599.15	2233.11	3641.88	2832.11	2304.11
270058	ENSMUSG00000019261	protein-coding	Map1s	2490.57	2525.45	2903.76	3032.33	2306.35	3216.47	3097.29	2272.52	2837.38	2462.29	2994.25	2251.17
13479	ENSMUSG00000019278	protein-coding	Dpep1	9.10764	6.58266	39.8986	50.2544	18.1451	71.5938	75.253	9.80334	51.2299	9.90793	66.9731	9.48874
68366	ENSMUSG00000019295	protein-coding	Tmem129	980.874	947.053	974.139	1029.2	968.937	1040.29	995.814	1020.33	802.488	942.199	1054.22	1004.57
67842	ENSMUSG00000019297	protein-coding	Nop9	1177.67	1264.11	1451.52	1360.26	1187.81	1427.07	1426.68	1262.33	1120.54	1198.83	1569.22	1155.99
15485	ENSMUSG00000019301	protein-coding	Hsd17b1	3.98012	6.98295	12.2981	6.95414	5.05445	14.9588	15.0892	4.57003	15.4678	3.9582	17.0617	6.13552
11975	ENSMUSG00000019302	protein-coding	Atp6v0a1	1921.52	1616.2	1915.29	1878.44	1561.15	1730.9	1580.62	1714.53	1794.54	1575.18	1926.59	1424.19
19183	ENSMUSG00000019303	protein-coding	Psmc3ip	857.734	794.332	894.36	798.679	887.906	792.075	808.096	797.572	761.659	814.469	854.001	735.766
14786	ENSMUSG00000019312	protein-coding	Grb7	5.38113	0.70094	0	2.71192	4.65274	1.84223	0	5.07598	7.4168	1.7878	2.09517	1.84134
71893	ENSMUSG00000019320	protein-coding	Noxo1	52.6747	79.3486	66.5853	60.7447	101.2	88.514	62.5964	59.9461	114.784	62.3891	73.5937	112.922
11754	ENSMUSG00000019326	protein-coding	Aoc3	86.6948	28.8862	25.084	21.5887	25.7768	20.1508	22.7019	54.9454	24.2285	55.0454	31.7018	28.0231
78266	ENSMUSG00000019338	protein-coding	Zfp687	2607.69	2645.11	2826.79	2818.87	2503.9	2739.45	2947.34	2428.19	2577.96	2566.43	2794.77	2660.93
71584	ENSMUSG00000019359	protein-coding	Gdpd2	1863.49	669.492	3218.42	2525.19	955.9	1556.56	1675.17	844.46	1114.24	1082.97	3429.17	177.051
101966	ENSMUSG00000019362	protein-coding	D8Ertd738e	3123.42	3069.77	4176.85	4041.5	3247.18	3913.59	4078.62	3218.53	3631.76	3066.71	4172.38	2814.37
12315	ENSMUSG00000019370	protein-coding	Calm3	13058.6	13789.5	12955.3	12960.5	14325.8	12977.9	13198.8	13068	12906	14462.1	13241.3	13155.8
26572	ENSMUSG00000019373	protein-coding	Cops3	3236.1	3303.7	3744.75	3534.55	3416.8	3449.92	3680.57	3317.76	3408.42	3390.68	3658.34	3137.88
14232	ENSMUSG00000019428	protein-coding	Fkbp8	8580.99	8241.74	10644.1	10007.8	8252.2	10716.8	10562.1	8051.7	10351.3	8620.74	10710.3	8469.08
53817	ENSMUSG00000019432	protein-coding	Ddx39b	10300.4	10759.5	9033.88	9024.43	11004.3	9388.45	9217.01	10260.6	8577.01	9992.75	9133.3	10155.8
67903	ENSMUSG00000019433	protein-coding	Gipc1	2678.45	2634.92	3325.31	3223.36	2588.14	3271.07	3162.8	2757.47	3492.11	2858.82	3416.91	2799.05
68385	ENSMUSG00000019437	protein-coding	Tlcd1	524.8	414.109	449.39	425.936	462.101	396.558	420.506	434.434	440.067	486.871	495.235	489.595
70310	ENSMUSG00000019461	protein-coding	Plscr3	2743.44	2660.95	2028.95	2152.51	2631.12	1850.57	2151.87	2774.96	2494.64	2883.26	2174.37	3002.03
19216	ENSMUSG00000019464	protein-coding	Ptger1	345.769	303.616	254.242	336.297	297.854	253.539	256.911	325.397	295.51	341.78	385.424	238.317
52666	ENSMUSG00000019467	protein-coding	Arhgef25	2599.25	2384.2	1637.83	1616.89	2457.3	1662.44	1957.82	2450.42	1913.58	2703.81	1774.81	2962.04
67439	ENSMUSG00000019470	protein-coding	Xab2	1905.52	1835.41	2674.02	2586.27	1882.28	2538.73	2533.97	1843.63	2193.43	1801.14	2725.87	1598.52
12539	ENSMUSG00000019471	protein-coding	Cdc37	8723.22	8871.74	8295.63	8490.67	9239.58	8127.17	8228.04	8853.28	7658.61	9219.36	8198.58	8721.58
19341	ENSMUSG00000019478	protein-coding	Rab4a	391.282	364.736	574.145	542.224	321.608	526.934	457.023	363.526	454.911	347.854	569.796	342.882
106628	ENSMUSG00000019487	protein-coding	Trip10	2630.73	2847.07	2679.66	2731.25	3072.6	2776.89	2746	3011.42	3017.79	2953.77	2620.18	3393.58
26893	ENSMUSG00000019494	protein-coding	Cops6	4949.93	5072.06	4692.42	4414.39	5141.6	4899.03	4918.88	5273	4457.5	5121.18	4822.05	5338.08
22187	ENSMUSG00000019505	protein-coding	Ubb	39087.5	40181.8	33850.6	33691.9	39883.2	34407.6	36988.8	40359.4	40081.6	40374.1	33808.9	41255.7
11781	ENSMUSG00000019518	protein-coding	Ap4m1	1432.14	1305.44	1426.91	1247.69	1379.45	1271.09	1444.96	1369.14	1363.06	1415.83	1398.67	1275.45
27357	ENSMUSG00000019528	protein-coding	Gyg	838.48	784.956	1017.1	1032.17	821.008	900.851	939.203	859.085	923.95	761.657	1040.99	948.152
52377	ENSMUSG00000019539	protein-coding	Rcn3	11916.7	13463.6	9738.96	9266.66	12656.8	10460.8	12341.9	11530.9	12930.8	13588.3	9637.31	15123.1
102857	ENSMUSG00000019558	protein-coding	Slc6a8	5973.39	4881.44	5841.7	5993.61	4059.03	4437.93	4487.15	5079.11	5796.09	4840.02	6424.95	4614.09
13496	ENSMUSG00000019564	protein-coding	Arid3a	705.149	1060.64	799.101	774.226	1017.99	911.178	891.451	700.316	529.578	662.459	704.571	754.725
27273	ENSMUSG00000019577	protein-coding	Pdk4	1105.38	912.4	992.953	1136.77	1019.15	952.589	824.478	1239.85	1071.74	981.633	1137.83	1027.64
66530	ENSMUSG00000019578	protein-coding	Ubxn6	2749	2413.29	1677.14	1546.93	2577.8	1661.46	1845.51	2302.55	1769.85	2569.48	1790.58	2542.97
28106	ENSMUSG00000019579	protein-coding	Mydgf	3318.23	3348.78	2455.9	2257.72	3195.87	2359.36	2465.79	3236.12	2143.97	3401.02	2437.42	3335.64
13056	ENSMUSG00000019590	protein-coding	Cyb561	41.0602	23.8912	98.5889	102.326	17.9481	119.701	139.13	44.6594	120.371	19.9085	138.895	31.4267
20358	ENSMUSG00000019647	protein-coding	Sema6a	416.482	182.563	245.987	184.739	207.918	273.8	257.77	174.272	153.869	272.149	223.644	81.431
72654	ENSMUSG00000019659	protein-coding	Ccdc12	1095.06	965.176	959.98	904.957	925.965	908.698	885.137	1022	933.326	997.187	1003.34	938.667
66117	ENSMUSG00000019689	protein-coding	Fmc1	271.401	327.766	260.244	270.758	297.599	335.292	266.825	296.872	300.725	251.996	271.234	364.111
23797	ENSMUSG00000019699	protein-coding	Akt3	2330.87	2697.87	2950.18	3119.12	2834.38	2842.61	2813.56	3229.64	3751.53	2651.63	2397.4	4118.12
67707	ENSMUSG00000019710	protein-coding	Mrpl24	1273.55	1426.85	1188.55	1214.66	1370.71	1181.86	1351.88	1327.82	1262.92	1271.57	1253.3	1489.83
74412	ENSMUSG00000019715	protein-coding	Gle1	2983.57	2646.01	2373.57	2394.38	2826.89	2195.7	2738.43	2216.28	1972.53	2791.66	2386.01	2233.6
67217	ENSMUSG00000019718	protein-coding	L3hypdh	200.707	159.259	120.204	87.2532	136.576	97.428	92.6982	168.148	111.289	155.047	110.604	190.809
17101	ENSMUSG00000019726	protein-coding	Lyst	962.446	1188.44	825.807	1146.58	1074.01	1220.11	701.75	1616.06	1353.83	1213.52	1383.97	1074.74
270066	ENSMUSG00000019731	protein-coding	Slc35e1	5035.4	5068.53	6702.21	6287.25	4842.59	6364.91	6771.66	4633.48	5935.41	4853.13	6518.69	4282.16
73316	ENSMUSG00000019732	protein-coding	Calr3	37.4602	36.5391	52.8216	50.3746	38.6544	52.2099	47.69	44.4043	66.5279	32.8951	58.7008	53.7473
353499	ENSMUSG00000019734	protein-coding	Tmc4	262.753	262.91	290.01	205.062	303.346	276.172	326.474	292.072	253.298	285.408	320.289	344.788
233066	ENSMUSG00000019737	protein-coding	Syne4	16.6131	20.9991	19.8551	24.2236	18.2118	21.6074	32.0091	22.2315	32.1413	31.4488	12.276	25.0441
69920	ENSMUSG00000019738	protein-coding	Polr2i	633.04	598.169	700.152	582.934	581.438	598.351	605.66	568.518	585.71	621.134	588.783	535.023
16661	ENSMUSG00000019761	protein-coding	Krt10	139.197	114.834	118.77	104.247	155.719	79.2389	101.406	150.302	100.093	127.309	107.31	128.321
70337	ENSMUSG00000019762	protein-coding	Iyd	0	0	0	0	0	1.37903	0	1.58562	0	0	0	0
66084	ENSMUSG00000019763	protein-coding	Rmnd1	711.427	582.212	791.823	745.377	681.378	798.726	869.53	595.857	806.134	657.955	876.855	675.965
100504234	ENSMUSG00000019767	protein-coding	Ccdc170	11.4424	11.1916	14.2606	12.5976	12.7071	9.28597	5.20802	13.8102	15.6887	12.4393	8.73744	9.84834
13982	ENSMUSG00000019768	protein-coding	Esr1	50.4722	31.2043	57.0956	81.57	27.1374	46.3399	47.3484	43.0612	63.1656	61.6648	76.9105	49.0229
22353	ENSMUSG00000019772	protein-coding	Vip	0	1.60651	0	1.91353	1.03862	0.820516	1.1927	0	0	0	0	0.708974
67141	ENSMUSG00000019773	protein-coding	Fbxo5	1029.33	1053.1	1112.45	1026.13	1086.35	1248	1317.28	999.425	1114.4	1151.06	1160.93	1058.1
108853	ENSMUSG00000019774	protein-coding	Mtrf1l	408.22	408.259	375.159	447.54	436.542	227.67	327.393	413.186	340.32	417.745	471.171	413.066
56533	ENSMUSG00000019775	protein-coding	Rgs17	703.89	728.481	365.994	322.115	655.208	169.256	302.25	757.241	581.11	591.597	389.194	989.224
15182	ENSMUSG00000019777	protein-coding	Hdac2	4889.68	4831.99	5249.64	5274.09	5136.39	5020.71	5432.93	5021.21	5444.34	4867.07	5087.45	5079.86
14302	ENSMUSG00000019779	protein-coding	Frk	676.746	589.189	703.586	671.205	548.468	559.632	549.426	709.587	655.308	625.931	600.026	671.008
66521	ENSMUSG00000019782	protein-coding	Rwdd1	2644.7	2584.72	2899.37	2752.35	2625.43	2974.74	2805.63	2559.32	2958.47	2514.37	2919.44	2812.96
215890	ENSMUSG00000019785	protein-coding	Clvs2	0	0.483669	0.513908	0	0	0	0	0.561772	0	0	2.70378	0
15214	ENSMUSG00000019789	protein-coding	Hey2	6.8572	20.9846	7.42391	10.734	16.1263	7.90643	6.94932	18.0714	31.4579	14.8279	11.3214	27.9827
78808	ENSMUSG00000019790	protein-coding	Stxbp5	1779.4	1709.96	2138.09	2212.52	1580.45	2110.98	1943.96	1698.44	2250.68	1659.35	2040.89	1612.99
66847	ENSMUSG00000019791	protein-coding	Hint3	99.8942	86.082	90.9092	76.1605	85.1361	90.398	121.071	79.6605	118.956	93.7943	117.813	116.642
73681	ENSMUSG00000019792	protein-coding	Trmt11	535.346	524.878	580.104	493.362	591.217	574.133	651.761	557.218	594.889	536.869	651.682	563.308
23924	ENSMUSG00000019794	protein-coding	Katna1	1505.47	1472.72	1546.6	1559.13	1659.53	1488.89	1528.14	1603.02	1846.31	1501.13	1580.07	1705.76
18537	ENSMUSG00000019795	protein-coding	Pcmt1	2747.6	3094.38	3323.18	3245.93	3144.19	3268.55	3151.47	3082.45	3183.5	2961.08	3264.41	3133.01
237253	ENSMUSG00000019796	protein-coding	Lrp11	73.2711	82.935	144.86	158.534	80.8218	106.679	138.618	111.535	72.7247	50.4729	104.803	75.5345
67851	ENSMUSG00000019797	protein-coding	Mtres1	622.476	674.589	619.951	584.665	730.244	530.662	606.563	726.156	610.5	704.267	610.947	743.846
140740	ENSMUSG00000019802	protein-coding	Sec63	6074.88	6270.93	6099.32	5906.56	6269.63	5733.14	6370.39	6316.92	6600.44	6632.61	5953.02	6552.36
54198	ENSMUSG00000019804	protein-coding	Snx3	5804.34	6308.62	6177.6	6434.78	6509.14	6176.34	6757.65	6184.65	7299.23	6334.27	6526.01	6680.8
66253	ENSMUSG00000019806	protein-coding	Aig1	436.532	504.1	556.843	551.544	520.393	615.3	772.177	362.791	644.265	403.122	561.59	410.797
66757	ENSMUSG00000019808	protein-coding	Adat2	213.255	249.3	216.096	191.733	254.569	242.073	200.937	228.668	248.437	237.372	236.72	298.289
56535	ENSMUSG00000019809	protein-coding	Pex3	958.095	907.267	912.439	924.311	968.441	898.696	1021.43	974.606	1093	974.704	985.499	1091.29
66848	ENSMUSG00000019810	protein-coding	Fuca2	769.411	713.195	958.532	966.764	758.844	925.716	990.222	824.191	1248.4	714.078	1008.05	1059.54
103268	ENSMUSG00000019813	protein-coding	Cep57l1	533.565	543.286	636.89	586.636	558.84	567.958	559.345	545.815	570.047	495.315	615.446	684.113
353258	ENSMUSG00000019814	protein-coding	Ltv1	1262.93	1457.25	1916.37	1922.43	1497.53	1699.68	1754.86	1470.05	1617.99	1495.17	1772.77	1123.99
22634	ENSMUSG00000019817	protein-coding	Plagl1	1148.1	750.615	1693.57	1547.51	796.311	1178.7	1043.94	983.652	1620.87	1036.49	1576.67	839.326
53599	ENSMUSG00000019818	protein-coding	Cd164	14147	13447.4	14002.9	14000.6	13678.7	13215.2	13644	14702.1	14214.6	13733.6	14212	14637.8
22288	ENSMUSG00000019820	protein-coding	Utrn	5714.41	6112.74	6005.53	6170.4	5659.35	5447.45	5382.4	7178.51	5964.57	6286.25	5393.59	7019.55
20598	ENSMUSG00000019822	protein-coding	Smpd2	719.774	635.979	761.256	778.353	618.319	747.08	767.017	580.665	858.766	652.809	818.903	710.738
171580	ENSMUSG00000019823	protein-coding	Mical1	1456.73	1693.17	1432.33	1384.57	1508.24	1433.64	1868.63	1316.41	2151.47	1746.62	1431.76	2025.6
268294	ENSMUSG00000019826	protein-coding	Zbtb24	629.478	575.704	694.821	663.518	486.879	671.028	715.175	537.924	692.07	581.716	740.738	545.573
83767	ENSMUSG00000019831	protein-coding	Wasf1	842.787	911.204	871.873	952.942	841.271	885.842	905.047	847.864	975.254	888.624	892.766	784.016
67844	ENSMUSG00000019832	protein-coding	Rab32	1642.36	2082.58	1740.6	1767.33	1716.92	1997.88	2415.3	1648.63	1249.45	1436.62	1728.68	1118.76
67371	ENSMUSG00000019837	protein-coding	Gtf3c6	1217.62	1215.72	1104.97	1213.55	1335.85	1092.55	1183.17	1242.12	1035.96	1307.32	1168.85	968.925
72472	ENSMUSG00000019838	protein-coding	Slc16a10	1019.04	995.498	1650.77	1656.37	934.601	1694.89	1638.94	1105.94	1806.37	997.399	1644.79	1175.14
19714	ENSMUSG00000019841	protein-coding	Rev3l	3197.37	2827.12	3986.55	4100.05	2957.14	3466.79	3262.47	3094.17	3521.06	2977.07	4028.62	2629.51
103213	ENSMUSG00000019842	protein-coding	Traf3ip2	1432.99	1565.68	1707.03	1566.62	1373.99	1745.76	1807.44	1232.4	1286.88	1347.31	1588.4	1053.13
14360	ENSMUSG00000019843	protein-coding	Fyn	1920.52	2066.3	1594.15	1658.14	2096.83	1630.25	1864.95	2274.77	2077.59	2025.02	1513.57	2322.43
71924	ENSMUSG00000019845	protein-coding	Tube1	535.677	603.875	691.024	693.383	654.084	720.028	688.439	537.863	566.712	594.665	649.419	814.938
16775	ENSMUSG00000019846	protein-coding	Lama4	3178.55	3041.63	8087.17	6835.49	2917.78	8265.43	9262.55	2182.13	7484.21	2902.33	7088.88	2277.4
19072	ENSMUSG00000019849	protein-coding	Prep	4673.3	5232.59	4923.62	5115.79	5270.89	4709.04	4713.58	5053.63	4162.33	4676.61	4651.72	4878.08
21929	ENSMUSG00000019850	protein-coding	Tnfaip3	4249.24	2940.02	3840.1	4212.99	3022.42	2937.58	3381.46	3850.6	3184.03	2645.58	3345.9	3026.37
64058	ENSMUSG00000019851	protein-coding	Perp	3.96925	2.33644	4.98611	12.7799	6.21295	2.36333	10.5456	4.61005	20.5425	3.9588	11.47	6.85325
215821	ENSMUSG00000019852	protein-coding	Arfgef3	0	2.33579	4.9922	6.97425	1.01607	5.55566	2.31849	1.80443	19.3958	0.990832	2.42484	2.05097
56016	ENSMUSG00000019853	protein-coding	Hebp2	115.713	199.342	232.919	300.848	202.243	320.403	339.522	182.383	406.207	197.56	213.024	308.655
19707	ENSMUSG00000019854	protein-coding	Reps1	1853.86	1661.56	1781.96	1909.72	1741.71	1655.43	1677.66	1890.82	1956.08	1708.72	1729.28	1740.98
75906	ENSMUSG00000019856	protein-coding	Fam184a	11.8249	9.01127	4.41603	3.70536	37.5908	6.73017	6.28304	18.4234	10.8532	9.17376	3.42209	12.4795
66403	ENSMUSG00000019857	protein-coding	Asf1a	670.591	677.898	802.278	831.218	707.958	766.914	835.019	737.147	732.019	683.525	888.969	633.121
94221	ENSMUSG00000019861	protein-coding	Gopc	1982.85	2314.44	2445.45	2366.3	2305.9	2574.87	3111.21	2178.46	2979.81	2171.59	2168.75	2517.47
76563	ENSMUSG00000019863	protein-coding	Qrsl1	361.686	378.284	368.007	383.361	313.2	357.232	357.899	341.265	299.749	287.724	360.265	289.783
170728	ENSMUSG00000019864	protein-coding	Rtn4ip1	267.391	216.682	307.871	345.897	261.78	298.078	275.284	206.546	224.485	195.6	288.375	200.886
18101	ENSMUSG00000019865	protein-coding	Nmbr	6.09052	9.47935	7.21965	5.17272	3.76297	2.65458	3.16703	6.677	11.5231	1.87972	9.81402	6.03116
11630	ENSMUSG00000019866	protein-coding	Crybg1	146.997	180.214	482.106	637.132	172.365	473.167	427.331	227.711	401.092	159.821	668.932	107.397
76743	ENSMUSG00000019867	protein-coding	Gje1	0	0	1.69034	1.18056	2.03564	0	0	0.908309	1.0186	3.00632	1.62439	1.39176
66201	ENSMUSG00000019868	protein-coding	Vta1	1414.9	1436.76	1664.09	1739.41	1641.44	1668.29	1572.17	1669.46	1890.44	1575.41	1693.8	1625.77
57319	ENSMUSG00000019872	protein-coding	Smpdl3a	82.832	98.776	95.7323	121.573	97.8385	73.6786	114.83	94.1973	177.226	116.907	104.782	149.081
28193	ENSMUSG00000019873	protein-coding	Reep3	5562.38	5463.7	5297.72	5426.07	5337.84	4892.1	5136.66	5448.85	5024.38	5542.54	5232.18	4824.5
12140	ENSMUSG00000019874	protein-coding	Fabp7	34.2934	41.3592	28.4503	34.2346	41.0676	17.5964	34.8751	51.0068	47.9111	27.735	18.657	42.3026
18768	ENSMUSG00000019876	protein-coding	Pkib	2.19587	1.76401	1.25974	0.879868	1.52189	4.7363	1.74351	1.35429	0.762119	0.747437	2.90315	2.58811
56442	ENSMUSG00000019877	protein-coding	Serinc1	11479	11412.9	11119.7	10232.2	11865.2	10911.6	11869.1	11496.5	10487.4	11472	10573.1	11062.5
15500	ENSMUSG00000019878	protein-coding	Hsf2	1143.29	1296.4	1339.22	1274.07	1280.37	1281.13	1429.25	1267.61	1255.51	1089.55	1354.82	1369.56
72780	ENSMUSG00000019880	protein-coding	Rspo3	567.397	726.187	900.328	729.856	498.1	883.749	1293.16	429.965	1098.4	450.424	824.18	530.206
52665	ENSMUSG00000019883	protein-coding	Echdc1	1246.5	1128.24	1088.37	1029.43	1108.06	1176.7	1179.52	1197.38	1085.49	1129.58	1239.43	1301.45
67569	ENSMUSG00000019888	protein-coding	Mgat4c	0	0	2.50849	5.7771	0	3.16254	8.69163	1.3328	12.5297	0	4.7597	0
19272	ENSMUSG00000019889	protein-coding	Ptprk	6922.05	6958.63	7068.7	6307.09	7826.75	6303.72	7118.59	6884.01	5814.15	7489.9	5944.16	6461.5
67405	ENSMUSG00000019890	protein-coding	Nts	0	0.783115	28.7	22.3994	4.05764	18.4625	8.15362	4.54478	33.3749	0.997744	15.3737	6.25059
66686	ENSMUSG00000019891	protein-coding	Dcbld1	705.287	813.667	749.509	750.763	745.186	788.118	836.496	738.46	811.922	684.331	734.56	802.25
74978	ENSMUSG00000019892	protein-coding	Lrriq1	0	0	2.70463	0	0	0	1.31787	0.474962	0.536372	0	0	1.1034
19886	ENSMUSG00000019893	protein-coding	Ros1	0	0	0	0	0	0.898074	0	0	0	0	0	0
103098	ENSMUSG00000019894	protein-coding	Slc6a15	156.909	139.83	327.034	396.966	106.742	366.58	312.514	165.646	347.576	101.668	381.9	146.205
52713	ENSMUSG00000019897	protein-coding	Ccdc59	1698.42	1507.57	1849.7	1763.39	1664.41	1723.47	2003.19	1725.29	1750.63	1612.35	1748.57	1775.37
16773	ENSMUSG00000019899	protein-coding	Lama2	1301	937.862	389.372	577.62	1308.28	247.226	337.439	1899.64	668.798	1547.49	506.02	1433.33
108030	ENSMUSG00000019906	protein-coding	Lin7a	30.2107	18.8559	22.6207	31.6617	5.87021	10.21	25.7709	13.9528	133.185	16.3144	22.3915	28.8047
17931	ENSMUSG00000019907	protein-coding	Ppp1r12a	4885.08	4627.15	4849.8	4736.49	4798.23	4396.49	4496.34	5235.45	5153.12	4799.6	4650.47	4737.68
20464	ENSMUSG00000019913	protein-coding	Sim1	0.763754	0	0	0	0.798328	2.50356	0	0	0.793706	1.56277	2.53278	3.20172
18451	ENSMUSG00000019916	protein-coding	P4ha1	19050.4	21600	15750.5	16040.9	20718	16534.8	18275.1	21696	25710.1	23898.6	15218.3	30514.5
103080	ENSMUSG00000019917	protein-coding	Septin10	1539.44	1721.6	1752.89	1725.75	1817.78	1789.16	1910.99	1671.75	1693.9	1647.63	1601.05	1719.63
110829	ENSMUSG00000019920	protein-coding	Lims1	5746.5	5040.86	5141.24	5025.88	5099.17	4874.1	5121.37	5649.43	5247.3	5397.37	4962.62	5545.34
52696	ENSMUSG00000019923	protein-coding	Zwint	8905.07	8805.12	9107.78	8649.82	9590.08	8515.55	9281.99	9024.63	9198.51	8974.53	8584.61	8448.21
216080	ENSMUSG00000019927	protein-coding	Ube2d1	1155.6	1268.26	1214.78	1318.34	1203.98	1230.43	1373.81	1224.22	1250.49	1236.13	1265.84	1371.4
13179	ENSMUSG00000019929	protein-coding	Dcn	43233.2	55040.1	67698.8	44582.9	64869.9	106534	119839	27206	47597	38242.4	48770	21828.3
69563	ENSMUSG00000019933	protein-coding	Mrln	0.987563	0.655961	2.73464	1.18908	0	1.35169	1.16315	2.78348	0	0	2.52566	1.7717
216227	ENSMUSG00000019935	protein-coding	Slc17a8	2.75106	1.46721	7.99716	3.29377	0.950333	3.75062	2.18079	0.847603	6.71725	2.15789	3.7971	0
12534	ENSMUSG00000019942	protein-coding	Cdk1	7157.11	8603.96	8438.9	8244.01	9282.33	9039.34	9564.03	8185.09	9476.92	8500.42	8081.77	8680.33
67972	ENSMUSG00000019943	protein-coding	Atp2b1	10744.8	9584.94	10681	9921.69	8897.21	10491.1	10824.6	9127.7	9577.77	9062.85	10074.6	7343.55
69288	ENSMUSG00000019944	protein-coding	Rhobtb1	174.406	291.735	298.986	327.589	267.261	341.004	337.462	314.843	426.372	239.651	294.419	369.039
73287	ENSMUSG00000019945	protein-coding	Cabcoco1	0	0	0	0	0	0	0	0	1.24352	0	0	0
71371	ENSMUSG00000019947	protein-coding	Arid5b	10329.6	9555.02	9432.09	8691.38	9123.5	8651.12	9540.65	9556.48	5766.26	8697.4	9261.42	5814.3
67019	ENSMUSG00000019948	protein-coding	Actr6	386.693	358.458	418.861	437.594	370.528	418.796	450.754	419.017	430.469	405.519	404.094	402.709
75089	ENSMUSG00000019951	protein-coding	Bltp3b	4034	3906.06	4689.21	4449.23	3847.86	4345.74	4683.58	4151.34	4509.25	3976.34	4279.61	3992.04
382406	ENSMUSG00000019952	protein-coding	Poc1b	929.051	962.649	1024.13	1026.06	862.149	1032.82	1080.06	965.281	905.936	823.632	948.912	871.678
67603	ENSMUSG00000019960	protein-coding	Dusp6	3653.74	4071.87	2970.94	3418.91	3525.02	3515.6	4195.57	3917.51	3515.27	2695.12	3275.33	3278.33
21917	ENSMUSG00000019961	protein-coding	Tmpo	15343.9	14129.6	14265.3	15195.6	14048.9	14612.8	14688.7	14296.6	13997.8	13587.8	15911.4	12627.7
17311	ENSMUSG00000019966	protein-coding	Kitl	2195.3	1687.33	2434.59	2096.79	2418.71	1722.82	1495.85	1972.37	1139.7	1820.14	2035.48	661.699
19164	ENSMUSG00000019969	protein-coding	Psen1	3467.09	3218.23	2778.92	2687.25	3546.34	2435.57	2898.1	3397.9	2601.78	3402.72	2707.22	2959.33
20393	ENSMUSG00000019970	protein-coding	Sgk1	6875.49	7602.71	10632.1	11877.7	7476.51	8769.4	11917.9	8833.88	12904.3	6238.85	9708.73	8348.67
216274	ENSMUSG00000019971	protein-coding	Cep290	981.689	1075.03	1032.16	1087.23	987.372	1135.2	1052.91	1131.69	1076.43	1044.21	971.548	1045.63
67454	ENSMUSG00000019975	protein-coding	Ikbip	4164.59	4004.17	4120.69	3714.15	4122.98	3976.15	4531.64	3862.15	5105.48	4262.08	4075.31	4399.24
56422	ENSMUSG00000019977	protein-coding	Hbs1l	2271.45	2574.11	2321.13	2593.11	2479.49	2196.68	2606.97	2690.31	2157.54	2527.74	2539.11	2878.34
13822	ENSMUSG00000019978	protein-coding	Epb41l2	12735.8	11900.1	11870.9	11954.3	11800.2	9743.08	10253.1	13340.5	12694.8	13153.7	11766	13684.7
[truncated: 16,459 more rows]

## Sheet: GSEA HALLMARK PSCcocx KOvsWT
Table S13. RNA-sequencing of PSCs flow-sorted from KvPC PDAC organoid co-cultures – differential expression analysis, normalized expected counts and GSEA, related to Figure 8.
	ID	Description	setSize	enrichmentScore	NES	pvalue	p.adjust	qvalue	rank	leading_edge	core_enrichment
1	HALLMARK_MYC_TARGETS_V1	HALLMARK_MYC_TARGETS_V1	201	0.555145	2.26503	1.97245e-10	9.86225e-09	6.22879e-09	5872	tags=57%, list=28%, signal=42%	66973/53379/12330/67332/13204/66446/51797/103136/110809/18673/11777/11792/229279/101943/24015/15191/68988/52530/17869/50995/230908/21781/14208/30877/108121/18393/20815/27966/14113/12462/12034/66942/70769/15510/231872/20823/14719/56200/18813/13690/16211/28126/20174/23983/68092/70247/56086/20462/19384/51810/66094/22630/28185/18263/66409/27979/23918/23996/27756/11991/20639/99138/11757/20810/12729/69…
2	HALLMARK_MYC_TARGETS_V2	HALLMARK_MYC_TARGETS_V2	58	0.729425	2.44129	1.38758e-07	3.46895e-06	2.19092e-06	4234	tags=69%, list=20%, signal=55%	56361/13340/27998/100608/15278/20509/72515/75751/59028/67973/18673/66164/110109/17869/30877/70683/27966/53414/66942/70769/15510/107094/231872/71974/235036/18813/66590/28126/226169/18432/27993/227746/101612/20810/21379/68493/107071/15528/53608/22256
3	HALLMARK_KRAS_SIGNALING_UP	HALLMARK_KRAS_SIGNALING_UP	191	-0.585562	-1.94834	4.74295e-07	7.90492e-06	4.99258e-06	1565	tags=18%, list=7%, signal=17%	16534/13602/16009/56847/14127/16574/56068/11421/12223/21912/16323/21990/17761/14373/12183/58205/26359/27260/16480/66066/22421/30052/50527/14012/18671/228576/101772/15200/11846/21956/18792/16398/14063/14747/66805
4	HALLMARK_MYOGENESIS	HALLMARK_MYOGENESIS	176	-0.539716	-1.77574	7.60566e-05	0.000950707	0.000600447	4172	tags=36%, list=20%, signal=29%	17880/11937/11489/12865/20399/58226/13682/17258/11815/12709/11820/12575/17886/15464/18642/17873/30953/11423/21957/16651/110196/20698/97064/12955/11603/19122/71994/227753/16985/20893/52250/21924/100732/12834/17967/17929/77559/16009/21393/12862/21987/56188/14613/19309/12842/21953/12825/14226/67399/12323/11435/11443/21803/13867/12819/29817/29856/14173/16412/14245/21952/17930/15200/21956
5	HALLMARK_APICAL_JUNCTION	HALLMARK_APICAL_JUNCTION	182	-0.520353	-1.71734	0.000110854	0.00110854	0.000700128	3941	tags=25%, list=19%, signal=20%	26415/23912/18175/13822/54353/18417/17886/22784/56191/100017/14118/74769/56492/12821/60363/110380/104099/20130/242409/14786/12798/16367/11705/192156/11465/20312/22330/14595/269116/12552/99151/16774/16412/102657/16480/12563/14012/16780/232975/12555/224912/16398/12740/12550/53624
6	HALLMARK_ESTROGEN_RESPONSE_EARLY	HALLMARK_ESTROGEN_RESPONSE_EARLY	188	-0.526265	-1.75123	0.000156662	0.00130551	0.000824535	2791	tags=21%, list=13%, signal=18%	14609/20602/233016/12700/55963/17762/19329/66270/22057/16529/20893/52250/14200/14137/22673/73710/74694/268527/21987/207596/14595/20148/21817/19713/20972/69226/67117/432530/224674/16669/11839/58801/13710/268903/71946/16668/53624/16763/16691
7	HALLMARK_IL6_JAK_STAT3_SIGNALING	HALLMARK_IL6_JAK_STAT3_SIGNALING	83	0.49994	1.77609	0.000324749	0.00202968	0.0012819	646	tags=17%, list=3%, signal=16%	16193/20306/14825/12475/20310/94185/20848/12702/16177/19255/11479/16195/16172/330122
8	HALLMARK_OXIDATIVE_PHOSPHORYLATION	HALLMARK_OXIDATIVE_PHOSPHORYLATION	199	0.42294	1.72182	0.000285645	0.00202968	0.0012819	5074	tags=35%, list=24%, signal=27%	214952/109672/69597/15159/18597/17992/11740/12028/76614/26926/16922/12894/78920/30059/18115/72416/12034/11306/66142/14719/66865/97212/17713/227197/69089/28185/14297/30055/17995/66383/11951/30056/70383/24030/12861/18105/66594/11757/74143/64704/67530/12867/67442/71679/110826/66945/54405/210009/66916/211253/13063/56451/66335/66445/13382/66885/170731/66046/69833/12864/66925/407785/94065/64655/11958/1…
9	HALLMARK_E2F_TARGETS	HALLMARK_E2F_TARGETS	200	0.385119	1.56846	0.00062912	0.00349511	0.00220744	6411	tags=44%, list=31%, signal=30%	22042/67684/51797/110809/17869/13626/18393/13018/20425/70769/18949/18813/69724/24061/20462/19384/53892/68278/19355/140917/17089/11991/16201/19687/218210/101565/56403/20382/110052/109145/21379/20833/58184/60364/19139/71777/19090/66622/70699/68479/20638/12447/20937/15201/18969/15361/22256/19385/12419/12530/13433/26951/18102/245688/14852/66929/230484/78833/21877/12567/21917/19360/20135/18861/53605/2…
10	HALLMARK_COAGULATION	HALLMARK_COAGULATION	118	-0.548645	-1.73675	0.000944976	0.00472488	0.00298413	2585	tags=20%, list=12%, signal=18%	11813/12371/227753/16416/56744/56213/108078/15360/22041/17133/11806/12337/11843/12630/21859/14064/13036/15378/21789/19123/18591/18792/16398/13034
11	HALLMARK_G2M_CHECKPOINT	HALLMARK_G2M_CHECKPOINT	198	0.364554	1.47817	0.00119279	0.00542179	0.00342429	4817	tags=27%, list=23%, signal=21%	12051/56275/20496/11702/21969/110809/15260/245474/12449/80914/17869/21781/13018/26416/19134/70769/19704/67956/16211/24061/20462/17975/51810/68278/18263/71514/27374/11991/104394/16201/101706/22589/18141/56403/20382/242705/26965/27041/269966/21915/20937/26909/18969/15361/75717/18854/11987/12530/12455/22036/14852/13557/20641/15481
12	HALLMARK_EPITHELIAL_MESENCHYMAL_TRANSITION	HALLMARK_EPITHELIAL_MESENCHYMAL_TRANSITION	197	-0.473717	-1.57997	0.00144238	0.00600991	0.00379573	3132	tags=28%, list=15%, signal=24%	12332/76477/20379/16948/407800/14609/18793/14089/12816/11852/16416/14234/13197/22240/13612/12834/73690/16410/56213/329941/50530/16009/12321/22339/27279/12842/12832/12825/12836/21817/13717/11803/14264/12843/12552/83554/21803/12931/16774/16323/21859/50706/14173/16412/12563/11839/54725/12814/53867/74488/21789/65112/14219/16398/68588
13	HALLMARK_CHOLESTEROL_HOMEOSTASIS	HALLMARK_CHOLESTEROL_HOMEOSTASIS	74	-0.57844	-1.74209	0.00254292	0.00978045	0.00617712	2205	tags=28%, list=11%, signal=25%	13121/208715/51798/12411/110196/18793/11910/192156/11465/14137/15357/22038/11747/60525/27279/11676/19016/69787/16449/11658/105853
14	HALLMARK_ANGIOGENESIS	HALLMARK_ANGIOGENESIS	35	-0.618181	-1.64365	0.00987534	0.0342318	0.0216201	2127	tags=31%, list=10%, signal=28%	16450/56744/16410/108078/22339/12832/12825/50706/18590/21946/16449
15	HALLMARK_ANDROGEN_RESPONSE	HALLMARK_ANDROGEN_RESPONSE	99	-0.487933	-1.52787	0.0109542	0.0342318	0.0216201	2678	tags=19%, list=13%, signal=17%	56469/24000/328365/67268/74205/15357/16410/17988/14595/56847/544963/17761/21985/16669/19229/73998/50528/65112/16691
16	HALLMARK_ESTROGEN_RESPONSE_LATE	HALLMARK_ESTROGEN_RESPONSE_LATE	190	-0.445023	-1.48164	0.0107379	0.0342318	0.0216201	2786	tags=31%, list=13%, signal=27%	12443/12228/23972/20322/17294/74246/76453/13521/12043/16782/69454/22393/56350/17434/20439/27360/26415/21784/269951/12709/12349/225845/225182/16600/55948/20602/631304/233016/12700/55963/17762/22057/57444/16529/56788/14137/21924/14419/17002/381290/12427/15360/76854/21987/56183/19713/67117/54135/56017/16669/11839/72169/268903/64058/21789/19143/12550/14620
17	HALLMARK_INFLAMMATORY_RESPONSE	HALLMARK_INFLAMMATORY_RESPONSE	174	0.350627	1.38628	0.0191453	0.0563096	0.035564	1346	tags=13%, list=6%, signal=12%	16193/12985/12061/20306/12475/16175/20511/20311/320910/16177/11479/56436/18174/14726/18033/11541/18438/16878/18035/68713/18414/24088/17869
18	HALLMARK_APICAL_SURFACE	HALLMARK_APICAL_SURFACE	39	-0.57733	-1.57286	0.0226982	0.0630506	0.0398215	4632	tags=36%, list=22%, signal=28%	51795/226250/14866/11820/110380/58991/242409/18793/16185/230872/20312/14595/100102/17153
19	HALLMARK_HYPOXIA	HALLMARK_HYPOXIA	192	-0.412113	-1.37086	0.031477	0.0828342	0.0523163	4689	tags=39%, list=22%, signal=30%	12043/51795/14635/12452/13198/14936/17859/14433/83553/11674/20439/12177/78889/75785/15368/105785/18655/12577/13358/12575/17886/20527/16322/20342/12831/12368/20525/52331/12306/228026/216558/13004/16948/18793/11910/13806/56485/18654/11520/57444/20893/60406/74185/18770/56421/14422/170750/54371/15275/72157/22346/18452/16009/22339/14751/19309/17988/17133/21817/11676/103988/21809/22359/18451/13615/7623…
20	HALLMARK_TNFA_SIGNALING_VIA_NFKB	HALLMARK_TNFA_SIGNALING_VIA_NFKB	193	0.308743	1.24901	0.0334332	0.083583	0.0527892	2118	tags=22%, list=10%, signal=20%	16193/14825/20656/19288/16175/11797/20310/18227/12051/20311/12702/18030/12053/18626/21664/16195/330122/18033/211770/14284/16878/22695/21815/14283/18035/24088/12609/17869/11796/20971/15370/54720/26397/14066/21929/14282/67972/20850/15902/14281/57783/26410/12608
21	HALLMARK_KRAS_SIGNALING_DN	HALLMARK_KRAS_SIGNALING_DN	145	-0.411697	-1.33194	0.0541872	0.129017	0.0814845	1778	tags=11%, list=9%, signal=10%	54371/12427/106369/116903/98682/20191/13615/53422/12556/14570/20482/12519/50782/16858/18772/15552
22	HALLMARK_TGF_BETA_SIGNALING	HALLMARK_TGF_BETA_SIGNALING	54	-0.494955	-1.41063	0.0689655	0.15674	0.0989936	1092	tags=20%, list=5%, signal=19%	97064/20602/17125/12156/11477/20481/21803/20515/20482/65112/12550
23	HALLMARK_NOTCH_SIGNALING	HALLMARK_NOTCH_SIGNALING	32	-0.549329	-1.43891	0.0724191	0.157433	0.0994313	1197	tags=22%, list=6%, signal=21%	14367/109689/60406/207521/14357/56198/16449
24	HALLMARK_P53_PATHWAY	HALLMARK_P53_PATHWAY	197	-0.366946	-1.22386	0.106796	0.222492	0.140521	5020	tags=31%, list=24%, signal=24%	76281/21452/68558/11636/21807/107986/71795/26570/13198/207785/13139/71665/105501/98845/14062/13849/15368/228775/14694/140742/11820/12575/16600/19267/15468/55948/70925/29858/20698/11783/75234/56312/17246/192231/11910/22032/12521/76500/23853/12156/12578/22057/13197/16450/12520/67623/17347/21987/17988/99681/216456/12579/12606/18081/21803/18590/14776/64058/21952/19143/15200/20724
25	HALLMARK_WNT_BETA_CATENIN_SIGNALING	HALLMARK_WNT_BETA_CATENIN_SIGNALING	41	-0.4747	-1.30705	0.122419	0.228094	0.144059	3300	tags=24%, list=16%, signal=21%	16842/12006/20602/18132/16450/22408/15214/93960/15213/16449
26	HALLMARK_IL2_STAT5_SIGNALING	HALLMARK_IL2_STAT5_SIGNALING	182	-0.365638	-1.20673	0.123171	0.228094	0.144059	3768	tags=27%, list=18%, signal=22%	12349/17979/11492/15979/21942/20527/216233/18612/71602/17873/11905/68151/12332/381738/29809/19122/15985/19347/65960/12700/11852/22779/12156/11520/16185/20893/12520/16403/22038/16410/14190/11596/17988/19228/20148/11746/16994/16153/17133/21817/11803/18451/54139/14064/114716/18605/18671/11658/109332
27	HALLMARK_INTERFERON_GAMMA_RESPONSE	HALLMARK_INTERFERON_GAMMA_RESPONSE	190	0.291574	1.17401	0.115584	0.228094	0.144059	3029	tags=14%, list=14%, signal=12%	16193/20306/71371/20656/20848/12702/19255/16363/667277/18033/80876/71939/107607/18035/319974/21929/15976/71664/76074/66988/18712/18783/20296/19225/50523/16452/14102
28	HALLMARK_PROTEIN_SECRETION	HALLMARK_PROTEIN_SECRETION	95	-0.39391	-1.2243	0.166003	0.296433	0.187221	355	tags=13%, list=2%, signal=12%	59021/16651/22365/66251/11840/71943/53331/208449/21985/13032/216350/16668

## Sheet: GSEA KEGG PSCcocx KOvsWT
Table S13. RNA-sequencing of PSCs flow-sorted from KvPC PDAC organoid co-cultures – differential expression analysis, normalized expected counts and GSEA, related to Figure 8.
	ID	Description	setSize	enrichmentScore	NES	pvalue	p.adjust	qvalue	rank	leading_edge	core_enrichment
1	mmu03008	Ribosome biogenesis in eukaryotes - Mus musculus (house mouse)	78	0.681663	2.4282	1.59285e-07	5.36792e-05	4.7115e-05	3395	tags=54%, list=16%, signal=45%	19858/74778/225348/269470/213773/72515/217995/98956/59028/216987/67973/67619/66181/71340/67724/100019/227522/105372/245474/72554/52530/30877/69237/14113/110816/21771/55989/237107/19384/104444/213895/68147/13000/27993/224092/69961/217109/67045/14791/230082/19850/14000
2	mmu04514	Cell adhesion molecules - Mus musculus (house mouse)	126	-0.627289	-1.98306	1.12883e-05	0.00190208	0.00166948	1939	tags=21%, list=9%, signal=20%	16403/14972/17967/16410/621628/16456/18191/269116/14998/242122/14961/15006/18260/15013/16412/58205/102657/12739/12519/54725/16408/12738/12555/12740/12550/11658/53624
3	mmu04670	Leukocyte transendothelial migration - Mus musculus (house mouse)	96	-0.611708	-1.88363	0.000113352	0.0118642	0.0104134	2299	tags=20%, list=11%, signal=18%	67268/17969/11465/621628/109905/22165/22330/54354/16456/56508/18260/16412/12739/19229/17970/16408/12738/12740/53624
4	mmu04530	Tight junction - Mus musculus (house mouse)	150	-0.565727	-1.8214	0.000140822	0.0118642	0.0104134	1695	tags=15%, list=8%, signal=14%	621628/12695/109905/12638/218518/16456/21873/70737/242894/108097/54357/18260/16412/22376/12739/12394/72058/12738/224912/12740/53624/71960
5	mmu04657	IL-17 signaling pathway - Mus musculus (house mouse)	82	0.585001	2.08376	0.00020288	0.0136741	0.012002	2879	tags=37%, list=14%, signal=32%	16193/12985/20306/14825/20310/20311/15568/83995/16172/330122/56480/18033/103213/16819/14082/56489/110809/14283/18035/26416/21929/14282/14281/12608/22031/20292/20296/19225/26414/26413
6	mmu04623	Cytosolic DNA-sensing pathway - Mus musculus (house mouse)	66	0.574282	2.01419	0.000408767	0.0229591	0.0201515	1320	tags=20%, list=6%, signal=19%	16193/26939/66491/72935/56480/15967/18033/70428/14082/56489/18035/218832/78929
7	mmu01523	Antifolate resistance - Mus musculus (house mouse)	27	0.744202	2.18248	0.000628233	0.0256463	0.0225101	1835	tags=33%, list=9%, signal=30%	76408/16193/20509/239273/18033/108147/27416/20425/14450
8	mmu05150	Staphylococcus aureus infection - Mus musculus (house mouse)	53	-0.65102	-1.84434	0.000693228	0.0256463	0.0225101	1858	tags=21%, list=9%, signal=19%	246256/16673/66809/14998/16153/14961/14131/12630/16669/16408/16668
9	mmu03040	Spliceosome - Mus musculus (house mouse)	146	0.471682	1.811	0.000802167	0.0256463	0.0225101	4817	tags=47%, list=23%, signal=37%	28000/74351/67332/66877/13204/66441/22185/66810/110809/115487553/229279/101943/225160/68988/107701/108121/66921/76936/97418/20222/73666/27967/50783/115490316/23983/68092/20462/67439/51810/66094/320632/192170/70767/78651/27756/115490317/20639/11834/20227/56215/57905/319322/192159/101214/20382/68816/67229/21681/53817/115488991/71713/56194/115488051/68479/20638/20826/217207/20637/115490089/233908/20…
10	mmu04974	Protein digestion and absorption - Mus musculus (house mouse)	82	-0.600331	-1.80515	0.000913222	0.0256463	0.0225101	3404	tags=37%, list=16%, signal=31%	12831/94216/12830/20510/12821/12824/12841/12816/74338/12840/16529/12822/373864/12834/329941/16534/12842/12832/12825/12836/13717/12843/11932/12819/20540/16535/57442/12814/232975/53867
11	mmu05226	Gastric cancer - Mus musculus (house mouse)	136	-0.542446	-1.72987	0.000871807	0.0256463	0.0225101	1193	tags=14%, list=6%, signal=13%	12579/57265/21809/21803/22414/22410/14172/14164/12591/14173/22411/16480/216795/22421/18671/12557/12550/56636/22422
12	mmu05168	Herpes simplex virus 1 infection - Mus musculus (house mouse)	404	0.334032	1.46237	0.000715445	0.0256463	0.0225101	5162	tags=33%, list=25%, signal=25%	16193/11797/72556/209354/637776/12702/18986/235907/380850/234413/675812/668620/545938/240064/56314/100233208/12028/100039060/330230/243834/243906/56480/15967/18033/22746/12317/22084/14082/56489/19294/56525/110809/170938/238692/74400/27274/18035/212569/434179/24088/22718/210135/11796/330502/381067/20815/104349/629016/12048/69930/408067/15467/433804/12122/434233/15976/22709/11651/243833/245368/1081…
13	mmu04814	Motor proteins - Mus musculus (house mouse)	169	-0.514695	-1.67519	0.00133351	0.0345687	0.0303414	4311	tags=31%, list=21%, signal=25%	286942/212733/432516/56455/242584/17880/69654/16570/22142/74764/17886/100310872/21954/71602/22146/21957/22154/17904/56444/22145/22151/110083/17922/75050/67268/22153/11465/432611/667772/21924/53598/73710/56087/319991/232943/17920/69926/16574/16565/21953/16578/100101919/16560/67117/668940/17921/227058/208943/338367/21952/21956/71960
14	mmu05224	Breast cancer - Mus musculus (house mouse)	133	-0.520383	-1.65601	0.00261614	0.0629742	0.0552733	960	tags=12%, list=5%, signal=12%	57265/22414/22410/14172/13982/14164/15214/14173/22411/216795/15213/22421/56198/16449/56636/22422
15	mmu04330	Notch signaling pathway - Mus musculus (house mouse)	60	-0.617169	-1.78577	0.0047221	0.0994592	0.0872967	2276	tags=23%, list=11%, signal=21%	80904/18132/20238/16450/13389/208117/207521/68318/15214/14357/15213/56198/16449/67122
16	mmu05167	Kaposi sarcoma-associated herpesvirus infection - Mus musculus (house mouse)	181	0.395331	1.57333	0.00458402	0.0994592	0.0872967	3092	tags=22%, list=15%, signal=19%	94071/16193/14825/20310/20848/16195/12028/17164/330122/56480/15967/18033/14082/56489/22695/18035/12571/17869/54720/26416/14709/12122/19055/15976/14281/11651/26398/14699/22031/110157/14708/19225/26414/15461/26413/16452/14701/14102/18708/15043
17	mmu04916	Melanogenesis - Mus musculus (house mouse)	84	-0.560984	-1.69647	0.00506865	0.100479	0.0881914	1749	tags=25%, list=8%, signal=23%	18752/16842/26417/14367/16653/12913/14368/22408/11513/208647/57265/12323/75600/22414/22410/432530/22411/216795/22421/18796/22422
18	mmu05134	Legionellosis - Mus musculus (house mouse)	54	0.555663	1.88007	0.00624456	0.114171	0.10021	1306	tags=19%, list=6%, signal=17%	16193/14825/12475/20310/330122/21898/18033/17940/18035/24088
19	mmu04972	Pancreatic secretion - Mus musculus (house mouse)	75	-0.540447	-1.6083	0.00643695	0.114171	0.10021	1796	tags=20%, list=9%, signal=18%	381290/109905/11513/12638/99663/12613/18782/11932/20191/16535/432530/18796/232975/23844/22063
20	mmu04950	Maturity onset diabetes of the young - Mus musculus (house mouse)	18	-0.74771	-1.75582	0.00783231	0.11476	0.100727	1978	tags=44%, list=9%, signal=40%	17341/15376/18770/15377/103988/18609/378435/15378
21	mmu03013	Nucleocytoplasmic transport - Mus musculus (house mouse)	108	0.466867	1.71107	0.00772573	0.11476	0.100727	4023	tags=41%, list=19%, signal=33%	75751/192160/66441/72124/227720/65246/226747/225160/320938/67878/16649/234865/18949/73666/19704/227699/72322/16646/16211/66679/68092/19384/77595/192170/57258/74204/56215/75826/16648/74412/19386/218210/18141/234733/170762/21681/53817/59015/269966/320727/20610/238799/70699/231042
22	mmu05162	Measles - Mus musculus (house mouse)	117	0.445072	1.6531	0.0077921	0.11476	0.100727	3115	tags=24%, list=15%, signal=20%	16193/16175/20848/170743/12028/21898/56480/15967/18033/14082/56489/18035/12571/24088/12048/21929/15467/12122/15976/20850/14281/11651/13000/22031/26414/14102/18708/170776
23	mmu04621	NOD-like receptor signaling pathway - Mus musculus (house mouse)	152	0.399308	1.54812	0.00704237	0.11476	0.100727	4387	tags=29%, list=21%, signal=23%	16193/14825/11797/20310/330122/21898/56480/15967/18033/12796/14082/56489/17940/107607/69538/18035/11796/26416/12048/21929/15976/56551/22031/20296/67526/26414/26413/17952/18795/55991/106025/228607/67414/21353/268973/22030/216877/58800/59079/15519/17874/18036/170731/16176
24	mmu05217	Basal cell carcinoma - Mus musculus (house mouse)	57	-0.591644	-1.69793	0.00823188	0.115589	0.101454	3808	tags=37%, list=18%, signal=30%	93735/19207/12575/17873/23882/16842/27015/14367/12006/15245/14368/12156/13197/22408/57265/22414/22410/22411/216795/22421/22422
25	mmu04668	TNF signaling pathway - Mus musculus (house mouse)	114	0.463779	1.70013	0.00870983	0.117409	0.103051	3302	tags=32%, list=16%, signal=27%	16193/14825/12915/11797/20310/12051/20311/12702/330122/67384/18033/14082/16878/72542/18035/11796/26408/26416/26397/21929/14281/11651/26410/12608/26398/22031/20296/16477/19225/26414/26413/14102/14205/18708/74256/21937
26	mmu05414	Dilated cardiomyopathy - Mus musculus (house mouse)	82	-0.519839	-1.56311	0.0108116	0.140134	0.122998	3068	tags=23%, list=15%, signal=20%	16651/104099/20648/16416/11465/16403/21924/16410/11513/319480/12300/21809/21803/16420/20191/16412/432530/21956/16398
27	mmu03020	RNA polymerase - Mus musculus (house mouse)	31	0.585168	1.75002	0.011427	0.141013	0.123769	4697	tags=48%, list=22%, signal=38%	26939/20017/66491/231329/70428/218832/78929/20019/28071/12909/69920/70408/67065/69833/64424
28	mmu00500	Starch and sucrose metabolism - Mus musculus (house mouse)	25	-0.670396	-1.66301	0.0135696	0.141013	0.123769	2001	tags=48%, list=10%, signal=43%	216558/74185/110095/15275/77559/72157/209558/14751/19309/103988/232714/18605
29	mmu04620	Toll-like receptor signaling pathway - Mus musculus (house mouse)	86	0.459963	1.6622	0.0138084	0.141013	0.123769	3078	tags=27%, list=15%, signal=23%	16193/12475/170743/21898/56480/15967/18033/14082/56489/18035/24088/26416/26397/15976/14281/11651/26410/17087/26398/22031/26414/26413/18708
30	mmu04936	Alcoholic liver disease - Mus musculus (house mouse)	115	0.417801	1.53452	0.0129825	0.141013	0.123769	2556	tags=21%, list=12%, signal=18%	16193/14825/12475/20310/16172/330122/21898/56480/15967/18033/14082/56489/12894/18035/26408/26416/20787/26397/11651/17087/20462/12895/26398/22031
31	mmu05205	Proteoglycans in cancer - Mus musculus (house mouse)	188	-0.458204	-1.51825	0.0121935	0.141013	0.123769	1313	tags=11%, list=6%, signal=11%	22339/12842/57265/12323/12843/21803/22414/13867/22410/13982/29875/21859/14173/16412/22411/216795/22421/15200/18792/16398/22422
32	mmu04726	Serotonergic synapse - Mus musculus (house mouse)	92	-0.493263	-1.51481	0.0130383	0.141013	0.123769	920	tags=11%, list=4%, signal=10%	14706/15562/271844/13195/21990/66066/18796/15559/22063/15552
33	mmu05200	Pathways in cancer - Mus musculus (house mouse)	483	-0.380265	-1.33484	0.0125594	0.141013	0.123769	3407	tags=20%, list=16%, signal=17%	17873/23882/94216/12830/18752/232223/16842/27015/20525/26417/14367/74769/16653/112405/17685/21813/56458/12006/11783/14864/15245/64143/17246/14860/14186/13617/22032/14368/12371/12156/14702/18654/12578/18132/13197/16185/16450/20849/13389/23928/14674/16403/16410/14706/22408/11513/22346/12427/14859/14255/54354/22339/12579/12606/22034/18211/57265/12323/19713/21809/75600/233046/21803/22414/22410/14172/…
34	mmu05412	Arrhythmogenic right ventricular cardiomyopathy - Mus musculus (house mouse)	72	-0.534387	-1.58274	0.0143553	0.142286	0.124887	3300	tags=32%, list=16%, signal=27%	16772/11937/12297/54652/16842/16651/104099/14609/20648/16416/11465/16403/16410/13511/319480/12300/16420/67451/20191/16412/16480/109620/16398
35	mmu04390	Hippo signaling pathway - Mus musculus (house mouse)	146	-0.466845	-1.4986	0.016894	0.162666	0.142774	3300	tags=21%, list=16%, signal=17%	16842/14367/21813/12006/97064/209456/17125/14368/16897/11705/12156/11465/319710/22408/12695/12161/57265/21809/21803/22414/22410/14164/93960/22411/11839/216795/22421/14219/12550/22422
36	mmu04512	ECM-receptor interaction - Mus musculus (house mouse)	78	-0.509579	-1.52099	0.0181848	0.164305	0.144213	3490	tags=31%, list=17%, signal=26%	242022/94216/12830/75209/104099/11603/12824/12841/19699/16416/12840/114249/23928/16403/12834/16410/319480/12842/12843/16420/16774/16412/16780/16398
37	mmu03083	Polycomb repressive complex - Mus musculus (house mouse)	81	0.406246	1.43856	0.0176211	0.164305	0.144213	5186	tags=35%, list=25%, signal=26%	17425/110962/12151/13626/21781/71458/319974/214669/77593/29808/74112/212391/16468/21402/225876/15161/108155/12416/75302/50496/71833/17187/245688/69544/494448/11569/12914/381668
38	mmu05165	Human papillomavirus infection - Mus musculus (house mouse)	317	-0.395949	-1.36419	0.018527	0.164305	0.144213	3475	tags=19%, list=17%, signal=16%	84653/17305/71609/94216/12830/26417/14367/74769/16653/56458/12006/225849/55927/104099/17246/14964/12824/12913/12841/73834/14368/16897/19699/16416/18132/12840/66290/23928/16403/14972/12834/16410/22408/13685/12695/12427/319480/22339/12842/208647/57265/15006/12843/22414/22410/16420/16774/15214/15013/16412/22411/216795/15213/22421/16780/56198/224912/16398/16449/22422
39	mmu04310	Wnt signaling pathway - Mus musculus (house mouse)	157	-0.452434	-1.46339	0.0195793	0.169185	0.148496	1133	tags=9%, list=5%, signal=8%	56811/57265/12323/22414/22410/207742/93960/22411/216795/22421/18796/53627/18018/22422
40	mmu00340	Histidine metabolism - Mus musculus (house mouse)	20	-0.677388	-1.62324	0.0206953	0.174358	0.153036	2945	tags=30%, list=14%, signal=26%	15186/107239/243537/621603/11484/140483
41	mmu04810	Regulation of actin cytoskeleton - Mus musculus (house mouse)	204	-0.429117	-1.43832	0.0221908	0.182397	0.160093	3252	tags=19%, list=16%, signal=16%	26417/74769/16653/30938/16885/104099/14186/20130/20259/227753/16416/67268/11465/105855/14674/16403/16410/319480/22330/19241/544963/242894/16886/382562/16420/71785/14172/14164/238564/29875/18590/54635/14173/16412/18591/16408/16398/56636/71960
42	mmu03022	Basal transcription factors - Mus musculus (house mouse)	38	0.510838	1.59425	0.0233549	0.186708	0.163876	4691	tags=50%, list=22%, signal=39%	72504/13871/209357/68705/12572/13872/14885/23894/21343/21374/319944/66671/74197/98053/66464/68776/102162/83602/70439
43	mmu05218	Melanoma - Mus musculus (house mouse)	65	-0.514738	-1.50171	0.0238233	0.186708	0.163876	678	tags=14%, list=3%, signal=13%	71785/14172/14164/18590/54635/14173/18591/12550/56636
44	mmu00910	Nitrogen metabolism - Mus musculus (house mouse)	12	-0.722539	-1.56718	0.0271285	0.207779	0.182371	2245	tags=42%, list=11%, signal=37%	12349/12353/12354/12319/230099
45	mmu04611	Platelet activation - Mus musculus (house mouse)	109	-0.455761	-1.43019	0.030525	0.228599	0.200644	2490	tags=18%, list=12%, signal=16%	70549/16416/67268/11465/14674/109905/11513/12842/14127/12825/271844/12843/14131/238564/16412/21390/432530/21391/18796/16398
46	mmu00970	Aminoacyl-tRNA biosynthesis - Mus musculus (house mouse)	43	0.462856	1.49209	0.0326941	0.23952	0.21023	2793	tags=35%, list=13%, signal=30%	384281/67417/68915/381314/229487/212679/76563/70560/70120/66590/211006/15115/71807/109093/23874
47	mmu04911	Insulin secretion - Mus musculus (house mouse)	68	-0.500228	-1.46723	0.0351072	0.251726	0.220943	3311	tags=31%, list=16%, signal=26%	18752/20525/14652/20614/12913/20907/11513/16534/68667/56508/208647/140493/12323/103988/18609/58802/11932/20191/432530/18796/232975
48	mmu00650	Butanoate metabolism - Mus musculus (house mouse)	23	-0.635	-1.56347	0.0378788	0.252932	0.222002	6	tags=9%, list=0%, signal=9%	15360/208982
49	mmu04742	Taste transduction - Mus musculus (house mouse)	39	-0.567455	-1.53915	0.0376397	0.252932	0.222002	2165	tags=15%, list=10%, signal=14%	16529/83771/110326/18574/18796/15552
50	mmu00860	Porphyrin metabolism - Mus musculus (house mouse)	36	0.481842	1.46751	0.0382775	0.252932	0.222002	3387	tags=31%, list=16%, signal=26%	15159/67417/394436/14151/110006/22236/14297/70383/22276/15288/12870
51	mmu04371	Apelin signaling pathway - Mus musculus (house mouse)	119	-0.441256	-1.39024	0.0369004	0.252932	0.222002	801	tags=12%, list=4%, signal=11%	14674/14706/11513/12326/75600/20191/108097/238564/432530/66066/18796/14219/16449/12550
52	mmu05330	Allograft rejection - Mus musculus (house mouse)	32	-0.580077	-1.51621	0.0407569	0.264136	0.231836	5015	tags=47%, list=24%, signal=36%	15015/15018/110557/15007/15001/100529082/14999/14964/14972/14998/16153/14961/15006/15013/12519
53	mmu04270	Vascular smooth muscle contraction - Mus musculus (house mouse)	116	-0.454044	-1.42586	0.0418972	0.265246	0.23281	961	tags=22%, list=5%, signal=21%	17540/12314/54652/17886/18752/26417/68458/17904/51801/13617/14674/11513/116903/12310/271844/18782/58802/75600/18761/13615/238564/432530/18796/223780/71960
54	mmu04137	Mitophagy - animal - Mus musculus (house mouse)	97	0.360208	1.3244	0.0425023	0.265246	0.23281	3447	tags=20%, list=16%, signal=16%	214952/382793/17684/56480/641376/72542/53333/12034/228361/12048/69104/59026/13000/28185/26414/15461/270096/74143/67414
55	mmu04020	Calcium signaling pathway - Mus musculus (house mouse)	199	-0.399227	-1.33411	0.0439306	0.269175	0.236259	3541	tags=26%, list=17%, signal=21%	15464/15465/94045/22341/320707/18127/18752/14254/170483/228139/20698/14186/13617/13869/116873/21337/11555/18799/52163/67704/21924/228550/381290/11513/12326/15562/22339/18211/12323/19713/18574/75600/13867/22333/20191/71785/14172/14164/238564/68528/18590/54635/14173/21390/432530/18796/19229/15559/18591/18018/56636
56	mmu05410	Hypertrophic cardiomyopathy - Mus musculus (house mouse)	82	-0.46642	-1.40249	0.0455729	0.274251	0.240714	3068	tags=23%, list=15%, signal=20%	16651/104099/20648/16416/11465/16403/21924/16410/319480/12300/11421/21809/21803/16420/20191/108097/16412/21956/16398

## Sheet: GSEA REACTOME PSCcocx KOvsWT
Table S13. RNA-sequencing of PSCs flow-sorted from KvPC PDAC organoid co-cultures – differential expression analysis, normalized expected counts and GSEA, related to Figure 8.
	ID	Description	setSize	enrichmentScore	NES	pvalue	p.adjust	qvalue	rank	leading_edge	core_enrichment
1	REACTOME_RRNA_PROCESSING	REACTOME_RRNA_PROCESSING	194	0.563475	2.1941	8.21469e-10	9.76727e-07	8.82863e-07	3284	tags=35%, list=16%, signal=29%	208144/74778/57315/225348/269470/68626/215193/56095/213773/27998/100608/66254/72515/217995/75416/98956/66583/66138/66446/59028/216987/67973/67619/18572/66181/71340/227522/66164/105372/245474/72554/110109/52530/229504/30877/70683/27966/14113/68979/53414/12181/110816/21771/234374/56200/67053/57294/52575/50911/55989/17975/213895/68147/27993/233802/68017/52705/69821/227715/57750/74035/217109/67045/14…
2	REACTOME_RRNA_MODIFICATION_IN_THE_NUCLEUS_AND_CYTOSOL	REACTOME_RRNA_MODIFICATION_IN_THE_NUCLEUS_AND_CYTOSOL	59	0.767012	2.56784	1.71158e-08	1.01753e-05	9.19746e-06	3284	tags=69%, list=16%, signal=59%	208144/74778/57315/225348/269470/215193/213773/100608/66254/72515/217995/75416/98956/66138/59028/216987/67973/18572/66181/105372/245474/72554/110109/52530/70683/27966/14113/68979/110816/21771/234374/55989/213895/68147/27993/233802/52705/217109/14791/230082/66249
3	REACTOME_CELL_CELL_JUNCTION_ORGANIZATION	REACTOME_CELL_CELL_JUNCTION_ORGANIZATION	55	-0.75844	-2.1438	5.10647e-07	0.000202386	0.000182937	2168	tags=31%, list=10%, signal=28%	11465/320873/621628/12695/16456/12552/12739/16480/12563/54725/12738/12555/224912/12557/12740/12550/53624
4	REACTOME_CELL_CELL_COMMUNICATION	REACTOME_CELL_CELL_COMMUNICATION	113	-0.669772	-2.10599	8.53354e-07	0.000253659	0.000229283	2168	tags=22%, list=10%, signal=20%	11465/320873/16403/621628/12695/67703/16456/20390/12552/16774/29875/16412/12739/16480/12563/54725/19229/16780/12738/12555/224912/12557/12740/12550/53624
5	REACTOME_PROCESSING_OF_CAPPED_INTRON_CONTAINING_PRE_MRNA	REACTOME_PROCESSING_OF_CAPPED_INTRON_CONTAINING_PRE_MRNA	237	0.48308	1.90734	1.30023e-06	0.000309196	0.000279482	4817	tags=43%, list=23%, signal=34%	80744/53379/15568/28000/67500/74351/66491/67332/192160/66877/13211/13204/66441/68705/231329/83701/22185/67418/66810/110809/72124/227720/229279/101943/225160/68988/107701/108121/98758/54723/56258/234865/76936/19205/20222/73666/227699/27967/50783/66679/23983/68092/20462/67439/51810/66094/68278/320632/192170/70767/78651/51786/27756/11991/20639/11834/20227/54188/57905/74412/319322/192159/19386/218210…
6	REACTOME_CELL_JUNCTION_ORGANIZATION	REACTOME_CELL_JUNCTION_ORGANIZATION	82	-0.706375	-2.11565	4.88293e-06	0.000829401	0.000749695	2168	tags=26%, list=10%, signal=23%	11465/320873/16403/621628/12695/16456/12552/16774/16412/12739/16480/12563/54725/16780/12738/12555/224912/12557/12740/12550/53624
7	REACTOME_MRNA_SPLICING	REACTOME_MRNA_SPLICING	188	0.500135	1.93777	4.54361e-06	0.000829401	0.000749695	4817	tags=44%, list=23%, signal=34%	80744/53379/15568/28000/67500/74351/66491/67332/192160/66877/13211/13204/66441/68705/231329/83701/22185/67418/66810/110809/229279/101943/68988/107701/108121/98758/54723/56258/76936/19205/20222/27967/50783/23983/68092/20462/67439/51810/66094/320632/192170/70767/78651/51786/27756/11991/20639/11834/20227/54188/57905/319322/192159/18789/66899/20382/68816/21681/98053/69920/74326/71713/56194/68479/2063…
8	REACTOME_KERATINIZATION	REACTOME_KERATINIZATION	69	-0.706362	-2.08578	2.75779e-05	0.00409876	0.00370487	1594	tags=28%, list=8%, signal=26%	20753/16673/66809/99681/67451/76560/110310/69332/16669/16480/16447/64058/19143/109620/18772/14027/223917/16668/16691
9	REACTOME_FORMATION_OF_THE_CORNIFIED_ENVELOPE	REACTOME_FORMATION_OF_THE_CORNIFIED_ENVELOPE	65	-0.715528	-2.09124	4.03501e-05	0.00533069	0.00481841	1594	tags=29%, list=8%, signal=27%	20753/16673/66809/99681/67451/76560/110310/69332/16669/16480/16447/64058/19143/109620/18772/14027/223917/16668/16691
10	REACTOME_NON_INTEGRIN_MEMBRANE_ECM_INTERACTIONS	REACTOME_NON_INTEGRIN_MEMBRANE_ECM_INTERACTIONS	58	-0.680755	-1.94468	6.69954e-05	0.00765302	0.00691756	3404	tags=41%, list=16%, signal=35%	12831/94216/12830/11603/12824/16416/57764/23928/16403/16410/12842/12832/12825/12843/21803/16774/18590/14173/16412/16780/12814/53867/18591/16398
11	REACTOME_INTEGRIN_CELL_SURFACE_INTERACTIONS	REACTOME_INTEGRIN_CELL_SURFACE_INTERACTIONS	74	-0.633854	-1.86769	7.08017e-05	0.00765302	0.00691756	3404	tags=39%, list=16%, signal=33%	12831/94216/12830/14118/104099/11603/12824/12841/16416/12840/12822/16403/12834/12215/16410/329941/319480/16456/12842/12832/12825/12836/12843/16420/16412/53867/16408/16398/12550
12	REACTOME_ADHERENS_JUNCTIONS_INTERACTIONS	REACTOME_ADHERENS_JUNCTIONS_INTERACTIONS	29	-0.768362	-1.94923	0.000137264	0.0136006	0.0122936	772	tags=31%, list=4%, signal=30%	11465/320873/12552/16480/12563/54725/12555/12557/12550
13	REACTOME_INTERLEUKIN_10_SIGNALING	REACTOME_INTERLEUKIN_10_SIGNALING	35	0.668843	2.04272	0.000205155	0.0187637	0.0169605	1020	tags=29%, list=5%, signal=27%	16193/12985/14825/16175/20310/16181/20848/16177/330122/16878
14	REACTOME_TIGHT_JUNCTION_INTERACTIONS	REACTOME_TIGHT_JUNCTION_INTERACTIONS	24	-0.794093	-1.94908	0.00022448	0.0190648	0.0172326	1695	tags=33%, list=8%, signal=31%	621628/12695/16456/12739/12738/224912/12740/53624
15	REACTOME_ASSEMBLY_OF_COLLAGEN_FIBRILS_AND_OTHER_MULTIMERIC_STRUCTURES	REACTOME_ASSEMBLY_OF_COLLAGEN_FIBRILS_AND_OTHER_MULTIMERIC_STRUCTURES	58	-0.652737	-1.86465	0.000251643	0.0199469	0.01803	3801	tags=45%, list=18%, signal=37%	67573/21892/12831/94216/12830/12821/16948/12824/12841/12816/12840/12822/373864/16403/12834/329941/12842/12832/12825/12836/12843/12819/16774/16780/12814/53867
16	REACTOME_TRNA_PROCESSING	REACTOME_TRNA_PROCESSING	105	0.526791	1.9023	0.000380714	0.0282918	0.025573	4711	tags=49%, list=23%, signal=38%	233189/68626/56361/100113398/69786/30947/67724/72124/227720/106248/227522/66628/66926/28114/234865/319582/70047/227699/70359/60507/67053/52575/66679/78697/328162/19384/76357/67049/54188/67667/19386/218210/18141/78890/57773/68916/54632/170762/76265/59015/269966/70699/231042/54364/68205/100929/104721/329504/445007/17299/108062
17	REACTOME_MET_PROMOTES_CELL_MOTILITY	REACTOME_MET_PROMOTES_CELL_MOTILITY	41	-0.701673	-1.90466	0.000489445	0.0286837	0.0259272	2033	tags=34%, list=10%, signal=31%	23928/373864/109905/67299/12842/12832/12825/12843/16774/16412/16780/12814/53867/16398
18	REACTOME_MET_ACTIVATES_PTK2_SIGNALING	REACTOME_MET_ACTIVATES_PTK2_SIGNALING	30	-0.734463	-1.87892	0.000522599	0.0286837	0.0259272	2033	tags=40%, list=10%, signal=36%	23928/373864/12842/12832/12825/12843/16774/16412/16780/12814/53867/16398
19	REACTOME_CLASS_B_2_SECRETIN_FAMILY_RECEPTORS	REACTOME_CLASS_B_2_SECRETIN_FAMILY_RECEPTORS	74	-0.595797	-1.75555	0.000481629	0.0286837	0.0259272	1757	tags=28%, list=8%, signal=26%	14367/14652/26364/51801/14368/14702/14706/22408/116903/381853/19228/12310/57265/22414/22410/22411/216795/66066/22421/223780/22422
20	REACTOME_ION_CHANNEL_TRANSPORT	REACTOME_ION_CHANNEL_TRANSPORT	156	-0.530305	-1.72947	0.00054617	0.0286837	0.0259272	1796	tags=17%, list=9%, signal=15%	381290/76295/14605/329178/99663/56188/68667/14226/12323/11419/74446/229277/11932/20191/17364/69047/22068/28240/17178/11979/232975/23844/319767/101772/22063/11981
21	REACTOME_EXTRACELLULAR_MATRIX_ORGANIZATION	REACTOME_EXTRACELLULAR_MATRIX_ORGANIZATION	263	-0.476502	-1.62462	0.000466574	0.0286837	0.0259272	3699	tags=27%, list=18%, signal=22%	11595/11492/11820/232345/72902/21892/12831/94216/12830/14118/23948/12821/76477/100952/104099/13004/16948/11603/228357/12824/12841/12816/12156/16416/18453/12840/12822/269132/57764/17391/23928/373864/16403/12834/17967/12215/16410/56213/329941/18452/319480/50530/26365/16456/12842/12832/12825/12836/13717/21809/18451/12337/14264/12843/76293/21803/16420/12819/16774/18590/271127/14173/16412/16780/12814/…
22	REACTOME_GPCR_LIGAND_BINDING	REACTOME_GPCR_LIGAND_BINDING	261	-0.473841	-1.61951	0.000554857	0.0286837	0.0259272	2757	tags=22%, list=13%, signal=19%	12774/58991/51801/13617/14368/107522/246691/21337/54615/14702/11555/381489/56744/170458/230777/20312/14419/233571/16866/14706/22408/20132/83771/15562/76854/14714/116903/381853/56183/19228/208990/216152/12310/57265/110326/22414/80901/22410/14428/13615/20301/71111/14064/21390/22411/216795/66066/22421/12145/223780/15559/246313/14063/14747/227289/15552/22422
23	REACTOME_SIGNALING_BY_GPCR	REACTOME_SIGNALING_BY_GPCR	466	-0.419773	-1.48376	0.000509339	0.0286837	0.0259272	2757	tags=18%, list=13%, signal=16%	12774/58991/51801/13617/16800/14368/11852/107522/246691/21337/54615/14702/11555/26382/381489/66082/19739/56744/14674/170458/230777/20312/14419/67865/233571/16866/14706/22408/20132/11513/83771/12326/15562/76854/14714/116903/442801/381853/56183/19228/14687/208990/207728/216152/12310/57265/12323/110326/18574/71704/22414/18761/54324/80901/22410/14428/13615/17207/20301/71111/14064/230972/21390/22068/4…
24	REACTOME_INTERLEUKIN_6_SIGNALING	REACTOME_INTERLEUKIN_6_SIGNALING	11	0.85368	1.98202	0.00063636	0.0315263	0.0284966	493	tags=36%, list=2%, signal=36%	16193/20848/12702/16195
25	REACTOME_CELLULAR_HEXOSE_TRANSPORT	REACTOME_CELLULAR_HEXOSE_TRANSPORT	15	-0.809881	-1.81341	0.000667079	0.0317263	0.0286774	366	tags=40%, list=2%, signal=39%	212980/20527/20525/56017/215929/56636
26	REACTOME_PLATELET_ADHESION_TO_EXPOSED_COLLAGEN	REACTOME_PLATELET_ADHESION_TO_EXPOSED_COLLAGEN	12	-0.847247	-1.80725	0.000758975	0.0347085	0.031373	1241	tags=42%, list=6%, signal=39%	12842/14127/12843/16412/16398
27	REACTOME_ION_TRANSPORT_BY_P_TYPE_ATPASES	REACTOME_ION_TRANSPORT_BY_P_TYPE_ATPASES	47	-0.647678	-1.78158	0.000997387	0.043922	0.0397011	1796	tags=23%, list=9%, signal=21%	381290/76295/56188/12323/11932/69047/17178/11979/232975/319767/11981
28	REACTOME_LAMININ_INTERACTIONS	REACTOME_LAMININ_INTERACTIONS	30	-0.71074	-1.81823	0.00116165	0.0493288	0.0445883	2141	tags=37%, list=10%, signal=33%	94216/12830/12822/23928/16403/16410/12836/16774/16412/16780/16398
29	REACTOME_RNA_POLYMERASE_I_TRANSCRIPTION_TERMINATION	REACTOME_RNA_POLYMERASE_I_TRANSCRIPTION_TERMINATION	30	0.682831	2.00069	0.00128333	0.0508627	0.0459748	2740	tags=47%, list=13%, signal=41%	21429/20017/66491/13871/209357/12572/13872/14885/20019/23894/22130/28071/21374/66671
30	REACTOME_FCERI_MEDIATED_CA_2_MOBILIZATION	REACTOME_FCERI_MEDIATED_CA_2_MOBILIZATION	25	-0.729851	-1.79915	0.00126132	0.0508627	0.0459748	1504	tags=20%, list=7%, signal=19%	22165/14127/16797/18018/21682
31	REACTOME_RNA_POLYMERASE_III_TRANSCRIPTION	REACTOME_RNA_POLYMERASE_III_TRANSCRIPTION	41	0.617081	1.93772	0.00138859	0.0532591	0.0481409	4932	tags=59%, list=24%, signal=45%	26939/18986/66491/18027/544971/70428/218832/78929/227644/20823/67371/21374/269252/12909/70239/70408/233863/18028/67065/66653/69833/66596/71752/18029
32	REACTOME_RNA_POLYMERASE_I_TRANSCRIPTION_INITIATION	REACTOME_RNA_POLYMERASE_I_TRANSCRIPTION_INITIATION	46	0.594788	1.90869	0.00168181	0.0563721	0.0509548	2182	tags=35%, list=10%, signal=31%	21429/20017/66491/13871/209357/12572/13872/14885/14534/20019/106298/23894/22130/28071/216848/21374
33	REACTOME_SIALIC_ACID_METABOLISM	REACTOME_SIALIC_ACID_METABOLISM	28	0.655253	1.89505	0.00171574	0.0563721	0.0509548	31	tags=7%, list=0%, signal=7%	20451/20442
34	REACTOME_WNT_LIGAND_BIOGENESIS_AND_TRAFFICKING	REACTOME_WNT_LIGAND_BIOGENESIS_AND_TRAFFICKING	21	-0.785659	-1.87267	0.00175422	0.0563721	0.0509548	738	tags=33%, list=4%, signal=32%	22414/22410/22411/216795/22421/53627/22422
35	REACTOME_COLLAGEN_CHAIN_TRIMERIZATION	REACTOME_COLLAGEN_CHAIN_TRIMERIZATION	40	-0.68672	-1.85338	0.00168127	0.0563721	0.0509548	3404	tags=50%, list=16%, signal=42%	12831/94216/12830/12821/12824/12841/12816/12840/12822/373864/12834/329941/12842/12832/12825/12836/12843/12819/12814/53867
36	REACTOME_DECTIN_2_FAMILY	REACTOME_DECTIN_2_FAMILY	17	-0.796028	-1.8173	0.00170674	0.0563721	0.0509548	1990	tags=24%, list=10%, signal=21%	17312/14127/224116/140474
37	REACTOME_DEGRADATION_OF_THE_EXTRACELLULAR_MATRIX	REACTOME_DEGRADATION_OF_THE_EXTRACELLULAR_MATRIX	121	-0.526809	-1.67142	0.00155864	0.0563721	0.0509548	3699	tags=28%, list=18%, signal=23%	11595/232345/72902/21892/12831/94216/12830/14118/23948/12821/12824/12841/12816/12840/12822/17391/12834/12215/56213/329941/12842/12832/12825/12836/13717/12337/12843/12819/16774/271127/16780/12814/53867/12550
38	REACTOME_SYNDECAN_INTERACTIONS	REACTOME_SYNDECAN_INTERACTIONS	26	-0.729699	-1.82208	0.00186834	0.0584593	0.0528413	2364	tags=46%, list=11%, signal=41%	16416/16403/16410/12842/12832/12825/12843/21803/14173/16412/53867/16398
39	REACTOME_RNA_POLYMERASE_III_TRANSCRIPTION_INITIATION_FROM_TYPE_1_PROMOTER	REACTOME_RNA_POLYMERASE_III_TRANSCRIPTION_INITIATION_FROM_TYPE_1_PROMOTER	28	0.638344	1.84615	0.00210865	0.060728	0.054892	4889	tags=61%, list=23%, signal=47%	26939/66491/544971/70428/218832/78929/67371/21374/269252/12909/70239/70408/233863/67065/69833/66596/71752
40	REACTOME_KSRP_KHSRP_BINDS_AND_DESTABILIZES_MRNA	REACTOME_KSRP_KHSRP_BINDS_AND_DESTABILIZES_MRNA	16	0.706887	1.80901	0.00205134	0.060728	0.054892	2713	tags=44%, list=13%, signal=38%	27998/66583/66446/26416/11651/50911/227715
41	REACTOME_DEFECTIVE_GALNT3_CAUSES_HFTC	REACTOME_DEFECTIVE_GALNT3_CAUSES_HFTC	11	-0.838299	-1.76444	0.00214514	0.060728	0.054892	1065	tags=18%, list=5%, signal=17%	224116/140474
42	REACTOME_FORMATION_OF_RNA_POL_II_ELONGATION_COMPLEX	REACTOME_FORMATION_OF_RNA_POL_II_ELONGATION_COMPLEX	56	0.503456	1.67124	0.00209695	0.060728	0.054892	4844	tags=52%, list=23%, signal=40%	66491/13871/209357/68705/231329/12572/114741/13872/14885/72949/214498/54624/74427/23894/68092/24116/66671/20926/22083/98053/20833/69920/13716/12455/69833/64144/27632/73473/57314
43	REACTOME_GAP_JUNCTION_ASSEMBLY	REACTOME_GAP_JUNCTION_ASSEMBLY	25	-0.707413	-1.74384	0.00230333	0.0626429	0.0566229	3933	tags=56%, list=19%, signal=46%	22142/14611/14619/22146/22145/14609/22151/22153/73710/14613/14622/14612/14621/14620
44	REACTOME_RNA_POLYMERASE_I_PROMOTER_ESCAPE	REACTOME_RNA_POLYMERASE_I_PROMOTER_ESCAPE	71	0.498209	1.70516	0.00231816	0.0626429	0.0566229	4697	tags=44%, list=22%, signal=34%	21429/20017/66491/13871/209357/12572/319178/13872/14885/20019/106298/319180/23894/319157/260423/28071/21374/232440/66671/319189/319190/21341/97908/319176/319153/319181/319191/319150/69833/319159/64424
45	REACTOME_EPIGENETIC_REGULATION_OF_GENE_EXPRESSION	REACTOME_EPIGENETIC_REGULATION_OF_GENE_EXPRESSION	128	0.439759	1.64144	0.00239674	0.0633272	0.0572414	4697	tags=38%, list=22%, signal=30%	21429/20017/66491/13871/209357/12572/319178/13872/14885/101867/116848/13626/14534/20019/319180/23894/319157/22130/56200/260423/28071/216848/21374/18432/232440/22385/16468/66671/319189/23942/57230/110052/319190/194388/21341/97908/319176/319153/20937/319181/319191/234366/319150/13433/69833/245688/319955/319159/64424
46	REACTOME_MRNA_CAPPING	REACTOME_MRNA_CAPPING	29	0.614881	1.79693	0.00259497	0.0670743	0.0606284	3709	tags=48%, list=18%, signal=40%	66491/13871/209357/68705/231329/12572/13872/14885/23894/68092/66671/67897/98053/69920
47	REACTOME_COLLAGEN_DEGRADATION	REACTOME_COLLAGEN_DEGRADATION	61	-0.590841	-1.70874	0.00266717	0.0674736	0.0609894	3404	tags=31%, list=16%, signal=26%	12831/94216/12830/12821/12824/12841/12816/12840/12822/12834/329941/12842/12832/12825/12836/12843/12819/12814/53867
48	REACTOME_COLLAGEN_FORMATION	REACTOME_COLLAGEN_FORMATION	84	-0.569294	-1.71177	0.00274428	0.0679781	0.0614454	5633	tags=52%, list=27%, signal=38%	12153/140709/19035/94352/237360/234407/26432/73368/320452/16782/18822/56401/56693/67573/21892/12831/94216/12830/12821/76477/16948/12824/12841/12816/18453/12840/12822/269132/373864/16403/12834/329941/18452/12842/12832/12825/12836/18451/12843/12819/16774/16780/12814/53867
49	REACTOME_RNA_POLYMERASE_III_TRANSCRIPTION_INITIATION_FROM_TYPE_3_PROMOTER	REACTOME_RNA_POLYMERASE_III_TRANSCRIPTION_INITIATION_FROM_TYPE_3_PROMOTER	28	0.615749	1.7808	0.00302725	0.0725208	0.0655515	2741	tags=36%, list=13%, signal=31%	26939/18986/66491/544971/70428/218832/78929/227644/21374/12909
50	REACTOME_GAP_JUNCTION_TRAFFICKING_AND_REGULATION	REACTOME_GAP_JUNCTION_TRAFFICKING_AND_REGULATION	37	-0.667251	-1.77319	0.00304965	0.0725208	0.0655515	3933	tags=46%, list=19%, signal=37%	22142/14611/12757/14619/22146/22145/14609/22151/22153/11465/73710/17920/14613/14622/14612/14621/14620
51	REACTOME_REGULATION_OF_MRNA_STABILITY_BY_PROTEINS_THAT_BIND_AU_RICH_ELEMENTS	REACTOME_REGULATION_OF_MRNA_STABILITY_BY_PROTEINS_THAT_BIND_AU_RICH_ELEMENTS	85	0.509047	1.80092	0.00344261	0.0772313	0.0698094	5201	tags=42%, list=25%, signal=32%	27998/15568/66583/208643/66446/17164/227720/22695/19184/19192/26416/11651/50911/70247/53380/56086/19182/23996/12192/227715/11991/66413/73902/75901/69077/26446/238799/72662/19166/19181/15481/19173/26443/22123/23997/21762
52	REACTOME_SIGNALING_BY_MET	REACTOME_SIGNALING_BY_MET	79	-0.573191	-1.69754	0.00332303	0.0772313	0.0698094	2033	tags=23%, list=10%, signal=21%	23928/373864/109905/67299/12842/20408/12832/224116/12825/12843/54426/16774/16412/16780/12814/53867/16398/20733
53	REACTOME_NEGATIVE_EPIGENETIC_REGULATION_OF_RRNA_EXPRESSION	REACTOME_NEGATIVE_EPIGENETIC_REGULATION_OF_RRNA_EXPRESSION	89	0.473595	1.69408	0.00342853	0.0772313	0.0698094	4697	tags=40%, list=22%, signal=31%	21429/20017/66491/13871/209357/12572/319178/13872/14885/101867/116848/20019/319180/23894/319157/22130/260423/28071/21374/232440/66671/319189/57230/319190/21341/97908/319176/319153/20937/319181/319191/319150/13433/69833/319159/64424
54	REACTOME_STIMULI_SENSING_CHANNELS	REACTOME_STIMULI_SENSING_CHANNELS	88	-0.540699	-1.64313	0.00395592	0.0871035	0.0787328	1619	tags=17%, list=8%, signal=16%	14605/329178/99663/68667/14226/11419/74446/229277/20191/17364/22068/28240/23844/101772/22063
55	REACTOME_TRISTETRAPROLIN_TTP_ZFP36_BINDS_AND_DESTABILIZES_MRNA	REACTOME_TRISTETRAPROLIN_TTP_ZFP36_BINDS_AND_DESTABILIZES_MRNA	16	0.685517	1.75432	0.00403081	0.0871389	0.0787648	3991	tags=62%, list=19%, signal=51%	27998/66583/66446/17164/22695/50911/227715/75901/238799/72662
56	REACTOME_MUSCLE_CONTRACTION	REACTOME_MUSCLE_CONTRACTION	153	-0.486435	-1.58001	0.00415746	0.0882718	0.0797889	3199	tags=22%, list=15%, signal=18%	12306/11749/21957/57814/80906/17904/97064/70357/67268/16529/16530/21924/381290/211480/21393/50875/22330/56188/210741/21953/14226/12323/11932/20191/16535/57442/17178/21952/232975/14166/21956/22063/16525
57	REACTOME_DEFECTIVE_C1GALT1C1_CAUSES_TNPS	REACTOME_DEFECTIVE_C1GALT1C1_CAUSES_TNPS	13	-0.790824	-1.70774	0.00424944	0.0886418	0.0801233	1065	tags=15%, list=5%, signal=15%	224116/140474
58	REACTOME_BUTYRATE_RESPONSE_FACTOR_1_BRF1_BINDS_AND_DESTABILIZES_MRNA	REACTOME_BUTYRATE_RESPONSE_FACTOR_1_BRF1_BINDS_AND_DESTABILIZES_MRNA	16	0.683737	1.74977	0.00444541	0.0896828	0.0810643	3991	tags=62%, list=19%, signal=51%	27998/66583/66446/17164/11651/50911/12192/227715/75901/72662
59	REACTOME_RHO_GTPASES_ACTIVATE_CIT	REACTOME_RHO_GTPASES_ACTIVATE_CIT	19	-0.729665	-1.70881	0.0044502	0.0896828	0.0810643	7	tags=26%, list=0%, signal=26%	17880/17886/17904/11852/71960
60	REACTOME_CELL_SURFACE_INTERACTIONS_AT_THE_VASCULAR_WALL	REACTOME_CELL_SURFACE_INTERACTIONS_AT_THE_VASCULAR_WALL	104	-0.521632	-1.61926	0.00458239	0.0908077	0.082081	2030	tags=22%, list=10%, signal=20%	20339/14786/16416/56744/16403/12215/16410/108078/26365/16456/12842/14127/57274/238447/12843/21803/11932/20540/21912/16412/19123/16408/17075
61	REACTOME_GAB1_SIGNALOSOME	REACTOME_GAB1_SIGNALOSOME	17	-0.74974	-1.71163	0.00482672	0.093171	0.0842172	926	tags=24%, list=4%, signal=23%	12223/94212/11839/15200
62	REACTOME_INACTIVATION_OF_CSF3_G_CSF_SIGNALING	REACTOME_INACTIVATION_OF_CSF3_G_CSF_SIGNALING	25	0.591893	1.67593	0.00485837	0.093171	0.0842172	191	tags=12%, list=1%, signal=12%	12985/20848/12702
63	REACTOME_TRNA_MODIFICATION_IN_THE_NUCLEUS_AND_CYTOSOL	REACTOME_TRNA_MODIFICATION_IN_THE_NUCLEUS_AND_CYTOSOL	43	0.591397	1.86332	0.00499053	0.0941864	0.0851351	3457	tags=47%, list=17%, signal=39%	233189/56361/100113398/69786/30947/106248/66628/66926/28114/319582/60507/78697/328162/76357/67049/67667/78890/57773/68916/54632
64	REACTOME_COLLAGEN_BIOSYNTHESIS_AND_MODIFYING_ENZYMES	REACTOME_COLLAGEN_BIOSYNTHESIS_AND_MODIFYING_ENZYMES	62	-0.589317	-1.70464	0.00517065	0.096061	0.0868295	5633	tags=60%, list=27%, signal=44%	12153/140709/19035/237360/234407/26432/73368/320452/18822/56401/56693/21892/12831/94216/12830/12821/76477/12824/12841/12816/18453/12840/12822/269132/373864/12834/329941/18452/12842/12832/12825/12836/18451/12843/12819/12814/53867
65	REACTOME_HIV_TRANSCRIPTION_INITIATION	REACTOME_HIV_TRANSCRIPTION_INITIATION	45	0.518664	1.66462	0.00545641	0.0998104	0.0902186	4691	tags=49%, list=22%, signal=38%	72504/66491/13871/209357/68705/231329/12572/13872/14885/23894/21343/21374/319944/66671/74197/98053/69920/66464/68776/83602/69833/70439
66	REACTOME_INTERACTIONS_OF_REV_WITH_HOST_CELLULAR_PROTEINS	REACTOME_INTERACTIONS_OF_REV_WITH_HOST_CELLULAR_PROTEINS	35	0.544038	1.66155	0.00595014	0.107193	0.0968915	6777	tags=74%, list=32%, signal=50%	72124/227720/234865/227699/16211/66679/19384/19386/218210/18141/170762/59015/269966/70699/231042/100088/19385/445007/69482/107939/69912/71805/103573/108989/72787/103468
67	REACTOME_RNA_POLYMERASE_III_TRANSCRIPTION_TERMINATION	REACTOME_RNA_POLYMERASE_III_TRANSCRIPTION_TERMINATION	23	0.634293	1.74882	0.00618961	0.109843	0.0992866	4932	tags=57%, list=24%, signal=43%	26939/66491/18027/70428/218832/78929/20823/12909/70408/18028/67065/69833/18029
68	REACTOME_SNRNP_ASSEMBLY	REACTOME_SNRNP_ASSEMBLY	51	0.555196	1.81612	0.00647516	0.11028	0.0996817	6190	tags=69%, list=30%, signal=48%	67332/72124/227720/216766/70465/234865/227699/67242/66679/68092/27374/237221/19386/218210/12729/20595/18141/170762/116940/276919/59015/269966/70699/20638/231042/445007/20641/56698/69482/433702/107686/69878/107939/69912/71805
69	REACTOME_NS1_MEDIATED_EFFECTS_ON_HOST_PATHWAYS	REACTOME_NS1_MEDIATED_EFFECTS_ON_HOST_PATHWAYS	37	0.566837	1.76226	0.00649249	0.11028	0.0996817	4023	tags=49%, list=19%, signal=39%	72124/227720/16649/234865/227699/16646/16211/66679/54188/16648/19386/218210/18141/170762/59015/269966/70699/231042
70	REACTOME_ECM_PROTEOGLYCANS	REACTOME_ECM_PROTEOGLYCANS	67	-0.580741	-1.70137	0.00648383	0.11028	0.0996817	3699	tags=42%, list=18%, signal=35%	11595/11820/12831/94216/12830/104099/13004/11603/228357/12824/12841/16416/12840/12834/17967/16410/12842/12832/12825/21809/14264/12843/21803/16420/16774/16412/53867/16398
71	REACTOME_FORMATION_OF_TC_NER_PRE_INCISION_COMPLEX	REACTOME_FORMATION_OF_TC_NER_PRE_INCISION_COMPLEX	53	0.552796	1.81916	0.00696769	0.116684	0.105471	2984	tags=32%, list=14%, signal=28%	28000/66491/13871/209357/231329/12572/209318/13872/14885/26894/71991/23894/67439/66671/11834/57905/66983
72	REACTOME_CHROMATIN_MODIFYING_ENZYMES	REACTOME_CHROMATIN_MODIFYING_ENZYMES	246	0.360287	1.43394	0.00732689	0.120995	0.109368	5180	tags=37%, list=25%, signal=28%	71371/75410/99890/84505/66262/214572/18033/319178/208043/77766/13831/72195/13626/14534/75560/107392/70465/17978/319180/192195/319157/71974/66310/228714/27878/260423/216848/67956/18505/20174/20185/22289/232440/27374/76901/244349/231151/228829/20586/66423/74026/16452/76719/225876/73247/214899/108946/15161/18193/77853/319189/78783/23942/108155/20587/67014/319190/58523/208266/97908/71777/20591/246103…
73	REACTOME_VIRAL_MESSENGER_RNA_SYNTHESIS	REACTOME_VIRAL_MESSENGER_RNA_SYNTHESIS	42	0.534055	1.68019	0.00760443	0.123858	0.111956	6777	tags=71%, list=32%, signal=48%	66491/68705/231329/72124/227720/234865/227699/66679/19386/218210/18141/170762/98053/59015/69920/269966/70699/231042/69833/445007/20020/69482/17749/107939/69912/71805/66420/108989/72787/103468
74	REACTOME_TRANSPORT_OF_MATURE_TRANSCRIPT_TO_CYTOPLASM	REACTOME_TRANSPORT_OF_MATURE_TRANSCRIPT_TO_CYTOPLASM	79	0.481086	1.69963	0.00782918	0.125796	0.113707	4023	tags=41%, list=19%, signal=33%	192160/66441/22185/110809/72124/227720/225160/108121/234865/73666/227699/66679/68092/68278/192170/51786/54188/74412/19386/218210/18141/66899/20382/170762/21681/53817/13684/59015/269966/71713/70699/231042
75	REACTOME_TRNA_PROCESSING_IN_THE_NUCLEUS	REACTOME_TRNA_PROCESSING_IN_THE_NUCLEUS	56	0.464905	1.54327	0.00794553	0.125963	0.113858	4711	tags=45%, list=23%, signal=35%	68626/67724/72124/227720/227522/234865/70047/227699/67053/66679/19384/54188/19386/218210/18141/170762/76265/59015/269966/70699/231042/54364/104721/445007/108062
76	REACTOME_RNA_POLYMERASE_II_TRANSCRIBES_SNRNA_GENES	REACTOME_RNA_POLYMERASE_II_TRANSCRIBES_SNRNA_GENES	74	0.436852	1.51455	0.00808422	0.126475	0.114321	4773	tags=42%, list=23%, signal=32%	192657/18986/66491/101861/68705/231329/83701/12572/72949/93697/227644/21343/68510/70422/21374/68092/69917/229543/109077/70470/74197/98053/69920/69882/68776/13716/83602/12455/69833/20683/75137
77	REACTOME_MITOCHONDRIAL_TRANSLATION	REACTOME_MITOCHONDRIAL_TRANSLATION	93	0.488516	1.73578	0.00888519	0.137201	0.124016	5725	tags=47%, list=27%, signal=35%	69163/99045/66973/66047/118451/353242/79044/56282/64656/107733/69956/64659/216767/69089/66292/68572/27393/66230/66448/60441/24030/94061/121022/28030/64658/74600/233870/18100/27397/66399/66493/218506/57312/94063/94065/64655/66258/67212/64657/76366/67681/67840/107732/66845
78	REACTOME_SEMA4D_IN_SEMAPHORIN_SIGNALING	REACTOME_SEMA4D_IN_SEMAPHORIN_SIGNALING	24	-0.673381	-1.6528	0.0093335	0.142276	0.128603	2975	tags=29%, list=14%, signal=25%	16885/17904/20130/11852/20354/16886/71960
79	REACTOME_GENE_SILENCING_BY_RNA	REACTOME_GENE_SILENCING_BY_RNA	111	0.431473	1.56887	0.00960499	0.144561	0.130669	4694	tags=40%, list=22%, signal=31%	68626/66491/231329/319178/210510/72124/227720/234865/319180/319157/227699/72322/260423/66679/22099/19384/232440/233833/66715/192119/19386/218210/18141/319189/14000/170762/319190/59015/69920/97908/269966/320727/319176/70699/319153/231042/214150/15519/319181/319191/319150/69833/445007/319159
80	REACTOME_RNA_POLYMERASE_I_TRANSCRIPTION	REACTOME_RNA_POLYMERASE_I_TRANSCRIPTION	91	0.472091	1.68141	0.00973365	0.144666	0.130764	4697	tags=42%, list=22%, signal=33%	21429/20017/66491/13871/209357/12572/319178/13872/14885/14534/20019/106298/319180/23894/319157/22130/260423/28071/216848/21374/232440/66671/319189/23942/319190/21341/97908/319176/319153/319181/319191/234366/319150/69833/245688/319955/319159/64424
81	REACTOME_RHO_GTPASES_ACTIVATE_ROCKS	REACTOME_RHO_GTPASES_ACTIVATE_ROCKS	19	-0.696829	-1.63191	0.0099048	0.145393	0.13142	2975	tags=37%, list=14%, signal=32%	17880/17886/16885/17904/11852/16886/71960
82	REACTOME_SENSORY_PROCESSING_OF_SOUND	REACTOME_SENSORY_PROCESSING_OF_SOUND	59	-0.551439	-1.58061	0.010052	0.145753	0.131746	4354	tags=39%, list=21%, signal=31%	16533/13002/98845/26875/193385/224796/17886/381375/20614/628870/227753/11465/20907/56226/20776/73750/29867/17921/60613/20964/13409/56506/102502
83	REACTOME_POSTMITOTIC_NUCLEAR_PORE_COMPLEX_NPC_REFORMATION	REACTOME_POSTMITOTIC_NUCLEAR_PORE_COMPLEX_NPC_REFORMATION	26	0.587562	1.67759	0.0103511	0.148283	0.134033	6777	tags=73%, list=32%, signal=49%	72124/226747/234865/227699/16211/19384/170762/59015/269966/238799/70699/100088/445007/69482/107939/69912/71805/72787/103468
84	REACTOME_STAT3_NUCLEAR_EVENTS_DOWNSTREAM_OF_ALK_SIGNALING	REACTOME_STAT3_NUCLEAR_EVENTS_DOWNSTREAM_OF_ALK_SIGNALING	10	0.760569	1.71711	0.0111383	0.150309	0.135865	1177	tags=20%, list=6%, signal=19%	20848/12142
85	REACTOME_SEMA4D_INDUCED_CELL_MIGRATION_AND_GROWTH_CONE_COLLAPSE	REACTOME_SEMA4D_INDUCED_CELL_MIGRATION_AND_GROWTH_CONE_COLLAPSE	20	-0.694485	-1.64334	0.0110697	0.150309	0.135865	2975	tags=35%, list=14%, signal=30%	17886/16885/17904/11852/20354/16886/71960
86	REACTOME_HIV_TRANSCRIPTION_ELONGATION	REACTOME_HIV_TRANSCRIPTION_ELONGATION	42	0.502698	1.58154	0.0115517	0.150309	0.135865	4844	tags=50%, list=23%, signal=38%	66491/13871/209357/68705/231329/12572/114741/13872/14885/23894/68092/24116/66671/98053/20833/69920/13716/12455/69833/27632/57314
87	REACTOME_EXPORT_OF_VIRAL_RIBONUCLEOPROTEINS_FROM_NUCLEUS	REACTOME_EXPORT_OF_VIRAL_RIBONUCLEOPROTEINS_FROM_NUCLEUS	31	0.529951	1.57405	0.0113082	0.150309	0.135865	6777	tags=74%, list=32%, signal=50%	72124/227720/234865/227699/66679/19384/19386/218210/18141/170762/59015/269966/70699/231042/445007/69482/107939/69912/71805/103573/108989/72787/103468
88	REACTOME_SUMOYLATION_OF_RNA_BINDING_PROTEINS	REACTOME_SUMOYLATION_OF_RNA_BINDING_PROTEINS	45	0.486073	1.56002	0.0114461	0.150309	0.135865	6777	tags=62%, list=32%, signal=42%	72124/227720/12151/234865/227699/66679/55989/19386/218210/18141/170762/59015/12416/269966/70699/231042/445007/15387/170930/69482/241915/107939/69912/30951/71805/108989/72787/103468
89	REACTOME_TRANSCRIPTION_COUPLED_NUCLEOTIDE_EXCISION_REPAIR_TC_NER	REACTOME_TRANSCRIPTION_COUPLED_NUCLEOTIDE_EXCISION_REPAIR_TC_NER	78	0.444801	1.55818	0.0106318	0.150309	0.135865	4619	tags=32%, list=22%, signal=25%	28000/66491/13871/209357/231329/12572/209318/13872/14885/26894/71991/23894/67439/66671/11834/57905/66983/19687/69920/22592/50505/13716/72584/69833/319955
90	REACTOME_FGFR2_ALTERNATIVE_SPLICING	REACTOME_FGFR2_ALTERNATIVE_SPLICING	27	0.544317	1.55744	0.0111337	0.150309	0.135865	4506	tags=52%, list=22%, signal=41%	14183/66491/68705/231329/77411/98758/76936/19205/68092/98053/69920/93686/21841/69833
91	REACTOME_SYNTHESIS_OF_SUBSTRATES_IN_N_GLYCAN_BIOSYTHESIS	REACTOME_SYNTHESIS_OF_SUBSTRATES_IN_N_GLYCAN_BIOSYTHESIS	58	0.459015	1.54013	0.0116303	0.150309	0.135865	2626	tags=14%, list=13%, signal=12%	20451/20442/52014/227697/67311/228368/54128/20449
92	REACTOME_HIV_LIFE_CYCLE	REACTOME_HIV_LIFE_CYCLE	142	0.378938	1.43848	0.0111494	0.150309	0.135865	4725	tags=39%, list=23%, signal=30%	72504/66491/13871/209357/68705/231329/12572/114741/13872/14885/72949/72124/227720/83814/234865/23894/21343/227699/16646/66679/21374/68092/319944/19384/24116/66671/67897/208092/19386/218210/18141/23825/107305/74197/170762/98053/20833/59015/69920/269966/70699/231042/100088/66464/15361/68776/19385/13716/83602/12455/69833/445007/14156/70439/27632
93	REACTOME_RNA_POLYMERASE_III_CHAIN_ELONGATION	REACTOME_RNA_POLYMERASE_III_CHAIN_ELONGATION	18	0.636283	1.67625	0.0122478	0.156588	0.14154	1320	tags=28%, list=6%, signal=26%	26939/66491/70428/218832/78929
94	REACTOME_RHO_GTPASES_ACTIVATE_PAKS	REACTOME_RHO_GTPASES_ACTIVATE_PAKS	21	-0.682327	-1.62637	0.0125671	0.158753	0.143496	7	tags=24%, list=0%, signal=24%	17880/17886/16885/17904/71960
95	REACTOME_TP53_REGULATES_TRANSCRIPTION_OF_DNA_REPAIR_GENES	REACTOME_TP53_REGULATES_TRANSCRIPTION_OF_DNA_REPAIR_GENES	61	0.459689	1.53401	0.0126842	0.158753	0.143496	4844	tags=41%, list=23%, signal=32%	66491/13871/209357/68705/231329/12572/114741/13872/14885/72949/69131/23894/14281/24116/66671/11920/98053/20833/69920/13716/12455/69833/27632/11909/57314
96	REACTOME_ANTIVIRAL_MECHANISM_BY_IFN_STIMULATED_GENES	REACTOME_ANTIVIRAL_MECHANISM_BY_IFN_STIMULATED_GENES	75	0.432071	1.49716	0.0129274	0.160111	0.144724	4693	tags=35%, list=22%, signal=27%	208643/72124/227720/24015/211948/16649/234865/227699/13690/16646/16211/66679/192170/16648/19386/218210/18141/170762/13684/59015/269966/70699/231042/13681/445007/230861
97	REACTOME_TRANSPORT_OF_MATURE_MRNAS_DERIVED_FROM_INTRONLESS_TRANSCRIPTS	REACTOME_TRANSPORT_OF_MATURE_MRNAS_DERIVED_FROM_INTRONLESS_TRANSCRIPTS	41	0.505978	1.58884	0.0137367	0.168381	0.1522	4023	tags=46%, list=19%, signal=37%	72124/227720/234865/227699/66679/68092/51786/54188/19386/218210/18141/66899/170762/21681/13684/59015/269966/70699/231042
98	REACTOME_INTERACTIONS_OF_VPR_WITH_HOST_CELLULAR_PROTEINS	REACTOME_INTERACTIONS_OF_VPR_WITH_HOST_CELLULAR_PROTEINS	34	0.554719	1.67377	0.0138994	0.168637	0.152431	4611	tags=53%, list=22%, signal=41%	11740/72124/227720/234865/227699/16646/66679/19386/218210/18141/23825/170762/59015/269966/70699/231042/15361/445007
99	REACTOME_MRNA_SPLICING_MINOR_PATHWAY	REACTOME_MRNA_SPLICING_MINOR_PATHWAY	52	0.51824	1.70439	0.0148126	0.176122	0.159197	6341	tags=56%, list=30%, signal=39%	74351/66491/67332/68705/231329/110809/101943/107701/68092/320632/27756/319322/192159/20382/98053/69920/20638/20826/20624/69833/20641/20020/433702/107686/69878/17749/67996/66125/76167
100	REACTOME_SENSORY_PROCESSING_OF_SOUND_BY_OUTER_HAIR_CELLS_OF_THE_COCHLEA	REACTOME_SENSORY_PROCESSING_OF_SOUND_BY_OUTER_HAIR_CELLS_OF_THE_COCHLEA	41	-0.572229	-1.55329	0.0147424	0.176122	0.159197	4151	tags=39%, list=20%, signal=31%	98845/193385/224796/17886/381375/628870/227753/11465/56226/20776/73750/17921/60613/13409/56506/102502
101	REACTOME_ERBB2_ACTIVATES_PTK6_SIGNALING	REACTOME_ERBB2_ACTIVATES_PTK6_SIGNALING	12	-0.741585	-1.58186	0.0151359	0.176438	0.159482	926	tags=33%, list=4%, signal=32%	13869/12223/13867/15200
102	REACTOME_FORMATION_OF_THE_EARLY_ELONGATION_COMPLEX	REACTOME_FORMATION_OF_THE_EARLY_ELONGATION_COMPLEX	33	0.512147	1.53315	0.0150018	0.176438	0.159482	2740	tags=36%, list=13%, signal=32%	66491/13871/209357/68705/231329/12572/13872/14885/23894/68092/24116/66671
103	REACTOME_SUMOYLATION_OF_DNA_REPLICATION_PROTEINS	REACTOME_SUMOYLATION_OF_DNA_REPLICATION_PROTEINS	44	0.480095	1.52215	0.0154378	0.178209	0.161083	6849	tags=57%, list=33%, signal=38%	21969/72124/227720/234865/227699/66679/19386/218210/18141/170762/59015/269966/20610/70699/231042/445007/170930/69482/107939/69912/71805/108989/72787/103468/59004
104	REACTOME_NUCLEAR_IMPORT_OF_REV_PROTEIN	REACTOME_NUCLEAR_IMPORT_OF_REV_PROTEIN	32	0.545542	1.63424	0.0166033	0.178678	0.161507	4034	tags=50%, list=19%, signal=40%	72124/227720/234865/227699/16211/66679/19384/19386/218210/18141/170762/59015/269966/70699/231042/100088
105	REACTOME_TRANSCRIPTION_OF_THE_HIV_GENOME	REACTOME_TRANSCRIPTION_OF_THE_HIV_GENOME	67	0.475898	1.62451	0.0162233	0.178678	0.161507	4844	tags=48%, list=23%, signal=37%	72504/66491/13871/209357/68705/231329/12572/114741/13872/14885/72949/23894/21343/21374/68092/319944/24116/66671/67897/74197/98053/20833/69920/66464/68776/13716/83602/12455/69833/70439/27632/57314
106	REACTOME_DISEASES_OF_IMMUNE_SYSTEM	REACTOME_DISEASES_OF_IMMUNE_SYSTEM	26	0.566355	1.61705	0.0166227	0.178678	0.161507	4123	tags=38%, list=20%, signal=31%	12475/21898/18033/18035/24088/17087/22031/142980/15289/17874
107	REACTOME_DISEASES_ASSOCIATED_WITH_O_GLYCOSYLATION_OF_PROTEINS	REACTOME_DISEASES_ASSOCIATED_WITH_O_GLYCOSYLATION_OF_PROTEINS	59	-0.529161	-1.51675	0.0166806	0.178678	0.161507	2269	tags=17%, list=11%, signal=15%	18132/77739/100689/207596/224116/108154/239337/269959/271127/140474
108	REACTOME_G_ALPHA_S_SIGNALLING_EVENTS	REACTOME_G_ALPHA_S_SIGNALLING_EVENTS	99	-0.485447	-1.49829	0.0163364	0.178678	0.161507	2359	tags=23%, list=11%, signal=21%	109689/51801/14702/11555/381489/170458/16866/14706/11513/15562/116903/381853/19228/14687/207728/12310/18574/71111/432530/383563/66066/223780/227289
109	REACTOME_TRANSCRIPTIONAL_REGULATION_BY_SMALL_RNAS	REACTOME_TRANSCRIPTIONAL_REGULATION_BY_SMALL_RNAS	86	0.422054	1.49707	0.0163212	0.178678	0.161507	4694	tags=41%, list=22%, signal=32%	66491/231329/319178/72124/227720/234865/319180/319157/227699/260423/66679/19384/232440/233833/19386/218210/18141/319189/170762/319190/59015/69920/97908/269966/320727/319176/70699/319153/231042/319181/319191/319150/69833/445007/319159
110	REACTOME_CLASS_A_1_RHODOPSIN_LIKE_RECEPTORS	REACTOME_CLASS_A_1_RHODOPSIN_LIKE_RECEPTORS	182	-0.424433	-1.40787	0.0166131	0.178678	0.161507	2757	tags=20%, list=13%, signal=18%	12774/58991/13617/107522/246691/21337/54615/11555/381489/56744/170458/230777/20312/14419/233571/16866/20132/15562/76854/14714/56183/208990/216152/80901/14428/13615/20301/71111/14064/21390/12145/15559/246313/14063/14747/227289/15552
111	REACTOME_RHO_GTPASE_CYCLE	REACTOME_RHO_GTPASE_CYCLE	430	-0.370237	-1.30147	0.016098	0.178678	0.161507	4614	tags=23%, list=22%, signal=18%	105445/233071/13058/70350/544817/71544/11856/109711/233877/76626/20947/11855/72754/223435/53382/27360/117600/70584/23912/14467/68917/12709/75547/53972/75415/218952/327826/101314/17974/66146/23943/59009/52331/24001/545156/330177/30938/268970/237038/14609/71893/14786/16800/66871/11852/23853/66251/17969/56374/214459/26382/11465/105855/108699/101240/14674/67784/13511/236920/320557/239027/171207/67586…
112	REACTOME_DEADENYLATION_DEPENDENT_MRNA_DECAY	REACTOME_DEADENYLATION_DEPENDENT_MRNA_DECAY	52	0.509242	1.6748	0.0173021	0.183437	0.165809	4529	tags=46%, list=22%, signal=36%	27998/66583/208643/66446/72587/50783/50911/104625/66094/192170/53621/78651/27756/227715/228140/225929/75901/13684/58184/72662/68106/13681/66373/67207
113	REACTOME_SUMOYLATION_OF_SUMOYLATION_PROTEINS	REACTOME_SUMOYLATION_OF_SUMOYLATION_PROTEINS	33	0.506169	1.51526	0.0175211	0.183437	0.165809	6849	tags=70%, list=33%, signal=47%	72124/227720/234865/227699/66679/19386/218210/18141/170762/59015/269966/70699/231042/445007/170930/69482/107939/69912/71805/108989/72787/103468/59004
114	REACTOME_CYTOSOLIC_SENSORS_OF_PATHOGEN_ASSOCIATED_DNA	REACTOME_CYTOSOLIC_SENSORS_OF_PATHOGEN_ASSOCIATED_DNA	63	0.432315	1.45414	0.017742	0.183437	0.165809	6325	tags=57%, list=30%, signal=40%	26939/66491/13211/72935/56480/18033/70428/18035/218832/78929/384309/12909/142980/70408/19090/17874/18036/67065/69833/22040/72162/20821/12914/214763/328572/14375/18034/20852/67005/17749/16150/72512/106759/54131/17535/69721
115	REACTOME_TOLL_LIKE_RECEPTOR_CASCADES	REACTOME_TOLL_LIKE_RECEPTOR_CASCADES	143	0.381557	1.44976	0.017742	0.183437	0.165809	3770	tags=27%, list=18%, signal=23%	12475/11797/102626/170743/67603/73914/17164/21898/56480/18033/14082/56489/20209/107607/20208/18035/24088/11796/78287/26416/26397/14281/26410/17087/26398/22031/26940/26414/26413/21402/11908/19052/21353/72029/142980/26965/15289/19247/75669
116	REACTOME_SIGNALING_BY_CSF3_G_CSF	REACTOME_SIGNALING_BY_CSF3_G_CSF	30	0.530265	1.55367	0.0179037	0.183513	0.165878	191	tags=10%, list=1%, signal=10%	12985/20848/12702
117	REACTOME_CDC42_GTPASE_CYCLE	REACTOME_CDC42_GTPASE_CYCLE	151	-0.439049	-1.42312	0.0180813	0.18375	0.166091	2403	tags=18%, list=11%, signal=16%	23853/66251/214459/26382/108699/101240/14674/236920/239027/171207/58804/106952/67299/442801/544963/226751/54324/17207/29875/243362/14570/230972/70719/22376/16480/263406/76088
118	REACTOME_ION_HOMEOSTASIS	REACTOME_ION_HOMEOSTASIS	44	-0.55597	-1.52138	0.0185115	0.186527	0.168601	1796	tags=20%, list=9%, signal=19%	381290/56188/14226/12323/11932/20191/17178/232975/22063
119	REACTOME_IKK_COMPLEX_RECRUITMENT_MEDIATED_BY_RIP1	REACTOME_IKK_COMPLEX_RECRUITMENT_MEDIATED_BY_RIP1	23	0.564348	1.55597	0.0192259	0.192097	0.173637	2227	tags=22%, list=11%, signal=19%	12475/11797/21898/11796/17087
120	REACTOME_TRANSPORT_OF_THE_SLBP_DEPENDANT_MATURE_MRNA	REACTOME_TRANSPORT_OF_THE_SLBP_DEPENDANT_MATURE_MRNA	34	0.52944	1.59749	0.0198726	0.192883	0.174347	6777	tags=76%, list=32%, signal=52%	72124/227720/234865/227699/66679/68092/19386/218210/18141/170762/21681/13684/59015/269966/70699/231042/445007/69482/433702/107939/69912/71805/53319/108989/72787/103468
121	REACTOME_N_GLYCAN_ANTENNAE_ELONGATION_IN_THE_MEDIAL_TRANS_GOLGI	REACTOME_N_GLYCAN_ANTENNAE_ELONGATION_IN_THE_MEDIAL_TRANS_GOLGI	23	0.562594	1.55114	0.0198427	0.192883	0.174347	4	tags=4%, list=0%, signal=4%	20451
122	REACTOME_SUMOYLATION_OF_DNA_DAMAGE_RESPONSE_AND_REPAIR_PROTEINS	REACTOME_SUMOYLATION_OF_DNA_DAMAGE_RESPONSE_AND_REPAIR_PROTEINS	75	0.407132	1.41075	0.0198029	0.192883	0.174347	6849	tags=52%, list=33%, signal=35%	15204/19365/72124/227720/12151/234865/227699/11545/66679/24061/19386/218210/18141/170762/59015/56233/12416/269966/20610/70699/231042/18854/445007/70238/170930/69482/20842/241915/240087/107939/69912/30951/71805/67872/12144/108989/72787/103468/59004
123	REACTOME_B_WICH_COMPLEX_POSITIVELY_REGULATES_RRNA_EXPRESSION	REACTOME_B_WICH_COMPLEX_POSITIVELY_REGULATES_RRNA_EXPRESSION	71	0.412115	1.4105	0.0199535	0.192883	0.174347	4697	tags=39%, list=22%, signal=31%	20017/66491/319178/14534/20019/319180/319157/56200/260423/28071/21374/18432/232440/22385/319189/110052/319190/21341/97908/319176/319153/319181/319191/319150/69833/319955/319159/64424
124	REACTOME_SHC1_EVENTS_IN_EGFR_SIGNALING	REACTOME_SHC1_EVENTS_IN_EGFR_SIGNALING	14	-0.737181	-1.61484	0.0208956	0.196062	0.177221	926	tags=29%, list=4%, signal=27%	16653/12223/11839/15200
125	REACTOME_TFAP2_AP_2_FAMILY_REGULATES_TRANSCRIPTION_OF_GROWTH_FACTORS_AND_THEIR_RECEPTORS	REACTOME_TFAP2_AP_2_FAMILY_REGULATES_TRANSCRIPTION_OF_GROWTH_FACTORS_AND_THEIR_RECEPTORS	10	-0.784942	-1.61395	0.0206311	0.196062	0.177221	1768	tags=40%, list=8%, signal=37%	16866/22339/22632/13982
126	REACTOME_REGULATION_OF_TP53_ACTIVITY_THROUGH_ACETYLATION	REACTOME_REGULATION_OF_TP53_ACTIVITY_THROUGH_ACETYLATION	30	0.524551	1.53693	0.0209419	0.196062	0.177221	5932	tags=53%, list=28%, signal=38%	66262/11651/216848/244349/108083/78783/23942/234366/18854/245688/219024/22059/70088/328572/26992/229542
127	REACTOME_CYTOPROTECTION_BY_HMOX1	REACTOME_CYTOPROTECTION_BY_HMOX1	116	0.375907	1.37951	0.0205774	0.196062	0.177221	5320	tags=39%, list=25%, signal=29%	20848/17992/19184/19192/72416/17978/66142/100126824/20185/70247/53380/13000/18024/19182/23996/66413/12861/21402/73902/52892/231430/17250/69077/116940/26446/12867/70207/26965/27401/13063/19166/11657/17135/19181/59035/12864/19173/26443/216799/22123/12914/23997/21762/50758/12859
128	REACTOME_INTERLEUKIN_6_FAMILY_SIGNALING	REACTOME_INTERLEUKIN_6_FAMILY_SIGNALING	22	0.583079	1.61407	0.0211189	0.196175	0.177322	1212	tags=27%, list=6%, signal=26%	16193/20848/12702/16195/16878/18414
129	REACTOME_DUAL_INCISION_IN_TC_NER	REACTOME_DUAL_INCISION_IN_TC_NER	65	0.43037	1.46245	0.0212871	0.196204	0.177349	4619	tags=34%, list=22%, signal=26%	28000/66491/13871/209357/231329/12572/13872/14885/71991/23894/67439/66671/11834/57905/66983/19687/69920/22592/50505/72584/69833/319955
130	REACTOME_REGULATION_OF_IFNA_SIGNALING	REACTOME_REGULATION_OF_IFNA_SIGNALING	14	0.665518	1.62521	0.0227992	0.205644	0.185882	4651	tags=43%, list=22%, signal=33%	12702/15967/15976/19246/19247/15975
131	REACTOME_ACTIVATION_OF_IRF3_IRF7_MEDIATED_BY_TBK1_IKK_EPSILON	REACTOME_ACTIVATION_OF_IRF3_IRF7_MEDIATED_BY_TBK1_IKK_EPSILON	17	0.623159	1.62495	0.0227084	0.205644	0.185882	3722	tags=47%, list=18%, signal=39%	12475/21898/56480/56489/17087/22031/21353/19247
132	REACTOME_N_GLYCAN_ANTENNAE_ELONGATION	REACTOME_N_GLYCAN_ANTENNAE_ELONGATION	14	0.662099	1.61686	0.0231761	0.205644	0.185882	4	tags=7%, list=0%, signal=7%	20451
133	REACTOME_ALPHA_LINOLENIC_OMEGA3_AND_LINOLEIC_OMEGA6_ACID_METABOLISM	REACTOME_ALPHA_LINOLENIC_OMEGA3_AND_LINOLEIC_OMEGA6_ACID_METABOLISM	12	0.667693	1.58302	0.0231448	0.205644	0.185882	1028	tags=17%, list=5%, signal=16%	14081/15488
134	REACTOME_INTERLEUKIN_1_FAMILY_SIGNALING	REACTOME_INTERLEUKIN_1_FAMILY_SIGNALING	132	0.378589	1.4192	0.0230399	0.205644	0.185882	5237	tags=36%, list=25%, signal=27%	16175/16181/20848/16177/54448/19255/73914/56480/18033/20209/107607/20208/18035/19184/19192/26410/70247/53380/26398/19182/23996/66413/21402/73902/69077/215257/26446/26965/15289/19247/19166/17874/19250/18036/16176/19181/17082/19258/77125/26419/19173/26443/22123/23997/93834/21762/257632
135	REACTOME_INTERLEUKIN_37_SIGNALING	REACTOME_INTERLEUKIN_37_SIGNALING	19	0.608647	1.62539	0.0244778	0.212635	0.192201	710	tags=16%, list=3%, signal=15%	20848/19255/56480
136	REACTOME_BIOSYNTHESIS_OF_THE_N_GLYCAN_PRECURSOR_DOLICHOL_LIPID_LINKED_OLIGOSACCHARIDE_LLO_AND_TRANSFER_TO_A_NASCENT_PROTEIN	REACTOME_BIOSYNTHESIS_OF_THE_N_GLYCAN_PRECURSOR_DOLICHOL_LIPID_LINKED_OLIGOSACCHARIDE_LLO_AND_TRANSFER_TO_A_NASCENT_PROTEIN	72	0.444978	1.52805	0.0243842	0.212635	0.192201	1008	tags=7%, list=5%, signal=7%	20451/20442/52014/208624/227697
137	REACTOME_HATS_ACETYLATE_HISTONES	REACTOME_HATS_ACETYLATE_HISTONES	118	0.379738	1.39213	0.0245004	0.212635	0.192201	4801	tags=39%, list=23%, signal=30%	66262/319178/77766/13831/72195/14534/75560/17978/319180/319157/228714/27878/260423/18505/20174/76901/244349/231151/228829/74026/76719/73247/108946/15161/77853/319189/78783/108155/319190/58523/97908/71777/246103/319176/319153/66464/319181/56505/319191/102162/319150/245688/69612/319159/12753/11909
138	REACTOME_MRNA_DECAY_BY_3_TO_5_EXORIBONUCLEASE	REACTOME_MRNA_DECAY_BY_3_TO_5_EXORIBONUCLEASE	12	0.66348	1.57304	0.0249964	0.215367	0.19467	4047	tags=58%, list=19%, signal=47%	27998/66583/66446/50911/227715/72662/68106
139	REACTOME_NUCLEOTIDE_BIOSYNTHESIS	REACTOME_NUCLEOTIDE_BIOSYNTHESIS	14	0.656102	1.60221	0.0261908	0.221452	0.200171	4195	tags=64%, list=20%, signal=51%	231327/108147/14450/22247/237823/23918/69719/229363/11564
140	REACTOME_MYD88_INDEPENDENT_TLR4_CASCADE	REACTOME_MYD88_INDEPENDENT_TLR4_CASCADE	97	0.417404	1.48572	0.0262614	0.221452	0.200171	3722	tags=32%, list=18%, signal=26%	12475/11797/102626/67603/17164/21898/56480/18033/14082/56489/20209/107607/20208/18035/11796/26416/26397/14281/26410/17087/26398/22031/26414/26413/21402/11908/19052/21353/26965/15289/19247
141	REACTOME_POSITIVE_EPIGENETIC_REGULATION_OF_RRNA_EXPRESSION	REACTOME_POSITIVE_EPIGENETIC_REGULATION_OF_RRNA_EXPRESSION	86	0.399118	1.41571	0.0260831	0.221452	0.200171	4697	tags=38%, list=22%, signal=30%	20017/66491/319178/14534/20019/319180/319157/22130/56200/260423/28071/216848/21374/18432/232440/22385/319189/23942/110052/319190/21341/97908/319176/319153/319181/319191/234366/319150/69833/245688/319955/319159/64424
142	REACTOME_CARDIAC_CONDUCTION	REACTOME_CARDIAC_CONDUCTION	95	-0.483535	-1.49556	0.0264534	0.2215	0.200214	2165	tags=22%, list=10%, signal=20%	57814/80906/97064/70357/16529/16530/381290/211480/56188/210741/14226/12323/11932/20191/16535/57442/17178/232975/14166/22063/16525
143	REACTOME_INTERLEUKIN_4_AND_INTERLEUKIN_13_SIGNALING	REACTOME_INTERLEUKIN_4_AND_INTERLEUKIN_13_SIGNALING	96	0.411374	1.45622	0.027116	0.225461	0.203794	3078	tags=27%, list=15%, signal=23%	16193/209590/16175/20848/12702/18986/12053/16819/15234/16878/20209/20208/12609/17869/12048/16165/14281/11651/16164/18712/20292/20296/16477/19225/16452/18708
144	REACTOME_NUCLEAR_PORE_COMPLEX_NPC_DISASSEMBLY	REACTOME_NUCLEAR_PORE_COMPLEX_NPC_DISASSEMBLY	34	0.510823	1.54132	0.0274743	0.226854	0.205053	4023	tags=41%, list=19%, signal=33%	59126/72124/227720/234865/227699/66679/19386/218210/18141/170762/59015/269966/70699/231042
145	REACTOME_TRANSPORT_OF_VITAMINS_NUCLEOSIDES_AND_RELATED_MOLECULES	REACTOME_TRANSPORT_OF_VITAMINS_NUCLEOSIDES_AND_RELATED_MOLECULES	33	0.484129	1.44928	0.0283105	0.232146	0.209836	3635	tags=30%, list=17%, signal=25%	13340/58246/11740/242585/228368/108115/20502/11416/63959/108116
146	REACTOME_RAC1_GTPASE_CYCLE	REACTOME_RAC1_GTPASE_CYCLE	176	-0.424059	-1.39834	0.0291284	0.237217	0.214421	5172	tags=30%, list=25%, signal=23%	69993/277360/18806/233103/104445/232201/19418/52666/213649/105445/233071/13058/544817/71544/20947/11855/223435/117600/70584/53972/75415/218952/101314/23943/24001/545156/330177/237038/71893/23853/17969/105855/108699/14674/239027/171207/106952/67299/442801/544963/226751/58909/54324/66898/17207/29875/16412/70719/22376/263406/17970/76088/16449
147	REACTOME_RIP_MEDIATED_NFKB_ACTIVATION_VIA_ZBP1	REACTOME_RIP_MEDIATED_NFKB_ACTIVATION_VIA_ZBP1	17	0.610519	1.59199	0.029578	0.23924	0.216249	6325	tags=59%, list=30%, signal=41%	13211/18033/18035/142980/17874/18036/18034/16150/106759/69721
148	REACTOME_CELLULAR_SENESCENCE	REACTOME_CELLULAR_SENESCENCE	174	0.351829	1.35889	0.0303505	0.24383	0.220397	5343	tags=36%, list=26%, signal=27%	16193/16175/102626/20848/13875/17164/18033/319178/15260/12151/12571/13626/21781/26408/75560/26416/319180/26397/319157/14281/260423/12608/50709/232440/26398/26414/233833/26413/11920/26921/319189/17454/56702/319190/242705/97908/12416/319176/319153/214150/12447/104248/319181/15361/319191/170644/319150/245688/20683/319159/15901/494448/13557/26419/26400/15081/52206/12567/19360/22059/75430/66403
149	REACTOME_CYTOSOLIC_IRON_SULFUR_CLUSTER_ASSEMBLY	REACTOME_CYTOSOLIC_IRON_SULFUR_CLUSTER_ASSEMBLY	13	0.642376	1.56052	0.030845	0.246139	0.222485	4187	tags=62%, list=20%, signal=49%	13871/26426/109006/11306/78797/26425/269400/26371
150	REACTOME_MAPK3_ERK1_ACTIVATION	REACTOME_MAPK3_ERK1_ACTIVATION	10	0.707637	1.59761	0.0336707	0.265735	0.240198	493	tags=20%, list=2%, signal=20%	16193/16195
151	REACTOME_TRANSLATION_OF_SARS_COV_1_STRUCTURAL_PROTEINS	REACTOME_TRANSLATION_OF_SARS_COV_1_STRUCTURAL_PROTEINS	29	0.503949	1.47274	0.0337477	0.265735	0.240198	422	tags=7%, list=2%, signal=7%	20442/12330
152	REACTOME_TOLL_LIKE_RECEPTOR_9_TLR9_CASCADE	REACTOME_TOLL_LIKE_RECEPTOR_9_TLR9_CASCADE	94	0.374138	1.32799	0.0363632	0.284447	0.257111	2980	tags=24%, list=14%, signal=21%	12475/102626/170743/67603/17164/21898/18033/20209/107607/20208/18035/78287/26416/26397/14281/26410/17087/26398/26940/26414/26413/21402/11908
153	REACTOME_MHC_CLASS_II_ANTIGEN_PRESENTATION	REACTOME_MHC_CLASS_II_ANTIGEN_PRESENTATION	106	-0.458316	-1.42555	0.0382653	0.297369	0.268792	4238	tags=25%, list=20%, signal=20%	56455/15001/69654/16570/22142/74764/12757/108012/14999/22146/20743/56444/22145/20334/22151/22153/11840/16768/53598/73710/232943/14998/14961/13036/13032/11768/13034

## Sheet: GSEA PSCcocx KOvsWT
Table S13. RNA-sequencing of PSCs flow-sorted from KvPC PDAC organoid co-cultures – differential expression analysis, normalized expected counts and GSEA, related to Figure 8.
	ID	Description	setSize	enrichmentScore	NES	pvalue	p.adjust	qvalue	rank	leading_edge	core_enrichment
1	TGFB-induced myCAF invitro	TGFB-induced myCAF invitro	726	-0.752954	-2.70259	1e-10	9.5e-10	2.63158e-10	2578	tags=48%, list=12%, signal=44%	20681/320924/22151/14368/53620/11852/328365/64899/70549/231510/15162/55963/170574/232146/16416/242700/23947/18654/104080/66270/208618/233246/14658/13654/18132/14234/12353/13197/22761/66234/67702/192156/16185/320873/105855/76980/12822/242274/57764/66290/72828/329252/231044/20893/74486/22240/100303744/52662/19221/14137/15357/19201/407790/17059/16403/320878/110095/13612/56421/11989/17967/235505/1921…
2	iCAF invitro	iCAF invitro	177	0.581698	2.32215	1.30088e-09	8.2389e-09	2.28224e-09	3754	tags=44%, list=18%, signal=36%	75750/16193/12985/73102/13819/12061/14825/14165/16175/20310/234214/16181/20311/13179/66610/72281/73914/13123/330122/59058/22065/12796/13388/20568/16819/238393/16516/11600/16878/319909/20208/65221/12142/68713/101401/319974/71660/26408/54140/20564/20210/68279/21943/15460/19220/329278/16165/64654/26410/269295/108115/17022/268595/72258/237759/54670/15439/628900/20296/244595/12661/20716/64292/20502/12…
3	myCAF invitro	myCAF invitro	170	-0.627779	-2.08294	5.1377e-08	2.44041e-07	6.76013e-08	3815	tags=41%, list=18%, signal=33%	20765/75590/17289/53972/72446/17886/68828/72902/21892/94045/14619/23882/13024/12306/16939/213417/76477/30938/432763/51800/69908/12798/12824/16367/20681/14368/69354/15162/22779/207683/11465/242274/57764/114249/14200/22240/229474/239027/56213/73710/20753/22330/20289/12808/19241/56811/20668/76400/67451/240672/17207/71690/21859/50706/15214/74137/227580/432530/244723/319880/16669/12814/18162/14239/228…
4	Lrrc15_CAFs	Lrrc15_CAFs	97	-0.680621	-2.1288	6.28664e-06	1.99077e-05	5.5146e-06	2014	tags=39%, list=10%, signal=36%	23882/223272/13024/50781/19122/18793/12816/14200/407790/17967/19659/14190/114886/13602/16009/68797/214425/19241/12842/12832/13717/21809/12843/12552/76293/12931/12819/16323/21859/50706/29817/72333/13008/20256/12394/13032/65112/68588
5	cCAF3	cCAF3	32	-0.715716	-1.87983	0.000668095	0.00141042	0.000390699	3911	tags=41%, list=19%, signal=33%	67695/12925/67248/17904/12798/11465/66913/19240/19241/12843/21859/72333/68588
6	myCAF invivo	myCAF invivo	20	-0.751295	-1.7843	0.00358502	0.00681154	0.00188685	1534	tags=50%, list=7%, signal=46%	14955/12816/13602/16009/214425/12842/21803/12931/12819/68588
7	iCAF invivo	iCAF invivo	39	0.523985	1.62851	0.00529398	0.00914415	0.00253301	52	tags=10%, list=0%, signal=10%	16193/20306/14825/19288

## Sheet: DEGs PSCcocx KOvsWT
Table S13. RNA-sequencing of PSCs flow-sorted from KvPC PDAC organoid co-cultures – differential expression analysis, normalized expected counts and GSEA, related to Figure 8.
GeneID	Symbol	Description	baseMean	log2FoldChange	pvalue	padj
ENSMUSG00000000001	Gnai3	guanine nucleotide binding protein (G protein), alpha inhibiting 3 [Source:MGI Symbol;Acc:MGI:95773]	7911.42	-0.0499499	0.547334	1
ENSMUSG00000000028	Cdc45	cell division cycle 45 [Source:MGI Symbol;Acc:MGI:1338073]	1587.05	0.0287812	0.937907	1
ENSMUSG00000000031	H19	H19, imprinted maternally expressed transcript [Source:MGI Symbol;Acc:MGI:95891]	63.6826	-1.30066	0.403586	1
ENSMUSG00000000037	Scml2	Scm polycomb group protein like 2 [Source:MGI Symbol;Acc:MGI:1340042]	55.3225	-0.072029	0.929493	1
ENSMUSG00000000049	Apoh	apolipoprotein H [Source:MGI Symbol;Acc:MGI:88058]	6.20801	-0.343514	0.675416	1
ENSMUSG00000000056	Narf	nuclear prelamin A recognition factor [Source:MGI Symbol;Acc:MGI:1914858]	1582.64	-0.0841699	0.572947	1
ENSMUSG00000000058	Cav2	caveolin 2 [Source:MGI Symbol;Acc:MGI:107571]	5868.69	-0.034243	0.86024	1
ENSMUSG00000000078	Klf6	Kruppel-like factor 6 [Source:MGI Symbol;Acc:MGI:1346318]	23794.1	0.0195575	0.944343	1
ENSMUSG00000000085	Scmh1	sex comb on midleg homolog 1 [Source:MGI Symbol;Acc:MGI:1352762]	1772.97	-0.0601658	0.800366	1
ENSMUSG00000000088	Cox5a	cytochrome c oxidase subunit 5A [Source:MGI Symbol;Acc:MGI:88474]	3382.32	-0.00818356	0.952412	1
ENSMUSG00000000093	Tbx2	T-box 2 [Source:MGI Symbol;Acc:MGI:98494]	24.9388	-0.12842	0.861079	1
ENSMUSG00000000120	Ngfr	nerve growth factor receptor (TNFR superfamily, member 16) [Source:MGI Symbol;Acc:MGI:97323]	2.80129	-0.595338	0.446201	1
ENSMUSG00000000126	Wnt9a	wingless-type MMTV integration site family, member 9A [Source:MGI Symbol;Acc:MGI:2446084]	41.1462	-1.39698	0.0182831	1
ENSMUSG00000000127	Fer	fer (fms/fps related) protein kinase [Source:MGI Symbol;Acc:MGI:105917]	1756.51	-0.00558255	0.971213	1
ENSMUSG00000000131	Xpo6	exportin 6 [Source:MGI Symbol;Acc:MGI:2429950]	3826.3	0.0755421	0.434436	1
ENSMUSG00000000134	Tfe3	transcription factor E3 [Source:MGI Symbol;Acc:MGI:98511]	3663.99	0.0331447	0.762764	1
ENSMUSG00000000142	Axin2	axin 2 [Source:MGI Symbol;Acc:MGI:1270862]	322.233	-0.472631	0.394572	1
ENSMUSG00000000148	Brat1	BRCA1-associated ATM activator 1 [Source:MGI Symbol;Acc:MGI:1891679]	698.19	0.00810345	0.961828	1
ENSMUSG00000000149	Gna12	guanine nucleotide binding protein, alpha 12 [Source:MGI Symbol;Acc:MGI:95767]	2555.35	-0.046861	0.703365	1
ENSMUSG00000000154	Slc22a18	solute carrier family 22 (organic cation transporter), member 18 [Source:MGI Symbol;Acc:MGI:1336884]	659.224	0.580203	0.61026	1
ENSMUSG00000000159	Igsf5	immunoglobulin superfamily, member 5 [Source:MGI Symbol;Acc:MGI:1919308]	783.045	-2.86437	0.00244758	0.514336
ENSMUSG00000000167	Pih1d2	PIH1 domain containing 2 [Source:MGI Symbol;Acc:MGI:1919864]	98.7978	0.327597	0.237789	1
ENSMUSG00000000168	Dlat	dihydrolipoamide S-acetyltransferase (E2 component of pyruvate dehydrogenase complex) [Source:MGI Symbol;Acc:MGI:2385311]	2491.12	-0.0451024	0.607874	1
ENSMUSG00000000171	Sdhd	succinate dehydrogenase complex, subunit D, integral membrane protein [Source:MGI Symbol;Acc:MGI:1914175]	4002.95	0.0384003	0.654355	1
ENSMUSG00000000182	Fgf23	fibroblast growth factor 23 [Source:MGI Symbol;Acc:MGI:1891427]	636.825	0.570943	0.362021	1
ENSMUSG00000000184	Ccnd2	cyclin D2 [Source:MGI Symbol;Acc:MGI:88314]	12314.1	0.0110133	0.963298	1
ENSMUSG00000000194	Gpr107	G protein-coupled receptor 107 [Source:MGI Symbol;Acc:MGI:2139054]	2806.53	0.0476699	0.707873	1
ENSMUSG00000000197	Nalcn	sodium leak channel, non-selective [Source:MGI Symbol;Acc:MGI:2444306]	2.88213	0.170248	0.895189	1
ENSMUSG00000000202	Btbd17	BTB (POZ) domain containing 17 [Source:MGI Symbol;Acc:MGI:1919264]	69.2448	-0.990945	0.487695	1
ENSMUSG00000000204	Slfn4	schlafen 4 [Source:MGI Symbol;Acc:MGI:1329010]	56.5702	-0.192224	0.791057	1
ENSMUSG00000000223	Drp2	dystrophin related protein 2 [Source:MGI Symbol;Acc:MGI:107432]	38.825	-0.115767	0.687976	1
ENSMUSG00000000244	Tspan32	tetraspanin 32 [Source:MGI Symbol;Acc:MGI:1350360]	3.79294	-0.632094	0.591076	1
ENSMUSG00000000247	Lhx2	LIM homeobox protein 2 [Source:MGI Symbol;Acc:MGI:96785]	9.60081	-0.305062	0.676258	1
ENSMUSG00000000248	Clec2g	C-type lectin domain family 2, member g [Source:MGI Symbol;Acc:MGI:1918059]	0.898771	0.58339	0.712399	1
ENSMUSG00000000253	Gmpr	guanosine monophosphate reductase [Source:MGI Symbol;Acc:MGI:1913605]	363.141	-0.156077	0.722507	1
ENSMUSG00000000266	Mid2	midline 2 [Source:MGI Symbol;Acc:MGI:1344333]	1526.8	-0.255202	0.308981	1
ENSMUSG00000000275	Trim25	tripartite motif-containing 25 [Source:MGI Symbol;Acc:MGI:102749]	10469	0.0827241	0.741008	1
ENSMUSG00000000276	Dgke	diacylglycerol kinase, epsilon [Source:MGI Symbol;Acc:MGI:1889276]	769.35	-0.0460311	0.650787	1
ENSMUSG00000000278	Scpep1	serine carboxypeptidase 1 [Source:MGI Symbol;Acc:MGI:1921867]	8462.31	-0.101122	0.395152	1
ENSMUSG00000000282	Mnt	max binding protein [Source:MGI Symbol;Acc:MGI:109150]	2247.62	0.066187	0.61909	1
ENSMUSG00000000290	Itgb2	integrin beta 2 [Source:MGI Symbol;Acc:MGI:96611]	111.47	-0.300334	0.63996	1
ENSMUSG00000000295	Hddc2	HD domain containing 2 [Source:MGI Symbol;Acc:MGI:1916942]	689.046	0.0311771	0.87717	1
ENSMUSG00000000296	Tpd52l1	tumor protein D52-like 1 [Source:MGI Symbol;Acc:MGI:1298386]	1950.77	-0.291019	0.174384	1
ENSMUSG00000000301	Pemt	phosphatidylethanolamine N-methyltransferase [Source:MGI Symbol;Acc:MGI:104535]	132.132	0.207479	0.317742	1
ENSMUSG00000000303	Cdh1	cadherin 1 [Source:MGI Symbol;Acc:MGI:88354]	40097.5	-1.79691	4.991e-05	0.0259923
ENSMUSG00000000308	Ckmt1	creatine kinase, mitochondrial 1, ubiquitous [Source:MGI Symbol;Acc:MGI:99441]	2716.75	0.187949	0.84696	1
ENSMUSG00000000317	Bcl6b	B cell CLL/lymphoma 6, member B [Source:MGI Symbol;Acc:MGI:1278332]	66.1995	-0.210282	0.724793	1
ENSMUSG00000000318	Clec10a	C-type lectin domain family 10, member A [Source:MGI Symbol;Acc:MGI:96975]	1.16008	-1.00763	0.26632	1
ENSMUSG00000000320	Alox12	arachidonate 12-lipoxygenase [Source:MGI Symbol;Acc:MGI:87998]	64.9054	-0.326062	0.666642	1
ENSMUSG00000000326	Comt	catechol-O-methyltransferase [Source:MGI Symbol;Acc:MGI:88470]	2667.02	0.033976	0.659994	1
ENSMUSG00000000339	Rtca	RNA 3'-terminal phosphate cyclase [Source:MGI Symbol;Acc:MGI:1913618]	1482.16	-0.0122753	0.916956	1
ENSMUSG00000000340	Dbt	dihydrolipoamide branched chain transacylase E2 [Source:MGI Symbol;Acc:MGI:105386]	1065.13	0.0392963	0.822082	1
ENSMUSG00000000346	Dazap2	DAZ associated protein 2 [Source:MGI Symbol;Acc:MGI:1344344]	12326.6	0.00856611	0.948746	1
ENSMUSG00000000355	Mcts1	malignant T cell amplified sequence 1 [Source:MGI Symbol;Acc:MGI:1916245]	914.235	0.0272311	0.808102	1
ENSMUSG00000000359	Rem1	rad and gem related GTP binding protein 1 [Source:MGI Symbol;Acc:MGI:1097696]	124.333	-0.105088	0.700999	1
ENSMUSG00000000374	Trappc10	trafficking protein particle complex 10 [Source:MGI Symbol;Acc:MGI:1336209]	3084.76	0.103841	0.380922	1
ENSMUSG00000000378	Ccm2	cerebral cavernous malformation 2 [Source:MGI Symbol;Acc:MGI:2384924]	1901.39	-0.0261072	0.8973	1
ENSMUSG00000000384	Tbrg4	transforming growth factor beta regulated gene 4 [Source:MGI Symbol;Acc:MGI:1100868]	2616.76	0.170985	0.536033	1
ENSMUSG00000000385	Tmprss2	transmembrane protease, serine 2 [Source:MGI Symbol;Acc:MGI:1354381]	9294.33	-1.52712	0.00630268	0.893173
ENSMUSG00000000386	Mx1	MX dynamin-like GTPase 1 [Source:MGI Symbol;Acc:MGI:97243]	535.323	0.197018	0.736611	1
ENSMUSG00000000392	Fap	fibroblast activation protein [Source:MGI Symbol;Acc:MGI:109608]	146.62	-0.598764	0.348985	1
ENSMUSG00000000399	Ndufa9	NADH:ubiquinone oxidoreductase subunit A9 [Source:MGI Symbol;Acc:MGI:1913358]	2661.87	0.029448	0.756142	1
ENSMUSG00000000402	Egfl6	EGF-like-domain, multiple 6 [Source:MGI Symbol;Acc:MGI:1858599]	20.845	-0.163381	0.893632	1
ENSMUSG00000000409	Lck	lymphocyte protein tyrosine kinase [Source:MGI Symbol;Acc:MGI:96756]	65.9418	-0.150054	0.7248	1
ENSMUSG00000000416	Cttnbp2	cortactin binding protein 2 [Source:MGI Symbol;Acc:MGI:1353467]	79.4877	-0.128708	0.92449	1
ENSMUSG00000000420	Galnt1	polypeptide N-acetylgalactosaminyltransferase 1 [Source:MGI Symbol;Acc:MGI:894693]	4680.21	-0.0410736	0.856667	1
ENSMUSG00000000439	Mkrn2	makorin, ring finger protein, 2 [Source:MGI Symbol;Acc:MGI:1914277]	1037.01	-0.161269	0.203047	1
ENSMUSG00000000440	Pparg	peroxisome proliferator activated receptor gamma [Source:MGI Symbol;Acc:MGI:97747]	1363.81	-0.46927	0.0750417	1
ENSMUSG00000000441	Raf1	v-raf-leukemia viral oncogene 1 [Source:MGI Symbol;Acc:MGI:97847]	3741.68	0.0470741	0.430786	1
ENSMUSG00000000486	Septin1	septin 1 [Source:MGI Symbol;Acc:MGI:1858916]	34.5599	-0.0823776	0.782433	1
ENSMUSG00000000489	Pdgfb	platelet derived growth factor, B polypeptide [Source:MGI Symbol;Acc:MGI:97528]	1354.23	-1.10664	0.00320753	0.609839
ENSMUSG00000000530	Acvrl1	activin A receptor, type II-like 1 [Source:MGI Symbol;Acc:MGI:1338946]	73.7074	-0.558693	0.546555	1
ENSMUSG00000000531	Tamalin	trafficking regulator and scaffold protein tamalin [Source:MGI Symbol;Acc:MGI:1860303]	2385.42	-0.10076	0.413933	1
ENSMUSG00000000532	Acvr1b	activin A receptor, type 1B [Source:MGI Symbol;Acc:MGI:1338944]	3423.17	0.278869	0.109108	1
ENSMUSG00000000538	Tom1l2	target of myb1-like 2 (chicken) [Source:MGI Symbol;Acc:MGI:2443306]	2848.93	-0.00394146	0.975056	1
ENSMUSG00000000544	Gpa33	glycoprotein A33 (transmembrane) [Source:MGI Symbol;Acc:MGI:1891703]	1481.55	-0.0702807	0.94552	1
ENSMUSG00000000552	Zfp385a	zinc finger protein 385A [Source:MGI Symbol;Acc:MGI:1352495]	1279.37	-0.043361	0.764886	1
ENSMUSG00000000555	Itga5	integrin alpha 5 (fibronectin receptor alpha) [Source:MGI Symbol;Acc:MGI:96604]	4781.19	-0.199084	0.630117	1
ENSMUSG00000000561	Wdr77	WD repeat domain 77 [Source:MGI Symbol;Acc:MGI:1917715]	2952.08	0.200809	0.292547	1
ENSMUSG00000000563	Atp5pb	ATP synthase peripheral stalk-membrane subunit b [Source:MGI Symbol;Acc:MGI:1100495]	8351.75	0.00560753	0.96153	1
ENSMUSG00000000567	Sox9	SRY (sex determining region Y)-box 9 [Source:MGI Symbol;Acc:MGI:98371]	3485.41	-0.0605318	0.732986	1
ENSMUSG00000000568	Hnrnpd	heterogeneous nuclear ribonucleoprotein D [Source:MGI Symbol;Acc:MGI:101947]	6164.94	0.0854473	0.447256	1
ENSMUSG00000000579	Dynlt1c	dynein light chain Tctex-type 1C [Source:MGI Symbol;Acc:MGI:3807476]	89.3771	0.13223	0.698283	1
ENSMUSG00000000581	C1d	C1D nuclear receptor co-repressor [Source:MGI Symbol;Acc:MGI:1927354]	1492.42	-0.00978741	0.962385	1
ENSMUSG00000000594	Gm2a	GM2 ganglioside activator protein [Source:MGI Symbol;Acc:MGI:95762]	3537.64	0.0747568	0.800184	1
ENSMUSG00000000600	Krit1	KRIT1, ankyrin repeat containing [Source:MGI Symbol;Acc:MGI:1930618]	1414.62	0.0899135	0.146408	1
ENSMUSG00000000605	Clcn4	chloride channel, voltage-sensitive 4 [Source:MGI Symbol;Acc:MGI:104571]	2417.45	0.0346996	0.7575	1
ENSMUSG00000000627	Sema4f	sema domain, immunoglobulin domain (Ig), TM domain, and short cytoplasmic domain [Source:MGI Symbol;Acc:MGI:1340055]	93.1385	-0.374512	0.621064	1
ENSMUSG00000000628	Hk2	hexokinase 2 [Source:MGI Symbol;Acc:MGI:1315197]	9436.65	-0.00781519	0.969441	1
ENSMUSG00000000631	Myo18a	myosin XVIIIA [Source:MGI Symbol;Acc:MGI:2667185]	11110.8	0.159929	0.662309	1
ENSMUSG00000000632	Sez6	seizure related gene 6 [Source:MGI Symbol;Acc:MGI:104745]	23.3667	-0.140083	0.952717	1
ENSMUSG00000000682	Cd52	CD52 antigen [Source:MGI Symbol;Acc:MGI:1346088]	6.23216	0.466027	0.774362	1
ENSMUSG00000000686	Abhd15	abhydrolase domain containing 15 [Source:MGI Symbol;Acc:MGI:1914727]	26.2382	0.0619402	0.786322	1
ENSMUSG00000000690	Hoxb6	homeobox B6 [Source:MGI Symbol;Acc:MGI:96187]	498.155	0.030581	0.7496	1
ENSMUSG00000000693	Loxl3	lysyl oxidase-like 3 [Source:MGI Symbol;Acc:MGI:1337004]	1702.93	-0.108018	0.81091	1
ENSMUSG00000000706	Btn1a1	butyrophilin, subfamily 1, member A1 [Source:MGI Symbol;Acc:MGI:103118]	38.8706	-1.23797	0.000692063	0.209862
ENSMUSG00000000708	Kat2b	K(lysine) acetyltransferase 2B [Source:MGI Symbol;Acc:MGI:1343094]	2759.31	0.042797	0.827377	1
ENSMUSG00000000711	Rab5b	RAB5B, member RAS oncogene family [Source:MGI Symbol;Acc:MGI:105938]	5460.19	-0.050805	0.67877	1
ENSMUSG00000000730	Dnmt3l	DNA (cytosine-5-)-methyltransferase 3-like [Source:MGI Symbol;Acc:MGI:1859287]	52.3722	0.0555158	0.88442	1
ENSMUSG00000000731	Aire	autoimmune regulator (autoimmune polyendocrinopathy candidiasis ectodermal dystrophy) [Source:MGI Symbol;Acc:MGI:1338803]	13.1987	-1.03469	0.174238	1
ENSMUSG00000000732	Icosl	icos ligand [Source:MGI Symbol;Acc:MGI:1354701]	219.469	-0.0729184	0.885333	1
ENSMUSG00000000738	Spg7	SPG7, paraplegin matrix AAA peptidase subunit [Source:MGI Symbol;Acc:MGI:2385906]	3016.98	0.0126499	0.911527	1
ENSMUSG00000000739	Sult5a1	sulfotransferase family 5A, member 1 [Source:MGI Symbol;Acc:MGI:1931463]	72.013	-0.263453	0.427551	1
ENSMUSG00000000740	Rpl13	ribosomal protein L13 [Source:MGI Symbol;Acc:MGI:105922]	26265.7	-0.0533006	0.70649	1
ENSMUSG00000000743	Chmp1a	charged multivesicular body protein 1A [Source:MGI Symbol;Acc:MGI:1920159]	4705.73	0.0283654	0.88545	1
ENSMUSG00000000751	Rpa1	replication protein A1 [Source:MGI Symbol;Acc:MGI:1915525]	4806.13	0.059416	0.878497	1
ENSMUSG00000000753	Serpinf1	serine (or cysteine) peptidase inhibitor, clade F, member 1 [Source:MGI Symbol;Acc:MGI:108080]	8382.34	-0.186226	0.408746	1
ENSMUSG00000000759	Tubgcp3	tubulin, gamma complex associated protein 3 [Source:MGI Symbol;Acc:MGI:2183752]	2352.36	0.0358528	0.720344	1
ENSMUSG00000000776	Polr3d	polymerase (RNA) III (DNA directed) polypeptide D [Source:MGI Symbol;Acc:MGI:1914315]	1073.8	0.056446	0.617653	1
ENSMUSG00000000782	Tcf7	transcription factor 7, T cell specific [Source:MGI Symbol;Acc:MGI:98507]	584.274	-0.342429	0.569935	1
ENSMUSG00000000787	Ddx3x	DEAD box helicase 3, X-linked [Source:MGI Symbol;Acc:MGI:103064]	28783.1	0.0399747	0.482674	1
ENSMUSG00000000791	Il12rb1	interleukin 12 receptor, beta 1 [Source:MGI Symbol;Acc:MGI:104579]	14.8755	-0.824052	0.0373096	1
ENSMUSG00000000792	Slc5a5	solute carrier family 5 (sodium iodide symporter), member 5 [Source:MGI Symbol;Acc:MGI:2149330]	34.8981	-0.194098	0.717071	1
ENSMUSG00000000794	Kcnn3	potassium intermediate/small conductance calcium-activated channel, subfamily N, member 3 [Source:MGI Symbol;Acc:MGI:2153183]	42.5238	-1.50794	0.125801	1
ENSMUSG00000000804	Usp32	ubiquitin specific peptidase 32 [Source:MGI Symbol;Acc:MGI:2144475]	3070.54	-0.00301959	0.97411	1
ENSMUSG00000000811	Txnrd3	thioredoxin reductase 3 [Source:MGI Symbol;Acc:MGI:2386711]	546.79	-0.149774	0.418645	1
ENSMUSG00000000823	Zfp512b	zinc finger protein 512B [Source:MGI Symbol;Acc:MGI:2685478]	1095.49	0.139048	0.367426	1
ENSMUSG00000000826	Dnajc5	DnaJ heat shock protein family (Hsp40) member C5 [Source:MGI Symbol;Acc:MGI:892995]	7339.64	-0.0969128	0.521499	1
ENSMUSG00000000827	Tpd52l2	tumor protein D52-like 2 [Source:MGI Symbol;Acc:MGI:1913564]	2663.66	-0.0314387	0.787012	1
ENSMUSG00000000838	Fmr1	fragile X messenger ribonucleoprotein 1 [Source:MGI Symbol;Acc:MGI:95564]	5930.12	0.067478	0.555742	1
ENSMUSG00000000876	Pxmp4	peroxisomal membrane protein 4 [Source:MGI Symbol;Acc:MGI:1891701]	761.679	-0.00247663	0.990563	1
ENSMUSG00000000881	Dlg3	discs large MAGUK scaffold protein 3 [Source:MGI Symbol;Acc:MGI:1888986]	2242.43	0.0132259	0.964675	1
ENSMUSG00000000884	Gnb1l	guanine nucleotide binding protein (G protein), beta polypeptide 1-like [Source:MGI Symbol;Acc:MGI:1338057]	181.116	0.00743672	0.96592	1
ENSMUSG00000000901	Mmp11	matrix metallopeptidase 11 [Source:MGI Symbol;Acc:MGI:97008]	734.943	-0.120691	0.710865	1
ENSMUSG00000000902	Smarcb1	SWI/SNF related, matrix associated, actin dependent regulator of chromatin, subfamily b, member 1 [Source:MGI Symbol;Acc:MGI:1328366]	2717.85	0.0276927	0.52884	1
ENSMUSG00000000903	Vpreb3	pre-B lymphocyte gene 3 [Source:MGI Symbol;Acc:MGI:98938]	7.54115	0.120784	0.928143	1
ENSMUSG00000000915	Hip1r	huntingtin interacting protein 1 related [Source:MGI Symbol;Acc:MGI:1352504]	3878.44	-0.121621	0.425876	1
ENSMUSG00000000916	Nsun5	NOL1/NOP2/Sun domain family, member 5 [Source:MGI Symbol;Acc:MGI:2140844]	592.49	0.062792	0.552629	1
ENSMUSG00000000934	Top1mt	DNA topoisomerase 1, mitochondrial [Source:MGI Symbol;Acc:MGI:1920210]	516.386	0.0653268	0.686953	1
ENSMUSG00000000938	Hoxa10	homeobox A10 [Source:MGI Symbol;Acc:MGI:96171]	423.567	-0.110196	0.918073	1
ENSMUSG00000000942	Hoxa4	homeobox A4 [Source:MGI Symbol;Acc:MGI:96176]	44.2953	-0.522526	0.138246	1
ENSMUSG00000000948	Gm38393	predicted gene, 38393 [Source:MGI Symbol;Acc:MGI:5613898]	98.4319	-0.458889	0.532085	1
ENSMUSG00000000957	Mmp14	matrix metallopeptidase 14 (membrane-inserted) [Source:MGI Symbol;Acc:MGI:101900]	4923.66	-0.194376	0.87194	1
ENSMUSG00000000958	Slc7a7	solute carrier family 7 (cationic amino acid transporter, y+ system), member 7 [Source:MGI Symbol;Acc:MGI:1337120]	2177.58	-0.374358	0.0726505	1
ENSMUSG00000000959	Oxa1l	oxidase assembly 1-like [Source:MGI Symbol;Acc:MGI:1916339]	1720.85	0.0803711	0.405789	1
ENSMUSG00000000976	Heatr6	HEAT repeat containing 6 [Source:MGI Symbol;Acc:MGI:1919790]	1530.82	0.065395	0.386195	1
ENSMUSG00000000983	Wfdc18	WAP four-disulfide core domain 18 [Source:MGI Symbol;Acc:MGI:107506]	5.80211	0	1	1
ENSMUSG00000001014	Icam4	intercellular adhesion molecule 4, Landsteiner-Wiener blood group [Source:MGI Symbol;Acc:MGI:1925619]	21.8958	-0.0689617	0.854615	1
ENSMUSG00000001016	Ilf2	interleukin enhancer binding factor 2 [Source:MGI Symbol;Acc:MGI:1915031]	3281.84	0.0149505	0.933883	1
ENSMUSG00000001017	Chtop	chromatin target of PRMT1 [Source:MGI Symbol;Acc:MGI:1913761]	5608.26	0.0424818	0.646971	1
ENSMUSG00000001018	Snapin	SNAP-associated protein [Source:MGI Symbol;Acc:MGI:1333745]	1515.58	-0.1291	0.446665	1
ENSMUSG00000001020	S100a4	S100 calcium binding protein A4 [Source:MGI Symbol;Acc:MGI:1330282]	2477.13	0.0752542	0.804644	1
ENSMUSG00000001021	S100a3	S100 calcium binding protein A3 [Source:MGI Symbol;Acc:MGI:1338849]	131.267	-0.194232	0.62047	1
ENSMUSG00000001023	S100a5	S100 calcium binding protein A5 [Source:MGI Symbol;Acc:MGI:1338915]	3.16935	-0.74785	0.341646	1
ENSMUSG00000001025	S100a6	S100 calcium binding protein A6 (calcyclin) [Source:MGI Symbol;Acc:MGI:1339467]	43680	0.0352937	0.841243	1
ENSMUSG00000001027	Scn4a	sodium channel, voltage-gated, type IV, alpha [Source:MGI Symbol;Acc:MGI:98250]	1.38871	1.04842	0.445325	1
ENSMUSG00000001034	Mapk7	mitogen-activated protein kinase 7 [Source:MGI Symbol;Acc:MGI:1346347]	1344.57	0.00375822	0.975221	1
ENSMUSG00000001036	Epn2	epsin 2 [Source:MGI Symbol;Acc:MGI:1333766]	5314.58	0.0205217	0.929932	1
ENSMUSG00000001039	B9d1	B9 protein domain 1 [Source:MGI Symbol;Acc:MGI:1351471]	440.003	0.0297713	0.845342	1
ENSMUSG00000001052	Sec24b	Sec24 related gene family, member B (S. cerevisiae) [Source:MGI Symbol;Acc:MGI:2139764]	3904.07	-0.0420023	0.702156	1
ENSMUSG00000001053	N4bp3	NEDD4 binding protein 3 [Source:MGI Symbol;Acc:MGI:2442218]	673.956	-0.202851	0.0836008	1
ENSMUSG00000001054	Rmnd5b	required for meiotic nuclear division 5 homolog B [Source:MGI Symbol;Acc:MGI:1913339]	858.044	0.0438256	0.667035	1
ENSMUSG00000001056	Nhp2	NHP2 ribonucleoprotein [Source:MGI Symbol;Acc:MGI:1098547]	2487.67	0.204688	0.257776	1
ENSMUSG00000001062	Vps9d1	VPS9 domain containing 1 [Source:MGI Symbol;Acc:MGI:1914143]	718.841	0.0204581	0.919307	1
ENSMUSG00000001065	Zfp276	zinc finger protein (C2H2 type) 276 [Source:MGI Symbol;Acc:MGI:1888495]	936.531	0.1765	0.427213	1
ENSMUSG00000001076	C1ql4	complement component 1, q subcomponent-like 4 [Source:MGI Symbol;Acc:MGI:3579909]	12.3693	-0.527394	0.0295995	1
ENSMUSG00000001082	Mfsd10	major facilitator superfamily domain containing 10 [Source:MGI Symbol;Acc:MGI:1915544]	2687.49	0.0943516	0.3502	1
ENSMUSG00000001089	Luzp1	leucine zipper protein 1 [Source:MGI Symbol;Acc:MGI:107629]	4547.9	-0.14603	0.41531	1
ENSMUSG00000001095	Slc13a2	solute carrier family 13 (sodium-dependent dicarboxylate transporter), member 2 [Source:MGI Symbol;Acc:MGI:1276558]	74.7967	-0.601568	0.71328	1
ENSMUSG00000001098	Kctd10	potassium channel tetramerisation domain containing 10 [Source:MGI Symbol;Acc:MGI:2141207]	10608.9	0.120289	0.235358	1
ENSMUSG00000001100	Poldip2	polymerase (DNA-directed), delta interacting protein 2 [Source:MGI Symbol;Acc:MGI:1915061]	2645.55	0.104045	0.236524	1
ENSMUSG00000001105	Ift20	intraflagellar transport 20 [Source:MGI Symbol;Acc:MGI:1915585]	1168.12	-0.0130232	0.933007	1
ENSMUSG00000001119	Col6a1	collagen, type VI, alpha 1 [Source:MGI Symbol;Acc:MGI:88459]	10759.7	-0.111728	0.671971	1
ENSMUSG00000001120	Pcbp3	poly(rC) binding protein 3 [Source:MGI Symbol;Acc:MGI:1890470]	623.844	0.118942	0.779496	1
ENSMUSG00000001123	Lgals9	lectin, galactose binding, soluble 9 [Source:MGI Symbol;Acc:MGI:109496]	12552.4	0.115754	0.767984	1
ENSMUSG00000001127	Araf	Araf proto-oncogene, serine/threonine kinase [Source:MGI Symbol;Acc:MGI:88065]	2855.84	0.00329992	0.969884	1
ENSMUSG00000001128	Cfp	complement factor properdin [Source:MGI Symbol;Acc:MGI:97545]	152.334	0.00434925	0.986264	1
ENSMUSG00000001131	Timp1	tissue inhibitor of metalloproteinase 1 [Source:MGI Symbol;Acc:MGI:98752]	7533.82	-0.0202055	0.935036	1
ENSMUSG00000001134	Uxt	ubiquitously expressed prefoldin like chaperone [Source:MGI Symbol;Acc:MGI:1277988]	439.651	0.0700436	0.488033	1
ENSMUSG00000001138	Cnnm3	cyclin M3 [Source:MGI Symbol;Acc:MGI:2151055]	892.126	-0.00608857	0.968434	1
ENSMUSG00000001143	Lman2l	lectin, mannose-binding 2-like [Source:MGI Symbol;Acc:MGI:2443010]	1114.99	-0.215605	0.0398853	1
ENSMUSG00000001150	Mcm3ap	minichromosome maintenance complex component 3 associated protein [Source:MGI Symbol;Acc:MGI:1930089]	3108.74	0.0727671	0.349836	1
ENSMUSG00000001151	Pcnt	pericentrin (kendrin) [Source:MGI Symbol;Acc:MGI:102722]	3230.59	-0.000969731	0.995243	1
ENSMUSG00000001156	Mxd1	MAX dimerization protein 1 [Source:MGI Symbol;Acc:MGI:96908]	3166.31	0.0177688	0.941185	1
ENSMUSG00000001157	Gmcl1	germ cell-less, spermatogenesis associated 1 [Source:MGI Symbol;Acc:MGI:1345156]	1653.31	0.026926	0.797242	1
ENSMUSG00000001158	Snrnp27	small nuclear ribonucleoprotein 27 (U4/U6.U5) [Source:MGI Symbol;Acc:MGI:1913868]	1349.3	-0.0697006	0.296852	1
ENSMUSG00000001166	Oas1c	2'-5' oligoadenylate synthetase 1C [Source:MGI Symbol;Acc:MGI:2149633]	259.032	-0.0766377	0.856433	1
ENSMUSG00000001173	Ocrl	OCRL, inositol polyphosphate-5-phosphatase [Source:MGI Symbol;Acc:MGI:109589]	2094.07	-0.0596026	0.652083	1
ENSMUSG00000001175	Calm1	calmodulin 1 [Source:MGI Symbol;Acc:MGI:88251]	23624.9	-0.0820166	0.610554	1
ENSMUSG00000001211	Agpat3	1-acylglycerol-3-phosphate O-acyltransferase 3 [Source:MGI Symbol;Acc:MGI:1336186]	3495.04	0.0790134	0.374674	1
ENSMUSG00000001227	Sema6b	sema domain, transmembrane domain (TM), and cytoplasmic domain, (semaphorin) 6B [Source:MGI Symbol;Acc:MGI:1202889]	448.977	-0.0263413	0.934829	1
ENSMUSG00000001228	Uhrf1	ubiquitin-like, containing PHD and RING finger domains, 1 [Source:MGI Symbol;Acc:MGI:1338889]	6392.18	0.119171	0.699955	1
ENSMUSG00000001229	Dpp9	dipeptidylpeptidase 9 [Source:MGI Symbol;Acc:MGI:2443967]	3670.21	0.144199	0.452786	1
ENSMUSG00000001240	Ramp2	receptor (calcitonin) activity modifying protein 2 [Source:MGI Symbol;Acc:MGI:1859650]	13.2773	0.0962962	0.889804	1
ENSMUSG00000001247	Lsr	lipolysis stimulated lipoprotein receptor [Source:MGI Symbol;Acc:MGI:1927471]	8017.55	-0.633428	0.0547981	1
ENSMUSG00000001248	Gramd1a	GRAM domain containing 1A [Source:MGI Symbol;Acc:MGI:105490]	558.288	-0.225138	0.773987	1
ENSMUSG00000001249	Hpn	hepsin [Source:MGI Symbol;Acc:MGI:1196620]	624.439	0.360791	0.851177	1
ENSMUSG00000001270	Ckb	creatine kinase, brain [Source:MGI Symbol;Acc:MGI:88407]	2797.89	-0.681684	0.469441	1
ENSMUSG00000001280	Sp1	trans-acting transcription factor 1 [Source:MGI Symbol;Acc:MGI:98372]	6621.26	0.068351	0.633014	1
ENSMUSG00000001281	Itgb7	integrin beta 7 [Source:MGI Symbol;Acc:MGI:96616]	78.9818	0.150545	0.820751	1
ENSMUSG00000001285	Myg1	melanocyte proliferating gene 1 [Source:MGI Symbol;Acc:MGI:1929864]	1390.87	-0.0395989	0.825101	1
ENSMUSG00000001288	Rarg	retinoic acid receptor, gamma [Source:MGI Symbol;Acc:MGI:97858]	4640.31	0.00226244	0.984779	1
ENSMUSG00000001289	Pfdn5	prefoldin 5 [Source:MGI Symbol;Acc:MGI:1928753]	2887.05	-0.11458	0.168043	1
ENSMUSG00000001300	Efnb2	ephrin B2 [Source:MGI Symbol;Acc:MGI:105097]	5183.33	-0.0995322	0.524135	1
ENSMUSG00000001305	Rrp15	ribosomal RNA processing 15 homolog [Source:MGI Symbol;Acc:MGI:1914473]	1028.36	0.10282	0.534385	1
ENSMUSG00000001313	Rnd2	Rho family GTPase 2 [Source:MGI Symbol;Acc:MGI:1338755]	564.366	-0.0937858	0.643105	1
ENSMUSG00000001323	Srr	serine racemase [Source:MGI Symbol;Acc:MGI:1351636]	656.132	-0.117047	0.541065	1
ENSMUSG00000001333	Sync	syncoilin [Source:MGI Symbol;Acc:MGI:1916078]	26.4772	-0.417932	0.450011	1
ENSMUSG00000001348	Acp5	acid phosphatase 5, tartrate resistant [Source:MGI Symbol;Acc:MGI:87883]	679.039	-0.357265	0.503291	1
ENSMUSG00000001349	Cnn1	calponin 1 [Source:MGI Symbol;Acc:MGI:104979]	150.309	-0.358779	0.692056	1
ENSMUSG00000001366	Fbxo9	f-box protein 9 [Source:MGI Symbol;Acc:MGI:1918788]	1052.04	0.0709502	0.651076	1
ENSMUSG00000001376	Vps50	VPS50 EARP/GARPII complex subunit [Source:MGI Symbol;Acc:MGI:1920538]	1900.5	0.0825783	0.557816	1
ENSMUSG00000001380	Hars	histidyl-tRNA synthetase [Source:MGI Symbol;Acc:MGI:108087]	3197.94	0.0918949	0.430485	1
ENSMUSG00000001383	Zmat2	zinc finger, matrin type 2 [Source:MGI Symbol;Acc:MGI:1913742]	2096.45	-0.0317634	0.737283	1
ENSMUSG00000001403	Ube2c	ubiquitin-conjugating enzyme E2C [Source:MGI Symbol;Acc:MGI:1915862]	4168.01	-0.0923614	0.773672	1
ENSMUSG00000001415	Smg5	SMG5 nonsense mediated mRNA decay factor [Source:MGI Symbol;Acc:MGI:2447364]	4760.07	0.0418829	0.69639	1
ENSMUSG00000001416	Cct3	chaperonin containing Tcp1, subunit 3 (gamma) [Source:MGI Symbol;Acc:MGI:104708]	10314.5	0.117834	0.294911	1
ENSMUSG00000001418	Glmp	glycosylated lysosomal membrane protein [Source:MGI Symbol;Acc:MGI:1913318]	6385.72	-0.0472698	0.705028	1
ENSMUSG00000001419	Mef2d	myocyte enhancer factor 2D [Source:MGI Symbol;Acc:MGI:99533]	4327.11	0.104177	0.474348	1
ENSMUSG00000001420	Tmem79	transmembrane protein 79 [Source:MGI Symbol;Acc:MGI:1919163]	994.243	0.0199637	0.910671	1
ENSMUSG00000001424	Snd1	staphylococcal nuclease and tudor domain containing 1 [Source:MGI Symbol;Acc:MGI:1929266]	10631.7	0.0435455	0.68312	1
ENSMUSG00000001435	Col18a1	collagen, type XVIII, alpha 1 [Source:MGI Symbol;Acc:MGI:88451]	12110.3	-0.327788	0.284335	1
ENSMUSG00000001436	Slc19a1	solute carrier family 19 (folate transporter), member 1 [Source:MGI Symbol;Acc:MGI:103182]	787.819	0.337609	0.0994842	1
ENSMUSG00000001440	Kpnb1	karyopherin (importin) beta 1 [Source:MGI Symbol;Acc:MGI:107532]	22990.1	0.0930648	0.376218	1
ENSMUSG00000001441	Npepps	aminopeptidase puromycin sensitive [Source:MGI Symbol;Acc:MGI:1101358]	8118.08	-0.0251228	0.887437	1
ENSMUSG00000001445	Mrpl10	mitochondrial ribosomal protein L10 [Source:MGI Symbol;Acc:MGI:1333801]	2204.74	0.0366499	0.724307	1
ENSMUSG00000001467	Cyp51	cytochrome P450, family 51 [Source:MGI Symbol;Acc:MGI:106040]	21031.7	-0.128313	0.463719	1
ENSMUSG00000001472	Tcf25	transcription factor 25 (basic helix-loop-helix) [Source:MGI Symbol;Acc:MGI:1914105]	13829.1	-0.0984513	0.457686	1
ENSMUSG00000001473	Tubb6	tubulin, beta 6 class V [Source:MGI Symbol;Acc:MGI:1915201]	7471.75	-0.00188741	0.995005	1
ENSMUSG00000001482	Def8	differentially expressed in FDCP 8 [Source:MGI Symbol;Acc:MGI:1346331]	1830.34	0.0587209	0.696108	1
ENSMUSG00000001493	Meox1	mesenchyme homeobox 1 [Source:MGI Symbol;Acc:MGI:103220]	23.6427	-0.240215	0.415071	1
ENSMUSG00000001497	Pax9	paired box 9 [Source:MGI Symbol;Acc:MGI:97493]	1863.97	0.188529	0.800164	1
ENSMUSG00000001504	Irx2	Iroquois homeobox 2 [Source:MGI Symbol;Acc:MGI:1197526]	266.31	0.157995	0.867615	1
ENSMUSG00000001506	Col1a1	collagen, type I, alpha 1 [Source:MGI Symbol;Acc:MGI:88467]	83214.4	-0.598625	0.160469	1
ENSMUSG00000001507	Itga3	integrin alpha 3 [Source:MGI Symbol;Acc:MGI:96602]	23268.2	-0.05349	0.730605	1
ENSMUSG00000001508	Sgca	sarcoglycan, alpha (dystrophin-associated glycoprotein) [Source:MGI Symbol;Acc:MGI:894698]	1.24848	0.162313	0.876954	1
ENSMUSG00000001510	Dlx3	distal-less homeobox 3 [Source:MGI Symbol;Acc:MGI:94903]	11.0558	-1.13998	0.0354154	1
ENSMUSG00000001517	Foxm1	forkhead box M1 [Source:MGI Symbol;Acc:MGI:1347487]	4475.94	0.0422767	0.882542	1
ENSMUSG00000001518	Itfg2	integrin alpha FG-GAP repeat containing 2 [Source:MGI Symbol;Acc:MGI:1915450]	940.572	0.0750888	0.638566	1
ENSMUSG00000001520	Nrip2	nuclear receptor interacting protein 2 [Source:MGI Symbol;Acc:MGI:1891884]	54.1486	-0.570143	0.606612	1
ENSMUSG00000001521	Tulp3	tubby-like protein 3 [Source:MGI Symbol;Acc:MGI:1329045]	2024.47	0.110888	0.464689	1
ENSMUSG00000001524	Gtf2h4	general transcription factor II H, polypeptide 4 [Source:MGI Symbol;Acc:MGI:1338799]	846.382	0.0878134	0.204827	1
ENSMUSG00000001525	Tubb5	tubulin, beta 5 class I [Source:MGI Symbol;Acc:MGI:107812]	41324.7	-0.12217	0.394507	1
ENSMUSG00000001542	Ell2	elongation factor for RNA polymerase II 2 [Source:MGI Symbol;Acc:MGI:2183438]	2453.29	0.303718	0.0401813	1
ENSMUSG00000001552	Jup	junction plakoglobin [Source:MGI Symbol;Acc:MGI:96650]	15233.6	-0.358461	0.022585	1
ENSMUSG00000001555	Fkbp10	FK506 binding protein 10 [Source:MGI Symbol;Acc:MGI:104769]	3482.34	-0.0424855	0.888191	1
ENSMUSG00000001558	Klhl10	kelch-like 10 [Source:MGI Symbol;Acc:MGI:2181067]	8.87302	-0.105512	0.752956	1
ENSMUSG00000001569	Nom1	nucleolar protein with MIF4G domain 1 [Source:MGI Symbol;Acc:MGI:1861749]	2228.62	0.102007	0.308823	1
ENSMUSG00000001576	Ergic1	endoplasmic reticulum-golgi intermediate compartment (ERGIC) 1 [Source:MGI Symbol;Acc:MGI:1914708]	11329.2	0.096603	0.315291	1
ENSMUSG00000001583	Tnk1	tyrosine kinase, non-receptor, 1 [Source:MGI Symbol;Acc:MGI:1930958]	1047.33	0.204045	0.563811	1
ENSMUSG00000001588	Acap1	ArfGAP with coiled-coil, ankyrin repeat and PH domains 1 [Source:MGI Symbol;Acc:MGI:2388270]	79.7484	-1.83047	0.0549586	1
ENSMUSG00000001604	Tcea3	transcription elongation factor A (SII), 3 [Source:MGI Symbol;Acc:MGI:1196908]	234.662	-0.281215	0.383043	1
ENSMUSG00000001622	Csn3	casein kappa [Source:MGI Symbol;Acc:MGI:107461]	18.0931	-1.86766	0.0304718	1
ENSMUSG00000001627	Ifrd1	interferon-related developmental regulator 1 [Source:MGI Symbol;Acc:MGI:1316717]	4109.78	0.0184765	0.918332	1
ENSMUSG00000001630	Stk38l	serine/threonine kinase 38 like [Source:MGI Symbol;Acc:MGI:1922250]	2152.89	-0.0808091	0.62589	1
ENSMUSG00000001632	Brpf1	bromodomain and PHD finger containing, 1 [Source:MGI Symbol;Acc:MGI:1926033]	2208.6	0.0634987	0.510629	1
ENSMUSG00000001642	Akr1b3	aldo-keto reductase family 1, member B3 (aldose reductase) [Source:MGI Symbol;Acc:MGI:1353494]	4820.27	0.168953	0.481813	1
ENSMUSG00000001655	Hoxc13	homeobox C13 [Source:MGI Symbol;Acc:MGI:99560]	28.1345	-0.175013	0.79169	1
ENSMUSG00000001656	Hoxc11	homeobox C11 [Source:MGI Symbol;Acc:MGI:96193]	3.34272	-0.554545	0.819785	1
ENSMUSG00000001657	Hoxc8	homeobox C8 [Source:MGI Symbol;Acc:MGI:96198]	18.4048	-0.61488	0.330685	1
ENSMUSG00000001661	Hoxc6	homeobox C6 [Source:MGI Symbol;Acc:MGI:96197]	291.308	-0.124076	0.658686	1
ENSMUSG00000001663	Gstt1	glutathione S-transferase, theta 1 [Source:MGI Symbol;Acc:MGI:107379]	2188.91	0.443292	0.12856	1
ENSMUSG00000001665	Gstt3	glutathione S-transferase, theta 3 [Source:MGI Symbol;Acc:MGI:2143526]	2096.02	0.118798	0.524304	1
ENSMUSG00000001666	Ddt	D-dopachrome tautomerase [Source:MGI Symbol;Acc:MGI:1298381]	1647.33	0.274995	0.104114	1
ENSMUSG00000001670	Tat	tyrosine aminotransferase [Source:MGI Symbol;Acc:MGI:98487]	2.12454	0	1	1
ENSMUSG00000001672	Marveld3	MARVEL (membrane-associating) domain containing 3 [Source:MGI Symbol;Acc:MGI:1920858]	1504.28	0.976661	0.311201	1
ENSMUSG00000001674	Ddx18	DEAD box helicase 18 [Source:MGI Symbol;Acc:MGI:1914192]	2925.96	0.134721	0.312439	1
ENSMUSG00000001687	Ubl3	ubiquitin-like 3 [Source:MGI Symbol;Acc:MGI:1344373]	3661.18	-0.0607837	0.719785	1
ENSMUSG00000001700	Gramd3	GRAM domain containing 3 [Source:MGI Symbol;Acc:MGI:1914815]	815.874	-0.1737	0.544805	1
ENSMUSG00000001707	Eef1e1	eukaryotic translation elongation factor 1 epsilon 1 [Source:MGI Symbol;Acc:MGI:1913393]	1293.66	0.0592486	0.642225	1
ENSMUSG00000001729	Akt1	thymoma viral proto-oncogene 1 [Source:MGI Symbol;Acc:MGI:87986]	10907.5	0.0756371	0.367399	1
ENSMUSG00000001739	Cldn15	claudin 15 [Source:MGI Symbol;Acc:MGI:1913103]	16.3092	-0.311678	0.398308	1
ENSMUSG00000001741	Il16	interleukin 16 [Source:MGI Symbol;Acc:MGI:1270855]	149.832	0.212596	0.823974	1
ENSMUSG00000001750	Tcirg1	T cell, immune regulator 1, ATPase, H+ transporting, lysosomal V0 protein A3 [Source:MGI Symbol;Acc:MGI:1350931]	4640.96	0.0264174	0.921444	1
ENSMUSG00000001751	Naglu	alpha-N-acetylglucosaminidase (Sanfilippo disease IIIB) [Source:MGI Symbol;Acc:MGI:1351641]	1587.39	-0.112115	0.524048	1
ENSMUSG00000001755	Coasy	Coenzyme A synthase [Source:MGI Symbol;Acc:MGI:1918993]	987.223	0.0175082	0.879748	1
ENSMUSG00000001761	Smo	smoothened, frizzled class receptor [Source:MGI Symbol;Acc:MGI:108075]	3227.1	0.0287316	0.953612	1
ENSMUSG00000001763	Tspan33	tetraspanin 33 [Source:MGI Symbol;Acc:MGI:1919012]	393.13	-0.290197	0.559868	1
ENSMUSG00000001767	Crnkl1	crooked neck pre-mRNA splicing factor 1 [Source:MGI Symbol;Acc:MGI:1914127]	1626.52	0.182343	0.146892	1
ENSMUSG00000001768	Rin2	Ras and Rab interactor 2 [Source:MGI Symbol;Acc:MGI:1921280]	3053.22	-0.11202	0.66281	1
ENSMUSG00000001774	Chordc1	cysteine and histidine-rich domain (CHORD)-containing, zinc-binding protein 1 [Source:MGI Symbol;Acc:MGI:1914167]	2332.73	0.0459136	0.770022	1
ENSMUSG00000001783	Rtcb	RNA 2',3'-cyclic phosphate and 5'-OH ligase [Source:MGI Symbol;Acc:MGI:106379]	4910.45	0.00690952	0.920289	1
ENSMUSG00000001785	Pwp1	PWP1 homolog, endonuclein [Source:MGI Symbol;Acc:MGI:1914735]	1675.06	0.150062	0.200949	1
ENSMUSG00000001786	Fbxo7	F-box protein 7 [Source:MGI Symbol;Acc:MGI:1917004]	570.029	-0.0131969	0.929365	1
ENSMUSG00000001794	Capns1	calpain, small subunit 1 [Source:MGI Symbol;Acc:MGI:88266]	12336.8	-0.0535835	0.515382	1
ENSMUSG00000001802	Lrp3	low density lipoprotein receptor-related protein 3 [Source:MGI Symbol;Acc:MGI:3584516]	2.94756	0.251283	0.860801	1
ENSMUSG00000001827	Folr1	folate receptor 1 (adult) [Source:MGI Symbol;Acc:MGI:95568]	4.86603	0.114016	0.747199	1
ENSMUSG00000001829	Clpb	ClpB caseinolytic peptidase B [Source:MGI Symbol;Acc:MGI:1100517]	1535.9	0.0389625	0.853258	1
ENSMUSG00000001833	Septin7	septin 7 [Source:MGI Symbol;Acc:MGI:1335094]	8344.51	-0.0153848	0.899186	1
ENSMUSG00000001844	Zdhhc4	zinc finger, DHHC domain containing 4 [Source:MGI Symbol;Acc:MGI:1920131]	897.109	0.151161	0.190502	1
ENSMUSG00000001847	Rac1	Rac family small GTPase 1 [Source:MGI Symbol;Acc:MGI:97845]	14450.1	0.0477331	0.710082	1
ENSMUSG00000001855	Nup214	nucleoporin 214 [Source:MGI Symbol;Acc:MGI:1095411]	3215.35	0.104914	0.217633	1
ENSMUSG00000001864	Aif1l	allograft inflammatory factor 1-like [Source:MGI Symbol;Acc:MGI:1919598]	286.945	0.0184126	0.974407	1
ENSMUSG00000001870	Ltbp1	latent transforming growth factor beta binding protein 1 [Source:MGI Symbol;Acc:MGI:109151]	7820.18	0.0625244	0.792325	1
ENSMUSG00000001891	Ugp2	UDP-glucose pyrophosphorylase 2 [Source:MGI Symbol;Acc:MGI:2183447]	4793.82	-0.139144	0.380695	1
ENSMUSG00000001909	Trmt1	tRNA methyltransferase 1 [Source:MGI Symbol;Acc:MGI:1289155]	2483.89	0.0565884	0.659713	1
ENSMUSG00000001910	Nacc1	nucleus accumbens associated 1, BEN and BTB (POZ) domain containing [Source:MGI Symbol;Acc:MGI:1914080]	8945.3	0.0952292	0.490599	1
ENSMUSG00000001911	Nfix	nuclear factor I/X [Source:MGI Symbol;Acc:MGI:97311]	8404.22	-0.034896	0.875046	1
ENSMUSG00000001918	Slc1a5	solute carrier family 1 (neutral amino acid transporter), member 5 [Source:MGI Symbol;Acc:MGI:105305]	3668.21	0.0180121	0.874948	1
ENSMUSG00000001924	Uba1	ubiquitin-like modifier activating enzyme 1 [Source:MGI Symbol;Acc:MGI:98890]	25014.7	0.0172289	0.82185	1
ENSMUSG00000001930	Vwf	Von Willebrand factor [Source:MGI Symbol;Acc:MGI:98941]	33.8699	0.0204173	0.960069	1
ENSMUSG00000001942	Siae	sialic acid acetylesterase [Source:MGI Symbol;Acc:MGI:104803]	772.071	0.0173	0.894549	1
ENSMUSG00000001943	Vsig2	V-set and immunoglobulin domain containing 2 [Source:MGI Symbol;Acc:MGI:1928009]	0.958263	-1.46336	0.329345	1
ENSMUSG00000001946	Esam	endothelial cell-specific adhesion molecule [Source:MGI Symbol;Acc:MGI:1916774]	22.7031	0.673622	0.445463	1
ENSMUSG00000001948	Spa17	sperm autoantigenic protein 17 [Source:MGI Symbol;Acc:MGI:1333778]	56.3463	-0.217522	0.502071	1
ENSMUSG00000001962	Fam50a	family with sequence similarity 50, member A [Source:MGI Symbol;Acc:MGI:1351626]	2242.31	-0.0244717	0.841706	1
ENSMUSG00000001964	Emd	emerin [Source:MGI Symbol;Acc:MGI:108117]	2627.44	0.0665598	0.507174	1
ENSMUSG00000001983	Taco1	translational activator of mitochondrially encoded cytochrome c oxidase I [Source:MGI Symbol;Acc:MGI:1917457]	292.779	0.124458	0.539462	1
ENSMUSG00000001985	Grik3	glutamate receptor, ionotropic, kainate 3 [Source:MGI Symbol;Acc:MGI:95816]	0.876077	0.48039	0.701274	1
ENSMUSG00000001986	Gria3	glutamate receptor, ionotropic, AMPA3 (alpha 3) [Source:MGI Symbol;Acc:MGI:95810]	230.806	-0.203793	0.24852	1
ENSMUSG00000001988	Npas1	neuronal PAS domain protein 1 [Source:MGI Symbol;Acc:MGI:109205]	3.21969	-1.37722	0.209333	1
ENSMUSG00000001995	Sipa1l2	signal-induced proliferation-associated 1 like 2 [Source:MGI Symbol;Acc:MGI:2676970]	5419.91	0.244095	0.413415	1
ENSMUSG00000001998	Ap4e1	adaptor-related protein complex AP-4, epsilon 1 [Source:MGI Symbol;Acc:MGI:1336993]	724.796	0.0449836	0.596524	1
ENSMUSG00000001999	Blvra	biliverdin reductase A [Source:MGI Symbol;Acc:MGI:88170]	764.854	-0.0413661	0.580703	1
ENSMUSG00000002006	Pdzd4	PDZ domain containing 4 [Source:MGI Symbol;Acc:MGI:2443483]	616.55	-0.0850626	0.698433	1
ENSMUSG00000002010	Idh3g	isocitrate dehydrogenase 3 (NAD+), gamma [Source:MGI Symbol;Acc:MGI:1099463]	3640.32	0.0275535	0.82063	1
ENSMUSG00000002012	Pnck	pregnancy upregulated non-ubiquitously expressed CaM kinase [Source:MGI Symbol;Acc:MGI:1347357]	3.12095	-0.300556	0.745485	1
ENSMUSG00000002014	Ssr4	signal sequence receptor, delta [Source:MGI Symbol;Acc:MGI:1099464]	3874.79	0.0408388	0.700176	1
ENSMUSG00000002015	Bcap31	B cell receptor associated protein 31 [Source:MGI Symbol;Acc:MGI:1350933]	6458.7	0.0302096	0.80962	1
ENSMUSG00000002017	Fam98a	family with sequence similarity 98, member A [Source:MGI Symbol;Acc:MGI:1919972]	2543.02	0.092143	0.523302	1
ENSMUSG00000002020	Ltbp2	latent transforming growth factor beta binding protein 2 [Source:MGI Symbol;Acc:MGI:99502]	5454	-0.0531645	0.936642	1
ENSMUSG00000002028	Kmt2a	lysine (K)-specific methyltransferase 2A [Source:MGI Symbol;Acc:MGI:96995]	5310.78	0.0609072	0.7148	1
ENSMUSG00000002031	Ift46	intraflagellar transport 46 [Source:MGI Symbol;Acc:MGI:1923818]	1612.78	-0.073252	0.472546	1
ENSMUSG00000002032	Tmem25	transmembrane protein 25 [Source:MGI Symbol;Acc:MGI:1918937]	89.6852	-0.794552	0.064417	1
ENSMUSG00000002043	Trappc6a	trafficking protein particle complex 6A [Source:MGI Symbol;Acc:MGI:1914341]	1004.64	-0.174271	0.434124	1
ENSMUSG00000002052	Supt6	SPT6, histone chaperone and transcription elongation factor [Source:MGI Symbol;Acc:MGI:107726]	8575.46	0.0474589	0.481524	1
ENSMUSG00000002055	Spag5	sperm associated antigen 5 [Source:MGI Symbol;Acc:MGI:1927470]	2716.81	-0.0330976	0.91459	1
ENSMUSG00000002057	Foxn1	forkhead box N1 [Source:MGI Symbol;Acc:MGI:102949]	197.785	-0.6717	0.417559	1
ENSMUSG00000002058	Unc119	unc-119 lipid binding chaperone [Source:MGI Symbol;Acc:MGI:1328357]	828.108	-0.116206	0.5956	1
ENSMUSG00000002059	Rab34	RAB34, member RAS oncogene family [Source:MGI Symbol;Acc:MGI:104606]	2272.39	-0.0242624	0.923039	1
ENSMUSG00000002064	Sdf2	stromal cell derived factor 2 [Source:MGI Symbol;Acc:MGI:108019]	2182.52	-0.0500823	0.691298	1
ENSMUSG00000002068	Ccne1	cyclin E1 [Source:MGI Symbol;Acc:MGI:88316]	711.105	0.190182	0.581874	1
ENSMUSG00000002076	Hsf2bp	heat shock transcription factor 2 binding protein [Source:MGI Symbol;Acc:MGI:1921627]	156.412	-1.0907	0.0394086	1
ENSMUSG00000002083	Bbc3	BCL2 binding component 3 [Source:MGI Symbol;Acc:MGI:2181667]	477.852	0.0721493	0.681906	1
ENSMUSG00000002102	Psmc3	proteasome (prosome, macropain) 26S subunit, ATPase 3 [Source:MGI Symbol;Acc:MGI:1098754]	6108.37	0.0986392	0.433294	1
ENSMUSG00000002103	Acp2	acid phosphatase 2, lysosomal [Source:MGI Symbol;Acc:MGI:87882]	1796.64	0.0843208	0.676852	1
ENSMUSG00000002104	Rapsn	receptor-associated protein of the synapse [Source:MGI Symbol;Acc:MGI:99422]	19.1332	0.115224	0.860759	1
ENSMUSG00000002105	Slc39a13	solute carrier family 39 (metal ion transporter), member 13 [Source:MGI Symbol;Acc:MGI:1915677]	1817.1	-0.207836	0.43187	1
ENSMUSG00000002107	Celf2	CUGBP, Elav-like family member 2 [Source:MGI Symbol;Acc:MGI:1338822]	2431.27	-0.0452741	0.821149	1
ENSMUSG00000002108	Nr1h3	nuclear receptor subfamily 1, group H, member 3 [Source:MGI Symbol;Acc:MGI:1352462]	141.124	0.134815	0.756864	1
[truncated: 23,654 more rows]
